# Supplementary material for: Photochromic diarylethene ligands featuring 2-(imidazol-2-yl)pyridine coordination site and their iron(II) complexes
Source: Beilstein J Org Chem. 2019 Oct 15;15:2428–37. doi: 10.3762/bjoc.15.235 (PMC6808200; doi:10.3762/bjoc.15.235)
Supplement: File 2 — X-ray data for compounds 1, 6, 8, and 9. [file Beilstein_J_Org_Chem-15-2428-s002.zip]

Archive with 4 entries (4 files):
- 1.cif
- 6.cif
- 8.cif
- 9.cif
