# Supplementary material for: Photochromic diarylethene ligands featuring 2-(imidazol-2-yl)pyridine coordination site and their iron(II) complexes
Source: Beilstein J Org Chem. 2019 Oct 15;15:2428–37. doi: 10.3762/bjoc.15.235 (PMC6808200; doi:10.3762/bjoc.15.235)
Supplement: File 2 — X-ray data for compounds 1, 6, 8, and 9. [file Beilstein_J_Org_Chem-15-2428-s002.zip › 1.cif]

 
data_AGL54a
 
_audit_creation_method            SHELXL-2014/6
_chemical_name_systematic         ?
_chemical_name_common             ?
_chemical_melting_point           ?
_chemical_formula_moiety          
 'C17 H15 N3 O' 
_chemical_formula_sum
 'C17 H15 N3 O' 
_chemical_formula_weight          277.32

loop_
 _atom_type_symbol
 _atom_type_description
 _atom_type_scat_dispersion_real
 _atom_type_scat_dispersion_imag
 _atom_type_scat_source
 'C'  'C'   0.0033   0.0016
 'International Tables Vol C Tables 4.2.6.8 and 6.1.1.4'
 'H'  'H'   0.0000   0.0000
 'International Tables Vol C Tables 4.2.6.8 and 6.1.1.4'
 'N'  'N'   0.0061   0.0033
 'International Tables Vol C Tables 4.2.6.8 and 6.1.1.4'
 'O'  'O'   0.0106   0.0060
 'International Tables Vol C Tables 4.2.6.8 and 6.1.1.4'
 
_space_group_crystal_system       monoclinic
_space_group_IT_number            14
_space_group_name_H-M_alt         'P 21/n'
_space_group_name_Hall            '-P 2yn'
 
_shelx_space_group_comment
;
The symmetry employed for this shelxl refinement is uniquely defined
by the following loop, which should always be used as a source of
symmetry information in preference to the above space-group names.
They are only intended as comments.
;
 
loop_
 _space_group_symop_operation_xyz
 'x, y, z'
 '-x+1/2, y+1/2, -z+1/2'
 '-x, -y, -z'
 'x-1/2, -y-1/2, z-1/2'
 
_cell_length_a                    10.7440(6)
_cell_length_b                    7.9933(5)
_cell_length_c                    16.2596(10)
_cell_angle_alpha                 90
_cell_angle_beta                  95.0710(10)
_cell_angle_gamma                 90
_cell_volume                      1390.91(14)
_cell_formula_units_Z             4
_cell_measurement_temperature     120(2)
_cell_measurement_reflns_used     2666
_cell_measurement_theta_min       3
_cell_measurement_theta_max       30
 
_exptl_crystal_description        prism
_exptl_crystal_colour             colorless
_exptl_crystal_density_meas       ?
_exptl_crystal_density_method     ?
_exptl_crystal_density_diffrn     1.324          
_exptl_crystal_F_000              584
_exptl_transmission_factor_min    ?
_exptl_transmission_factor_max    ?
_exptl_crystal_size_max           0.350
_exptl_crystal_size_mid           0.250
_exptl_crystal_size_min           0.250
_exptl_absorpt_coefficient_mu     0.085
_shelx_estimated_absorpt_T_min    0.971
_shelx_estimated_absorpt_T_max    0.979
_exptl_absorpt_correction_type    'multi-scan'   
_exptl_absorpt_correction_T_min    0.7109  
_exptl_absorpt_correction_T_max    0.7461 
_exptl_absorpt_process_details    'APEX2 (Bruker, 2005)' 
_exptl_absorpt_special_details    ?
_diffrn_ambient_temperature       120(2)
_diffrn_radiation_wavelength      0.71073
_diffrn_radiation_type            MoK\a
_diffrn_source                    ?
_diffrn_measurement_device_type   'Bruker SMART APEX2 CCD area detector'
_diffrn_measurement_method        'phi and omega scans'
_diffrn_detector_area_resol_mean  ?
_diffrn_reflns_number             27160
_diffrn_reflns_av_unetI/netI      0.0121
_diffrn_reflns_av_R_equivalents   0.0221
_diffrn_reflns_limit_h_min        -14
_diffrn_reflns_limit_h_max        14
_diffrn_reflns_limit_k_min        -10
_diffrn_reflns_limit_k_max        10
_diffrn_reflns_limit_l_min        -22
_diffrn_reflns_limit_l_max        22
_diffrn_reflns_theta_min          2.186
_diffrn_reflns_theta_max          28.999
_diffrn_reflns_theta_full         25.242
_diffrn_measured_fraction_theta_max   1.000
_diffrn_measured_fraction_theta_full  1.000
_diffrn_reflns_Laue_measured_fraction_max    1.000
_diffrn_reflns_Laue_measured_fraction_full   1.000
_diffrn_reflns_point_group_measured_fraction_max   1.000
_diffrn_reflns_point_group_measured_fraction_full  1.000
_reflns_number_total              3697
_reflns_number_gt                 3336
_reflns_threshold_expression      'I > 2\s(I)'
_reflns_Friedel_coverage          0.000
_reflns_Friedel_fraction_max      .
_reflns_Friedel_fraction_full     .
 
_reflns_special_details
;
 Reflections were merged by SHELXL according to the crystal
 class for the calculation of statistics and refinement.
 
 _reflns_Friedel_fraction is defined as the number of unique
 Friedel pairs measured divided by the number that would be
 possible theoretically, ignoring centric projections and
 systematic absences.
;
 
_computing_data_collection        'APEX2 (Bruker, 2005)' 
_computing_cell_refinement        'APEX2 (Bruker, 2005)' 
_computing_data_reduction         'APEX2 (Bruker, 2005)' 
_computing_structure_solution     'SHELXL-2014/6 (Sheldrick, 2014)'
_computing_structure_refinement   'SHELXL-2014/6 (Sheldrick, 2014)'
_computing_molecular_graphics     'SHELXL-2014/6 (Sheldrick, 2014)'
_computing_publication_material   'SHELXL-2014/6 (Sheldrick, 2014)'
_refine_special_details           ?
_refine_ls_structure_factor_coef  Fsqd
_refine_ls_matrix_type            full
_refine_ls_weighting_scheme       calc
_refine_ls_weighting_details
'w=1/[\s^2^(Fo^2^)+(0.0719P)^2^+0.5402P] where P=(Fo^2^+2Fc^2^)/3'
_atom_sites_solution_primary      ?
_atom_sites_solution_secondary    ?
_atom_sites_solution_hydrogens    geom
_refine_ls_hydrogen_treatment     constr
_refine_ls_extinction_method      none
_refine_ls_extinction_coef        .
_refine_ls_number_reflns          3697
_refine_ls_number_parameters      192
_refine_ls_number_restraints      0
_refine_ls_R_factor_all           0.0473
_refine_ls_R_factor_gt            0.0431
_refine_ls_wR_factor_ref          0.1231
_refine_ls_wR_factor_gt           0.1172
_refine_ls_goodness_of_fit_ref    1.003
_refine_ls_restrained_S_all       1.003
_refine_ls_shift/su_max           0.046
_refine_ls_shift/su_mean          0.001
 
loop_
 _atom_site_label
 _atom_site_type_symbol
 _atom_site_fract_x
 _atom_site_fract_y
 _atom_site_fract_z
 _atom_site_U_iso_or_equiv
 _atom_site_adp_type
 _atom_site_occupancy
 _atom_site_site_symmetry_order  
 _atom_site_calc_flag
 _atom_site_refinement_flags_posn
 _atom_site_refinement_flags_adp
 _atom_site_refinement_flags_occupancy
 _atom_site_disorder_assembly
 _atom_site_disorder_group
O1 O 0.23822(8) 0.97229(12) 0.23361(5) 0.0316(2) Uani 1 1 d . . . . .
N1 N 0.59735(8) 1.00268(11) 0.14637(5) 0.01938(19) Uani 1 1 d . . . . .
N2 N 0.43649(8) 1.15155(11) 0.08913(5) 0.01980(18) Uani 1 1 d . . . . .
N3 N 0.76383(9) 1.20632(14) 0.05809(7) 0.0318(2) Uani 1 1 d . . . . .
C1 C 0.55750(9) 1.12365(13) 0.08880(6) 0.0188(2) Uani 1 1 d . . . . .
C2 C 0.39675(9) 1.04832(13) 0.14983(6) 0.0202(2) Uani 1 1 d . . . . .
C3 C 0.49499(9) 0.95540(13) 0.18609(6) 0.0209(2) Uani 1 1 d . . . . .
C4 C 0.71826(9) 0.92454(13) 0.15988(6) 0.0194(2) Uani 1 1 d . . . . .
C5 C 0.75715(10) 0.81656(14) 0.10043(6) 0.0222(2) Uani 1 1 d . . . . .
H5A H 0.7043 0.7930 0.0519 0.027 Uiso 1 1 calc R U . . .
C6 C 0.87485(10) 0.74325(15) 0.11305(7) 0.0254(2) Uani 1 1 d . . . . .
H6A H 0.9029 0.6698 0.0726 0.030 Uiso 1 1 calc R U . . .
C7 C 0.95144(10) 0.77700(14) 0.18450(7) 0.0255(2) Uani 1 1 d . . . . .
H7A H 1.0325 0.7289 0.1923 0.031 Uiso 1 1 calc R U . . .
C8 C 0.90922(10) 0.88107(14) 0.24440(7) 0.0259(2) Uani 1 1 d . . . . .
H8A H 0.9609 0.9018 0.2938 0.031 Uiso 1 1 calc R U . . .
C9 C 0.79189(10) 0.95532(14) 0.23275(7) 0.0234(2) Uani 1 1 d . . . . .
H9A H 0.7627 1.0259 0.2740 0.028 Uiso 1 1 calc R U . . .
C10 C 0.64032(9) 1.21800(13) 0.03816(6) 0.0192(2) Uani 1 1 d . . . . .
C11 C 0.83872(11) 1.29246(17) 0.01178(9) 0.0354(3) Uani 1 1 d . . . . .
H11A H 0.9264 1.2844 0.0252 0.043 Uiso 1 1 calc R U . . .
C12 C 0.79642(11) 1.39233(15) -0.05430(7) 0.0274(2) Uani 1 1 d . . . . .
H12A H 0.8534 1.4490 -0.0860 0.033 Uiso 1 1 calc R U . . .
C13 C 0.66916(12) 1.40735(17) -0.07283(8) 0.0324(3) Uani 1 1 d . . . . .
H13A H 0.6366 1.4769 -0.1170 0.039 Uiso 1 1 calc R U . . .
C14 C 0.58938(11) 1.31919(16) -0.02596(7) 0.0290(2) Uani 1 1 d . . . . .
H14A H 0.5014 1.3278 -0.0374 0.035 Uiso 1 1 calc R U . . .
C15 C 0.26601(10) 1.03885(14) 0.16972(6) 0.0219(2) Uani 1 1 d . . . . .
C16 C 0.16853(10) 1.11110(15) 0.10770(7) 0.0260(2) Uani 1 1 d . . . . .
H16A H 0.0853 1.0912 0.1261 0.039 Uiso 1 1 calc R U . . .
H16B H 0.1745 1.0575 0.0540 0.039 Uiso 1 1 calc R U . . .
H16C H 0.1822 1.2317 0.1026 0.039 Uiso 1 1 calc R U . . .
C17 C 0.50007(11) 0.82577(16) 0.25172(7) 0.0290(2) Uani 1 1 d . . . . .
H17A H 0.4223 0.7611 0.2469 0.043 Uiso 1 1 calc R U . . .
H17B H 0.5104 0.8798 0.3060 0.043 Uiso 1 1 calc R U . . .
H17C H 0.5709 0.7508 0.2456 0.043 Uiso 1 1 calc R U . . .
 
loop_
 _atom_site_aniso_label
 _atom_site_aniso_U_11
 _atom_site_aniso_U_22
 _atom_site_aniso_U_33
 _atom_site_aniso_U_23
 _atom_site_aniso_U_13
 _atom_site_aniso_U_12
O1 0.0260(4) 0.0435(5) 0.0266(4) 0.0055(4) 0.0099(3) 0.0003(4)
N1 0.0174(4) 0.0213(4) 0.0199(4) 0.0023(3) 0.0042(3) 0.0012(3)
N2 0.0189(4) 0.0222(4) 0.0187(4) -0.0015(3) 0.0038(3) -0.0003(3)
N3 0.0195(4) 0.0376(6) 0.0388(5) 0.0166(4) 0.0059(4) 0.0019(4)
C1 0.0198(4) 0.0197(4) 0.0172(4) -0.0002(3) 0.0028(3) 0.0003(3)
C2 0.0192(4) 0.0218(5) 0.0201(4) -0.0013(4) 0.0046(3) -0.0003(4)
C3 0.0195(4) 0.0226(5) 0.0215(4) 0.0003(4) 0.0062(4) -0.0003(4)
C4 0.0170(4) 0.0207(5) 0.0209(4) 0.0039(4) 0.0036(3) 0.0007(3)
C5 0.0193(4) 0.0273(5) 0.0202(4) 0.0009(4) 0.0031(3) 0.0005(4)
C6 0.0226(5) 0.0273(5) 0.0272(5) 0.0013(4) 0.0069(4) 0.0032(4)
C7 0.0191(5) 0.0261(5) 0.0314(5) 0.0083(4) 0.0023(4) 0.0014(4)
C8 0.0241(5) 0.0268(5) 0.0257(5) 0.0052(4) -0.0040(4) -0.0031(4)
C9 0.0248(5) 0.0229(5) 0.0225(5) 0.0002(4) 0.0015(4) -0.0010(4)
C10 0.0199(4) 0.0191(4) 0.0191(4) -0.0010(3) 0.0046(3) 0.0001(3)
C11 0.0211(5) 0.0390(7) 0.0474(7) 0.0171(6) 0.0098(5) 0.0021(5)
C12 0.0289(5) 0.0248(5) 0.0301(5) 0.0039(4) 0.0117(4) -0.0019(4)
C13 0.0315(6) 0.0360(6) 0.0295(6) 0.0132(5) 0.0008(4) -0.0033(5)
C14 0.0226(5) 0.0345(6) 0.0293(5) 0.0096(5) -0.0004(4) -0.0029(4)
C15 0.0202(5) 0.0238(5) 0.0225(5) -0.0037(4) 0.0063(4) -0.0005(4)
C16 0.0198(5) 0.0331(6) 0.0255(5) -0.0012(4) 0.0048(4) 0.0008(4)
C17 0.0267(5) 0.0294(6) 0.0318(6) 0.0103(4) 0.0085(4) 0.0018(4)
 
_geom_special_details
;
 All esds (except the esd in the dihedral angle between two l.s. planes)
 are estimated using the full covariance matrix.  The cell esds are taken
 into account individually in the estimation of esds in distances, angles
 and torsion angles; correlations between esds in cell parameters are only
 used when they are defined by crystal symmetry.  An approximate (isotropic)
 treatment of cell esds is used for estimating esds involving l.s. planes.
;
 
loop_
 _geom_bond_atom_site_label_1
 _geom_bond_atom_site_label_2
 _geom_bond_distance
 _geom_bond_site_symmetry_2
 _geom_bond_publ_flag
O1 C15 1.2273(13) . ?
N1 C3 1.3766(12) . ?
N1 C1 1.3870(13) . ?
N1 C4 1.4407(12) . ?
N2 C1 1.3196(13) . ?
N2 C2 1.3826(13) . ?
N3 C11 1.3401(15) . ?
N3 C10 1.3412(14) . ?
C1 C10 1.4724(13) . ?
C2 C3 1.3797(15) . ?
C2 C15 1.4709(14) . ?
C3 C17 1.4849(15) . ?
C4 C9 1.3873(14) . ?
C4 C5 1.3876(14) . ?
C5 C6 1.3924(14) . ?
C5 H5A 0.9500 . ?
C6 C7 1.3894(16) . ?
C6 H6A 0.9500 . ?
C7 C8 1.3872(17) . ?
C7 H7A 0.9500 . ?
C8 C9 1.3910(15) . ?
C8 H8A 0.9500 . ?
C9 H9A 0.9500 . ?
C10 C14 1.3927(15) . ?
C11 C12 1.3827(17) . ?
C11 H11A 0.9500 . ?
C12 C13 1.3791(17) . ?
C12 H12A 0.9500 . ?
C13 C14 1.3884(16) . ?
C13 H13A 0.9500 . ?
C14 H14A 0.9500 . ?
C15 C16 1.5035(15) . ?
C16 H16A 0.9800 . ?
C16 H16B 0.9800 . ?
C16 H16C 0.9800 . ?
C17 H17A 0.9800 . ?
C17 H17B 0.9800 . ?
C17 H17C 0.9800 . ?
 
loop_
 _geom_angle_atom_site_label_1
 _geom_angle_atom_site_label_2
 _geom_angle_atom_site_label_3
 _geom_angle
 _geom_angle_site_symmetry_1
 _geom_angle_site_symmetry_3
 _geom_angle_publ_flag
C3 N1 C1 107.23(8) . . ?
C3 N1 C4 123.81(9) . . ?
C1 N1 C4 128.73(8) . . ?
C1 N2 C2 105.58(8) . . ?
C11 N3 C10 117.31(10) . . ?
N2 C1 N1 111.13(9) . . ?
N2 C1 C10 124.06(9) . . ?
N1 C1 C10 124.66(9) . . ?
C3 C2 N2 110.70(9) . . ?
C3 C2 C15 126.00(10) . . ?
N2 C2 C15 123.28(9) . . ?
N1 C3 C2 105.33(9) . . ?
N1 C3 C17 123.27(9) . . ?
C2 C3 C17 131.37(9) . . ?
C9 C4 C5 121.41(10) . . ?
C9 C4 N1 119.46(9) . . ?
C5 C4 N1 119.11(9) . . ?
C4 C5 C6 118.98(10) . . ?
C4 C5 H5A 120.5 . . ?
C6 C5 H5A 120.5 . . ?
C7 C6 C5 120.30(10) . . ?
C7 C6 H6A 119.8 . . ?
C5 C6 H6A 119.8 . . ?
C8 C7 C6 119.82(10) . . ?
C8 C7 H7A 120.1 . . ?
C6 C7 H7A 120.1 . . ?
C7 C8 C9 120.59(10) . . ?
C7 C8 H8A 119.7 . . ?
C9 C8 H8A 119.7 . . ?
C4 C9 C8 118.82(10) . . ?
C4 C9 H9A 120.6 . . ?
C8 C9 H9A 120.6 . . ?
N3 C10 C14 122.43(10) . . ?
N3 C10 C1 117.59(9) . . ?
C14 C10 C1 119.94(9) . . ?
N3 C11 C12 124.12(11) . . ?
N3 C11 H11A 117.9 . . ?
C12 C11 H11A 117.9 . . ?
C13 C12 C11 118.13(10) . . ?
C13 C12 H12A 120.9 . . ?
C11 C12 H12A 120.9 . . ?
C12 C13 C14 118.96(11) . . ?
C12 C13 H13A 120.5 . . ?
C14 C13 H13A 120.5 . . ?
C13 C14 C10 119.00(10) . . ?
C13 C14 H14A 120.5 . . ?
C10 C14 H14A 120.5 . . ?
O1 C15 C2 121.12(10) . . ?
O1 C15 C16 121.81(10) . . ?
C2 C15 C16 117.06(9) . . ?
C15 C16 H16A 109.5 . . ?
C15 C16 H16B 109.5 . . ?
H16A C16 H16B 109.5 . . ?
C15 C16 H16C 109.5 . . ?
H16A C16 H16C 109.5 . . ?
H16B C16 H16C 109.5 . . ?
C3 C17 H17A 109.5 . . ?
C3 C17 H17B 109.5 . . ?
H17A C17 H17B 109.5 . . ?
C3 C17 H17C 109.5 . . ?
H17A C17 H17C 109.5 . . ?
H17B C17 H17C 109.5 . . ?
 
loop_
 _geom_torsion_atom_site_label_1
 _geom_torsion_atom_site_label_2
 _geom_torsion_atom_site_label_3
 _geom_torsion_atom_site_label_4
 _geom_torsion
 _geom_torsion_site_symmetry_1
 _geom_torsion_site_symmetry_2
 _geom_torsion_site_symmetry_3
 _geom_torsion_site_symmetry_4
 _geom_torsion_publ_flag
C2 N2 C1 N1 1.23(11) . . . . ?
C2 N2 C1 C10 -174.56(9) . . . . ?
C3 N1 C1 N2 -1.37(12) . . . . ?
C4 N1 C1 N2 173.19(9) . . . . ?
C3 N1 C1 C10 174.38(9) . . . . ?
C4 N1 C1 C10 -11.05(16) . . . . ?
C1 N2 C2 C3 -0.64(12) . . . . ?
C1 N2 C2 C15 -179.08(9) . . . . ?
C1 N1 C3 C2 0.90(11) . . . . ?
C4 N1 C3 C2 -174.00(9) . . . . ?
C1 N1 C3 C17 179.22(10) . . . . ?
C4 N1 C3 C17 4.32(16) . . . . ?
N2 C2 C3 N1 -0.18(12) . . . . ?
C15 C2 C3 N1 178.21(10) . . . . ?
N2 C2 C3 C17 -178.31(11) . . . . ?
C15 C2 C3 C17 0.08(19) . . . . ?
C3 N1 C4 C9 -73.39(13) . . . . ?
C1 N1 C4 C9 112.86(12) . . . . ?
C3 N1 C4 C5 104.98(12) . . . . ?
C1 N1 C4 C5 -68.77(14) . . . . ?
C9 C4 C5 C6 -2.65(16) . . . . ?
N1 C4 C5 C6 179.01(9) . . . . ?
C4 C5 C6 C7 0.53(16) . . . . ?
C5 C6 C7 C8 1.54(17) . . . . ?
C6 C7 C8 C9 -1.55(16) . . . . ?
C5 C4 C9 C8 2.65(16) . . . . ?
N1 C4 C9 C8 -179.02(9) . . . . ?
C7 C8 C9 C4 -0.52(16) . . . . ?
C11 N3 C10 C14 -2.20(18) . . . . ?
C11 N3 C10 C1 179.99(11) . . . . ?
N2 C1 C10 N3 163.92(10) . . . . ?
N1 C1 C10 N3 -11.30(15) . . . . ?
N2 C1 C10 C14 -13.94(16) . . . . ?
N1 C1 C10 C14 170.84(10) . . . . ?
C10 N3 C11 C12 0.4(2) . . . . ?
N3 C11 C12 C13 1.4(2) . . . . ?
C11 C12 C13 C14 -1.48(19) . . . . ?
C12 C13 C14 C10 -0.17(19) . . . . ?
N3 C10 C14 C13 2.11(18) . . . . ?
C1 C10 C14 C13 179.87(11) . . . . ?
C3 C2 C15 O1 16.30(17) . . . . ?
N2 C2 C15 O1 -165.50(10) . . . . ?
C3 C2 C15 C16 -162.54(11) . . . . ?
N2 C2 C15 C16 15.65(15) . . . . ?
 
_refine_diff_density_max    0.330
_refine_diff_density_min   -0.236
_refine_diff_density_rms    0.048

_shelxl_version_number 2014/6

_shelx_res_file
;
TITL a in P2(1)/n
CELL 0.71073  10.7440   7.9933  16.2596  90.000  95.071  90.000
ZERR    4.00   0.0006   0.0005   0.0010   0.000   0.001   0.000
LATT  1
SYMM 0.5-X, 0.5+Y, 0.5-Z
SFAC C H N O
UNIT 68 60 12 4
TEMP -153.000
size 0.25 0.25 0.35
L.S. 4
BOND $h
htab
conf
FMAP 2
PLAN 20
omit -4 58
acta
WGHT    0.071900    0.540200
FVAR       0.22663
O1    4    0.238219    0.972288    0.233607    11.00000    0.02604    0.04353 =
         0.02663    0.00548    0.00992    0.00027
N1    3    0.597352    1.002682    0.146366    11.00000    0.01739    0.02131 =
         0.01990    0.00227    0.00421    0.00119
N2    3    0.436485    1.151551    0.089133    11.00000    0.01891    0.02220 =
         0.01869   -0.00150    0.00384   -0.00027
N3    3    0.763832    1.206324    0.058093    11.00000    0.01954    0.03761 =
         0.03880    0.01663    0.00594    0.00186
C1    1    0.557496    1.123649    0.088795    11.00000    0.01976    0.01967 =
         0.01721   -0.00017    0.00280    0.00034
C2    1    0.396747    1.048323    0.149830    11.00000    0.01921    0.02175 =
         0.02012   -0.00134    0.00459   -0.00032
C3    1    0.494991    0.955399    0.186090    11.00000    0.01947    0.02259 =
         0.02146    0.00032    0.00620   -0.00035
C4    1    0.718261    0.924538    0.159877    11.00000    0.01700    0.02066 =
         0.02092    0.00391    0.00364    0.00071
C5    1    0.757151    0.816555    0.100428    11.00000    0.01925    0.02727 =
         0.02025    0.00089    0.00308    0.00046
AFIX  43
H5A   2    0.704284    0.793004    0.051855    11.00000   -1.20000
AFIX   0
C6    1    0.874847    0.743246    0.113054    11.00000    0.02260    0.02726 =
         0.02720    0.00126    0.00692    0.00317
AFIX  43
H6A   2    0.902914    0.669815    0.072631    11.00000   -1.20000
AFIX   0
C7    1    0.951435    0.776995    0.184504    11.00000    0.01905    0.02614 =
         0.03142    0.00828    0.00226    0.00143
AFIX  43
H7A   2    1.032488    0.728934    0.192315    11.00000   -1.20000
AFIX   0
C8    1    0.909218    0.881067    0.244403    11.00000    0.02409    0.02679 =
         0.02568    0.00518   -0.00403   -0.00311
AFIX  43
H8A   2    0.960894    0.901808    0.293821    11.00000   -1.20000
AFIX   0
C9    1    0.791892    0.955323    0.232752    11.00000    0.02476    0.02290 =
         0.02248    0.00024    0.00149   -0.00101
AFIX  43
H9A   2    0.762703    1.025865    0.273966    11.00000   -1.20000
AFIX   0
C10   1    0.640318    1.217999    0.038156    11.00000    0.01993    0.01912 =
         0.01914   -0.00098    0.00459    0.00005
C11   1    0.838725    1.292463    0.011776    11.00000    0.02110    0.03898 =
         0.04742    0.01708    0.00980    0.00206
AFIX  43
H11A  2    0.926390    1.284406    0.025183    11.00000   -1.20000
AFIX   0
C12   1    0.796423    1.392333   -0.054303    11.00000    0.02892    0.02481 =
         0.03012    0.00386    0.01175   -0.00188
AFIX  43
H12A  2    0.853419    1.449008   -0.086047    11.00000   -1.20000
AFIX   0
C13   1    0.669160    1.407348   -0.072828    11.00000    0.03154    0.03599 =
         0.02947    0.01315    0.00084   -0.00333
AFIX  43
H13A  2    0.636593    1.476925   -0.116971    11.00000   -1.20000
AFIX   0
C14   1    0.589377    1.319188   -0.025957    11.00000    0.02263    0.03447 =
         0.02934    0.00962   -0.00044   -0.00287
AFIX  43
H14A  2    0.501366    1.327761   -0.037445    11.00000   -1.20000
AFIX   0
C15   1    0.266008    1.038852    0.169719    11.00000    0.02025    0.02380 =
         0.02248   -0.00367    0.00628   -0.00049
C16   1    0.168531    1.111101    0.107702    11.00000    0.01979    0.03308 =
         0.02549   -0.00121    0.00482    0.00085
AFIX 137
H16A  2    0.085342    1.091178    0.126054    11.00000   -1.50000
H16B  2    0.174476    1.057484    0.053987    11.00000   -1.50000
H16C  2    0.182238    1.231735    0.102640    11.00000   -1.50000
AFIX   0
C17   1    0.500073    0.825775    0.251718    11.00000    0.02675    0.02938 =
         0.03182    0.01027    0.00849    0.00177
AFIX 137
H17A  2    0.422280    0.761099    0.246867    11.00000   -1.50000
H17B  2    0.510437    0.879845    0.305985    11.00000   -1.50000
H17C  2    0.570855    0.750830    0.245614    11.00000   -1.50000

AFIX   0
HKLF 4

REM  a in P2(1)/n
REM R1 =  0.0431 for    3336 Fo > 4sig(Fo)  and  0.0473 for all    3697 data
REM    192 parameters refined using      0 restraints

END

WGHT      0.0628      0.5378

REM Instructions for potential hydrogen bonds
EQIV $1 -x+1, -y+2, -z
HTAB C5 N2_$1

REM Highest difference peak  0.330,  deepest hole -0.236,  1-sigma level  0.048
Q1    1   0.5990  1.1769  0.0660  11.00000  0.05    0.33
Q2    1   0.3373  1.0357  0.1571  11.00000  0.05    0.32
Q3    1   0.4405  1.0056  0.1701  11.00000  0.05    0.32
Q4    1   0.8144  0.7840  0.1106  11.00000  0.05    0.30
Q5    1   0.2175  1.0755  0.1380  11.00000  0.05    0.26
Q6    1   0.9056  0.7628  0.1513  11.00000  0.05    0.26
Q7    1   0.6147  1.2558  0.0006  11.00000  0.05    0.25
Q8    1   0.7394  1.1514  0.0259  11.00000  0.05    0.25
Q9    1   0.7621  0.9508  0.1918  11.00000  0.05    0.25
Q10   1   0.7362  1.3842 -0.0675  11.00000  0.05    0.25
Q11   1   0.7331  0.8583  0.1341  11.00000  0.05    0.24
Q12   1   0.5805  1.0689  0.1127  11.00000  0.05    0.23
Q13   1   0.9202  0.8032  0.2198  11.00000  0.05    0.23
Q14   1   0.6645  0.9696  0.1529  11.00000  0.05    0.23
Q15   1   0.8516  0.9212  0.2360  11.00000  0.05    0.22
Q16   1   0.6304  1.3723 -0.0385  11.00000  0.05    0.21
Q17   1   0.5505  0.9733  0.1692  11.00000  0.05    0.21
Q18   1   0.4107  1.1050  0.1208  11.00000  0.05    0.20
Q19   1   0.8154  1.2594 -0.0295  11.00000  0.05    0.19
Q20   1   0.8117  1.3130 -0.0313  11.00000  0.05    0.19
;
_shelx_res_checksum   64903

_shelx_hkl_file
;
   1   0   0   -0.13    0.01
  -1   0   0   -0.10    0.01
   1   0   0   -0.06    0.01
  -1   0   0   -0.13    0.01
  -2   0   0  122.34    2.02
   2   0   0  129.51    2.08
  -2   0   0  122.75    2.06
   2   0   0  130.29    2.00
   3   0   0   -0.07    0.03
  -3   0   0   -0.15    0.02
   3   0   0   -0.13    0.03
  -3   0   0   -0.14    0.01
  -4   0   0   41.77    0.76
  -4   0   0   41.24    0.76
   4   0   0   42.94    0.78
   4   0   0   42.20    0.77
  -5   0   0    0.00    0.02
   5   0   0   -0.02    0.02
   5   0   0   -0.02    0.03
  -5   0   0    0.00    0.03
  -6   0   0  114.18    1.98
  -6   0   0  114.09    1.96
   6   0   0  116.96    1.97
   6   0   0  114.23    2.00
  -7   0   0    0.04    0.05
   7   0   0    0.04    0.05
  -7   0   0    0.05    0.04
   7   0   0    0.01    0.04
   8   0   0    9.59    0.33
  -8   0   0    8.77    0.30
   8   0   0    8.66    0.29
  -8   0   0    8.70    0.31
  -9   0   0   -0.03    0.03
   9   0   0   -0.05    0.04
   9   0   0   -0.02    0.05
  -9   0   0    0.07    0.07
  10   0   0    0.20    0.08
 -10   0   0    0.08    0.08
  10   0   0    0.21    0.08
 -10   0   0    0.13    0.07
 -11   0   0   -0.01    0.06
 -11   0   0   -0.01    0.07
  11   0   0    0.00    0.06
  11   0   0   -0.05    0.06
 -12   0   0   16.26    0.53
  12   0   0   15.85    0.51
  12   0   0   16.11    0.55
 -12   0   0   16.10    0.55
  13   0   0    0.27    0.08
 -13   0   0    0.03    0.07
  13   0   0    0.06    0.08
 -13   0   0    0.02    0.07
  14   0   0    0.24    0.10
 -14   0   0    0.26    0.12
 -14   0   0    0.22    0.09
  14   0   0    0.47    0.12
 -15   0   0    0.01    0.07
  15   0   0   -0.06    0.07
 -15   0   0    0.12    0.11
   0  -1   0    0.01    0.01
   0  -1   0    0.00    0.00
   0  -1   0    0.01    0.01
   0  -1   0    0.00    0.00
   0   1   0    0.00    0.01
   0   1   0    0.02    0.01
   0   1   0    0.02    0.01
   0   1   0    0.02    0.01
   0   1   0    0.02    0.00
  -1  -1   0  177.01    2.87
  -1  -1   0  175.41    2.79
   1  -1   0  170.40    2.86
  -1  -1   0  175.76    2.82
   1  -1   0  170.15    2.75
  -1   1   0  173.93    2.84
  -1   1   0  181.26    2.83
  -1   1   0  181.03    2.90
   1   1   0  172.11    2.82
   1   1   0  177.31    2.89
   1   1   0  178.61    2.91
  -2  -1   0  179.73    3.12
  -2  -1   0  172.04    2.89
  -2  -1   0  180.08    2.91
   2  -1   0  178.78    2.79
  -2  -1   0  180.12    2.79
   2  -1   0  179.46    2.91
  -2   1   0  175.61    2.85
  -2   1   0  180.54    2.97
   2   1   0  177.87    2.94
   2   1   0  169.95    2.85
   2   1   0  179.75    2.91
  -2   1   0  178.72    2.97
  -3  -1   0   76.38    1.28
   3  -1   0   76.27    1.32
  -3  -1   0   79.14    1.26
  -3  -1   0   77.15    1.29
  -3  -1   0   78.56    1.30
   3  -1   0   77.93    1.28
   3   1   0   76.13    1.36
  -3   1   0   76.11    1.31
  -3   1   0   78.40    1.28
  -3   1   0   77.14    1.28
   3   1   0   78.07    1.26
   4  -1   0   40.53    0.74
  -4  -1   0   39.22    0.72
  -4  -1   0   39.23    0.72
   4  -1   0   40.08    0.73
  -4  -1   0   39.60    0.73
   4   1   0   39.82    0.65
   4   1   0   39.12    0.65
   4   1   0   39.45    0.77
  -4   1   0   40.40    0.74
  -4   1   0   40.16    0.69
  -4   1   0   40.28    0.72
   5  -1   0    6.93    0.20
   5  -1   0    6.71    0.22
  -5  -1   0    6.93    0.20
  -5  -1   0    6.73    0.21
  -5   1   0    6.50    0.16
  -5   1   0    6.71    0.20
  -5   1   0    6.99    0.22
   5   1   0    6.69    0.23
   5   1   0    6.96    0.24
  -6  -1   0   29.78    0.61
  -6  -1   0   29.19    0.62
   6  -1   0   29.83    0.61
   6  -1   0   29.58    0.63
  -6   1   0   29.96    0.53
  -6   1   0   30.00    0.61
  -6   1   0   29.31    0.63
   6   1   0   30.44    0.66
   6   1   0   29.29    0.65
   7  -1   0    0.18    0.05
   7  -1   0    0.15    0.05
  -7  -1   0    0.23    0.06
  -7  -1   0    0.24    0.06
  -7   1   0    0.21    0.03
   7   1   0    0.18    0.06
  -7   1   0    0.19    0.07
  -7   1   0    0.19    0.05
   7   1   0    0.36    0.08
  -8  -1   0    5.32    0.23
   8  -1   0    5.20    0.21
   8  -1   0    5.58    0.25
  -8  -1   0    5.47    0.23
  -8   1   0    5.59    0.25
   8   1   0    5.26    0.24
   8   1   0    5.69    0.26
  -8   1   0    5.33    0.13
  -8   1   0    5.62    0.23
   9  -1   0   12.05    0.40
   9  -1   0   12.54    0.38
  -9  -1   0   12.01    0.38
  -9  -1   0   12.19    0.39
  -9   1   0   12.75    0.39
   9   1   0   11.77    0.38
   9   1   0   11.88    0.41
  -9   1   0   12.00    0.40
 -10  -1   0    0.34    0.08
  10  -1   0    0.19    0.07
  10  -1   0    0.36    0.08
 -10  -1   0    0.31    0.09
  10   1   0    0.24    0.09
 -10   1   0    0.43    0.09
  10   1   0    0.29    0.09
 -10   1   0    0.33    0.11
  11  -1   0    0.13    0.09
 -11  -1   0    0.24    0.09
 -11  -1   0    0.26    0.08
  11  -1   0    0.21    0.08
  11   1   0    0.19    0.08
  11   1   0    0.21    0.09
 -11   1   0    0.19    0.08
 -11   1   0    0.20    0.09
  12  -1   0    0.64    0.12
  12  -1   0    0.84    0.16
 -12  -1   0    0.45    0.11
 -12  -1   0    0.59    0.13
  12   1   0    0.43    0.13
 -12   1   0    0.59    0.14
  12   1   0    0.85    0.14
 -12   1   0    0.57    0.12
 -13  -1   0    0.03    0.06
 -13  -1   0   -0.05    0.07
  13  -1   0   -0.02    0.06
  13  -1   0    0.10    0.07
 -13   1   0    0.01    0.10
 -13   1   0    0.11    0.07
  13   1   0    0.06    0.07
  13   1   0    0.18    0.08
  14  -1   0    1.12    0.19
 -14  -1   0    1.11    0.18
 -14  -1   0    1.46    0.20
  14   1   0    0.84    0.16
 -14   1   0    1.24    0.18
 -14   1   0    1.15    0.19
  14   1   0    1.55    0.20
 -15  -1   0    2.55    0.24
 -15  -1   0    2.80    0.27
  15  -1   0    2.54    0.24
  15   1   0    2.29    0.27
 -15   1   0    2.02    0.24
 -15   1   0    2.30    0.28
   0  -2   0    0.00    0.01
   0  -2   0    0.00    0.02
   0  -2   0    0.00    0.02
   0  -2   0   -0.01    0.01
   0   2   0   -0.01    0.01
   0   2   0    0.01    0.01
  -1  -2   0  511.34    8.18
   1  -2   0  511.26    8.14
  -1  -2   0  501.69    8.09
   1  -2   0  503.63    8.39
   1  -2   0  524.38    8.14
  -1  -2   0  505.95    8.51
   1   2   0  523.27    8.43
  -1   2   0  486.12    8.28
  -1   2   0  519.61    8.22
  -1   2   0  523.72    8.40
  -2  -2   0   91.00    1.45
  -2  -2   0   90.60    1.48
   2  -2   0   92.83    1.47
   2  -2   0   91.44    1.47
   2  -2   0   87.67    1.53
  -2  -2   0   89.44    1.48
  -2   2   0   89.66    1.51
   2   2   0   87.72    1.44
   2   2   0   90.25    1.50
   2   2   0   89.75    1.59
  -2   2   0   90.40    1.50
   3  -2   0    8.80    0.23
  -3  -2   0    9.10    0.19
  -3  -2   0    8.37    0.23
  -3  -2   0    9.00    0.22
   3  -2   0    8.89    0.22
  -3   2   0    9.00    0.20
  -3   2   0    8.73    0.23
  -3   2   0    8.99    0.22
   3   2   0    8.98    0.20
   3   2   0    9.06    0.27
  -4  -2   0   28.87    0.58
  -4  -2   0   29.54    0.54
  -4  -2   0   28.81    0.58
   4  -2   0   29.36    0.57
   4  -2   0   29.50    0.58
   4   2   0   28.89    0.64
  -4   2   0   29.42    0.59
   4   2   0   29.77    0.53
  -4   2   0   29.60    0.56
  -4   2   0   28.67    0.55
  -5  -2   0    0.11    0.03
   5  -2   0    0.05    0.03
  -5  -2   0    0.06    0.03
  -5  -2   0    0.05    0.03
   5  -2   0    0.05    0.03
   5   2   0    0.21    0.03
  -5   2   0    0.05    0.04
   5   2   0    0.04    0.05
  -5   2   0    0.08    0.03
  -5   2   0    0.10    0.03
   6  -2   0    9.24    0.27
  -6  -2   0    9.43    0.29
  -6  -2   0    9.65    0.29
  -6  -2   0    9.91    0.27
   6  -2   0    9.31    0.29
   6   2   0   10.19    0.20
  -6   2   0   10.08    0.25
  -6   2   0   10.04    0.31
  -6   2   0    9.40    0.27
   6   2   0    9.84    0.33
   6   2   0    9.60    0.19
  -7  -2   0    2.61    0.15
   7  -2   0    2.87    0.16
  -7  -2   0    2.66    0.14
   7  -2   0    2.65    0.14
  -7  -2   0    2.81    0.15
   7   2   0    2.39    0.18
  -7   2   0    2.89    0.17
  -7   2   0    2.75    0.12
  -7   2   0    2.80    0.14
   8  -2   0    0.45    0.09
  -8  -2   0    0.47    0.09
   8  -2   0    0.74    0.10
  -8  -2   0    0.58    0.09
  -8   2   0    0.68    0.07
   8   2   0    0.59    0.10
   8   2   0    0.59    0.12
  -8   2   0    0.76    0.09
  -8   2   0    0.64    0.11
  -9  -2   0   20.61    0.55
   9  -2   0   20.72    0.52
   9  -2   0   20.33    0.55
  -9  -2   0   20.92    0.53
   9   2   0   19.24    0.58
  -9   2   0   19.29    0.51
   9   2   0   20.67    0.58
  -9   2   0   20.42    0.57
  10  -2   0   25.29    0.67
  10  -2   0   27.36    0.66
 -10  -2   0   26.56    0.68
 -10  -2   0   26.74    0.66
  10   2   0   26.36    0.72
  10   2   0   25.93    0.69
 -10   2   0   26.51    0.65
 -10   2   0   26.17    0.71
  11  -2   0    0.19    0.08
 -11  -2   0    0.24    0.09
  11  -2   0    0.11    0.08
 -11  -2   0    0.21    0.10
 -11   2   0    0.18    0.07
 -11   2   0    0.22    0.10
  11   2   0    0.28    0.10
  11   2   0    0.36    0.12
 -12  -2   0    0.63    0.13
  12  -2   0    0.50    0.12
 -12  -2   0    0.69    0.14
  12  -2   0    0.63    0.12
  12   2   0    0.69    0.13
 -12   2   0    0.69    0.14
  12   2   0    0.79    0.16
 -12   2   0    0.33    0.09
 -13  -2   0    3.10    0.24
 -13  -2   0    2.55    0.22
  13  -2   0    2.48    0.23
  13   2   0    2.87    0.23
 -13   2   0    3.04    0.22
 -13   2   0    2.64    0.26
  13   2   0    2.86    0.25
  14  -2   0    0.14    0.09
 -14  -2   0    0.10    0.09
  14   2   0    0.22    0.10
  14   2   0    0.14    0.10
 -14   2   0    0.00    0.08
 -14   2   0    0.17    0.09
 -15  -2   0    0.97    0.20
  15  -2   0    0.81    0.17
  15   2   0    1.50    0.19
 -15   2   0    0.72    0.19
  15   2   0    1.02    0.20
 -15   2   0    1.24    0.19
   0  -3   0    0.00    0.03
   0  -3   0    0.02    0.02
   0  -3   0    0.05    0.01
   0   3   0    0.03    0.01
   0   3   0    0.02    0.02
  -1  -3   0    1.03    0.03
   1  -3   0    1.00    0.04
   1  -3   0    0.99    0.07
  -1  -3   0    0.93    0.08
  -1  -3   0    1.18    0.06
  -1  -3   0    0.96    0.07
   1   3   0    1.02    0.03
  -1   3   0    0.99    0.07
  -1   3   0    1.04    0.06
   1   3   0    1.02    0.07
   2  -3   0    1.68    0.09
   2  -3   0    1.63    0.09
  -2  -3   0    1.72    0.09
   2  -3   0    1.75    0.07
  -2  -3   0    1.65    0.08
   2   3   0    1.93    0.09
  -2   3   0    1.99    0.09
   2   3   0    1.59    0.12
  -2   3   0    1.79    0.10
  -3  -3   0    0.33    0.05
  -3  -3   0    0.32    0.02
  -3  -3   0    0.32    0.05
   3  -3   0    0.28    0.04
   3  -3   0    0.27    0.05
   3  -3   0    0.43    0.06
  -3   3   0    0.38    0.06
   3   3   0    0.36    0.05
   3   3   0    0.23    0.07
   3   3   0    0.36    0.02
  -3   3   0    0.40    0.06
   4  -3   0    2.22    0.11
  -4  -3   0    2.15    0.08
  -4  -3   0    2.22    0.11
   4  -3   0    2.24    0.12
  -4  -3   0    2.00    0.12
  -4   3   0    2.28    0.09
  -4   3   0    2.13    0.12
   4   3   0    2.26    0.16
  -4   3   0    2.27    0.11
   4   3   0    2.10    0.10
  -5  -3   0   33.62    0.69
   5  -3   0   33.25    0.68
  -5  -3   0   31.97    0.67
  -5  -3   0   33.77    0.62
   5  -3   0   32.82    0.68
   5   3   0   33.48    0.77
  -5   3   0   33.88    0.70
  -5   3   0   34.20    0.67
   5   3   0   33.48    0.63
  -5   3   0   33.47    0.63
  -6  -3   0    0.75    0.09
   6  -3   0    0.83    0.10
   6  -3   0    0.79    0.08
  -6  -3   0    0.76    0.07
  -6  -3   0    0.77    0.10
  -6   3   0    0.81    0.07
   6   3   0    1.02    0.14
  -6   3   0    0.71    0.10
  -6   3   0    0.79    0.09
   6   3   0    0.84    0.08
   7  -3   0    2.13    0.15
  -7  -3   0    1.91    0.12
  -7  -3   0    1.83    0.14
   7  -3   0    2.04    0.13
  -7   3   0    2.14    0.12
  -7   3   0    2.25    0.13
   7   3   0    2.27    0.10
  -7   3   0    2.06    0.16
   7   3   0    2.33    0.20
  -8  -3   0   13.60    0.41
   8  -3   0   12.89    0.38
   8  -3   0   12.84    0.40
  -8  -3   0   13.30    0.36
  -8  -3   0   13.78    0.41
  -8   3   0   12.97    0.36
  -8   3   0   13.04    0.42
  -8   3   0   13.09    0.34
   8   3   0   12.95    0.46
  -9  -3   0   12.02    0.40
   9  -3   0   11.28    0.37
  -9  -3   0   12.06    0.36
  -9   3   0   12.55    0.43
  -9   3   0   12.21    0.37
   9   3   0   11.97    0.45
   9   3   0   11.63    0.44
  10  -3   0   26.11    0.69
  10  -3   0   27.25    0.66
 -10  -3   0   26.32    0.64
 -10  -3   0   26.35    0.69
 -10   3   0   27.16    0.74
  10   3   0   26.21    0.75
  10   3   0   26.76    0.74
 -10   3   0   26.28    0.64
 -11  -3   0    7.84    0.35
 -11  -3   0    7.00    0.30
  11  -3   0    7.75    0.31
  11  -3   0    7.42    0.34
 -11   3   0    7.53    0.31
  11   3   0    7.56    0.37
  11   3   0    7.16    0.37
 -11   3   0    7.41    0.37
 -12  -3   0    0.99    0.17
  12  -3   0    1.01    0.17
 -12   3   0    1.07    0.18
 -12   3   0    1.11    0.16
  12   3   0    0.89    0.16
  12   3   0    1.10    0.17
  13  -3   0    0.09    0.07
 -13  -3   0   -0.01    0.08
  13   3   0    0.17    0.11
 -13   3   0   -0.01    0.06
  13   3   0    0.18    0.10
 -13   3   0    0.14    0.11
 -14  -3   0    4.02    0.30
  14  -3   0    4.22    0.29
  14   3   0    4.57    0.31
 -14   3   0    4.25    0.33
 -14   3   0    4.30    0.27
  14   3   0    3.87    0.31
   0  -4   0   17.10    0.39
   0  -4   0   17.26    0.34
   0  -4   0   17.85    0.44
   0   4   0   17.62    0.34
   0   4   0   17.54    0.41
   1  -4   0   45.09    0.77
  -1  -4   0   45.42    0.75
   1  -4   0   45.57    0.89
   1  -4   0   44.96    0.83
  -1  -4   0   45.69    0.79
  -1  -4   0   46.47    0.91
  -1  -4   0   44.48    0.84
   1   4   0   44.73    0.86
  -1   4   0   44.14    0.80
   1   4   0   45.63    0.75
  -1   4   0   44.58    0.87
   2  -4   0   16.90    0.42
  -2  -4   0   17.65    0.41
  -2  -4   0   17.21    0.37
   2  -4   0   17.34    0.40
   2  -4   0   17.09    0.33
   2   4   0   16.85    0.48
  -2   4   0   17.63    0.42
   2   4   0   17.05    0.40
  -2   4   0   17.56    0.38
  -3  -4   0   22.48    0.47
  -3  -4   0   21.75    0.51
   3  -4   0   22.42    0.51
   3  -4   0   22.44    0.43
   3  -4   0   22.04    0.49
  -3   4   0   23.42    0.49
   3   4   0   22.76    0.49
  -3   4   0   22.65    0.51
   3   4   0   22.51    0.59
  -4  -4   0    0.03    0.04
   4  -4   0    0.06    0.04
   4  -4   0    0.08    0.05
  -4  -4   0    0.14    0.04
   4  -4   0    0.06    0.03
  -4   4   0    0.04    0.04
   4   4   0    0.04    0.07
  -4   4   0    0.12    0.05
   4   4   0    0.07    0.05
  -5  -4   0   15.14    0.30
   5  -4   0   14.55    0.39
  -5  -4   0   14.96    0.39
   5  -4   0   15.56    0.35
   5  -4   0   15.63    0.40
  -5  -4   0   15.27    0.42
  -5   4   0   15.13    0.41
   5   4   0   15.37    0.37
  -5   4   0   15.29    0.40
   6  -4   0    5.30    0.21
   6  -4   0    5.56    0.20
  -6  -4   0    5.28    0.23
  -6  -4   0    5.35    0.22
   6  -4   0    5.24    0.22
  -6  -4   0    5.44    0.16
  -6   4   0    5.67    0.22
  -6   4   0    5.77    0.24
   6   4   0    5.14    0.28
   6   4   0    5.40    0.20
  -7  -4   0    1.30    0.09
  -7  -4   0    1.23    0.14
  -7  -4   0    1.24    0.12
   7  -4   0    1.15    0.11
   7  -4   0    1.28    0.12
   7   4   0    1.35    0.18
  -7   4   0    1.18    0.09
   7   4   0    1.42    0.11
  -7   4   0    1.28    0.12
  -7   4   0    0.98    0.13
  -8  -4   0   48.86    0.93
  -8  -4   0   48.94    1.03
   8  -4   0   47.14    1.00
  -8  -4   0   47.39    1.02
   8  -4   0   48.84    1.00
  -8   4   0   48.51    0.97
  -8   4   0   47.75    0.94
  -8   4   0   47.45    1.05
   8   4   0   48.21    1.12
   9  -4   0    0.17    0.07
  -9  -4   0    0.07    0.06
  -9  -4   0    0.29    0.09
   9  -4   0    0.31    0.08
  -9   4   0    0.27    0.08
  -9   4   0    0.15    0.10
  -9   4   0    0.19    0.06
   9   4   0    0.08    0.11
  10  -4   0    0.29    0.08
  10  -4   0    0.38    0.10
 -10  -4   0    0.14    0.08
 -10  -4   0    0.39    0.10
  10   4   0    0.27    0.12
 -10   4   0    0.36    0.12
 -10   4   0    0.17    0.06
  10   4   0    0.31    0.13
  11  -4   0    8.20    0.37
 -11  -4   0    7.99    0.36
 -11   4   0    8.14    0.32
 -11   4   0    8.36    0.41
  11   4   0    8.52    0.41
  11   4   0    8.59    0.41
 -12  -4   0    1.20    0.18
  12  -4   0    1.29    0.18
 -12   4   0    1.22    0.15
 -12   4   0    1.28    0.20
  12   4   0    1.12    0.20
  12   4   0    1.31    0.21
 -13  -4   0    1.42    0.20
  13  -4   0    1.20    0.19
  13   4   0    1.42    0.22
  13   4   0    1.69    0.22
 -13   4   0    1.87    0.25
  14  -4   0    0.98    0.17
 -14  -4   0    1.01    0.20
  14   4   0    0.97    0.21
  14   4   0    1.49    0.22
 -14   4   0    0.55    0.19
   0  -5   0    0.00    0.05
   0  -5   0    0.05    0.03
   0  -5   0    0.02    0.02
   0   5   0   -0.01    0.03
   0   5   0    0.01    0.03
   1  -5   0   16.46    0.41
   1  -5   0   16.55    0.33
  -1  -5   0   16.96    0.42
  -1  -5   0   16.31    0.35
   1  -5   0   16.87    0.45
  -1  -5   0   16.34    0.46
   1   5   0   16.64    0.43
  -1   5   0   16.39    0.36
   1   5   0   16.09    0.31
  -1   5   0   17.32    0.44
   2  -5   0    0.05    0.02
   2  -5   0    0.38    0.06
   2  -5   0    0.02    0.05
  -2  -5   0    0.12    0.05
  -2  -5   0    0.12    0.04
  -2   5   0   -0.04    0.03
   2   5   0    0.09    0.07
  -2   5   0    0.00    0.04
   2   5   0    0.09    0.05
   3  -5   0   13.29    0.38
  -3  -5   0   13.23    0.34
   3  -5   0   13.50    0.36
  -3  -5   0   13.93    0.39
   3  -5   0   13.32    0.28
  -3   5   0   13.06    0.35
   3   5   0   13.19    0.45
   3   5   0   13.27    0.37
  -3   5   0   13.42    0.38
   4  -5   0    0.10    0.05
  -4  -5   0    0.07    0.04
  -4  -5   0    0.04    0.05
   4  -5   0    0.02    0.05
   4  -5   0    0.03    0.02
  -4   5   0    0.07    0.05
  -4   5   0    0.02    0.05
   4   5   0    0.03    0.05
   4   5   0    0.09    0.09
  -5  -5   0    9.89    0.31
   5  -5   0    9.63    0.32
   5  -5   0    9.31    0.31
  -5  -5   0    9.50    0.33
   5  -5   0    9.84    0.25
   5   5   0   10.05    0.40
  -5   5   0    9.89    0.33
  -5   5   0   10.09    0.33
   5   5   0    9.93    0.31
   6  -5   0    0.01    0.04
   6  -5   0    0.14    0.04
  -6  -5   0    0.03    0.05
  -6  -5   0    0.03    0.05
   6  -5   0    0.04    0.05
  -6   5   0    0.06    0.06
   6   5   0    0.03    0.06
   6   5   0    0.10    0.09
  -6   5   0   -0.07    0.06
   7  -5   0   49.11    1.02
   7  -5   0   49.91    1.03
  -7  -5   0   49.59    1.05
  -7  -5   0   48.95    1.03
   7  -5   0   49.44    0.95
  -7   5   0   49.93    1.06
   7   5   0   48.76    1.16
  -7   5   0   48.59    1.02
   7   5   0   49.83    0.96
   8  -5   0   13.92    0.45
  -8  -5   0   14.29    0.45
   8  -5   0   14.57    0.39
   8  -5   0   13.58    0.42
  -8  -5   0   14.38    0.47
  -8   5   0   13.86    0.47
  -8   5   0   14.04    0.43
   8   5   0   12.91    0.51
   9  -5   0    2.70    0.26
   9  -5   0    2.89    0.20
  -9  -5   0    3.05    0.21
  -9  -5   0    2.91    0.21
   9  -5   0    3.27    0.19
   9   5   0    2.75    0.27
  -9   5   0    2.98    0.20
  -9   5   0    2.80    0.22
  10  -5   0    0.00    0.05
 -10  -5   0    0.05    0.07
 -10  -5   0    0.06    0.08
  10   5   0    0.11    0.13
 -10   5   0   -0.11    0.07
 -11  -5   0   15.93    0.55
  11  -5   0   15.32    0.53
  11   5   0   16.32    0.62
 -11   5   0   14.76    0.57
  11   5   0   16.07    0.61
  12  -5   0    0.06    0.08
 -12  -5   0    0.21    0.09
 -12   5   0   -0.03    0.10
  12   5   0    0.09    0.10
  12   5   0    0.00    0.12
 -13  -5   0    0.46    0.14
  13  -5   0    0.66    0.15
  13   5   0    0.63    0.18
  13   5   0    0.92    0.20
 -13   5   0    0.43    0.16
   0  -6   0    0.00    0.06
   0  -6   0    0.39    0.08
   0  -6   0    0.22    0.04
   0   6   0    0.14    0.06
   1  -6   0    0.28    0.08
  -1  -6   0    0.21    0.04
  -1  -6   0    0.23    0.07
   1  -6   0    0.31    0.04
  -1  -6   0    0.24    0.09
   1  -6   0    0.15    0.05
  -1   6   0    0.23    0.06
   1   6   0    0.25    0.04
  -1   6   0    0.24    0.08
   1   6   0    0.32    0.08
   2  -6   0   10.34    0.35
   2  -6   0   10.04    0.23
  -2  -6   0    9.90    0.33
  -2  -6   0   10.16    0.28
   2  -6   0    9.96    0.32
   2   6   0    9.48    0.40
  -2   6   0   10.19    0.29
   2   6   0   10.73    0.35
  -2   6   0    9.42    0.34
  -3  -6   0    1.08    0.09
   3  -6   0    0.99    0.13
   3  -6   0    1.16    0.06
  -3  -6   0    1.38    0.15
   3  -6   0    0.89    0.11
  -3   6   0    1.26    0.14
   3   6   0    0.97    0.12
   3   6   0    1.27    0.18
  -3   6   0    1.08    0.11
  -4  -6   0    5.44    0.22
   4  -6   0    5.64    0.16
   4  -6   0    5.32    0.23
  -4  -6   0    5.48    0.25
   4  -6   0    6.09    0.26
   4   6   0    6.08    0.32
   4   6   0    5.59    0.24
  -4   6   0    5.77    0.24
  -4   6   0    5.45    0.26
  -5  -6   0    4.27    0.23
  -5  -6   0    3.81    0.19
   5  -6   0    3.87    0.14
   5  -6   0    4.18    0.22
   5  -6   0    3.86    0.20
  -5   6   0    3.99    0.22
  -5   6   0    4.11    0.23
   5   6   0    4.12    0.22
   5   6   0    4.09    0.28
  -6  -6   0   18.38    0.50
   6  -6   0   18.04    0.50
   6  -6   0   17.42    0.50
  -6  -6   0   17.70    0.53
  -6   6   0   17.77    0.51
   6   6   0   17.59    0.48
   6   6   0   17.70    0.61
  -6   6   0   17.60    0.52
  -7  -6   0    0.27    0.09
   7  -6   0    0.16    0.07
  -7  -6   0    0.25    0.08
   7  -6   0    0.22    0.08
  -7   6   0    0.18    0.10
   7   6   0   -0.04    0.10
  -7   6   0    0.10    0.09
   7   6   0    0.20    0.08
  -8  -6   0    1.48    0.17
   8  -6   0    1.76    0.19
  -8  -6   0    1.88    0.21
   8  -6   0    1.66    0.16
  -8   6   0    1.47    0.18
   8   6   0    1.14    0.20
  -8   6   0    1.76    0.20
  -9  -6   0    0.15    0.07
   9  -6   0    0.27    0.10
  -9  -6   0    0.31    0.11
  -9   6   0    0.58    0.14
   9   6   0    0.27    0.14
  -9   6   0    0.19    0.10
  10  -6   0    0.19    0.08
 -10  -6   0   -0.06    0.07
 -10  -6   0    0.04    0.08
 -10   6   0   -0.06    0.08
  10   6   0    0.04    0.13
 -11  -6   0    0.00    0.06
  11  -6   0    0.18    0.09
 -11  -6   0    0.04    0.09
  11   6   0   -0.01    0.15
 -11   6   0    0.04    0.11
 -12  -6   0    8.31    0.41
  12  -6   0    7.89    0.39
  12   6   0    8.88    0.47
 -12   6   0    8.22    0.44
  12   6   0    9.32    0.49
  13  -6   0    0.33    0.13
 -13  -6   0    0.23    0.12
  13   6   0    0.40    0.19
  13   6   0    0.26    0.15
 -13   6   0    0.22    0.15
   0  -7   0    0.02    0.03
   0  -7   0   -0.06    0.03
   0  -7   0    0.02    0.06
   0   7   0    0.02    0.07
   1  -7   0    3.01    0.12
  -1  -7   0    2.50    0.20
   1  -7   0    2.92    0.18
  -1  -7   0    3.06    0.19
  -1  -7   0    3.16    0.14
   1  -7   0    2.86    0.20
   1   7   0    2.91    0.20
  -1   7   0    3.03    0.14
  -1   7   0    2.73    0.20
  -2  -7   0   16.49    0.40
   2  -7   0   14.75    0.39
   2  -7   0   16.01    0.46
  -2  -7   0   16.93    0.49
   2  -7   0   16.94    0.51
   2   7   0   16.99    0.50
  -2   7   0   17.01    0.42
   2   7   0   14.82    0.55
  -2   7   0   16.63    0.51
   3  -7   0    8.69    0.32
  -3  -7   0    8.60    0.28
  -3  -7   0    8.37    0.34
   3  -7   0    8.49    0.34
   3   7   0    8.52    0.40
   3   7   0    9.19    0.35
  -3   7   0    8.51    0.30
  -3   7   0    8.29    0.35
  -4  -7   0    1.76    0.13
  -4  -7   0    1.86    0.17
   4  -7   0    2.16    0.17
   4  -7   0    1.81    0.15
   4   7   0    2.21    0.26
  -4   7   0    1.76    0.15
  -4   7   0    2.06    0.19
   4   7   0    1.94    0.17
   5  -7   0    0.59    0.11
  -5  -7   0    0.75    0.13
  -5  -7   0    0.78    0.11
   5  -7   0    0.70    0.11
  -5   7   0    1.06    0.16
  -5   7   0    0.94    0.14
   5   7   0    0.94    0.14
   5   7   0    0.66    0.16
   6  -7   0    2.01    0.17
  -6  -7   0    1.82    0.15
   6  -7   0    2.08    0.18
  -6  -7   0    1.89    0.18
   6   7   0    1.85    0.18
   6   7   0    1.72    0.23
  -6   7   0    1.73    0.19
  -6   7   0    2.11    0.19
   7  -7   0   10.27    0.39
   7  -7   0    9.94    0.39
  -7  -7   0   11.10    0.43
  -7  -7   0   10.61    0.39
   7   7   0   10.49    0.38
  -7   7   0   10.09    0.41
   7   7   0   10.11    0.48
  -7   7   0   10.21    0.41
   8  -7   0    1.65    0.18
  -8  -7   0    1.69    0.20
  -8  -7   0    1.39    0.17
  -8   7   0    1.96    0.22
   8   7   0    1.51    0.23
  -8   7   0    1.62    0.20
  -9  -7   0    3.80    0.25
  -9  -7   0    3.36    0.26
   9  -7   0    3.58    0.25
  -9   7   0    3.34    0.27
  -9   7   0    2.98    0.24
   9   7   0    3.50    0.34
 -10  -7   0    0.10    0.09
  10  -7   0    0.26    0.11
 -10  -7   0    0.18    0.09
  10   7   0    0.19    0.15
 -10   7   0    0.07    0.10
 -11  -7   0    0.16    0.08
  11  -7   0    0.20    0.09
 -11  -7   0    0.02    0.08
 -11   7   0   -0.10    0.10
  11   7   0   -0.08    0.14
  12  -7   0    1.71    0.22
 -12  -7   0    1.65    0.23
 -12  -7   0    2.14    0.25
 -12   7   0    2.39    0.30
  12   7   0    2.19    0.32
   0  -8   0    0.35    0.09
   0  -8   0    0.51    0.12
   0   8   0    0.47    0.12
   1  -8   0   -0.02    0.06
  -1  -8   0   -0.08    0.06
   1  -8   0    0.05    0.09
  -1  -8   0    0.01    0.03
   1   8   0   -0.02    0.08
   1   8   0   -0.06    0.09
  -1   8   0   -0.01    0.09
   2  -8   0    5.42    0.27
   2  -8   0    4.98    0.28
  -2  -8   0    5.40    0.28
  -2  -8   0    5.51    0.21
   2   8   0    4.95    0.34
   2   8   0    5.68    0.31
  -2   8   0    5.34    0.30
  -3  -8   0    1.07    0.15
  -3  -8   0    0.82    0.10
   3  -8   0    0.86    0.15
   3  -8   0    0.91    0.14
  -3   8   0    0.77    0.12
   3   8   0    0.82    0.16
   3   8   0    0.88    0.19
  -3   8   0    0.71    0.14
   4  -8   0   15.22    0.51
  -4  -8   0   15.82    0.44
   4  -8   0   14.11    0.47
  -4  -8   0   14.42    0.50
   4   8   0   15.42    0.51
  -4   8   0   16.28    0.55
  -4   8   0   15.65    0.46
   4   8   0   15.38    0.60
   5  -8   0    0.40    0.09
   5  -8   0    0.62    0.12
  -5  -8   0    0.54    0.13
  -5  -8   0    0.56    0.10
  -5   8   0    0.40    0.12
   5   8   0    0.45    0.16
  -5   8   0    0.43    0.11
   5   8   0    0.65    0.15
   6  -8   0    0.16    0.08
  -6  -8   0    0.34    0.09
  -6  -8   0    0.18    0.09
   6  -8   0    0.36    0.11
   6   8   0    0.11    0.11
   6   8   0    0.27    0.13
  -6   8   0    0.15    0.10
  -6   8   0    0.39    0.11
  -7  -8   0    6.69    0.35
  -7  -8   0    6.30    0.31
   7  -8   0    6.80    0.33
   7   8   0    6.61    0.33
   7   8   0    6.28    0.42
  -7   8   0    6.45    0.34
  -7   8   0    6.42    0.35
  -8  -8   0    8.68    0.41
   8  -8   0    8.45    0.37
  -8  -8   0    7.49    0.35
  -8   8   0    7.30    0.38
   8   8   0    8.16    0.47
  -8   8   0    8.32    0.39
   9  -8   0    0.29    0.11
  -9  -8   0    0.29    0.09
  -9  -8   0    0.32    0.12
  -9   8   0    0.24    0.12
   9   8   0   -0.25    0.12
  -9   8   0    0.06    0.12
 -10  -8   0    0.23    0.11
 -10  -8   0    0.24    0.11
  10  -8   0    0.03    0.09
  10   8   0    0.14    0.17
 -10   8   0    0.28    0.13
 -11  -8   0    0.24    0.08
 -11   8   0    0.12    0.12
  11   8   0   -0.07    0.16
   0  -9   0    0.07    0.08
   0   9   0    0.02    0.11
   0   9   0   -0.10    0.10
   1  -9   0    1.39    0.18
   1  -9   0    1.75    0.22
  -1  -9   0    1.44    0.18
   1   9   0    1.20    0.21
  -1   9   0    1.23    0.20
   1   9   0    1.26    0.19
   2  -9   0    0.25    0.09
  -2  -9   0    0.12    0.09
   2  -9   0   -0.02    0.10
  -2   9   0   -0.04    0.09
   2   9   0    0.14    0.12
   2   9   0    0.12    0.11
  -3  -9   0    6.24    0.33
   3  -9   0    6.33    0.31
   3  -9   0    6.68    0.35
  -3   9   0    5.87    0.35
   3   9   0    6.14    0.40
   3   9   0    6.20    0.35
  -4  -9   0    0.41    0.12
   4  -9   0    0.42    0.12
   4  -9   0    0.49    0.13
   4   9   0    0.39    0.17
   4   9   0    0.24    0.13
  -4   9   0    0.30    0.14
  -5  -9   0    1.28    0.19
   5  -9   0    1.24    0.18
  -5  -9   0    0.96    0.13
   5  -9   0    0.86    0.14
   5   9   0    1.21    0.23
   5   9   0    0.90    0.18
  -5   9   0    0.84    0.17
   6  -9   0    0.15    0.09
  -6  -9   0   -0.01    0.09
  -6  -9   0    0.03    0.07
  -6   9   0    0.08    0.09
   6   9   0   -0.08    0.10
  -6   9   0    0.01    0.12
   6   9   0    0.09    0.16
   7  -9   0    0.16    0.09
  -7  -9   0    0.17    0.09
  -7  -9   0    0.07    0.09
  -7   9   0    0.05    0.10
  -7   9   0   -0.01    0.10
   7   9   0    0.25    0.16
  -8  -9   0    0.17    0.10
   8  -9   0    0.12    0.09
  -8  -9   0    0.05    0.05
  -8   9   0   -0.02    0.12
   8   9   0    0.10    0.18
  -8   9   0   -0.10    0.10
   9  -9   0    0.13    0.09
  -9  -9   0    0.20    0.10
  -9  -9   0    0.23    0.10
  -9   9   0   -0.11    0.10
  -9   9   0    0.18    0.13
   9   9   0   -0.17    0.13
   0 -10   0    0.01    0.07
   0  10   0   -0.06    0.11
   0  10   0   -0.08    0.11
  -1 -10   0    2.40    0.26
   1 -10   0    2.11    0.24
  -1  10   0    1.94    0.26
   1  10   0    2.44    0.30
   1  10   0    2.28    0.27
  -1  10   0    2.07    0.27
  -2 -10   0    2.68    0.24
   2 -10   0    2.46    0.22
   2 -10   0    2.74    0.26
   2  10   0    2.07    0.27
  -2  10   0    1.87    0.26
   2  10   0    2.34    0.32
   3 -10   0    0.08    0.08
   3 -10   0    0.02    0.10
  -3 -10   0    0.17    0.10
  -3  10   0    0.04    0.14
   3  10   0   -0.28    0.10
   3  10   0   -0.23    0.10
   4 -10   0    1.31    0.20
  -4 -10   0    1.16    0.19
   4 -10   0    0.94    0.16
   4  10   0    0.82    0.21
   4  10   0    0.86    0.20
  -4  10   0    1.00    0.20
  -5 -10   0    0.40    0.13
   5 -10   0    0.28    0.10
   5  10   0    0.13    0.17
  -5  10   0   -0.07    0.12
   5  10   0    0.09    0.14
  -6 -10   0    0.17    0.10
   6 -10   0    0.34    0.12
   6  10   0    0.01    0.13
  -6  10   0    0.03    0.15
   6  10   0   -0.09    0.16
  -7 -10   0    1.00    0.19
   7 -10   0    1.16    0.18
   7  10   0    1.08    0.26
  -7  10   0    1.15    0.23
   0 -11   0   -0.06    0.07
   0  11   0    0.13    0.14
   0  11   0   -0.03    0.13
  -1 -11   0    0.86    0.19
   1 -11   0    1.20    0.21
  -1  11   0    1.03    0.23
  -1  11   0    0.80    0.22
   1  11   0    0.96    0.21
   1  11   0    1.14    0.26
   2 -11   0    1.61    0.23
  -2 -11   0    1.59    0.23
   2  11   0    0.83    0.23
   2  11   0    1.20    0.23
  -2  11   0    1.58    0.26
  -2  11   0    1.45    0.26
   3 -11   0    0.13    0.09
  -3 -11   0    0.21    0.12
  -3  11   0   -0.08    0.12
   3  11   0   -0.06    0.14
   3  11   0   -0.18    0.13
  -4 -11   0    2.14    0.27
   4 -11   0    1.92    0.25
   4  11   0    2.09    0.28
   4  11   0    1.80    0.30
  -4  11   0    2.48    0.32
 -15   0   1    3.07    0.25
  15   0  -1    2.10    0.25
 -15   0   1    2.45    0.27
  14   0  -1    0.13    0.07
 -14   0   1    0.04    0.09
  14   0  -1    0.12    0.09
 -14   0   1    0.04    0.08
 -13   0   1    2.73    0.24
  13   0  -1    2.59    0.22
  13   0  -1    3.14    0.23
 -13   0   1    3.09    0.23
  12   0  -1    0.00    0.05
 -12   0   1   -0.02    0.07
 -12   0   1   -0.04    0.07
  12   0  -1    0.06    0.05
 -11   0   1   13.87    0.45
 -11   0   1   12.84    0.45
  11   0  -1   12.92    0.46
  11   0  -1   13.17    0.44
 -10   0   1   -0.06    0.05
  10   0  -1    0.05    0.07
 -10   0   1    0.00    0.06
  10   0  -1    0.00    0.05
   9   0  -1    1.44    0.14
   9   0  -1    1.46    0.16
  -9   0   1    1.57    0.14
  -9   0   1    1.63    0.16
  -8   0   1    0.00    0.03
   8   0  -1   -0.02    0.04
  -8   0   1    0.02    0.05
   8   0  -1    0.05    0.05
  -7   0   1    9.84    0.29
   7   0  -1   10.15    0.31
   7   0  -1   10.09    0.32
  -7   0   1    9.83    0.30
  -6   0   1   -0.02    0.03
   6   0  -1    0.14    0.05
  -6   0   1    0.01    0.02
  -5   0   1   41.84    0.67
  -5   0   1   39.84    0.67
   5   0  -1   40.51    0.79
  -5   0   1   41.42    0.76
  -5   0   1   40.73    0.76
   5   0  -1   41.28    0.78
  -4   0   1    0.03    0.03
   4   0  -1   -0.04    0.02
   4   0  -1   -0.03    0.03
  -4   0   1   -0.03    0.02
  -3   0   1  221.19    3.92
   3   0  -1  247.59    3.76
   3   0  -1  250.49    3.99
  -3   0   1  240.64    3.87
   3   0  -1  236.44    3.86
  -3   0   1  238.17    3.91
   2   0  -1   -0.49    0.02
  -1   0   1  223.34    3.88
  -1   0   1  226.99    3.94
  -1   0   1  252.73    3.78
   1   0  -1  258.18    3.90
   1   0  -1  220.75    3.90
   1   0  -1  240.04    3.98
  -1   0   1  234.02    3.83
   1   0  -1  258.89    3.80
   0   0   1   -0.01    0.00
   0   0  -1   -0.01    0.00
   0   0  -1   -0.01    0.00
   0   0  -1    0.01    0.01
   0   0  -1   -0.01    0.00
   0   0   1   -0.01    0.00
  -1   0  -1   98.61    1.57
  -1   0  -1   83.74    1.55
   1   0   1  100.27    1.55
   1   0   1  100.37    1.50
  -1   0  -1   98.34    1.50
   1   0   1   91.61    1.52
   1   0   1   94.25    1.54
   1   0   1   93.26    1.54
  -1   0  -1   96.48    1.55
   2   0   1   -0.02    0.01
  -2   0  -1   -0.07    0.01
  -2   0  -1   -0.08    0.02
   2   0   1    0.00    0.02
   2   0   1   -0.06    0.02
  -2   0  -1   -0.08    0.01
  -3   0  -1    0.11    0.03
  -3   0  -1    0.09    0.04
   3   0   1    0.21    0.02
   3   0   1    0.13    0.04
   3   0   1    0.24    0.04
  -3   0  -1    0.11    0.01
  -4   0  -1   -0.02    0.01
  -4   0  -1   -0.03    0.02
   4   0   1    0.02    0.03
   4   0   1    0.01    0.01
   4   0   1    0.04    0.04
  -4   0  -1   -0.02    0.03
   5   0   1  143.57    2.39
   5   0   1  145.34    2.45
  -5   0  -1  145.45    2.40
  -5   0  -1  144.24    2.44
  -6   0  -1    0.00    0.03
   6   0   1   -0.07    0.02
   6   0   1    0.04    0.04
  -6   0  -1    0.04    0.05
   7   0   1    0.54    0.08
  -7   0  -1    0.71    0.10
  -7   0  -1    0.49    0.07
   7   0   1    0.58    0.09
  -8   0  -1   -0.01    0.03
  -8   0  -1   -0.01    0.06
   8   0   1    0.01    0.05
   8   0   1    0.14    0.06
  -9   0  -1    3.35    0.20
  -9   0  -1    3.98    0.21
   9   0   1    3.54    0.21
   9   0   1    3.63    0.19
  10   0   1    0.04    0.05
 -10   0  -1   -0.07    0.06
  10   0   1    0.00    0.07
 -10   0  -1    0.01    0.04
  11   0   1    0.53    0.10
 -11   0  -1    0.47    0.12
 -11   0  -1    0.39    0.09
  11   0   1    0.31    0.10
  12   0   1    0.11    0.06
 -12   0  -1    0.01    0.08
  12   0   1   -0.07    0.06
 -12   0  -1   -0.06    0.06
  13   0   1   11.97    0.49
 -13   0  -1   12.07    0.49
 -13   0  -1   12.51    0.48
  13   0   1   13.16    0.46
  14   0   1   -0.05    0.09
 -14   0  -1    0.04    0.09
 -14   0  -1    0.03    0.08
 -15   0  -1    0.45    0.14
  15   0   1    0.41    0.14
 -15   0  -1    0.22    0.10
 -15  -1   1    2.05    0.25
 -15  -1   1    1.68    0.24
  15  -1  -1    1.74    0.22
  15   1  -1    1.60    0.23
 -15   1   1    1.91    0.26
  15   1  -1    2.38    0.22
 -15   1   1    2.15    0.24
  14  -1  -1    0.22    0.11
  14  -1  -1    0.17    0.08
 -14  -1   1    0.06    0.08
 -14  -1   1    0.10    0.08
 -14   1   1    0.03    0.10
 -14   1   1    0.14    0.08
  14   1  -1    0.08    0.09
  14   1  -1    0.25    0.09
  13  -1  -1    4.20    0.28
 -13  -1   1    4.24    0.27
 -13  -1   1    4.43    0.28
  13  -1  -1    4.63    0.27
 -13   1   1    4.05    0.29
  13   1  -1    4.73    0.28
  13   1  -1    4.21    0.28
 -13   1   1    4.09    0.26
 -12  -1   1    0.14    0.08
 -12  -1   1   -0.08    0.06
  12  -1  -1    0.10    0.07
  12  -1  -1   -0.05    0.06
  12   1  -1    0.04    0.07
 -12   1   1    0.09    0.09
  12   1  -1    0.09    0.07
 -12   1   1   -0.01    0.06
  11  -1  -1    3.01    0.20
  11  -1  -1    2.96    0.22
 -11  -1   1    2.84    0.20
 -11  -1   1    3.09    0.21
 -11   1   1    2.74    0.21
  11   1  -1    2.90    0.21
 -11   1   1    3.10    0.20
  11   1  -1    3.20    0.23
  10  -1  -1    2.33    0.17
 -10  -1   1    2.27    0.17
  10  -1  -1    2.29    0.18
 -10  -1   1    2.33    0.18
  10   1  -1    2.29    0.18
  10   1  -1    2.22    0.18
 -10   1   1    2.21    0.16
 -10   1   1    2.38    0.19
   9  -1  -1    1.80    0.14
  -9  -1   1    1.95    0.14
   9  -1  -1    1.77    0.15
  -9  -1   1    1.90    0.15
   9   1  -1    2.00    0.16
  -9   1   1    1.95    0.17
   9   1  -1    1.93    0.16
  -9   1   1    2.03    0.14
   8  -1  -1    6.08    0.25
  -8  -1   1    6.36    0.25
  -8  -1   1    6.63    0.24
   8  -1  -1    6.08    0.24
  -8   1   1    6.11    0.14
  -8   1   1    6.39    0.26
  -8   1   1    5.89    0.23
   8   1  -1    5.92    0.26
   8   1  -1    6.15    0.26
  -7  -1   1   24.77    0.55
  -7  -1   1   24.60    0.56
   7  -1  -1   25.34    0.57
   7  -1  -1   25.75    0.58
  -7   1   1   24.99    0.55
   7   1  -1   24.97    0.59
  -7   1   1   24.38    0.57
  -7   1   1   25.22    0.46
   7   1  -1   25.36    0.60
  -6  -1   1   61.35    1.13
  -6  -1   1   60.58    1.12
   6  -1  -1   62.56    1.16
   6  -1  -1   62.84    1.14
  -6   1   1   61.95    1.14
  -6   1   1   62.77    1.05
   6   1  -1   60.27    1.18
   6   1  -1   63.67    1.17
  -6   1   1   62.85    1.12
  -5  -1   1   17.14    0.38
   5  -1  -1   16.40    0.38
  -5  -1   1   16.32    0.36
   5  -1  -1   17.02    0.39
  -5   1   1   16.47    0.38
  -5   1   1   16.59    0.32
   5   1  -1   17.09    0.42
   5   1  -1   16.25    0.40
  -5   1   1   17.23    0.37
  -4  -1   1    0.51    0.04
   4  -1  -1    0.44    0.06
  -4  -1   1    0.49    0.03
   4  -1  -1    0.44    0.06
  -4  -1   1    0.50    0.05
  -4  -1   1    0.41    0.05
  -4   1   1    0.43    0.03
   4   1  -1    0.39    0.03
  -4   1   1    0.49    0.06
   4   1  -1    0.54    0.08
  -4   1   1    0.35    0.05
   3  -1  -1    1.12    0.07
  -3  -1   1    1.32    0.07
  -3  -1   1    1.17    0.05
  -3  -1   1    1.15    0.07
   3  -1  -1    1.26    0.07
  -3   1   1    1.17    0.06
  -3   1   1    1.28    0.06
   3   1  -1    1.18    0.05
   2  -1  -1    1.67    0.07
   2  -1  -1    1.82    0.07
  -2  -1   1    1.78    0.07
  -2  -1   1    1.76    0.07
  -2  -1   1    1.83    0.05
  -2   1   1    1.73    0.05
  -2   1   1    1.89    0.07
   2   1  -1    1.81    0.05
  -2   1   1    1.67    0.06
   2   1  -1    1.70    0.09
   2   1  -1    1.86    0.06
   1  -1  -1   -0.15    0.02
  -1  -1   1   -0.18    0.03
   1  -1  -1   -0.16    0.03
  -1  -1   1   -0.09    0.03
  -1  -1   1   -0.18    0.02
  -1   1   1   -0.10    0.02
  -1   1   1   -0.16    0.03
   1   1  -1   -0.18    0.04
   0  -1   1  229.18    4.57
   0  -1   1  232.31    3.67
   0  -1  -1  232.42    3.80
   0  -1  -1  232.59    3.68
   0  -1  -1  230.29    3.66
   0   1   1  207.68    3.58
   0   1  -1  211.84    3.59
   0   1   1  236.25    3.86
   0   1  -1  231.46    3.76
   0   1  -1  235.67    3.73
   0   1   1  234.57    3.66
   0   1  -1  228.73    3.81
   0   1  -1  242.38    3.78
   0   1   1  232.98    3.75
  -1  -1  -1  157.69    2.47
  -1  -1  -1  157.37    2.60
   1  -1   1  157.56    2.57
   1  -1   1  163.36    2.51
  -1  -1  -1  151.31    2.57
   1  -1   1  159.90    2.53
  -1   1  -1  155.47    2.62
   1   1   1  152.56    2.55
   1   1   1  162.66    2.63
   1   1   1  158.67    2.60
  -1   1  -1  161.94    2.56
  -1   1  -1  156.93    2.55
  -2  -1  -1    1.98    0.08
  -2  -1  -1    2.06    0.07
   2  -1   1    1.99    0.08
  -2  -1  -1    1.87    0.08
   2  -1   1    2.04    0.06
  -2   1  -1    1.93    0.06
   2   1   1    2.37    0.10
  -2   1  -1    2.18    0.08
   2   1   1    2.05    0.06
  -2   1  -1    2.08    0.09
  -2   1  -1    2.09    0.08
   3  -1   1    4.02    0.13
   3  -1   1    3.95    0.11
  -3  -1  -1    4.05    0.13
  -3  -1  -1    4.03    0.13
  -3  -1  -1    3.96    0.13
   3   1   1    3.90    0.15
   3   1   1    4.08    0.09
  -3   1  -1    4.00    0.14
  -3   1  -1    4.30    0.12
  -3   1  -1    4.21    0.13
   3   1   1    4.04    0.09
   4  -1   1   32.80    0.61
   4  -1   1   33.13    0.64
  -4  -1  -1   32.49    0.63
  -4  -1  -1   33.59    0.63
  -4  -1  -1   33.34    0.63
  -4   1  -1   33.92    0.65
  -4   1  -1   33.14    0.59
   4   1   1   33.22    0.55
   4   1   1   32.58    0.55
   4   1   1   33.00    0.66
  -4   1  -1   32.91    0.62
  -5  -1  -1  103.40    1.79
   5  -1   1  107.88    1.79
  -5  -1  -1  104.72    1.80
   5  -1   1  105.32    1.80
   5   1   1  107.62    1.82
   5   1   1  106.30    1.86
  -5   1  -1  102.58    1.78
  -5   1  -1  106.74    1.74
  -5   1  -1  105.07    1.83
  -6  -1  -1   22.36    0.51
  -6  -1  -1   23.32    0.51
   6  -1   1   23.08    0.49
   6  -1   1   22.68    0.52
  -6   1  -1   22.44    0.53
  -6   1  -1   23.09    0.51
  -6   1  -1   22.64    0.42
   6   1   1   22.73    0.55
   6   1   1   22.51    0.53
   7  -1   1   11.69    0.32
  -7  -1  -1   11.75    0.34
  -7  -1  -1   11.40    0.34
   7  -1   1   11.81    0.36
  -7   1  -1   11.73    0.36
  -7   1  -1   11.31    0.33
  -7   1  -1   11.66    0.24
   7   1   1   11.77    0.37
   7   1   1   11.52    0.35
   8  -1   1    0.01    0.04
   8  -1   1    0.06    0.05
  -8  -1  -1   -0.04    0.04
  -8  -1  -1    0.02    0.04
   8   1   1    0.04    0.07
  -8   1  -1   -0.02    0.03
  -8   1  -1   -0.06    0.06
   8   1   1   -0.02    0.04
  -9  -1  -1    2.10    0.16
  -9  -1  -1    2.36    0.17
   9  -1   1    2.20    0.14
   9  -1   1    2.04    0.16
  -9   1  -1    2.35    0.16
  -9   1  -1    2.10    0.17
   9   1   1    2.00    0.16
   9   1   1    2.00    0.17
  10  -1   1    0.00    0.06
 -10  -1  -1    0.10    0.07
  10  -1   1   -0.04    0.04
 -10  -1  -1    0.07    0.05
  10   1   1   -0.02    0.07
  10   1   1    0.06    0.07
 -10   1  -1    0.07    0.06
 -10   1  -1   -0.01    0.08
 -11  -1  -1   12.01    0.44
  11  -1   1   12.12    0.45
  11  -1   1   12.66    0.41
 -11  -1  -1   12.13    0.44
  11   1   1   11.94    0.41
  11   1   1   11.57    0.45
 -11   1  -1   12.74    0.43
 -11   1  -1   11.94    0.46
 -12  -1  -1    2.37    0.20
 -12  -1  -1    2.04    0.19
  12  -1   1    2.40    0.18
  12  -1   1    1.73    0.20
 -12   1  -1    2.28    0.22
  12   1   1    2.12    0.23
  12   1   1    1.91    0.18
 -12   1  -1    2.13    0.18
 -13  -1  -1    0.97    0.16
  13  -1   1    0.93    0.17
 -13  -1  -1    1.05    0.17
 -13   1  -1    0.93    0.19
  13   1   1    1.34    0.21
 -13   1  -1    1.10    0.16
  13   1   1    1.13    0.16
 -14  -1  -1    0.20    0.11
  14  -1   1    0.39    0.13
 -14  -1  -1    0.36    0.13
 -14   1  -1    0.24    0.12
  14   1   1    0.09    0.10
 -14   1  -1    0.39    0.11
  14   1   1    0.28    0.11
 -15  -1  -1    3.10    0.28
  15  -1   1    3.34    0.29
 -15  -1  -1    3.99    0.30
  15   1   1    3.03    0.28
 -15   1  -1    3.49    0.27
 -15   1  -1    3.19    0.30
  15  -2  -1    0.03    0.08
 -15  -2   1    0.17    0.11
 -15   2   1    0.11    0.08
 -15   2   1    0.21    0.14
  15   2  -1    0.02    0.08
  15   2  -1    0.27    0.11
 -14  -2   1   -0.05    0.07
  14  -2  -1   -0.09    0.06
  14   2  -1    0.18    0.09
 -14   2   1   -0.15    0.08
  14   2  -1    0.09    0.08
 -14   2   1   -0.08    0.05
 -13  -2   1    0.15    0.10
  13  -2  -1    0.19    0.09
 -13  -2   1    0.09    0.08
  13  -2  -1    0.13    0.08
  13   2  -1    0.32    0.11
 -13   2   1    0.27    0.09
 -13   2   1    0.14    0.13
  13   2  -1    0.18    0.09
  12  -2  -1    0.14    0.08
  12  -2  -1    0.12    0.08
 -12  -2   1    0.11    0.08
 -12  -2   1    0.09    0.08
 -12   2   1    0.15    0.10
  12   2  -1    0.21    0.10
 -12   2   1    0.13    0.06
  12   2  -1   -0.06    0.06
 -11  -2   1    2.60    0.19
  11  -2  -1    2.45    0.20
  11  -2  -1    2.55    0.19
 -11  -2   1    2.62    0.20
 -11   2   1    2.66    0.22
  11   2  -1    2.25    0.21
 -11   2   1    2.51    0.18
  11   2  -1    2.38    0.21
 -10  -2   1    4.66    0.25
 -10  -2   1    4.75    0.23
  10  -2  -1    4.39    0.24
  10  -2  -1    4.51    0.23
 -10   2   1    4.71    0.23
  10   2  -1    4.63    0.27
 -10   2   1    5.00    0.27
  10   2  -1    4.98    0.27
  -9  -2   1   10.77    0.37
   9  -2  -1   11.29    0.37
   9  -2  -1   10.40    0.35
  -9  -2   1   11.38    0.35
  -9   2   1   10.36    0.38
   9   2  -1   10.57    0.39
  -9   2   1   10.22    0.33
   9   2  -1   10.57    0.39
  -8  -2   1   46.35    0.91
  -8  -2   1   45.46    0.95
   8  -2  -1   46.60    0.95
   8  -2  -1   45.66    0.94
  -8   2   1   46.64    0.84
   8   2  -1   46.96    1.00
   8   2  -1   43.80    0.98
  -8   2   1   45.86    0.91
  -8   2   1   44.91    0.96
   7  -2  -1    3.25    0.17
  -7  -2   1    3.63    0.16
  -7  -2   1    3.44    0.17
   7  -2  -1    3.46    0.17
  -7   2   1    3.33    0.18
  -7   2   1    3.59    0.16
   7   2  -1    3.43    0.20
  -7   2   1    3.37    0.13
  -6  -2   1    0.40    0.06
  -6  -2   1    0.51    0.07
   6  -2  -1    0.43    0.07
  -6  -2   1    0.39    0.07
   6  -2  -1    0.49    0.07
  -6   2   1    0.48    0.05
  -6   2   1    0.44    0.06
   6   2  -1    0.37    0.09
   6   2  -1    0.42    0.04
  -6   2   1    0.46    0.07
   5  -2  -1    6.86    0.22
  -5  -2   1    7.43    0.23
   5  -2  -1    7.45    0.23
  -5  -2   1    7.07    0.22
  -5  -2   1    7.06    0.19
   5   2  -1    6.90    0.17
   5   2  -1    7.61    0.27
  -5   2   1    7.13    0.19
  -5   2   1    7.04    0.22
  -5   2   1    6.87    0.20
   4  -2  -1   13.34    0.33
   4  -2  -1   14.25    0.33
  -4  -2   1   14.32    0.33
  -4  -2   1   14.01    0.28
  -4  -2   1   14.08    0.32
  -4   2   1   14.02    0.33
   4   2  -1   13.76    0.37
  -4   2   1   13.74    0.29
  -4   2   1   14.10    0.31
   4   2  -1   14.20    0.29
   3  -2  -1    0.39    0.05
   3  -2  -1    0.50    0.06
  -3  -2   1    0.45    0.05
  -3  -2   1    0.35    0.04
  -3  -2   1    0.41    0.03
  -3   2   1    0.47    0.05
  -3   2   1    0.39    0.04
  -3   2   1    0.37    0.03
   3   2  -1    0.49    0.05
   3   2  -1    0.57    0.08
  -2  -2   1    4.90    0.13
   2  -2  -1    5.04    0.11
  -2  -2   1    4.88    0.09
  -2  -2   1    4.53    0.14
   2  -2  -1    4.78    0.14
   2  -2  -1    4.88    0.15
   2   2  -1    4.95    0.18
   2   2  -1    4.58    0.14
  -2   2   1    4.75    0.14
   2   2  -1    4.76    0.09
  -2   2   1    4.69    0.13
  -1  -2   1   13.01    0.27
   1  -2  -1   12.96    0.29
  -1  -2   1   13.23    0.26
   1  -2  -1   13.16    0.27
  -1  -2   1   13.27    0.22
   1  -2  -1   13.35    0.22
   1   2  -1   13.29    0.32
   1   2  -1   13.27    0.28
  -1   2   1   13.17    0.26
  -1   2   1   13.57    0.23
   1   2  -1   13.35    0.22
  -1   2   1   13.14    0.29
   0  -2  -1   12.34    0.25
   0  -2  -1   12.27    0.22
   0  -2   1   12.03    0.22
   0  -2  -1   11.97    0.24
   0  -2  -1   11.50    0.28
   0  -2   1   12.15    0.23
   0  -2   1   12.21    0.27
   0  -2   1   11.87    0.25
   0   2  -1   11.87    0.27
   0   2   1   12.22    0.23
   0   2   1   12.18    0.27
   0   2  -1   12.09    0.23
   0   2   1   12.21    0.22
   1  -2   1  256.00    4.17
   1  -2   1  258.98    4.12
  -1  -2  -1  247.40    4.08
  -1  -2  -1  246.92    3.99
   1  -2   1  247.72    3.95
  -1  -2  -1  251.15    4.17
  -1   2  -1  258.15    4.18
   1   2   1  253.11    4.19
   1   2   1  255.92    4.07
   1   2   1  252.45    4.08
  -1   2  -1  253.03    4.06
   2  -2   1    3.07    0.11
  -2  -2  -1    2.94    0.11
   2  -2   1    2.98    0.10
  -2  -2  -1    3.01    0.10
   2  -2   1    3.14    0.10
  -2  -2  -1    3.03    0.08
   2   2   1    3.30    0.15
  -2   2  -1    3.19    0.11
  -2   2  -1    2.95    0.11
   2   2   1    3.06    0.10
   2   2   1    3.02    0.08
   3  -2   1   43.93    0.79
  -3  -2  -1   44.49    0.80
   3  -2   1   44.59    0.80
  -3  -2  -1   44.51    0.77
  -3  -2  -1   44.37    0.81
  -3   2  -1   45.57    0.81
  -3   2  -1   44.40    0.78
   3   2   1   45.84    0.78
   3   2   1   44.77    0.88
  -3   2  -1   43.49    0.82
  -4  -2  -1  152.07    2.51
  -4  -2  -1  153.13    2.52
  -4  -2  -1  151.58    2.49
   4  -2   1  152.43    2.55
   4  -2   1  153.13    2.49
  -4   2  -1  151.94    2.57
  -4   2  -1  153.84    2.53
  -4   2  -1  154.87    2.50
   4   2   1  151.86    2.64
   4   2   1  154.65    2.49
  -5  -2  -1   19.25    0.45
  -5  -2  -1   19.31    0.45
   5  -2   1   19.70    0.45
   5  -2   1   19.42    0.42
  -5  -2  -1   19.74    0.42
  -5   2  -1   20.34    0.43
   5   2   1   19.44    0.49
   5   2   1   20.54    0.37
  -5   2  -1   20.37    0.47
  -5   2  -1   19.91    0.41
   6  -2   1    1.07    0.09
  -6  -2  -1    0.84    0.08
  -6  -2  -1    0.76    0.09
  -6  -2  -1    0.84    0.10
   6  -2   1    0.75    0.07
   6   2   1    0.87    0.05
   6   2   1    0.80    0.04
  -6   2  -1    0.78    0.07
  -6   2  -1    0.84    0.07
  -6   2  -1    0.71    0.10
   6   2   1    0.59    0.10
  -7  -2  -1   10.78    0.33
   7  -2   1   10.38    0.33
  -7  -2  -1   10.81    0.31
  -7  -2  -1   10.21    0.33
   7  -2   1   11.10    0.30
  -7   2  -1   10.86    0.27
  -7   2  -1   10.64    0.35
   7   2   1   10.00    0.36
   7   2   1   10.46    0.36
  -7   2  -1   10.48    0.31
  -8  -2  -1    0.01    0.04
  -8  -2  -1    0.02    0.05
   8  -2   1    0.07    0.04
   8  -2   1    0.14    0.06
   8   2   1    0.09    0.08
  -8   2  -1    0.06    0.04
  -8   2  -1   -0.02    0.04
  -8   2  -1   -0.03    0.06
   8   2   1   -0.02    0.05
   9  -2   1   54.19    1.11
  -9  -2  -1   52.23    1.11
   9  -2   1   53.17    1.07
  -9  -2  -1   53.02    1.09
  -9   2  -1   55.05    1.08
  -9   2  -1   53.68    1.15
   9   2   1   53.51    1.15
   9   2   1   53.50    1.14
  10  -2   1    7.36    0.28
 -10  -2  -1    7.39    0.31
  10  -2   1    7.16    0.32
 -10  -2  -1    7.55    0.33
  10   2   1    7.49    0.35
 -10   2  -1    7.24    0.34
 -10   2  -1    7.94    0.31
  10   2   1    7.69    0.34
 -11  -2  -1    6.37    0.32
  11  -2   1    6.23    0.27
  11  -2   1    6.18    0.31
 -11  -2  -1    6.13    0.29
 -11   2  -1    5.71    0.32
  11   2   1    5.83    0.32
 -11   2  -1    6.15    0.29
  11   2   1    6.07    0.31
 -12  -2  -1    0.10    0.08
 -12  -2  -1    0.13    0.08
  12  -2   1    0.14    0.08
  12   2   1    0.07    0.07
 -12   2  -1    0.11    0.06
  12   2   1    0.15    0.08
 -12   2  -1    0.18    0.09
 -13  -2  -1    2.34    0.21
  13  -2   1    1.81    0.22
 -13  -2  -1    2.42    0.22
  13   2   1    2.47    0.21
 -13   2  -1    2.04    0.25
  13   2   1    1.76    0.23
 -13   2  -1    2.05    0.19
  14  -2   1    5.44    0.34
 -14  -2  -1    5.22    0.33
  14   2   1    4.87    0.34
 -14   2  -1    5.15    0.36
 -14   2  -1    4.84    0.29
  14   2   1    5.28    0.31
  15  -2   1   17.05    0.65
 -15  -2  -1   18.93    0.67
 -15   2  -1   17.97    0.71
 -15   2  -1   17.61    0.62
  15   2   1   18.11    0.68
 -14  -3   1    0.03    0.08
  14  -3  -1    0.24    0.10
  14   3  -1    0.14    0.10
 -14   3   1    0.04    0.08
  14   3  -1    0.16    0.11
 -14   3   1   -0.06    0.10
  13  -3  -1    1.72    0.21
 -13  -3   1    1.84    0.23
 -13   3   1    1.86    0.18
  13   3  -1    1.90    0.23
 -13   3   1    1.47    0.22
  13   3  -1    1.78    0.23
 -12  -3   1    0.01    0.06
  12  -3  -1    0.08    0.06
  12  -3  -1    0.13    0.07
 -12   3   1   -0.03    0.05
  12   3  -1    0.00    0.09
  12   3  -1   -0.01    0.07
 -12   3   1   -0.02    0.08
 -11  -3   1    0.32    0.09
  11  -3  -1    0.42    0.10
  11  -3  -1    0.21    0.08
 -11  -3   1    0.34    0.10
 -11   3   1    0.44    0.09
  11   3  -1    0.49    0.14
 -11   3   1    0.37    0.12
  11   3  -1    0.43    0.13
 -10  -3   1   21.75    0.55
  10  -3  -1   21.06    0.57
 -10  -3   1   20.17    0.59
  10  -3  -1   20.04    0.58
  10   3  -1   20.42    0.63
  10   3  -1   21.58    0.64
 -10   3   1   20.92    0.62
 -10   3   1   20.97    0.54
   9  -3  -1    6.11    0.27
   9  -3  -1    6.28    0.28
  -9  -3   1    6.20    0.28
  -9  -3   1    6.48    0.25
   9   3  -1    6.18    0.31
  -9   3   1    6.69    0.31
   9   3  -1    5.94    0.30
  -9   3   1    6.45    0.25
  -9   3   1    6.71    0.25
  -8  -3   1    1.64    0.14
   8  -3  -1    1.65    0.14
  -8  -3   1    1.74    0.12
  -8  -3   1    1.72    0.14
   8  -3  -1    1.46    0.12
  -8   3   1    1.50    0.11
   8   3  -1    1.77    0.20
  -8   3   1    1.66    0.12
  -8   3   1    1.59    0.17
  -7  -3   1   49.11    0.92
   7  -3  -1   49.63    0.99
  -7  -3   1   50.41    0.99
   7  -3  -1   48.51    0.97
  -7  -3   1   47.88    0.98
  -7   3   1   49.40    0.93
  -7   3   1   50.05    0.93
  -7   3   1   49.71    1.01
   7   3  -1   49.64    0.87
   7   3  -1   48.76    1.07
   6  -3  -1    4.03    0.18
   6  -3  -1    4.07    0.18
  -6  -3   1    3.82    0.18
  -6  -3   1    4.42    0.20
  -6  -3   1    4.25    0.15
  -6   3   1    4.12    0.19
  -6   3   1    4.29    0.16
  -6   3   1    4.15    0.16
   6   3  -1    4.36    0.24
   6   3  -1    3.93    0.14
  -5  -3   1   12.77    0.28
  -5  -3   1   12.12    0.33
   5  -3  -1   12.71    0.34
   5  -3  -1   12.45    0.33
  -5  -3   1   12.89    0.35
   5   3  -1   12.59    0.30
  -5   3   1   12.45    0.32
  -5   3   1   12.74    0.29
  -5   3   1   12.70    0.34
  -4  -3   1    0.02    0.03
  -4  -3   1   -0.02    0.02
   4  -3  -1    0.02    0.03
  -4  -3   1   -0.01    0.02
   4  -3  -1    0.00    0.02
  -4   3   1    0.01    0.02
   4   3  -1    0.06    0.04
  -4   3   1    0.03    0.03
  -4   3   1    0.02    0.03
   4   3  -1   -0.05    0.04
   3  -3  -1    4.59    0.16
  -3  -3   1    4.48    0.15
   3  -3  -1    4.44    0.12
  -3  -3   1    4.15    0.16
   3  -3  -1    4.43    0.16
  -3   3   1    4.73    0.16
   3   3  -1    4.47    0.20
   3   3  -1    4.40    0.16
  -3   3   1    4.46    0.16
   2  -3  -1   15.66    0.37
  -2  -3   1   15.97    0.33
   2  -3  -1   15.79    0.34
   2  -3  -1   15.88    0.28
  -2  -3   1   15.64    0.35
   2   3  -1   15.75    0.35
  -2   3   1   15.80    0.33
  -2   3   1   15.20    0.36
   2   3  -1   15.51    0.41
   1  -3  -1    9.45    0.23
   1  -3  -1    9.31    0.18
  -1  -3   1    9.15    0.21
  -1  -3   1    8.91    0.23
  -1  -3   1    9.43    0.16
   1  -3  -1    9.46    0.26
   1   3  -1    9.56    0.17
   1   3  -1    9.15    0.28
  -1   3   1    9.40    0.21
  -1   3   1    9.04    0.25
   1   3  -1    9.18    0.24
   0  -3   1    0.01    0.02
   0  -3  -1    0.02    0.03
   0  -3   1    0.04    0.01
   0  -3  -1    0.04    0.01
   0  -3  -1   -0.01    0.02
   0  -3   1   -0.02    0.02
   0   3  -1    0.00    0.02
   0   3   1    0.01    0.01
   0   3  -1   -0.02    0.03
   0   3   1   -0.02    0.01
  -1  -3  -1   17.05    0.40
   1  -3   1   16.43    0.37
   1  -3   1   16.43    0.35
  -1  -3  -1   16.76    0.32
   1  -3   1   16.50    0.32
  -1  -3  -1   16.61    0.36
   1   3   1   16.60    0.29
  -1   3  -1   16.79    0.34
   1   3   1   16.18    0.36
   1   3   1   16.48    0.30
  -1   3  -1   17.17    0.38
  -2  -3  -1   -0.03    0.02
   2  -3   1    0.05    0.02
   2  -3   1    0.14    0.03
  -2  -3  -1    0.02    0.02
   2  -3   1    0.01    0.02
  -2  -3  -1    0.05    0.04
   2   3   1    0.03    0.01
   2   3   1    0.03    0.01
  -2   3  -1    0.04    0.03
   2   3   1   -0.01    0.02
  -2   3  -1    0.05    0.03
   3  -3   1    0.03    0.03
  -3  -3  -1    0.05    0.02
  -3  -3  -1    0.03    0.02
   3  -3   1    0.10    0.03
   3  -3   1    0.05    0.03
  -3  -3  -1    0.12    0.04
   3   3   1    0.11    0.03
   3   3   1    0.05    0.02
  -3   3  -1    0.13    0.04
   3   3   1    0.05    0.05
   4  -3   1   78.03    1.40
   4  -3   1   79.80    1.38
   4  -3   1   81.39    1.39
  -4  -3  -1   82.00    1.40
  -4  -3  -1   82.06    1.42
  -4  -3  -1   80.41    1.35
  -4   3  -1   78.85    1.43
   4   3   1   78.33    1.37
   4   3   1   80.90    1.52
  -4   3  -1   81.15    1.42
  -5  -3  -1    4.66    0.19
   5  -3   1    4.45    0.16
  -5  -3  -1    4.46    0.18
  -5  -3  -1    4.41    0.15
   5  -3   1    4.71    0.19
  -5   3  -1    4.37    0.16
   5   3   1    4.58    0.23
   5   3   1    4.58    0.15
  -5   3  -1    4.82    0.18
  -5   3  -1    4.65    0.20
   6  -3   1    0.56    0.08
  -6  -3  -1    0.46    0.06
  -6  -3  -1    0.60    0.09
  -6  -3  -1    0.71    0.09
   6  -3   1    0.57    0.07
   6   3   1    0.52    0.10
  -6   3  -1    0.56    0.07
  -6   3  -1    0.58    0.10
  -6   3  -1    0.59    0.08
   6   3   1    0.61    0.06
   7  -3   1    6.30    0.22
   7  -3   1    5.66    0.24
  -7  -3  -1    6.41    0.22
  -7  -3  -1    6.28    0.26
  -7  -3  -1    6.07    0.25
  -7   3  -1    6.48    0.27
   7   3   1    6.38    0.17
   7   3   1    6.17    0.29
  -7   3  -1    6.34    0.22
  -7   3  -1    6.09    0.22
  -8  -3  -1    5.58    0.22
   8  -3   1    5.84    0.22
  -8  -3  -1    6.08    0.26
  -8  -3  -1    5.52    0.26
  -8   3  -1    5.86    0.28
   8   3   1    5.19    0.29
  -8   3  -1    5.34    0.20
  -8   3  -1    5.69    0.23
   9  -3   1    1.07    0.12
  -9  -3  -1    1.02    0.12
  -9  -3  -1    1.12    0.14
   9  -3   1    0.95    0.13
   9   3   1    1.06    0.16
  -9   3  -1    0.74    0.14
   9   3   1    1.10    0.18
  -9   3  -1    1.17    0.13
 -10  -3  -1   27.21    0.67
  10  -3   1   27.43    0.66
 -10  -3  -1   27.69    0.72
  10  -3   1   28.07    0.72
  10   3   1   27.20    0.77
 -10   3  -1   27.45    0.67
  10   3   1   27.76    0.76
 -10   3  -1   27.30    0.75
  11  -3   1    3.49    0.29
 -11  -3  -1    3.52    0.24
 -11  -3  -1    3.87    0.22
  11  -3   1    3.56    0.24
  11   3   1    3.68    0.27
 -11   3  -1    3.80    0.22
 -11   3  -1    3.87    0.28
  11   3   1    3.65    0.27
  12  -3   1    0.99    0.16
 -12  -3  -1    1.30    0.19
  12   3   1    1.68    0.21
 -12   3  -1    1.57    0.22
  12   3   1    1.18    0.18
 -12   3  -1    1.18    0.15
 -13  -3  -1    0.22    0.11
  13  -3   1    0.31    0.13
  13   3   1    0.27    0.11
 -13   3  -1    0.42    0.14
  13   3   1    0.45    0.13
 -13   3  -1    0.33    0.10
  14  -3   1    1.08    0.20
 -14  -3  -1    1.49    0.23
  14   3   1    1.36    0.20
  14   3   1    0.92    0.19
 -14   3  -1    0.79    0.20
 -14   3  -1    1.46    0.19
 -14  -4   1    2.80    0.25
  14  -4  -1    2.72    0.24
 -14   4   1    2.49    0.31
  14   4  -1    3.23    0.28
  14   4  -1    2.68    0.31
  13  -4  -1    1.20    0.17
 -13  -4   1    0.86    0.16
  13   4  -1    1.46    0.22
 -13   4   1    1.34    0.22
  13   4  -1    1.28    0.21
  12  -4  -1    0.35    0.11
 -12  -4   1    0.16    0.09
  12   4  -1    0.31    0.13
  12   4  -1    0.38    0.15
 -12   4   1    0.27    0.11
  11  -4  -1    6.49    0.32
 -11  -4   1    6.90    0.33
  11  -4  -1    6.20    0.29
 -11   4   1    6.18    0.34
  11   4  -1    6.02    0.35
 -11   4   1    6.12    0.27
  11   4  -1    5.91    0.35
  10  -4  -1   -0.05    0.05
 -10  -4   1    0.08    0.05
 -10  -4   1    0.06    0.07
  10  -4  -1    0.01    0.07
  10   4  -1    0.02    0.06
 -10   4   1    0.02    0.08
 -10   4   1    0.00    0.04
  10   4  -1    0.17    0.11
   9  -4  -1    2.81    0.19
   9  -4  -1    2.87    0.19
  -9  -4   1    2.85    0.20
  -9  -4   1    2.85    0.19
  -9   4   1    2.92    0.16
  -9   4   1    2.98    0.22
   9   4  -1    2.51    0.24
  -9   4   1    2.94    0.17
  -8  -4   1    6.30    0.26
   8  -4  -1    6.31    0.27
   8  -4  -1    6.51    0.27
  -8  -4   1    6.44    0.28
  -8  -4   1    6.77    0.29
   8   4  -1    5.92    0.32
  -8   4   1    6.67    0.30
  -8   4   1    6.59    0.25
  -8   4   1    6.60    0.23
   7  -4  -1   17.11    0.46
   7  -4  -1   17.52    0.47
  -7  -4   1   17.20    0.48
  -7  -4   1   17.74    0.39
  -7  -4   1   17.31    0.47
  -7   4   1   18.26    0.50
  -7   4   1   17.20    0.44
  -7   4   1   17.18    0.40
   7   4  -1   16.66    0.54
   7   4  -1   17.72    0.40
   6  -4  -1    0.83    0.10
   6  -4  -1    0.73    0.10
  -6  -4   1    0.69    0.09
  -6  -4   1    0.76    0.06
  -6  -4   1    0.57    0.10
  -6   4   1    0.89    0.07
   6   4  -1    0.70    0.13
  -6   4   1    0.64    0.09
  -6   4   1    0.75    0.11
   6   4  -1    0.93    0.10
  -5  -4   1    8.62    0.29
  -5  -4   1    8.72    0.18
   5  -4  -1    8.56    0.28
   5  -4  -1    8.70    0.23
   5  -4  -1    8.46    0.27
  -5  -4   1    8.07    0.26
   5   4  -1    8.05    0.33
  -5   4   1    8.63    0.27
   5   4  -1    8.85    0.26
  -5   4   1    9.22    0.28
  -4  -4   1   39.61    0.77
   4  -4  -1   41.45    0.71
   4  -4  -1   39.30    0.78
  -4  -4   1   40.15    0.80
   4  -4  -1   40.33    0.82
  -4   4   1   38.74    0.78
  -4   4   1   40.18    0.80
   4   4  -1   40.06    0.78
   4   4  -1   39.67    0.89
   3  -4  -1    0.81    0.09
   3  -4  -1    0.71    0.08
  -3  -4   1    0.80    0.09
   3  -4  -1    0.82    0.04
  -3  -4   1    0.76    0.06
  -3   4   1    0.91    0.09
  -3   4   1    0.87    0.08
   3   4  -1    0.80    0.09
   3   4  -1    0.61    0.10
  -2  -4   1   17.73    0.37
   2  -4  -1   17.39    0.32
   2  -4  -1   17.29    0.43
   2  -4  -1   17.57    0.40
  -2  -4   1   17.45    0.41
   2   4  -1   16.91    0.41
   2   4  -1   17.90    0.48
  -2   4   1   17.87    0.43
  -2   4   1   17.37    0.37
   1  -4  -1    3.29    0.16
  -1  -4   1    3.16    0.07
   1  -4  -1    3.32    0.14
  -1  -4   1    3.14    0.11
  -1  -4   1    3.08    0.16
  -1  -4   1    3.07    0.14
   1  -4  -1    3.20    0.09
  -1   4   1    3.17    0.11
   1   4  -1    3.15    0.08
   1   4  -1    2.99    0.15
  -1   4   1    3.38    0.15
   0  -4   1    0.71    0.09
   0  -4   1    0.70    0.05
   0  -4   1    0.74    0.07
   0  -4  -1    0.76    0.07
   0  -4  -1    0.82    0.05
   0  -4  -1    0.71    0.09
   0   4   1    0.71    0.08
   0   4   1    0.72    0.04
   0   4  -1    0.72    0.08
   0   4  -1    0.77    0.06
  -1  -4  -1   12.55    0.27
   1  -4   1   12.56    0.33
   1  -4   1   13.15    0.32
  -1  -4  -1   12.59    0.32
   1  -4   1   12.83    0.27
  -1  -4  -1   12.69    0.36
  -1   4  -1   12.33    0.34
   1   4   1   12.84    0.33
  -1   4  -1   12.71    0.29
   1   4   1   12.86    0.24
   2  -4   1    2.15    0.09
   2  -4   1    2.49    0.12
  -2  -4  -1    2.25    0.12
  -2  -4  -1    2.15    0.14
   2  -4   1    2.36    0.12
  -2  -4  -1    2.01    0.09
  -2   4  -1    2.00    0.11
   2   4   1    2.26    0.05
  -2   4  -1    2.01    0.12
   2   4   1    2.21    0.06
   2   4   1    2.37    0.12
  -3  -4  -1   38.20    0.77
   3  -4   1   40.03    0.71
  -3  -4  -1   39.18    0.73
   3  -4   1   39.00    0.77
   3  -4   1   38.28    0.75
  -3   4  -1   38.06    0.78
  -3   4  -1   36.80    0.75
   3   4   1   38.63    0.75
   3   4   1   40.10    0.89
   4  -4   1    0.91    0.08
  -4  -4  -1    1.13    0.09
  -4  -4  -1    0.98    0.04
   4  -4   1    0.95    0.08
   4  -4   1    0.90    0.07
  -4  -4  -1    1.10    0.10
   4   4   1    0.97    0.13
   4   4   1    0.98    0.09
  -4   4  -1    1.23    0.11
  -4   4  -1    1.29    0.11
   5  -4   1   18.05    0.42
  -5  -4  -1   18.34    0.36
   5  -4   1   18.76    0.44
   5  -4   1   17.83    0.45
  -5  -4  -1   18.23    0.47
  -5  -4  -1   18.22    0.45
   5   4   1   17.95    0.54
   5   4   1   18.36    0.41
  -5   4  -1   17.74    0.47
  -5   4  -1   18.51    0.46
   6  -4   1    3.73    0.17
   6  -4   1    3.42    0.16
  -6  -4  -1    3.68    0.13
  -6  -4  -1    3.41    0.19
  -6  -4  -1    3.54    0.18
   6  -4   1    3.57    0.18
   6   4   1    3.29    0.15
  -6   4  -1    3.71    0.20
   6   4   1    3.12    0.22
  -6   4  -1    3.55    0.18
  -7  -4  -1    0.73    0.08
  -7  -4  -1    0.79    0.11
   7  -4   1    0.56    0.10
  -7  -4  -1    0.94    0.12
   7  -4   1    0.78    0.09
  -7   4  -1    0.65    0.12
   7   4   1    0.72    0.08
   7   4   1    0.61    0.13
  -7   4  -1    0.77    0.10
  -7   4  -1    0.68    0.09
   8  -4   1    3.45    0.21
  -8  -4  -1    3.41    0.21
   8  -4   1    3.76    0.18
  -8  -4  -1    3.60    0.16
  -8  -4  -1    3.64    0.21
  -8   4  -1    3.27    0.22
   8   4   1    3.90    0.26
  -8   4  -1    3.28    0.17
  -8   4  -1    3.61    0.19
   9  -4   1   10.11    0.34
  -9  -4  -1    9.93    0.38
   9  -4   1    9.93    0.38
  -9  -4  -1   10.18    0.38
  -9   4  -1   10.46    0.41
  -9   4  -1   10.22    0.33
   9   4   1   10.17    0.43
  -9   4  -1   10.24    0.32
  10  -4   1    3.44    0.23
 -10  -4  -1    3.20    0.22
  10  -4   1    2.89    0.22
 -10   4  -1    3.02    0.19
 -10   4  -1    3.06    0.25
  10   4   1    3.21    0.28
  10   4   1    3.42    0.26
 -11  -4  -1    1.43    0.19
  11  -4   1    1.46    0.18
 -11   4  -1    0.95    0.17
 -11   4  -1    1.46    0.16
  11   4   1    1.17    0.20
  11   4   1    1.06    0.19
 -12  -4  -1    2.95    0.23
  12  -4   1    2.95    0.23
 -12   4  -1    3.32    0.28
  12   4   1    3.44    0.29
 -12   4  -1    3.16    0.21
  12   4   1    2.88    0.26
  13  -4   1    0.47    0.13
 -13  -4  -1    0.31    0.10
  13   4   1    0.42    0.15
  13   4   1    0.42    0.14
 -13   4  -1    0.45    0.15
  14  -4   1    6.34    0.37
 -14  -4  -1    6.57    0.40
  14   4   1    7.52    0.40
 -14   4  -1    7.02    0.44
  14   4   1    7.98    0.45
 -13  -5   1    1.32    0.20
  13  -5  -1    1.84    0.22
 -13   5   1    2.14    0.27
  13   5  -1    1.76    0.25
  13   5  -1    1.62    0.24
  12  -5  -1    1.65    0.20
 -12  -5   1    1.48    0.20
  12   5  -1    1.75    0.26
  12   5  -1    1.63    0.24
 -12   5   1    1.82    0.24
 -11  -5   1    0.78    0.14
  11  -5  -1    0.86    0.15
 -11  -5   1    0.69    0.13
  11   5  -1    0.63    0.15
  11   5  -1    0.78    0.19
 -11   5   1    1.22    0.20
  10  -5  -1    0.40    0.11
 -10  -5   1    0.21    0.09
 -10  -5   1    0.47    0.11
  10  -5  -1    0.31    0.09
 -10   5   1    0.20    0.11
  10   5  -1    0.31    0.14
   9  -5  -1    0.83    0.12
   9  -5  -1    1.10    0.14
  -9  -5   1    1.06    0.15
  -9  -5   1    1.16    0.16
  -9   5   1    1.02    0.14
   9   5  -1    1.35    0.22
  -9   5   1    1.02    0.16
   8  -5  -1    0.00    0.08
   8  -5  -1    0.03    0.05
   8  -5  -1    0.03    0.06
  -8  -5   1    0.01    0.06
  -8  -5   1    0.01    0.06
  -8   5   1   -0.06    0.05
   8   5  -1    0.01    0.12
  -8   5   1    0.04    0.07
   7  -5  -1    1.98    0.12
  -7  -5   1    1.59    0.14
  -7  -5   1    1.54    0.17
   7  -5  -1    1.67    0.14
   7  -5  -1    1.54    0.14
  -7   5   1    1.46    0.14
   7   5  -1    1.88    0.22
   7   5  -1    1.60    0.14
  -7   5   1    1.78    0.17
   6  -5  -1   26.82    0.64
  -6  -5   1   28.21    0.64
   6  -5  -1   27.86    0.55
  -6  -5   1   27.45    0.67
   6  -5  -1   28.36    0.67
  -6   5   1   27.19    0.65
  -6   5   1   28.49    0.67
   6   5  -1   27.29    0.75
   6   5  -1   27.26    0.62
  -5  -5   1    1.40    0.11
   5  -5  -1    1.33    0.12
   5  -5  -1    1.45    0.12
   5  -5  -1    1.55    0.08
  -5  -5   1    1.41    0.13
  -5   5   1    1.19    0.11
   5   5  -1    1.54    0.19
   5   5  -1    1.32    0.13
  -5   5   1    1.29    0.12
   4  -5  -1   22.01    0.55
  -4  -5   1   21.24    0.50
   4  -5  -1   21.76    0.52
   4  -5  -1   21.96    0.41
  -4  -5   1   22.56    0.55
   4   5  -1   21.94    0.53
  -4   5   1   21.94    0.51
   4   5  -1   21.19    0.61
  -4   5   1   22.39    0.54
  -3  -5   1    5.32    0.19
   3  -5  -1    4.96    0.20
   3  -5  -1    5.24    0.23
  -3  -5   1    4.86    0.21
   3  -5  -1    5.12    0.13
   3   5  -1    5.49    0.27
   3   5  -1    5.25    0.22
  -3   5   1    4.99    0.21
  -3   5   1    5.21    0.19
  -2  -5   1   13.69    0.32
   2  -5  -1   13.41    0.39
   2  -5  -1   13.83    0.27
   2  -5  -1   13.39    0.36
  -2  -5   1   13.76    0.37
   2   5  -1   14.09    0.45
  -2   5   1   13.26    0.38
   2   5  -1   13.08    0.38
  -2   5   1   13.51    0.32
  -1  -5   1    2.65    0.11
   1  -5  -1    2.76    0.09
   1  -5  -1    2.58    0.14
  -1  -5   1    2.63    0.17
  -1  -5   1    2.69    0.14
   1  -5  -1    2.74    0.16
  -1   5   1    2.73    0.15
   1   5  -1    2.71    0.08
   1   5  -1    2.54    0.18
  -1   5   1    2.62    0.11
   1   5  -1    2.42    0.15
   0  -5   1   15.82    0.40
   0  -5  -1   15.87    0.45
   0  -5  -1   14.99    0.39
   0  -5  -1   15.99    0.32
   0  -5   1   15.71    0.43
   0  -5   1   15.72    0.34
   0   5  -1   15.73    0.33
   0   5   1   16.39    0.42
   0   5  -1   16.15    0.43
   0   5   1   15.94    0.32
   1  -5   1    0.00    0.02
  -1  -5  -1    0.00    0.03
  -1  -5  -1   -0.08    0.05
  -1  -5  -1    0.00    0.02
   1  -5   1   -0.03    0.04
   1  -5   1   -0.06    0.03
   1   5   1    0.00    0.02
  -1   5  -1   -0.02    0.04
   1   5   1   -0.04    0.04
  -1   5  -1   -0.04    0.05
  -2  -5  -1   30.71    0.66
   2  -5   1   31.10    0.68
  -2  -5  -1   29.78    0.72
   2  -5   1   30.60    0.56
  -2  -5  -1   30.64    0.60
  -2   5  -1   30.30    0.62
   2   5   1   30.77    0.66
  -2   5  -1   31.41    0.69
  -3  -5  -1   13.22    0.38
  -3  -5  -1   13.27    0.34
   3  -5   1   13.02    0.36
   3  -5   1   13.52    0.30
   3  -5   1   13.87    0.38
  -3   5  -1   13.61    0.36
   3   5   1   13.93    0.37
   3   5   1   13.46    0.47
  -3   5  -1   13.90    0.40
  -4  -5  -1    0.80    0.11
   4  -5   1    0.89    0.07
  -4  -5  -1    0.75    0.09
   4  -5   1    0.80    0.10
   4  -5   1    0.85    0.10
  -4   5  -1    1.00    0.12
   4   5   1    0.62    0.08
   4   5   1    0.51    0.12
  -4   5  -1    1.23    0.13
   5  -5   1    0.04    0.03
  -5  -5  -1    0.06    0.04
   5  -5   1   -0.05    0.03
  -5  -5  -1    0.03    0.04
   5  -5   1    0.03    0.04
   5   5   1    0.10    0.09
  -5   5  -1   -0.04    0.06
   5   5   1    0.07    0.05
  -5   5  -1    0.08    0.06
   6  -5   1    3.66    0.19
  -6  -5  -1    4.09    0.20
   6  -5   1    3.90    0.16
  -6  -5  -1    4.12    0.22
   6  -5   1    3.95    0.20
  -6   5  -1    3.99    0.21
   6   5   1    3.91    0.19
  -6   5  -1    4.28    0.23
   6   5   1    4.08    0.27
   7  -5   1    2.74    0.16
  -7  -5  -1    2.18    0.17
   7  -5   1    2.80    0.15
  -7  -5  -1    2.49    0.17
   7  -5   1    2.64    0.18
  -7   5  -1    2.52    0.18
   7   5   1    2.66    0.16
   7   5   1    2.94    0.25
  -7   5  -1    2.77    0.21
   8  -5   1   18.63    0.54
   8  -5   1   19.44    0.49
  -8  -5  -1   18.87    0.56
  -8  -5  -1   19.04    0.54
   8  -5   1   18.67    0.50
  -8   5  -1   19.27    0.58
   8   5   1   18.45    0.62
  -8   5  -1   19.07    0.52
   9  -5   1    9.09    0.37
   9  -5   1    8.53    0.36
  -9  -5  -1    8.71    0.37
   9  -5   1    8.02    0.31
  -9  -5  -1    8.00    0.34
  -9   5  -1    8.81    0.33
   9   5   1    8.68    0.43
  -9   5  -1    8.83    0.39
  10  -5   1    0.13    0.08
 -10  -5  -1    0.05    0.07
 -10  -5  -1   -0.01    0.06
  10   5   1   -0.07    0.11
 -10   5  -1    0.09    0.10
 -11  -5  -1    8.76    0.40
  11  -5   1    9.19    0.40
  11   5   1   10.23    0.48
  11   5   1   10.56    0.50
 -11   5  -1    9.87    0.46
  12  -5   1    4.11    0.27
 -12  -5  -1    4.39    0.29
 -12   5  -1    4.18    0.32
  12   5   1    3.83    0.33
  12   5   1    4.12    0.33
  13  -5   1    0.41    0.12
 -13  -5  -1    0.53    0.14
  13   5   1    0.45    0.14
  13   5   1    0.37    0.15
 -13   5  -1    0.28    0.13
  13  -6  -1    2.17    0.26
 -13  -6   1    1.99    0.25
  13   6  -1    2.08    0.28
  13   6  -1    1.93    0.28
 -13   6   1    1.91    0.28
  12  -6  -1    0.81    0.16
 -12  -6   1    0.89    0.16
  12   6  -1    0.90    0.20
 -12   6   1    0.61    0.17
  12   6  -1    0.92    0.17
  11  -6  -1    0.45    0.12
 -11  -6   1    0.67    0.14
 -11  -6   1    0.48    0.12
 -11   6   1    0.57    0.16
  11   6  -1    0.62    0.18
 -10  -6   1    1.80    0.21
 -10  -6   1    1.68    0.20
  10  -6  -1    1.89    0.20
  10   6  -1    2.38    0.30
 -10   6   1    1.83    0.22
   9  -6  -1    0.46    0.11
  -9  -6   1    0.51    0.12
   9  -6  -1    0.68    0.12
  -9  -6   1    0.65    0.14
  -9   6   1    0.46    0.11
   9   6  -1    0.51    0.16
  -9   6   1    0.53    0.13
   8  -6  -1    2.34    0.19
  -8  -6   1    2.49    0.20
   8  -6  -1    2.50    0.19
  -8  -6   1    2.07    0.17
  -8   6   1    2.34    0.21
  -8   6   1    2.55    0.20
   8   6  -1    2.38    0.27
   7  -6  -1    2.67    0.19
  -7  -6   1    2.90    0.19
  -7  -6   1    3.07    0.21
   7  -6  -1    2.52    0.18
  -7   6   1    2.80    0.20
  -7   6   1    2.65    0.21
   7   6  -1    2.83    0.19
   7   6  -1    2.54    0.25
   6  -6  -1    0.38    0.08
   6  -6  -1    0.38    0.09
  -6  -6   1    0.33    0.08
  -6  -6   1    0.36    0.10
  -6   6   1    0.46    0.11
  -6   6   1    0.43    0.11
   6   6  -1    0.38    0.10
   6   6  -1    0.35    0.13
   5  -6  -1   20.13    0.53
   5  -6  -1   20.27    0.56
  -5  -6   1   21.05    0.56
  -5  -6   1   20.41    0.51
  -5   6   1   21.12    0.56
  -5   6   1   20.63    0.54
   5   6  -1   21.40    0.55
   5   6  -1   19.80    0.64
   4  -6  -1   21.67    0.54
  -4  -6   1   21.25    0.51
   4  -6  -1   21.34    0.57
  -4  -6   1   21.72    0.57
   4   6  -1   21.61    0.65
   4   6  -1   20.62    0.55
  -4   6   1   21.17    0.56
  -4   6   1   22.32    0.53
  -3  -6   1    0.55    0.08
   3  -6  -1    0.52    0.04
  -3  -6   1    0.46    0.09
   3  -6  -1    0.61    0.11
   3  -6  -1    0.39    0.08
   3   6  -1    0.47    0.10
   3   6  -1    0.46    0.13
  -3   6   1    0.58    0.10
  -3   6   1    0.64    0.09
  -2  -6   1    0.01    0.04
   2  -6  -1    0.09    0.02
   2  -6  -1    0.17    0.07
  -2  -6   1    0.09    0.04
   2  -6  -1    0.09    0.05
  -2   6   1    0.14    0.05
  -2   6   1   -0.01    0.05
   2   6  -1    0.17    0.07
   2   6  -1    0.15    0.08
  -1  -6   1    5.99    0.24
  -1  -6   1    6.01    0.19
   1  -6  -1    6.18    0.16
   1  -6  -1    5.80    0.23
   1  -6  -1    5.81    0.27
  -1   6   1    5.96    0.26
   1   6  -1    5.82    0.14
   1   6  -1    5.91    0.26
  -1   6   1    5.96    0.19
   1   6  -1    5.54    0.29
   0  -6   1   14.71    0.44
   0  -6   1   14.50    0.40
   0  -6  -1   14.72    0.46
   0  -6   1   14.62    0.33
   0  -6  -1   14.81    0.32
   0  -6  -1   14.25    0.40
   0   6   1   13.91    0.42
   0   6  -1   14.41    0.32
   0   6  -1   14.97    0.44
   0   6   1   14.60    0.32
  -1  -6  -1   18.35    0.48
  -1  -6  -1   17.68    0.39
   1  -6   1   17.44    0.49
   1  -6   1   17.66    0.46
   1  -6   1   17.83    0.38
   1   6   1   17.60    0.34
  -1   6  -1   18.16    0.41
  -1   6  -1   18.39    0.50
   1   6   1   18.11    0.48
  -2  -6  -1    0.27    0.05
   2  -6   1    0.06    0.05
   2  -6   1    0.09    0.06
   2  -6   1    0.09    0.03
  -2  -6  -1    0.08    0.07
  -2  -6  -1    0.02    0.05
  -2   6  -1    0.02    0.05
   2   6   1    0.04    0.05
  -2   6  -1    0.09    0.08
   3  -6   1    0.07    0.04
   3  -6   1    0.00    0.02
  -3  -6  -1    0.00    0.03
   3  -6   1   -0.03    0.04
  -3  -6  -1    0.10    0.05
  -3   6  -1   -0.01    0.06
  -3   6  -1    0.01    0.06
   3   6   1   -0.17    0.07
   3   6   1    0.03    0.06
   4  -6   1   25.08    0.61
   4  -6   1   23.96    0.58
  -4  -6  -1   23.87    0.55
  -4  -6  -1   23.52    0.61
   4  -6   1   23.76    0.48
  -4   6  -1   24.66    0.59
   4   6   1   24.40    0.72
  -4   6  -1   23.63    0.62
   4   6   1   23.72    0.59
   5  -6   1    0.57    0.10
   5  -6   1    0.44    0.06
  -5  -6  -1    0.45    0.08
  -5  -6  -1    0.45    0.10
   5  -6   1    0.37    0.08
  -5   6  -1    0.46    0.11
   5   6   1    0.37    0.13
   5   6   1    0.43    0.09
  -5   6  -1    0.52    0.11
  -6  -6  -1   17.48    0.49
   6  -6   1   17.69    0.49
  -6  -6  -1   17.92    0.54
   6  -6   1   17.89    0.41
   6  -6   1   17.90    0.50
   6   6   1   17.46    0.47
  -6   6  -1   17.64    0.52
   6   6   1   17.69    0.62
  -6   6  -1   17.71    0.52
   7  -6   1    2.04    0.16
  -7  -6  -1    2.00    0.19
   7  -6   1    1.50    0.17
  -7  -6  -1    2.32    0.18
   7   6   1    2.17    0.26
   7   6   1    1.89    0.15
  -7   6  -1    1.74    0.19
  -7   6  -1    1.84    0.20
   8  -6   1   24.15    0.65
  -8  -6  -1   23.23    0.64
  -8  -6  -1   23.47    0.67
   8  -6   1   23.88    0.66
  -8   6  -1   23.60    0.64
   8   6   1   22.54    0.74
  -8   6  -1   24.49    0.69
  -9  -6  -1    0.25    0.11
   9  -6   1    0.18    0.08
  -9  -6  -1    0.23    0.09
  -9   6  -1    0.39    0.13
  -9   6  -1    0.05    0.09
   9   6   1    0.06    0.14
  10  -6   1    0.18    0.10
 -10  -6  -1    0.16    0.08
 -10  -6  -1    0.09    0.08
  10   6   1   -0.07    0.12
 -10   6  -1    0.07    0.10
  11  -6   1    1.35    0.18
 -11  -6  -1    1.23    0.19
 -11  -6  -1    1.08    0.17
  11   6   1    0.92    0.22
 -11   6  -1    0.99    0.19
  12  -6   1    0.10    0.07
 -12  -6  -1   -0.01    0.06
 -12   6  -1    0.00    0.12
  12   6   1    0.11    0.15
  12   6   1   -0.03    0.10
 -13  -6  -1    7.09    0.40
  13  -6   1    7.64    0.40
  13   6   1    7.68    0.47
  13   6   1    8.09    0.47
 -13   6  -1    7.67    0.45
 -12  -7   1    3.49    0.29
 -12  -7   1    3.35    0.27
  12  -7  -1    3.31    0.27
 -12   7   1    3.23    0.31
  12   7  -1    3.95    0.37
 -11  -7   1    3.22    0.26
  11  -7  -1    3.06    0.24
 -11  -7   1    3.27    0.26
  11   7  -1    3.43    0.39
 -11   7   1    3.16    0.29
 -10  -7   1    0.05    0.06
 -10  -7   1    0.06    0.09
  10  -7  -1   -0.03    0.06
  10   7  -1   -0.10    0.13
 -10   7   1   -0.12    0.11
   9  -7  -1   -0.07    0.04
  -9  -7   1    0.00    0.07
  -9  -7   1   -0.04    0.08
  -9   7   1    0.08    0.10
   9   7  -1    0.01    0.13
  -9   7   1   -0.12    0.08
   8  -7  -1    7.03    0.33
  -8  -7   1    6.94    0.35
   8  -7  -1    6.91    0.32
  -8  -7   1    7.09    0.33
  -8   7   1    7.17    0.35
  -8   7   1    6.84    0.34
   8   7  -1    7.37    0.42
  -7  -7   1    4.20    0.24
   7  -7  -1    4.86    0.26
   7  -7  -1    5.14    0.27
  -7  -7   1    4.70    0.28
  -7   7   1    5.29    0.29
  -7   7   1    4.99    0.28
   7   7  -1    4.19    0.32
   7   7  -1    4.53    0.26
   6  -7  -1    0.29    0.10
   6  -7  -1    0.18    0.07
  -6  -7   1    0.20    0.09
  -6  -7   1    0.26    0.07
  -6   7   1    0.12    0.09
   6   7  -1    0.27    0.10
   6   7  -1    0.42    0.15
  -6   7   1    0.38    0.11
  -5  -7   1    6.96    0.27
   5  -7  -1    6.78    0.31
  -5  -7   1    6.83    0.31
   5  -7  -1    7.34    0.30
  -5   7   1    7.00    0.29
   5   7  -1    7.58    0.32
  -5   7   1    7.40    0.33
   5   7  -1    6.69    0.37
   4  -7  -1    0.21    0.09
  -4  -7   1    0.31    0.07
  -4  -7   1    0.31    0.10
   4  -7  -1    0.32    0.09
  -4   7   1    0.22    0.08
   4   7  -1    0.35    0.13
  -4   7   1    0.23    0.09
   4   7  -1    0.18    0.10
  -3  -7   1   33.12    0.70
   3  -7  -1   34.54    0.83
  -3  -7   1   32.76    0.78
   3  -7  -1   33.08    0.75
   3   7  -1   33.95    0.90
  -3   7   1   32.41    0.80
  -3   7   1   32.86    0.72
   3   7  -1   32.80    0.79
  -2  -7   1   10.15    0.29
  -2  -7   1    9.84    0.36
   2  -7  -1    9.79    0.34
   2  -7  -1   10.34    0.38
  -2   7   1    9.93    0.30
   2   7  -1    9.32    0.41
   2   7  -1    9.97    0.38
  -2   7   1    9.93    0.37
   1  -7  -1    0.69    0.12
  -1  -7   1    0.87    0.08
   1  -7  -1    0.84    0.08
   1  -7  -1    0.89    0.12
  -1  -7   1    0.85    0.12
   1   7  -1    0.92    0.14
   1   7  -1    0.82    0.16
  -1   7   1    0.78    0.09
  -1   7   1    0.76    0.12
   0  -7   1    0.12    0.04
   0  -7  -1    0.07    0.07
   0  -7   1    0.10    0.08
   0  -7   1    0.33    0.08
   0  -7  -1    0.10    0.03
   0  -7  -1    0.06    0.06
   0   7  -1    0.14    0.09
   0   7   1    0.00    0.05
  -1  -7  -1   14.95    0.35
   1  -7   1   14.88    0.44
   1  -7   1   14.40    0.47
   1  -7   1   15.16    0.35
  -1  -7  -1   14.87    0.45
  -1  -7  -1   15.08    0.50
  -1   7  -1   14.66    0.48
   1   7   1   14.84    0.46
  -1   7  -1   15.40    0.37
  -2  -7  -1    2.73    0.19
   2  -7   1    2.86    0.20
   2  -7   1    2.84    0.12
   2  -7   1    2.57    0.17
  -2  -7  -1    2.84    0.14
   2   7   1    2.57    0.24
  -2   7  -1    2.57    0.15
   2   7   1    3.02    0.20
  -2   7  -1    2.74    0.21
  -3  -7  -1    4.98    0.26
  -3  -7  -1    5.11    0.20
   3  -7   1    4.51    0.17
   3  -7   1    5.02    0.24
   3  -7   1    5.09    0.26
   3   7   1    5.17    0.26
  -3   7  -1    4.94    0.28
   3   7   1    4.99    0.32
  -3   7  -1    4.94    0.22
  -4  -7  -1   12.49    0.37
   4  -7   1   12.85    0.41
   4  -7   1   12.52    0.42
  -4  -7  -1   12.41    0.43
  -4   7  -1   12.47    0.39
   4   7   1   13.74    0.54
  -4   7  -1   12.36    0.45
   4   7   1   12.04    0.41
   5  -7   1    1.21    0.15
   5  -7   1    1.54    0.17
  -5  -7  -1    1.43    0.13
  -5  -7  -1    1.54    0.18
  -5   7  -1    1.48    0.18
  -5   7  -1    1.74    0.18
   5   7   1    1.38    0.21
   5   7   1    1.52    0.16
  -6  -7  -1   -0.03    0.05
  -6  -7  -1    0.05    0.07
   6  -7   1    0.00    0.05
   6  -7   1    0.08    0.07
   6   7   1    0.03    0.12
   6   7   1    0.01    0.08
  -6   7  -1    0.13    0.10
  -6   7  -1    0.20    0.09
   7  -7   1    8.66    0.34
  -7  -7  -1    8.52    0.34
  -7  -7  -1    8.29    0.37
   7  -7   1    8.08    0.34
   7   7   1    8.56    0.33
  -7   7  -1    7.91    0.37
   7   7   1    8.46    0.44
  -7   7  -1    8.10    0.36
   8  -7   1    4.61    0.27
  -8  -7  -1    5.16    0.27
  -8  -7  -1    4.68    0.29
  -8   7  -1    4.58    0.29
   8   7   1    4.66    0.35
  -8   7  -1    5.17    0.30
   9  -7   1   -0.01    0.06
  -9  -7  -1    0.05    0.07
  -9  -7  -1   -0.06    0.08
  -9   7  -1   -0.04    0.09
   9   7   1    0.02    0.12
  -9   7  -1    0.04    0.09
 -10  -7  -1    0.22    0.09
 -10  -7  -1    0.04    0.10
  10  -7   1    0.11    0.09
  10   7   1    0.11    0.15
 -10   7  -1    0.31    0.13
  11  -7   1    1.38    0.20
 -11  -7  -1    1.69    0.22
 -11  -7  -1    1.12    0.17
 -11   7  -1    1.28    0.21
  11   7   1    1.61    0.29
  12  -7   1    0.00    0.08
 -12  -7  -1   -0.05    0.08
 -12  -7  -1    0.14    0.09
  12   7   1    0.01    0.15
 -12   7  -1    0.05    0.10
  11  -8  -1    0.08    0.09
 -11  -8   1   -0.01    0.07
 -11  -8   1    0.11    0.10
 -11   8   1    0.04    0.12
  11   8  -1    0.10    0.18
 -10  -8   1    1.73    0.23
 -10  -8   1    2.81    0.24
  10  -8  -1    1.97    0.22
 -10   8   1    1.77    0.25
  10   8  -1    2.58    0.35
  -9  -8   1    3.32    0.25
   9  -8  -1    3.72    0.26
  -9  -8   1    3.78    0.27
  -9   8   1    3.47    0.28
   9   8  -1    3.62    0.38
  -9   8   1    3.37    0.27
   8  -8  -1    0.54    0.14
  -8  -8   1    0.42    0.14
  -8  -8   1    0.54    0.12
  -8   8   1    0.70    0.16
  -8   8   1    0.41    0.14
   8   8  -1    0.50    0.19
   7  -8  -1    5.22    0.30
   7  -8  -1    4.67    0.27
  -7  -8   1    4.31    0.25
  -7  -8   1    4.67    0.29
  -7   8   1    4.26    0.30
   7   8  -1    4.71    0.28
   7   8  -1    4.34    0.35
  -7   8   1    4.49    0.29
  -6  -8   1    7.25    0.31
   6  -8  -1    6.52    0.31
  -6  -8   1    7.51    0.36
   6  -8  -1    6.79    0.34
  -6   8   1    6.50    0.35
   6   8  -1    6.84    0.34
  -6   8   1    6.40    0.32
   6   8  -1    7.07    0.42
  -5  -8   1    0.13    0.08
  -5  -8   1    0.22    0.07
   5  -8  -1    0.16    0.08
   5  -8  -1    0.27    0.11
  -5   8   1    0.14    0.09
   5   8  -1    0.21    0.12
   5   8  -1    0.19    0.13
  -5   8   1    0.02    0.08
  -4  -8   1    0.57    0.10
   4  -8  -1    0.41    0.12
  -4  -8   1    0.44    0.12
   4  -8  -1    0.55    0.11
   4   8  -1    0.27    0.13
   4   8  -1    0.35    0.13
  -4   8   1    0.27    0.11
  -4   8   1    0.43    0.11
   3  -8  -1   37.88    0.87
  -3  -8   1   38.58    0.80
   3  -8  -1   38.08    0.94
  -3  -8   1   37.57    0.90
   3   8  -1   38.01    1.03
  -3   8   1   38.40    0.82
  -3   8   1   37.18    0.93
   3   8  -1   38.71    0.93
   2  -8  -1   16.62    0.55
   2  -8  -1   16.24    0.50
  -2  -8   1   16.84    0.42
  -2  -8   1   16.42    0.52
  -2   8   1   16.02    0.53
   2   8  -1   16.23    0.54
   2   8  -1   15.43    0.58
   1  -8  -1    0.59    0.11
  -1  -8   1    0.56    0.08
  -1  -8   1    0.70    0.13
   1  -8  -1    0.27    0.10
   1   8  -1    0.60    0.14
   1   8  -1    0.53    0.16
  -1   8   1    0.56    0.13
   0  -8   1    0.73    0.09
   0  -8  -1    0.84    0.14
   0  -8   1    1.03    0.14
   0  -8  -1    0.88    0.16
   0   8  -1    0.56    0.13
   0   8   1    0.64    0.13
   0   8  -1    0.88    0.16
  -1  -8  -1    0.02    0.06
   1  -8   1   -0.02    0.07
   1  -8   1   -0.02    0.05
  -1  -8  -1    0.00    0.09
  -1   8  -1    0.00    0.10
   1   8   1    0.05    0.08
  -2  -8  -1    1.60    0.11
   2  -8   1    1.98    0.19
  -2  -8  -1    1.80    0.20
   2  -8   1    1.87    0.16
  -2   8  -1    1.86    0.21
   2   8   1    1.83    0.20
   2   8   1    1.45    0.23
  -3  -8  -1   11.86    0.35
  -3  -8  -1   11.61    0.43
   3  -8   1   12.00    0.42
   3  -8   1   12.49    0.44
  -3   8  -1   11.83    0.46
  -3   8  -1   11.90    0.38
   3   8   1   12.15    0.53
   3   8   1   11.36    0.43
   4  -8   1    5.09    0.27
   4  -8   1    4.87    0.27
  -4  -8  -1    4.84    0.28
  -4  -8  -1    5.00    0.23
  -4   8  -1    4.57    0.30
   4   8   1    4.78    0.28
   4   8   1    5.40    0.37
  -4   8  -1    5.01    0.25
  -5  -8  -1   -0.01    0.07
   5  -8   1    0.09    0.08
  -5  -8  -1    0.00    0.05
   5  -8   1    0.02    0.07
   5   8   1    0.04    0.12
  -5   8  -1    0.03    0.08
   5   8   1   -0.06    0.08
  -5   8  -1    0.10    0.10
   6  -8   1    7.37    0.33
  -6  -8  -1    7.32    0.31
  -6  -8  -1    6.96    0.35
   6  -8   1    7.62    0.37
   6   8   1    6.94    0.42
  -6   8  -1    7.11    0.36
   6   8   1    7.22    0.34
  -6   8  -1    7.16    0.34
  -7  -8  -1    0.79    0.13
   7  -8   1    0.81    0.15
  -7  -8  -1    1.12    0.18
   7   8   1    1.05    0.18
   7   8   1    0.67    0.19
  -7   8  -1    0.79    0.16
  -7   8  -1    0.67    0.15
  -8  -8  -1    4.18    0.28
   8  -8   1    3.95    0.26
  -8  -8  -1    4.03    0.25
   8   8   1    4.55    0.38
  -8   8  -1    3.88    0.29
  -8   8  -1    4.49    0.31
   9  -8   1    0.45    0.12
  -9  -8  -1    0.22    0.11
  -9  -8  -1    0.56    0.12
  -9   8  -1    0.06    0.12
   9   8   1    0.44    0.19
  -9   8  -1    0.31    0.13
  10  -8   1    0.02    0.09
 -10  -8  -1   -0.03    0.07
 -10  -8  -1    0.07    0.10
  10   8   1    0.13    0.17
 -10   8  -1   -0.02    0.08
  -9  -9   1    0.90    0.17
  -9  -9   1    0.92    0.16
   9  -9  -1    0.82    0.17
   9   9  -1    0.85    0.25
  -9   9   1    1.01    0.19
  -9   9   1    0.41    0.15
  -8  -9   1    0.33    0.10
   8  -9  -1    0.24    0.11
  -8  -9   1    0.28    0.11
  -8   9   1   -0.01    0.12
  -8   9   1    0.33    0.13
   8   9  -1   -0.02    0.14
  -7  -9   1    4.01    0.29
  -7  -9   1    4.25    0.26
   7  -9  -1    5.08    0.29
   7   9  -1    4.54    0.37
  -7   9   1    4.80    0.30
  -7   9   1    4.41    0.31
   6  -9  -1    0.81    0.16
   6  -9  -1    0.59    0.13
  -6  -9   1    0.74    0.13
  -6  -9   1    0.65    0.14
   6   9  -1    0.61    0.20
   6   9  -1    0.68    0.16
  -6   9   1    0.62    0.18
  -6   9   1    0.96    0.16
  -5  -9   1    0.74    0.16
  -5  -9   1    0.85    0.13
   5  -9  -1    0.80    0.16
   5  -9  -1    0.66    0.13
  -5   9   1    0.90    0.19
   5   9  -1    0.57    0.18
   5   9  -1    0.46    0.15
   4  -9  -1    3.59    0.24
   4  -9  -1    4.14    0.28
  -4  -9   1    4.05    0.28
  -4  -9   1    3.62    0.20
   4   9  -1    3.12    0.29
   4   9  -1    3.65    0.29
  -4   9   1    3.14    0.27
   3  -9  -1    0.20    0.09
   3  -9  -1    0.12    0.09
  -3  -9   1    0.06    0.07
   3   9  -1    0.02    0.11
  -3   9   1    0.03    0.11
   3   9  -1    0.32    0.15
  -2  -9   1    8.76    0.38
   2  -9  -1    8.43    0.37
   2  -9  -1    8.52    0.41
   2   9  -1    8.16    0.44
   2   9  -1    9.12    0.41
  -2   9   1    8.17    0.40
  -1  -9   1   11.56    0.44
   1  -9  -1   12.59    0.50
   1  -9  -1   12.74    0.46
  -1   9   1   11.58    0.48
   1   9  -1   11.11    0.47
   1   9  -1   11.53    0.52
   0  -9   1   -0.03    0.06
   0  -9  -1   -0.07    0.06
   0  -9  -1   -0.02    0.10
   0   9  -1    0.00    0.09
   0   9   1   -0.10    0.09
   0   9  -1   -0.08    0.10
  -1  -9  -1   -0.04    0.06
   1  -9   1    0.03    0.08
   1   9   1    0.10    0.11
   1   9   1    0.15    0.13
  -1   9  -1    0.16    0.10
  -1   9  -1   -0.12    0.10
  -2  -9  -1    0.10    0.09
   2  -9   1    0.13    0.07
   2  -9   1    0.10    0.09
   2   9   1    0.13    0.12
  -2   9  -1   -0.06    0.11
   2   9   1    0.12    0.12
  -3  -9  -1    6.92    0.35
   3  -9   1    7.21    0.36
   3  -9   1    7.22    0.34
  -3   9  -1    6.91    0.39
   3   9   1    7.11    0.44
   3   9   1    7.19    0.37
   4  -9   1    0.84    0.15
  -4  -9  -1    0.89    0.16
   4  -9   1    0.72    0.14
   4   9   1    0.81    0.20
   4   9   1    0.64    0.15
  -4   9  -1    1.02    0.19
  -5  -9  -1    1.22    0.18
   5  -9   1    1.10    0.17
  -5   9  -1    0.98    0.18
   5   9   1    0.96    0.18
   5   9   1    1.24    0.25
  -6  -9  -1    0.05    0.08
   6  -9   1    0.03    0.07
  -6  -9  -1    0.12    0.06
   6   9   1   -0.06    0.14
   6   9   1   -0.08    0.11
  -6   9  -1   -0.08    0.11
  -6   9  -1    0.09    0.09
  -7  -9  -1    3.56    0.27
   7  -9   1    3.18    0.25
  -7  -9  -1    2.99    0.21
  -7   9  -1    2.69    0.29
  -7   9  -1    3.25    0.26
   7   9   1    2.55    0.33
  -8  -9  -1    0.13    0.10
   8  -9   1    0.11    0.08
  -8  -9  -1    0.08    0.06
  -8   9  -1   -0.14    0.12
   8   9   1   -0.24    0.11
  -8   9  -1   -0.10    0.09
   9  -9   1    0.94    0.17
  -9  -9  -1    1.36    0.19
  -9  -9  -1    0.87    0.17
  -9   9  -1    1.28    0.22
   9   9   1    1.15    0.25
  -9   9  -1    1.21    0.21
   7 -10  -1    0.39    0.12
  -7 -10   1    0.50    0.14
   7  10  -1    0.41    0.19
  -7  10   1    0.10    0.13
   6 -10  -1   -0.02    0.09
  -6 -10   1   -0.07    0.07
   6  10  -1   -0.15    0.11
   6  10  -1   -0.02    0.15
  -6  10   1   -0.04    0.12
  -5 -10   1   -0.13    0.07
   5 -10  -1   -0.03    0.10
   5 -10  -1    0.13    0.09
   5  10  -1   -0.09    0.12
   5  10  -1   -0.20    0.11
  -5  10   1   -0.28    0.11
  -4 -10   1    0.19    0.10
   4 -10  -1    0.17    0.12
   4 -10  -1    0.37    0.11
   4  10  -1   -0.14    0.10
   4  10  -1    0.19    0.15
  -4  10   1   -0.02    0.13
   3 -10  -1    1.14    0.18
   3 -10  -1    1.40    0.22
  -3 -10   1    1.26    0.20
  -3  10   1    0.94    0.19
   3  10  -1    1.05    0.22
   3  10  -1    1.48    0.24
  -2 -10   1   10.41    0.45
   2 -10  -1   10.07    0.43
   2 -10  -1   10.74    0.48
   2  10  -1   10.21    0.48
   2  10  -1    9.67    0.51
  -2  10   1   10.07    0.49
   1 -10  -1   -0.09    0.07
   1 -10  -1   -0.10    0.10
  -1 -10   1   -0.02    0.08
   1  10  -1   -0.13    0.11
  -1  10   1   -0.18    0.09
   1  10  -1    0.41    0.17
   0 -10  -1    0.79    0.16
   0 -10   1    1.02    0.19
   0  10   1    0.89    0.20
   0  10  -1    0.67    0.18
   0  10   1    0.71    0.19
   0  10  -1    0.60    0.17
   1 -10   1    1.15    0.19
  -1 -10  -1    0.79    0.17
   1  10   1    0.96    0.21
   1  10   1    0.93    0.18
  -1  10  -1    1.43    0.23
  -1  10  -1    0.88    0.21
   2 -10   1    1.50    0.20
  -2 -10  -1    1.44    0.20
  -2  10  -1    1.29    0.23
  -2  10  -1    1.58    0.24
   2  10   1    1.38    0.24
   2  10   1    1.27    0.22
  -3 -10  -1    2.16    0.25
   3 -10   1    2.63    0.26
   3 -10   1    1.95    0.24
  -3  10  -1    1.58    0.25
   3  10   1    1.94    0.25
   3  10   1    2.14    0.32
   4 -10   1    0.84    0.15
  -4 -10  -1    0.81    0.17
   4  10   1    1.07    0.23
   4  10   1    0.81    0.19
  -4  10  -1    0.81    0.20
  -5 -10  -1    7.18    0.40
   5 -10   1    7.16    0.36
   5  10   1    6.36    0.47
   5  10   1    7.05    0.40
  -5  10  -1    6.95    0.42
   6 -10   1    0.83    0.16
  -6 -10  -1    0.72    0.16
  -6  10  -1    0.37    0.15
   6  10   1    0.31    0.16
   6  10   1    0.84    0.21
   7 -10   1    6.17    0.36
  -7 -10  -1    6.82    0.39
   7  10   1    5.66    0.45
  -7  10  -1    6.13    0.40
  -4 -11   1    0.42    0.14
   4 -11  -1    0.38    0.14
   4  11  -1    0.52    0.18
   4  11  -1    0.22    0.17
  -4  11   1    0.08    0.18
  -3 -11   1    0.09    0.12
   3 -11  -1    0.27    0.13
   3 -11  -1    0.06    0.12
   3  11  -1    0.12    0.17
   3  11  -1    0.11    0.18
  -3  11   1    0.07    0.15
   2 -11  -1    0.87    0.16
  -2 -11   1    0.50    0.14
  -2  11   1    0.79    0.21
  -2  11   1    0.88    0.20
   2  11  -1    0.54    0.20
   2  11  -1    0.57    0.19
  -1 -11   1    1.28    0.20
   1 -11  -1    1.11    0.19
  -1  11   1    1.45    0.26
   1  11  -1    1.35    0.25
   1  11  -1    1.48    0.25
  -1  11   1    1.36    0.25
   0 -11   1    3.50    0.30
   0 -11  -1    3.64    0.29
   0  11  -1    3.08    0.30
   0  11  -1    2.94    0.34
   0  11   1    3.20    0.31
   0  11   1    3.49    0.33
  -1 -11  -1    5.41    0.35
   1 -11   1    5.25    0.34
   1  11   1    4.96    0.37
   1  11   1    6.14    0.45
  -1  11  -1    5.88    0.41
  -1  11  -1    5.62    0.40
  -2 -11  -1    5.71    0.36
   2 -11   1    6.76    0.38
   2  11   1    6.24    0.40
  -2  11  -1    5.88    0.42
   2  11   1    5.95    0.44
  -2  11  -1    5.49    0.46
  -3 -11  -1    0.66    0.16
   3 -11   1    0.31    0.14
   3  11   1    0.45    0.21
   3  11   1    0.29    0.18
  -3  11  -1    0.00    0.15
   4 -11   1   -0.09    0.08
  -4 -11  -1    0.03    0.10
  -4  11  -1   -0.37    0.10
   4  11   1   -0.04    0.16
   4  11   1   -0.04    0.13
 -15   0   2   -0.04    0.08
 -15   0   2   -0.16    0.07
  15   0  -2    0.04    0.09
  15   0  -2    0.00    0.07
 -14   0   2    0.49    0.12
  14   0  -2    0.53    0.12
  14   0  -2    0.39    0.14
 -14   0   2    0.13    0.10
  13   0  -2    0.01    0.07
  13   0  -2    0.16    0.09
 -13   0   2   -0.01    0.07
 -13   0   2   -0.08    0.08
  12   0  -2    1.28    0.17
  12   0  -2    1.24    0.17
 -12   0   2    1.45    0.19
 -12   0   2    1.21    0.16
 -11   0   2    0.01    0.05
  11   0  -2    0.05    0.06
  11   0  -2    0.00    0.06
 -11   0   2   -0.03    0.07
  10   0  -2   34.78    0.82
  10   0  -2   34.77    0.82
 -10   0   2   34.68    0.80
 -10   0   2   34.90    0.81
  -9   0   2    0.02    0.04
  -9   0   2    0.04    0.06
   9   0  -2    0.00    0.06
   9   0  -2    0.01    0.05
  -8   0   2   15.12    0.41
  -8   0   2   16.22    0.42
   8   0  -2   15.76    0.44
   8   0  -2   15.52    0.44
   7   0  -2   -0.03    0.03
   7   0  -2   -0.03    0.04
  -7   0   2    0.02    0.01
  -7   0   2    0.08    0.04
  -7   0   2    0.03    0.03
  -6   0   2   27.50    0.57
  -6   0   2   27.07    0.57
   6   0  -2   27.53    0.59
  -6   0   2   27.19    0.48
  -6   0   2   28.64    0.48
   6   0  -2   27.89    0.60
  -5   0   2   -0.01    0.02
   5   0  -2    0.02    0.03
  -5   0   2    0.16    0.04
   5   0  -2   -0.02    0.02
   5   0  -2   -0.02    0.01
  -4   0   2  429.58    7.15
  -4   0   2  418.75    7.24
   4   0  -2  441.30    6.94
   4   0  -2  440.66    7.09
   4   0  -2  457.20    7.42
  -3   0   2   -0.02    0.01
   3   0  -2   -0.04    0.01
  -3   0   2   -0.04    0.01
   3   0  -2   -0.05    0.02
   2   0  -2  138.33    2.14
   2   0  -2  136.57    2.26
  -2   0   2  135.91    2.24
  -2   0   2  133.86    2.21
   2   0  -2  138.09    2.22
   1   0  -2    0.00    0.01
   1   0  -2    0.05    0.01
   1   0  -2    0.03    0.01
  -1   0   2    0.02    0.01
  -1   0   2    0.01    0.01
  -1   0   2    0.00    0.01
   1   0  -2    0.00    0.01
   1   0  -2    0.01    0.00
   0   0   2   10.06    0.16
   0   0  -2    9.57    0.20
   0   0   2    9.87    0.16
   0   0   2    9.69    0.19
   0   0  -2    9.80    0.20
   0   0  -2   10.11    0.19
   1   0   2    0.01    0.01
  -1   0  -2    0.00    0.01
   1   0   2    0.00    0.01
  -1   0  -2    0.00    0.01
  -1   0  -2    0.00    0.01
  -1   0  -2    0.01    0.01
  -1   0  -2   -0.01    0.01
   1   0   2    0.01    0.01
  -2   0  -2   17.64    0.34
   2   0   2   17.87    0.33
   2   0   2   17.24    0.35
  -2   0  -2   17.75    0.32
  -2   0  -2   17.76    0.36
  -2   0  -2   17.74    0.34
   3   0   2   -0.02    0.02
   3   0   2    0.01    0.02
  -3   0  -2    0.00    0.03
   3   0   2    0.05    0.03
  -3   0  -2    0.01    0.02
  -3   0  -2    0.00    0.01
  -4   0  -2   80.43    1.37
  -4   0  -2   80.40    1.31
  -4   0  -2   80.01    1.39
   4   0   2   78.98    1.37
   4   0   2   79.35    1.31
   4   0   2   79.75    1.38
  -5   0  -2   -0.01    0.02
   5   0   2   -0.02    0.01
   5   0   2   -0.02    0.02
   5   0   2    0.11    0.04
  -5   0  -2    0.01    0.01
  -5   0  -2   -0.02    0.04
  -6   0  -2    8.90    0.28
  -6   0  -2    8.76    0.27
   6   0   2    9.11    0.26
   6   0   2    8.61    0.29
   7   0   2   -0.04    0.04
  -7   0  -2   -0.12    0.05
  -7   0  -2   -0.01    0.03
   7   0   2   -0.05    0.05
   8   0   2   18.00    0.50
   8   0   2   17.65    0.45
  -8   0  -2   17.40    0.49
  -8   0  -2   18.26    0.48
   9   0   2   -0.07    0.06
  -9   0  -2    0.01    0.07
   9   0   2   -0.05    0.04
  -9   0  -2    0.07    0.06
 -10   0  -2    4.14    0.23
  10   0   2    4.25    0.25
 -10   0  -2    4.40    0.25
  10   0   2    4.50    0.22
 -11   0  -2   -0.02    0.06
 -11   0  -2   -0.03    0.05
  11   0   2    0.11    0.06
  11   0   2   -0.08    0.06
 -12   0  -2    0.27    0.12
 -12   0  -2    0.26    0.09
  12   0   2    0.38    0.09
  12   0   2    0.18    0.09
 -13   0  -2    0.12    0.08
 -13   0  -2    0.08    0.08
  13   0   2    0.01    0.05
 -14   0  -2    0.19    0.11
  14   0   2   -0.03    0.09
 -14   0  -2    0.09    0.10
 -15   0  -2   -0.07    0.07
  15   0   2    0.07    0.11
 -15   0  -2    0.14    0.11
 -15  -1   2    2.00    0.26
  15  -1  -2    1.94    0.23
 -15  -1   2    2.05    0.25
 -15   1   2    2.48    0.22
  15   1  -2    2.47    0.28
 -15   1   2    2.21    0.28
  15   1  -2    2.96    0.25
 -14  -1   2    0.44    0.12
 -14  -1   2    0.23    0.11
  14  -1  -2    0.79    0.15
  14  -1  -2    0.46    0.15
 -14   1   2    0.33    0.11
  14   1  -2    0.82    0.14
 -14   1   2    0.36    0.14
  14   1  -2    0.52    0.14
 -13  -1   2    5.16    0.29
 -13  -1   2    4.71    0.28
  13  -1  -2    4.58    0.29
  13  -1  -2    5.10    0.29
 -13   1   2    5.26    0.32
 -13   1   2    5.05    0.28
  13   1  -2    4.96    0.30
  13   1  -2    4.84    0.30
  12  -1  -2    1.43    0.18
 -12  -1   2    1.50    0.18
  12  -1  -2    1.69    0.19
 -12  -1   2    1.35    0.18
 -12   1   2    1.61    0.21
 -12   1   2    1.28    0.16
  12   1  -2    1.80    0.21
  12   1  -2    1.85    0.17
  11  -1  -2    1.44    0.17
  11  -1  -2    1.27    0.16
 -11  -1   2    1.47    0.16
 -11  -1   2    1.71    0.18
 -11   1   2    1.29    0.15
  11   1  -2    1.11    0.15
  11   1  -2    1.45    0.17
 -11   1   2    1.36    0.18
  10  -1  -2    5.60    0.26
 -10  -1   2    5.27    0.25
 -10  -1   2    5.17    0.25
  10  -1  -2    5.79    0.27
  10   1  -2    5.02    0.26
 -10   1   2    5.24    0.26
  10   1  -2    5.50    0.28
 -10   1   2    5.09    0.24
   9  -1  -2    7.68    0.30
  -9  -1   2    7.90    0.30
  -9  -1   2    8.15    0.29
   9  -1  -2    7.40    0.30
   9   1  -2    7.73    0.32
   9   1  -2    8.03    0.31
  -9   1   2    8.13    0.31
  -9   1   2    8.15    0.29
   8  -1  -2    8.01    0.29
  -8  -1   2    7.84    0.27
  -8  -1   2    8.17    0.29
   8  -1  -2    7.84    0.28
  -8   1   2    7.78    0.28
   8   1  -2    8.17    0.30
  -8   1   2    8.18    0.18
   8   1  -2    7.73    0.30
  -8   1   2    8.08    0.27
   7  -1  -2   28.10    0.63
  -7  -1   2   28.09    0.60
  -7  -1   2   28.01    0.62
   7  -1  -2   28.17    0.63
  -7   1   2   27.50    0.59
  -7   1   2   29.07    0.52
   7   1  -2   28.32    0.65
  -7   1   2   28.55    0.62
   7   1  -2   29.19    0.66
   6  -1  -2   17.94    0.44
  -6  -1   2   18.93    0.44
  -6  -1   2   19.32    0.42
  -6  -1   2   18.86    0.33
   6  -1  -2   18.65    0.45
  -6   1   2   18.73    0.42
   6   1  -2   18.54    0.47
   6   1  -2   18.77    0.33
  -6   1   2   19.04    0.37
  -6   1   2   19.39    0.44
   6   1  -2   18.87    0.46
  -5  -1   2    0.03    0.02
  -5  -1   2    0.15    0.04
  -5  -1   2    0.03    0.02
   5  -1  -2    0.01    0.03
   5  -1  -2    0.01    0.03
  -5   1   2    0.09    0.02
   5   1  -2   -0.02    0.04
   5   1  -2   -0.02    0.03
  -5   1   2    0.15    0.03
  -5   1   2    0.03    0.03
   5   1  -2    0.01    0.01
  -4  -1   2    3.67    0.13
  -4  -1   2    3.80    0.11
  -4  -1   2    3.45    0.13
   4  -1  -2    3.67    0.14
   4  -1  -2    3.66    0.13
  -4   1   2    3.55    0.11
   4   1  -2    3.44    0.15
  -4   1   2    3.62    0.12
   4   1  -2    3.46    0.10
  -4   1   2    3.84    0.13
  -3  -1   2   38.74    0.67
  -3  -1   2   38.47    0.68
  -3  -1   2   38.46    0.69
   3  -1  -2   39.42    0.68
   3  -1  -2   39.15    0.68
   3  -1  -2   39.48    0.73
   3   1  -2   38.76    0.74
  -3   1   2   38.83    0.70
   3   1  -2   39.12    0.67
  -3   1   2   38.98    0.67
   2  -1  -2   13.24    0.29
  -2  -1   2   12.86    0.26
   2  -1  -2   13.17    0.26
  -2  -1   2   13.21    0.26
  -2  -1   2   13.17    0.25
   2  -1  -2   13.09    0.26
   2   1  -2   13.36    0.26
  -2   1   2   12.89    0.27
  -2   1   2   13.14    0.24
   1  -1  -2   10.52    0.23
  -1  -1   2   10.83    0.21
   1  -1  -2   10.58    0.18
  -1  -1   2   10.53    0.21
   1  -1  -2   10.62    0.20
  -1  -1   2   10.56    0.20
   1   1  -2   10.44    0.22
  -1   1   2   10.92    0.21
  -1   1   2   10.73    0.18
   0  -1   2    4.52    0.11
   0  -1  -2    4.51    0.09
   0  -1  -2    4.65    0.13
   0  -1  -2    4.54    0.10
   0  -1  -2    4.55    0.12
   0  -1   2    4.43    0.10
   0   1   2    4.44    0.09
   0   1   2    4.57    0.11
   0   1  -2    4.67    0.11
   0   1  -2    4.47    0.12
   0   1  -2    4.54    0.11
  -1  -1  -2   43.04    0.76
   1  -1   2   44.22    0.71
  -1  -1  -2   41.57    0.73
  -1  -1  -2   42.75    0.71
   1  -1   2   42.30    0.71
  -1  -1  -2   42.50    0.73
  -1  -1  -2   41.78    0.72
   1  -1   2   43.65    0.73
  -1   1  -2   41.95    0.70
  -1   1  -2   44.01    0.75
   2  -1   2    5.21    0.11
  -2  -1  -2    5.06    0.14
  -2  -1  -2    5.22    0.13
   2  -1   2    5.37    0.15
  -2  -1  -2    5.03    0.14
  -2  -1  -2    5.02    0.14
  -2   1  -2    5.34    0.14
  -2   1  -2    5.11    0.16
  -2   1  -2    5.99    0.11
  -2   1  -2    5.12    0.14
   2   1   2    5.33    0.17
   3  -1   2   16.05    0.30
  -3  -1  -2   15.80    0.30
  -3  -1  -2   16.27    0.34
  -3  -1  -2   16.22    0.34
   3  -1   2   15.83    0.34
  -3  -1  -2   16.20    0.34
  -3   1  -2   16.43    0.36
  -3   1  -2   16.67    0.34
   3   1   2   16.03    0.37
  -3   1  -2   16.21    0.32
  -4  -1  -2    2.04    0.10
   4  -1   2    2.10    0.08
  -4  -1  -2    2.09    0.10
   4  -1   2    1.99    0.11
  -4   1  -2    1.92    0.10
   4   1   2    2.15    0.11
  -4   1  -2    2.09    0.08
  -4   1  -2    2.04    0.12
  -5  -1  -2    0.89    0.08
   5  -1   2    0.55    0.07
   5  -1   2    0.54    0.05
  -5  -1  -2    0.62    0.08
   5   1   2    0.68    0.03
  -5   1  -2    0.73    0.07
   5   1   2    0.70    0.09
  -5   1  -2    0.70    0.05
   5   1   2    0.61    0.08
   5   1   2    0.62    0.03
  -5   1  -2    0.65    0.08
   6  -1   2   26.88    0.55
  -6  -1  -2   27.87    0.60
  -6  -1  -2   27.36    0.59
   6  -1   2   27.49    0.60
  -6   1  -2   27.80    0.59
  -6   1  -2   27.17    0.50
  -6   1  -2   27.16    0.61
   6   1   2   26.60    0.60
   6   1   2   26.25    0.62
  -7  -1  -2   22.53    0.54
   7  -1   2   22.86    0.50
  -7  -1  -2   22.46    0.54
   7  -1   2   22.77    0.55
   7   1   2   21.50    0.56
  -7   1  -2   22.76    0.42
  -7   1  -2   23.16    0.53
   7   1   2   22.07    0.54
  -7   1  -2   22.56    0.56
  -8  -1  -2    5.24    0.24
  -8  -1  -2    5.46    0.24
   8  -1   2    5.31    0.20
   8  -1   2    5.01    0.24
   8   1   2    5.31    0.26
   8   1   2    5.27    0.24
  -8   1  -2    5.45    0.23
  -8   1  -2    5.48    0.25
   9  -1   2    0.12    0.07
  -9  -1  -2   -0.01    0.05
   9  -1   2   -0.05    0.04
  -9  -1  -2    0.07    0.07
   9   1   2    0.10    0.08
  -9   1  -2    0.06    0.08
  -9   1  -2    0.05    0.04
   9   1   2   -0.01    0.06
 -10  -1  -2    0.40    0.10
 -10  -1  -2    0.52    0.11
  10  -1   2    0.51    0.09
  10  -1   2    0.48    0.10
 -10   1  -2    0.51    0.13
 -10   1  -2    0.40    0.08
  10   1   2    0.53    0.11
  10   1   2    0.45    0.10
  11  -1   2    8.37    0.31
  11  -1   2    7.68    0.35
 -11  -1  -2    8.57    0.36
 -11  -1  -2    7.70    0.35
  11   1   2    8.84    0.34
 -11   1  -2    7.42    0.36
  11   1   2    7.71    0.36
 -11   1  -2    8.52    0.35
  12  -1   2    1.97    0.19
  12  -1   2    1.97    0.22
 -12  -1  -2    1.88    0.21
 -12  -1  -2    2.17    0.19
 -12   1  -2    1.99    0.18
  12   1   2    2.30    0.18
  12   1   2    2.03    0.23
 -12   1  -2    2.18    0.24
 -13  -1  -2    0.05    0.09
 -13  -1  -2    0.06    0.08
  13  -1   2   -0.03    0.06
 -13   1  -2    0.13    0.11
  13   1   2    0.07    0.08
 -13   1  -2   -0.09    0.06
  13   1   2    0.09    0.07
  14  -1   2    0.42    0.14
 -14  -1  -2    0.42    0.14
 -14  -1  -2    0.43    0.14
 -14   1  -2    0.28    0.11
 -14   1  -2    0.33    0.12
  14   1   2    0.21    0.10
 -15  -1  -2    0.21    0.10
 -15  -1  -2    0.11    0.09
  15  -1   2    0.02    0.13
  15   1   2    0.03    0.10
 -15   1  -2    0.07    0.10
 -15   1  -2   -0.01    0.09
  15  -2  -2    0.09    0.09
 -15  -2   2   -0.02    0.08
  15   2  -2    0.05    0.09
 -15   2   2   -0.08    0.07
 -15   2   2   -0.07    0.11
  15   2  -2    0.07    0.09
 -14  -2   2    0.56    0.13
  14  -2  -2    0.84    0.24
  14  -2  -2    0.51    0.14
 -14   2   2    0.54    0.12
 -14   2   2    0.56    0.14
  14   2  -2    0.38    0.13
  14   2  -2    0.54    0.13
  13  -2  -2    2.11    0.19
 -13  -2   2    1.58    0.20
 -13  -2   2    1.64    0.20
  13  -2  -2    1.43    0.19
  13   2  -2    1.96    0.23
 -13   2   2    1.71    0.16
  13   2  -2    1.73    0.21
 -13   2   2    1.86    0.24
 -12  -2   2    6.12    0.30
  12  -2  -2    6.67    0.33
  12  -2  -2    5.97    0.31
 -12  -2   2    6.77    0.33
 -12   2   2    6.40    0.34
 -12   2   2    6.21    0.29
  12   2  -2    6.52    0.34
  12   2  -2    6.42    0.33
 -11  -2   2    3.82    0.22
  11  -2  -2    4.13    0.24
 -11  -2   2    4.31    0.25
  11  -2  -2    4.08    0.24
  11   2  -2    3.93    0.25
  11   2  -2    4.02    0.26
 -11   2   2    4.18    0.22
 -11   2   2    3.86    0.26
  10  -2  -2    0.99    0.13
  10  -2  -2    1.34    0.15
 -10  -2   2    1.36    0.15
 -10  -2   2    1.31    0.15
 -10   2   2    1.33    0.14
  10   2  -2    1.09    0.15
  10   2  -2    1.16    0.16
 -10   2   2    1.18    0.15
  -9  -2   2   10.03    0.35
   9  -2  -2    9.50    0.34
   9  -2  -2    9.92    0.35
  -9  -2   2    9.13    0.31
  -9   2   2    9.63    0.35
   9   2  -2    9.37    0.37
  -9   2   2    9.56    0.31
   9   2  -2    9.64    0.37
  -8  -2   2   44.34    0.87
   8  -2  -2   44.11    0.90
  -8  -2   2   43.38    0.91
   8  -2  -2   43.95    0.92
  -8   2   2   43.43    0.87
   8   2  -2   43.64    0.96
   8   2  -2   43.59    0.94
  -8   2   2   43.49    0.92
  -8   2   2   44.32    0.80
   7  -2  -2   -0.01    0.03
  -7  -2   2    0.01    0.04
  -7  -2   2    0.06    0.04
  -7  -2   2   -0.02    0.03
   7  -2  -2    0.01    0.03
   7   2  -2    0.03    0.02
  -7   2   2    0.05    0.02
  -7   2   2    0.02    0.03
  -7   2   2    0.03    0.05
   7   2  -2    0.17    0.08
  -6  -2   2   39.66    0.81
   6  -2  -2   42.66    0.85
  -6  -2   2   41.36    0.81
  -6  -2   2   41.92    0.78
   6  -2  -2   42.16    0.82
   6   2  -2   42.21    0.89
  -6   2   2   42.59    0.77
  -6   2   2   42.42    0.83
   6   2  -2   41.41    0.73
  -6   2   2   41.89    0.78
  -5  -2   2   89.34    1.56
   5  -2  -2   90.49    1.54
  -5  -2   2   90.43    1.54
   5  -2  -2   91.14    1.61
  -5  -2   2   87.73    1.51
   5   2  -2   90.38    1.66
   5   2  -2   89.88    1.51
  -5   2   2   90.31    1.58
  -5   2   2   92.07    1.55
  -5   2   2   90.27    1.51
   4  -2  -2    0.79    0.07
  -4  -2   2    0.76    0.05
   4  -2  -2    0.74    0.06
  -4  -2   2    0.69    0.06
  -4  -2   2    0.76    0.07
   4   2  -2    0.78    0.09
  -4   2   2    0.76    0.06
  -4   2   2    0.82    0.05
  -4   2   2    0.76    0.06
   4   2  -2    0.77    0.06
  -3  -2   2    4.38    0.15
  -3  -2   2    4.58    0.14
  -3  -2   2    4.77    0.11
   3  -2  -2    4.42    0.14
   3  -2  -2    4.43    0.16
   3   2  -2    4.48    0.18
  -3   2   2    4.65    0.14
  -3   2   2    4.65    0.15
   3   2  -2    4.69    0.14
  -3   2   2    4.62    0.11
  -2  -2   2  477.97    7.58
   2  -2  -2  459.40    7.83
  -2  -2   2  468.83    7.48
   2  -2  -2  469.27    7.36
  -2  -2   2  462.93    7.48
   2  -2  -2  450.26    7.33
  -2  -2   2  461.41    7.34
  -2   2   2  466.67    7.71
   2   2  -2  467.11    7.71
  -2   2   2  473.83    7.34
   2   2  -2  473.60    7.74
  -2   2   2  453.44    7.58
  -1  -2   2   93.47    1.53
  -1  -2   2   94.06    1.54
  -1  -2   2   94.16    1.52
   1  -2  -2   92.88    1.52
   1  -2  -2   96.87    1.62
  -1   2   2   93.81    1.56
   1   2  -2   95.73    1.60
   1   2  -2   92.85    1.63
  -1   2   2   96.10    1.61
   1   2  -2   95.26    1.53
   0  -2  -2  548.94    9.32
   0  -2   2  545.80    8.70
   0  -2  -2  548.14    8.79
   0  -2  -2  551.29    8.78
   0  -2   2  553.50    8.93
   0   2   2  571.33    9.26
   0   2  -2  553.18    8.97
   0   2  -2  563.92    9.21
   0   2   2  563.18    8.76
   0   2   2  543.32    8.98
   0   2  -2  559.01    9.24
   1  -2   2   27.82    0.51
   1  -2   2   29.35    0.52
  -1  -2  -2   28.17    0.50
  -1  -2  -2   28.23    0.52
  -1  -2  -2   27.82    0.57
   1  -2   2   28.44    0.52
  -1   2  -2   28.94    0.55
   1   2   2   28.72    0.54
   1   2   2   29.12    0.51
  -1   2  -2   28.38    0.53
  -2  -2  -2   53.67    0.94
  -2  -2  -2   54.23    0.93
  -2  -2  -2   53.94    0.92
   2  -2   2   54.35    0.93
   2  -2   2   54.07    0.94
  -2  -2  -2   55.41    1.00
   2  -2   2   54.45    0.93
   2   2   2   53.67    0.95
  -2   2  -2   54.40    0.96
  -2   2  -2   53.26    0.96
   3  -2   2   38.84    0.70
  -3  -2  -2   38.88    0.70
  -3  -2  -2   37.61    0.71
   3  -2   2   37.34    0.67
  -3  -2  -2   37.99    0.68
  -3   2  -2   37.38    0.69
   3   2   2   39.06    0.78
  -3   2  -2   38.65    0.71
   3   2   2   38.04    0.68
  -3   2  -2   37.59    0.73
  -4  -2  -2   43.42    0.79
  -4  -2  -2   42.30    0.81
   4  -2   2   43.29    0.81
   4  -2   2   41.98    0.77
  -4  -2  -2   42.69    0.80
   4   2   2   43.80    0.76
  -4   2  -2   42.87    0.83
   4   2   2   43.30    0.87
  -4   2  -2   43.49    0.79
  -4   2  -2   43.51    0.79
   5  -2   2   11.19    0.31
  -5  -2  -2   11.56    0.31
   5  -2   2   11.49    0.27
  -5  -2  -2   11.81    0.32
  -5  -2  -2   11.54    0.29
   5   2   2   11.72    0.24
  -5   2  -2   11.52    0.30
   5   2   2   11.24    0.34
  -5   2  -2   11.38    0.28
  -5   2  -2   11.50    0.33
   6  -2   2   15.74    0.36
  -6  -2  -2   15.44    0.41
  -6  -2  -2   16.02    0.41
   6  -2   2   14.86    0.40
  -6  -2  -2   15.98    0.39
   6   2   2   16.33    0.30
  -6   2  -2   16.26    0.43
   6   2   2   15.83    0.44
  -6   2  -2   14.96    0.38
  -6   2  -2   15.57    0.35
  -7  -2  -2   20.82    0.52
  -7  -2  -2   21.23    0.50
   7  -2   2   20.94    0.47
   7  -2   2   19.96    0.52
   7   2   2   20.54    0.56
   7   2   2   20.38    0.54
  -7   2  -2   21.05    0.54
  -7   2  -2   20.79    0.44
  -7   2  -2   21.06    0.50
   8  -2   2    3.54    0.16
   8  -2   2    3.72    0.20
  -8  -2  -2    3.67    0.19
  -8  -2  -2    3.44    0.20
   8   2   2    3.95    0.23
  -8   2  -2    3.85    0.14
   8   2   2    3.63    0.22
  -8   2  -2    3.55    0.22
  -8   2  -2    3.78    0.19
   9  -2   2    4.16    0.24
   9  -2   2    4.87    0.21
  -9  -2  -2    4.38    0.23
  -9  -2  -2    4.40    0.24
   9   2   2    4.70    0.27
   9   2   2    4.41    0.25
  -9   2  -2    4.66    0.26
  -9   2  -2    4.46    0.22
 -10  -2  -2   -0.02    0.06
 -10  -2  -2   -0.04    0.05
  10  -2   2    0.01    0.04
  10  -2   2    0.03    0.07
 -10   2  -2    0.02    0.07
  10   2   2    0.03    0.09
 -10   2  -2    0.01    0.05
  10   2   2   -0.09    0.05
  11  -2   2   -0.05    0.06
 -11  -2  -2    0.11    0.07
 -11  -2  -2    0.08    0.07
  11  -2   2    0.09    0.06
 -11   2  -2    0.05    0.08
  11   2   2    0.19    0.09
 -11   2  -2    0.07    0.05
  11   2   2   -0.04    0.07
  12  -2   2    0.45    0.11
 -12  -2  -2    0.36    0.11
 -12  -2  -2    0.59    0.12
 -12   2  -2    0.36    0.10
  12   2   2    0.02    0.08
 -12   2  -2    0.43    0.12
  12   2   2    0.62    0.12
 -13  -2  -2    0.96    0.17
 -13  -2  -2    1.07    0.17
  13  -2   2    0.63    0.14
 -13   2  -2    1.00    0.19
  13   2   2    0.90    0.16
 -13   2  -2    0.74    0.14
  13   2   2    1.15    0.17
 -14  -2  -2    0.00    0.08
  14  -2   2    0.20    0.11
  14   2   2    0.25    0.11
  14   2   2    0.18    0.09
 -14   2  -2    0.07    0.08
 -14   2  -2    0.18    0.13
 -14  -3   2   11.43    0.49
  14  -3  -2   11.69    0.49
 -14   3   2   11.13    0.52
  14   3  -2   10.83    0.49
  14   3  -2   11.67    0.50
  13  -3  -2    0.18    0.08
 -13  -3   2    0.09    0.08
  13  -3  -2    0.17    0.09
 -13   3   2   -0.11    0.10
  13   3  -2    0.07    0.09
  13   3  -2   -0.11    0.07
 -13   3   2   -0.07    0.06
 -12  -3   2    2.25    0.20
  12  -3  -2    2.16    0.19
  12  -3  -2    2.12    0.20
  12   3  -2    1.91    0.22
 -12   3   2    2.12    0.17
 -12   3   2    2.26    0.22
  12   3  -2    1.85    0.22
 -11  -3   2    0.78    0.14
  11  -3  -2    0.72    0.13
  11  -3  -2    0.82    0.13
 -11  -3   2    0.82    0.13
 -11   3   2    0.85    0.15
 -11   3   2    0.97    0.13
  11   3  -2    0.89    0.16
  11   3  -2    0.95    0.16
 -10  -3   2    2.37    0.19
 -10  -3   2    2.23    0.16
  10  -3  -2    2.08    0.17
  10  -3  -2    2.35    0.18
 -10   3   2    2.47    0.16
  10   3  -2    2.16    0.20
  10   3  -2    2.47    0.22
 -10   3   2    2.60    0.21
  -9  -3   2   -0.02    0.04
   9  -3  -2    0.14    0.07
  -9  -3   2    0.06    0.06
   9  -3  -2   -0.01    0.05
   9   3  -2    0.01    0.06
  -9   3   2    0.03    0.04
  -9   3   2    0.08    0.07
   9   3  -2   -0.01    0.10
  -9   3   2    0.07    0.04
  -8  -3   2    5.02    0.23
   8  -3  -2    5.24    0.23
  -8  -3   2    5.22    0.24
  -8  -3   2    5.29    0.20
   8  -3  -2    5.23    0.24
  -8   3   2    5.14    0.24
  -8   3   2    5.04    0.20
  -8   3   2    5.23    0.19
   8   3  -2    5.00    0.28
  -7  -3   2    2.62    0.13
   7  -3  -2    2.78    0.16
   7  -3  -2    2.64    0.16
  -7  -3   2    2.87    0.16
  -7  -3   2    2.79    0.16
   7   3  -2    2.32    0.19
  -7   3   2    2.65    0.13
  -7   3   2    2.89    0.13
   7   3  -2    2.68    0.11
  -7   3   2    2.97    0.17
   6  -3  -2   32.63    0.69
   6  -3  -2   34.24    0.73
  -6  -3   2   34.41    0.71
  -6  -3   2   33.19    0.70
  -6  -3   2   33.37    0.63
  -6   3   2   33.45    0.64
  -6   3   2   33.35    0.71
   6   3  -2   31.97    0.77
  -6   3   2   33.98    0.67
   6   3  -2   33.30    0.64
   5  -3  -2    0.61    0.08
  -5  -3   2    0.59    0.08
  -5  -3   2    0.62    0.08
  -5  -3   2    0.57    0.05
   5  -3  -2    0.67    0.08
  -5   3   2    0.70    0.06
   5   3  -2    0.44    0.10
  -5   3   2    0.66    0.05
   5   3  -2    0.55    0.07
  -5   3   2    0.74    0.09
  -4  -3   2   13.02    0.25
   4  -3  -2   12.96    0.34
  -4  -3   2   13.04    0.32
   4  -3  -2   12.61    0.32
  -4  -3   2   13.40    0.34
  -4   3   2   13.10    0.27
  -4   3   2   12.86    0.32
  -4   3   2   13.93    0.34
   4   3  -2   13.10    0.39
   4   3  -2   13.05    0.32
  -3  -3   2   95.82    1.56
   3  -3  -2   95.66    1.71
  -3  -3   2   96.98    1.63
  -3  -3   2   97.43    1.63
   3  -3  -2   95.01    1.61
   3  -3  -2   98.91    1.56
  -3  -3   2   95.65    1.56
   3   3  -2   97.83    1.67
  -3   3   2   96.79    1.68
   3   3  -2   99.30    1.76
  -3   3   2   97.19    1.65
  -2  -3   2   66.47    1.17
   2  -3  -2   65.26    1.15
   2  -3  -2   68.69    1.08
  -2  -3   2   69.08    1.16
   2  -3  -2   69.36    1.08
   2  -3  -2   68.53    1.24
  -2   3   2   68.27    1.17
   2   3  -2   67.56    1.21
   2   3  -2   68.22    1.27
  -2   3   2   70.46    1.23
   1  -3  -2   77.48    1.20
  -1  -3   2   75.60    1.27
  -1  -3   2   74.36    1.26
   1  -3  -2   74.69    1.26
  -1  -3   2   75.65    1.23
   1  -3  -2   75.25    1.36
   1   3  -2   76.51    1.37
  -1   3   2   77.10    1.20
   1   3  -2   74.75    1.23
  -1   3   2   75.89    1.27
   1   3  -2   74.88    1.33
  -1   3   2   73.72    1.33
   0  -3  -2   14.55    0.27
   0  -3   2   14.44    0.30
   0  -3   2   14.92    0.32
   0  -3  -2   14.65    0.32
   0  -3   2   15.11    0.34
   0  -3  -2   14.58    0.36
   0   3  -2   15.55    0.36
   0   3   2   14.58    0.29
   0   3  -2   14.57    0.30
   0   3   2   14.65    0.35
  -1  -3  -2    2.90    0.09
  -1  -3  -2    2.43    0.13
  -1  -3  -2    2.87    0.12
   1  -3   2    2.81    0.11
   1  -3   2    2.90    0.10
   1  -3   2    2.89    0.11
   1   3   2    2.91    0.08
  -1   3  -2    3.02    0.14
   1   3   2    2.71    0.12
  -1   3  -2    2.75    0.11
   2  -3   2   48.07    0.85
   2  -3   2   48.57    0.88
  -2  -3  -2   49.20    0.88
   2  -3   2   48.25    0.87
  -2  -3  -2   48.56    0.95
  -2  -3  -2   48.08    0.85
  -2   3  -2   48.66    0.91
   2   3   2   48.76    0.89
   2   3   2   49.29    0.83
  -2   3  -2   48.13    0.88
  -3  -3  -2   35.18    0.66
  -3  -3  -2   34.96    0.69
   3  -3   2   35.17    0.67
   3  -3   2   35.42    0.66
  -3  -3  -2   35.51    0.62
   3  -3   2   34.44    0.65
  -3   3  -2   35.22    0.69
   3   3   2   34.51    0.77
  -3   3  -2   33.91    0.69
   3   3   2   34.28    0.66
   4  -3   2   40.18    0.76
  -4  -3  -2   39.51    0.72
  -4  -3  -2   40.48    0.77
  -4  -3  -2   39.04    0.78
   4  -3   2   40.05    0.75
   4  -3   2   39.42    0.77
  -4   3  -2   40.92    0.78
   4   3   2   39.55    0.86
   4   3   2   40.89    0.74
  -4   3  -2   40.28    0.80
   5  -3   2   75.30    1.33
  -5  -3  -2   75.63    1.32
  -5  -3  -2   77.55    1.37
   5  -3   2   77.61    1.36
  -5  -3  -2   75.79    1.36
   5   3   2   76.72    1.48
  -5   3  -2   74.03    1.32
  -5   3  -2   75.93    1.41
  -5   3  -2   75.28    1.36
   5   3   2   75.55    1.30
   6  -3   2    1.29    0.09
  -6  -3  -2    1.40    0.12
  -6  -3  -2    1.26    0.09
   6  -3   2    1.43    0.12
  -6  -3  -2    1.42    0.11
  -6   3  -2    1.27    0.09
  -6   3  -2    1.48    0.13
   6   3   2    1.18    0.15
  -6   3  -2    1.26    0.11
   6   3   2    1.43    0.08
  -7  -3  -2    6.68    0.23
   7  -3   2    6.43    0.22
   7  -3   2    6.75    0.27
  -7  -3  -2    6.64    0.26
  -7   3  -2    6.56    0.23
  -7   3  -2    6.46    0.28
   7   3   2    6.63    0.18
   7   3   2    6.12    0.30
  -7   3  -2    6.44    0.23
  -8  -3  -2    0.68    0.10
  -8  -3  -2    0.83    0.12
   8  -3   2    0.71    0.11
   8  -3   2    0.74    0.09
  -8  -3  -2    0.87    0.10
  -8   3  -2    0.67    0.13
  -8   3  -2    0.66    0.09
   8   3   2    0.76    0.13
  -8   3  -2    0.71    0.09
   9  -3   2   38.83    0.82
  -9  -3  -2   38.88    0.90
  -9  -3  -2   39.82    0.85
   9  -3   2   38.67    0.89
  -9   3  -2   38.95    0.93
   9   3   2   40.32    0.95
   9   3   2   38.25    0.95
  -9   3  -2   39.95    0.85
  10  -3   2    3.91    0.24
  10  -3   2    4.21    0.21
 -10  -3  -2    3.99    0.24
 -10  -3  -2    3.73    0.21
  10   3   2    3.85    0.27
 -10   3  -2    3.74    0.21
 -10   3  -2    3.93    0.26
  10   3   2    3.92    0.27
 -11  -3  -2    0.04    0.07
  11  -3   2    0.06    0.07
 -11  -3  -2    0.13    0.07
 -11   3  -2    0.04    0.06
  11   3   2   -0.05    0.10
 -11   3  -2    0.13    0.09
  11   3   2   -0.01    0.07
 -12  -3  -2    3.48    0.25
  12  -3   2    2.97    0.23
  12   3   2    3.54    0.26
  12   3   2    3.11    0.26
 -12   3  -2    3.76    0.23
 -12   3  -2    3.22    0.27
 -13  -3  -2    1.25    0.19
  13  -3   2    1.21    0.18
 -13   3  -2    1.51    0.19
  13   3   2    1.07    0.19
 -13   3  -2    1.23    0.21
  13   3   2    1.13    0.18
  14  -3   2    0.40    0.14
 -14  -3  -2    0.73    0.16
  14   3   2    0.89    0.16
 -14   3  -2    0.69    0.19
 -14   3  -2    0.63    0.14
  14   3   2    0.57    0.14
 -14  -4   2    2.17    0.26
  14  -4  -2    2.25    0.25
  14   4  -2    2.73    0.26
 -14   4   2    1.67    0.25
  14   4  -2    2.05    0.27
 -13  -4   2    0.94    0.16
  13  -4  -2    1.19    0.18
  13   4  -2    1.10    0.19
 -13   4   2    0.87    0.18
  13   4  -2    0.68    0.15
 -12  -4   2    2.62    0.22
  12  -4  -2    2.10    0.19
  12  -4  -2    2.16    0.19
  12   4  -2    2.60    0.28
 -12   4   2    2.34    0.25
  12   4  -2    2.50    0.28
  11  -4  -2   -0.01    0.05
  11  -4  -2    0.09    0.07
 -11  -4   2    0.02    0.07
  11   4  -2   -0.07    0.11
 -11   4   2   -0.07    0.07
  11   4  -2    0.08    0.09
 -11   4   2    0.05    0.09
 -10  -4   2    1.61    0.19
 -10  -4   2    1.44    0.17
  10  -4  -2    1.40    0.17
  10  -4  -2    1.54    0.17
 -10   4   2    1.82    0.20
 -10   4   2    1.65    0.13
  10   4  -2    1.49    0.21
  10   4  -2    1.47    0.19
  -9  -4   2   18.42    0.54
   9  -4  -2   18.92    0.54
  -9  -4   2   17.61    0.53
   9  -4  -2   18.22    0.53
  -9   4   2   19.11    0.46
   9   4  -2   18.40    0.61
  -9   4   2   18.60    0.56
  -9   4   2   19.10    0.48
   8  -4  -2    1.66    0.14
  -8  -4   2    1.47    0.13
  -8  -4   2    1.53    0.14
   8  -4  -2    1.57    0.14
   8   4  -2    1.68    0.20
  -8   4   2    1.66    0.11
  -8   4   2    1.84    0.16
  -8   4   2    1.70    0.12
   7  -4  -2    0.43    0.08
  -7  -4   2    0.31    0.08
  -7  -4   2    0.29    0.07
   7  -4  -2    0.21    0.07
  -7  -4   2    0.46    0.06
  -7   4   2    0.31    0.08
   7   4  -2    0.41    0.07
  -7   4   2    0.30    0.06
  -7   4   2    0.38    0.06
   7   4  -2    0.42    0.12
  -6  -4   2    0.02    0.03
  -6  -4   2    0.01    0.03
  -6  -4   2    0.02    0.04
   6  -4  -2    0.00    0.04
   6  -4  -2    0.02    0.04
   6   4  -2   -0.02    0.08
  -6   4   2    0.06    0.03
  -6   4   2    0.02    0.05
   6   4  -2    0.10    0.06
  -6   4   2    0.06    0.02
   5  -4  -2    4.11    0.18
  -5  -4   2    4.09    0.19
   5  -4  -2    3.97    0.13
  -5  -4   2    3.95    0.10
   5  -4  -2    4.11    0.19
  -5  -4   2    3.95    0.18
  -5   4   2    3.85    0.18
  -5   4   2    3.82    0.18
   5   4  -2    4.05    0.18
   4  -4  -2    5.48    0.22
  -4  -4   2    5.82    0.22
   4  -4  -2    5.98    0.15
   4  -4  -2    5.78    0.21
  -4  -4   2    6.04    0.20
   4   4  -2    5.96    0.22
   4   4  -2    5.87    0.27
  -4   4   2    6.05    0.21
  -4   4   2    6.20    0.22
   3  -4  -2   26.99    0.60
  -3  -4   2   25.46    0.53
   3  -4  -2   26.17    0.44
  -3  -4   2   26.27    0.56
   3  -4  -2   25.94    0.54
   3   4  -2   26.22    0.64
  -3   4   2   26.26    0.58
  -3   4   2   26.14    0.54
   3   4  -2   25.73    0.57
   2  -4  -2    0.10    0.01
   2  -4  -2   -0.03    0.03
   2  -4  -2    0.03    0.03
  -2  -4   2    0.02    0.04
  -2  -4   2    0.02    0.02
   2  -4  -2    0.03    0.01
  -2   4   2   -0.01    0.02
  -2   4   2    0.01    0.02
   2   4  -2    0.02    0.05
   2   4  -2   -0.02    0.06
   1  -4  -2   18.06    0.40
   1  -4  -2   18.12    0.45
  -1  -4   2   18.10    0.37
   1  -4  -2   18.60    0.32
  -1  -4   2   16.45    0.32
  -1  -4   2   17.40    0.40
  -1   4   2   18.66    0.44
   1   4  -2   18.11    0.47
   1   4  -2   18.15    0.33
  -1   4   2   18.18    0.36
   1   4  -2   17.78    0.43
   0  -4   2   34.82    0.68
   0  -4  -2   35.81    0.62
   0  -4   2   35.34    0.73
   0  -4  -2   35.47    0.69
   0  -4   2   35.75    0.65
   0  -4  -2   35.95    0.76
   0   4   2   36.17    0.63
   0   4   2   36.55    0.73
   0   4  -2   36.88    0.65
   0   4  -2   35.76    0.73
   1  -4   2    7.90    0.20
  -1  -4  -2    7.96    0.28
   1  -4   2    7.90    0.23
  -1  -4  -2    8.11    0.19
   1  -4   2    7.85    0.24
  -1  -4  -2    7.82    0.24
  -1   4  -2    7.97    0.26
   1   4   2    7.70    0.17
  -1   4  -2    7.83    0.21
  -2  -4  -2   16.30    0.40
   2  -4   2   16.28    0.34
  -2  -4  -2   16.00    0.35
   2  -4   2   16.90    0.39
   2  -4   2   16.34    0.38
  -2  -4  -2   16.61    0.44
   2   4   2   16.03    0.29
   2   4   2   15.95    0.39
  -2   4  -2   16.06    0.38
  -2   4  -2   15.74    0.41
   3  -4   2   -0.04    0.02
   3  -4   2   -0.04    0.02
  -3  -4  -2    0.07    0.05
  -3  -4  -2    0.00    0.02
   3  -4   2    0.02    0.03
  -3   4  -2    0.02    0.05
   3   4   2   -0.12    0.06
   3   4   2   -0.03    0.03
   3   4   2    0.01    0.02
  -3   4  -2   -0.02    0.04
  -4  -4  -2   49.47    0.95
  -4  -4  -2   48.48    0.91
  -4  -4  -2   47.33    0.82
   4  -4   2   47.22    0.90
   4  -4   2   48.18    0.89
   4  -4   2   47.13    0.92
  -4   4  -2   48.60    0.95
   4   4   2   46.74    1.04
   4   4   2   47.55    0.90
  -4   4  -2   47.77    0.94
  -5  -4  -2    4.13    0.20
   5  -4   2    4.17    0.16
  -5  -4  -2    4.28    0.18
   5  -4   2    4.19    0.17
   5  -4   2    3.86    0.18
  -5  -4  -2    4.20    0.13
  -5   4  -2    4.06    0.20
   5   4   2    4.28    0.16
  -5   4  -2    4.45    0.20
   5   4   2    4.34    0.25
   6  -4   2   20.22    0.47
  -6  -4  -2   20.36    0.43
  -6  -4  -2   20.48    0.53
   6  -4   2   20.60    0.52
  -6  -4  -2   19.76    0.51
   6  -4   2   20.54    0.49
   6   4   2   20.42    0.44
  -6   4  -2   19.96    0.50
  -6   4  -2   20.44    0.54
   6   4   2   21.01    0.60
  -7  -4  -2   -0.01    0.05
  -7  -4  -2    0.04    0.05
   7  -4   2   -0.03    0.04
  -7  -4  -2    0.07    0.04
   7  -4   2    0.03    0.03
   7  -4   2   -0.01    0.04
   7   4   2    0.01    0.04
   7   4   2    0.03    0.09
  -7   4  -2    0.11    0.07
  -7   4  -2   -0.05    0.05
   8  -4   2    5.85    0.27
   8  -4   2    6.13    0.23
  -8  -4  -2    6.25    0.23
  -8  -4  -2    5.86    0.27
  -8   4  -2    6.12    0.24
  -8   4  -2    5.77    0.24
  -8   4  -2    6.00    0.30
   8   4   2    6.05    0.33
   9  -4   2    2.97    0.17
   9  -4   2    2.67    0.20
  -9  -4  -2    3.50    0.22
  -9  -4  -2    2.67    0.21
  -9   4  -2    3.05    0.24
   9   4   2    2.87    0.24
  -9   4  -2    3.16    0.18
  -9   4  -2    3.20    0.18
  10  -4   2    5.80    0.30
 -10  -4  -2    5.39    0.29
 -10   4  -2    5.18    0.24
  10   4   2    5.84    0.34
  10   4   2    5.13    0.31
 -10   4  -2    5.17    0.31
 -11  -4  -2    0.70    0.14
  11  -4   2    0.58    0.13
 -11   4  -2    0.76    0.12
  11   4   2    0.55    0.14
  11   4   2    0.61    0.16
 -11   4  -2    0.79    0.17
 -12  -4  -2    0.15    0.09
  12  -4   2    0.05    0.07
  12   4   2    0.12    0.13
 -12   4  -2    0.07    0.10
 -12   4  -2    0.04    0.06
  12   4   2    0.06    0.10
 -13  -4  -2    0.30    0.12
  13  -4   2    0.34    0.11
  13   4   2    0.49    0.15
 -13   4  -2    0.28    0.14
 -13   4  -2    0.43    0.11
  13   4   2    0.25    0.12
 -14  -4  -2    0.38    0.12
  14  -4   2    0.32    0.13
  14   4   2    0.65    0.16
 -14   4  -2    0.57    0.17
  14   4   2    0.41    0.14
  13  -5  -2    4.38    0.29
 -13  -5   2    4.50    0.30
  13   5  -2    4.25    0.33
 -13   5   2    3.59    0.31
  13   5  -2    4.05    0.33
 -12  -5   2    4.65    0.30
  12  -5  -2    4.06    0.27
  12   5  -2    4.25    0.32
 -12   5   2    4.09    0.31
  12   5  -2    3.76    0.31
 -11  -5   2   10.42    0.43
 -11  -5   2   11.31    0.45
  11  -5  -2   10.59    0.42
  11  -5  -2   10.66    0.41
  11   5  -2    9.88    0.46
  11   5  -2   10.21    0.48
 -11   5   2   10.82    0.47
  10  -5  -2    0.20    0.08
 -10  -5   2    0.05    0.07
  10  -5  -2    0.10    0.08
 -10  -5   2    0.12    0.07
 -10   5   2    0.03    0.09
  10   5  -2    0.29    0.13
  -9  -5   2    4.98    0.26
   9  -5  -2    4.56    0.25
   9  -5  -2    4.32    0.24
  -9  -5   2    4.18    0.25
  -9   5   2    4.56    0.23
   9   5  -2    4.70    0.32
  -9   5   2    4.39    0.27
   8  -5  -2    9.69    0.35
  -8  -5   2    9.96    0.37
   8  -5  -2   10.30    0.37
  -8  -5   2    9.61    0.37
   8   5  -2    9.87    0.43
  -8   5   2    9.99    0.38
  -8   5   2   10.15    0.34
  -7  -5   2    0.05    0.07
   7  -5  -2    0.20    0.07
  -7  -5   2    0.11    0.06
   7  -5  -2    0.10    0.06
   7   5  -2    0.06    0.06
  -7   5   2    0.05    0.07
  -7   5   2    0.12    0.07
   7   5  -2    0.13    0.12
   6  -5  -2    0.51    0.09
   6  -5  -2    0.55    0.09
  -6  -5   2    0.49    0.09
  -6  -5   2    0.70    0.10
   6  -5  -2    0.59    0.05
  -6   5   2    0.43    0.08
  -6   5   2    0.50    0.10
   6   5  -2    0.45    0.13
   6   5  -2    0.54    0.10
   5  -5  -2    3.81    0.20
  -5  -5   2    4.05    0.21
   5  -5  -2    3.93    0.12
  -5  -5   2    3.54    0.18
   5  -5  -2    3.82    0.19
  -5   5   2    3.81    0.19
  -5   5   2    3.67    0.18
   5   5  -2    3.59    0.24
   5   5  -2    3.99    0.20
   4  -5  -2    0.13    0.06
  -4  -5   2    0.19    0.06
   4  -5  -2    0.06    0.04
  -4  -5   2    0.06    0.04
   4  -5  -2    0.17    0.02
   4   5  -2    0.20    0.08
  -4   5   2    0.22    0.06
   4   5  -2    0.09    0.09
   3  -5  -2    3.37    0.16
  -3  -5   2    3.23    0.17
   3  -5  -2    3.22    0.18
   3  -5  -2    3.37    0.08
  -3  -5   2    3.26    0.15
  -3   5   2    3.23    0.17
  -3   5   2    3.44    0.15
   3   5  -2    3.38    0.19
   3   5  -2    3.43    0.22
  -2  -5   2   29.93    0.59
  -2  -5   2   29.51    0.63
   2  -5  -2   29.59    0.50
   2  -5  -2   27.93    0.61
   2  -5  -2   29.54    0.68
  -2   5   2   29.08    0.66
  -2   5   2   29.57    0.58
   2   5  -2   29.88    0.72
   2   5  -2   28.11    0.65
   1  -5  -2    0.12    0.02
   1  -5  -2    0.11    0.04
  -1  -5   2    0.15    0.05
  -1  -5   2    0.05    0.03
   1  -5  -2    0.06    0.06
   1   5  -2    0.01    0.06
  -1   5   2    0.19    0.04
   1   5  -2    0.17    0.07
   1   5  -2    0.12    0.03
  -1   5   2    0.09    0.04
   0  -5  -2   19.27    0.46
   0  -5   2   19.29    0.49
   0  -5  -2   19.65    0.37
   0  -5   2   19.02    0.40
   0  -5   2   19.76    0.46
   0  -5  -2   18.62    0.51
   0   5  -2   19.08    0.39
   0   5   2   18.94    0.48
   0   5  -2   19.09    0.49
   0   5   2   19.76    0.38
   1  -5   2   10.75    0.31
  -1  -5  -2   11.40    0.37
   1  -5   2   10.96    0.26
  -1  -5  -2   10.57    0.32
  -1  -5  -2   11.12    0.26
   1  -5   2   10.76    0.33
  -1   5  -2   11.19    0.35
   1   5   2   11.00    0.23
  -1   5  -2   11.26    0.28
   1   5   2   11.10    0.33
  -2  -5  -2   10.33    0.32
   2  -5   2   10.74    0.26
  -2  -5  -2   10.84    0.27
  -2  -5  -2   10.48    0.36
   2  -5   2   10.16    0.31
   2  -5   2   10.22    0.30
   2   5   2   10.26    0.31
  -2   5  -2   11.20    0.35
   2   5   2   10.39    0.20
  -2   5  -2   10.45    0.30
   3  -5   2   30.78    0.59
   3  -5   2   30.42    0.65
  -3  -5  -2   29.36    0.67
  -3  -5  -2   30.27    0.62
   3  -5   2   31.14    0.66
  -3   5  -2   29.99    0.65
   3   5   2   31.05    0.51
   3   5   2   30.60    0.65
   3   5   2   30.40    0.78
  -3   5  -2   30.33    0.70
  -4  -5  -2    1.10    0.13
   4  -5   2    0.97    0.09
   4  -5   2    1.02    0.11
  -4  -5  -2    0.83    0.09
   4  -5   2    0.95    0.07
  -4   5  -2    1.14    0.13
   4   5   2    0.85    0.03
  -4   5  -2    0.72    0.10
   4   5   2    0.98    0.09
   4   5   2    0.84    0.14
   5  -5   2    0.99    0.12
   5  -5   2    1.26    0.09
  -5  -5  -2    1.18    0.14
  -5  -5  -2    1.15    0.10
   5  -5   2    1.18    0.10
  -5   5  -2    0.90    0.12
   5   5   2    1.04    0.17
   5   5   2    1.03    0.06
  -5   5  -2    1.08    0.13
   5   5   2    0.98    0.10
  -6  -5  -2    9.81    0.36
   6  -5   2   10.13    0.31
  -6  -5  -2   10.10    0.33
   6  -5   2    9.60    0.29
   6  -5   2    9.81    0.34
  -6   5  -2   10.76    0.37
  -6   5  -2   10.02    0.35
   6   5   2    9.38    0.41
   6   5   2   10.17    0.30
   7  -5   2   24.88    0.58
   7  -5   2   25.37    0.63
  -7  -5  -2   24.35    0.62
   7  -5   2   24.75    0.58
  -7  -5  -2   24.70    0.65
  -7   5  -2   24.93    0.66
   7   5   2   23.20    0.71
  -7   5  -2   25.17    0.63
   7   5   2   24.52    0.55
  -8  -5  -2    1.72    0.16
  -8  -5  -2    2.04    0.18
   8  -5   2    1.78    0.14
   8  -5   2    1.50    0.17
   8  -5   2    1.84    0.14
  -8   5  -2    1.68    0.16
   8   5   2    1.61    0.21
  -8   5  -2    1.67    0.20
  -9  -5  -2   15.54    0.51
   9  -5   2   16.02    0.47
   9  -5   2   16.01    0.51
  -9  -5  -2   16.40    0.53
  -9   5  -2   16.03    0.55
   9   5   2   15.31    0.58
  -9   5  -2   15.93    0.47
 -10  -5  -2    2.70    0.22
  10  -5   2    2.56    0.21
  10  -5   2    2.64    0.19
 -10  -5  -2    2.32    0.20
 -10   5  -2    1.97    0.23
  10   5   2    1.87    0.25
  11  -5   2    1.67    0.21
 -11  -5  -2    1.91    0.23
 -11   5  -2    1.78    0.23
  11   5   2    1.59    0.25
  11   5   2    1.32    0.21
  12  -5   2   -0.04    0.07
 -12  -5  -2   -0.01    0.09
  12   5   2    0.08    0.15
 -12   5  -2    0.06    0.10
  12   5   2    0.07    0.12
 -13  -5  -2    6.03    0.36
  13  -5   2    5.78    0.35
 -13   5  -2    6.25    0.41
  13   5   2    5.98    0.40
  13   5   2    5.78    0.40
  13  -6  -2    1.80    0.22
 -13  -6   2    2.75    0.25
 -13   6   2    2.33    0.29
  13   6  -2    1.35    0.23
  13   6  -2    2.17    0.29
 -12  -6   2    3.01    0.25
  12  -6  -2    3.12    0.25
  12   6  -2    3.18    0.34
  12   6  -2    2.83    0.33
 -12   6   2    2.88    0.31
  11  -6  -2    1.31    0.18
 -11  -6   2    1.58    0.21
 -11  -6   2    1.64    0.21
 -11   6   2    1.27    0.20
  11   6  -2    1.71    0.25
  10  -6  -2    0.15    0.08
 -10  -6   2    0.01    0.06
  10  -6  -2   -0.01    0.07
 -10  -6   2    0.01    0.07
  10   6  -2    0.03    0.12
 -10   6   2   -0.04    0.09
  -9  -6   2    0.23    0.10
   9  -6  -2    0.25    0.09
   9  -6  -2    0.19    0.08
  -9  -6   2    0.15    0.08
  -9   6   2    0.07    0.08
  -9   6   2    0.26    0.11
   9   6  -2    0.34    0.15
   8  -6  -2    0.80    0.12
  -8  -6   2    1.08    0.16
  -8  -6   2    1.03    0.16
   8  -6  -2    1.05    0.15
   8   6  -2    1.14    0.20
  -8   6   2    0.88    0.14
  -8   6   2    0.98    0.16
   7  -6  -2    1.19    0.14
   7  -6  -2    1.20    0.15
  -7  -6   2    1.14    0.15
  -7  -6   2    0.98    0.14
   7   6  -2    1.24    0.14
   7   6  -2    0.84    0.17
  -7   6   2    1.04    0.14
  -7   6   2    1.26    0.16
  -6  -6   2   40.62    0.86
   6  -6  -2   38.43    0.86
   6  -6  -2   41.21    0.93
  -6  -6   2   39.28    0.90
   6   6  -2   39.79    0.87
   6   6  -2   40.82    1.02
  -6   6   2   39.91    0.88
  -6   6   2   38.48    0.88
   5  -6  -2    0.14    0.07
  -5  -6   2    0.13    0.06
  -5  -6   2    0.19    0.08
   5  -6  -2    0.21    0.06
   5   6  -2    0.27    0.12
  -5   6   2    0.21    0.08
  -5   6   2    0.16    0.07
   5   6  -2    0.27    0.09
   4  -6  -2    0.40    0.08
  -4  -6   2    0.32    0.07
  -4  -6   2    0.65    0.10
   4  -6  -2    0.46    0.10
   4   6  -2    0.33    0.11
   4   6  -2    0.35    0.10
  -4   6   2    0.38    0.08
  -4   6   2    0.42    0.09
   3  -6  -2    2.10    0.14
   3  -6  -2    2.01    0.16
  -3  -6   2    1.97    0.15
  -3  -6   2    1.90    0.12
   3   6  -2    1.91    0.17
  -3   6   2    1.99    0.12
  -3   6   2    2.13    0.15
   3   6  -2    1.63    0.20
   2  -6  -2    4.66    0.21
  -2  -6   2    5.15    0.19
  -2  -6   2    4.96    0.22
   2  -6  -2    5.64    0.26
   2  -6  -2    5.21    0.13
   2   6  -2    5.46    0.26
  -2   6   2    5.20    0.19
   2   6  -2    5.49    0.29
  -2   6   2    5.37    0.24
   1  -6  -2    4.15    0.12
   1  -6  -2    3.99    0.23
  -1  -6   2    3.95    0.19
   1  -6  -2    3.72    0.18
  -1  -6   2    4.11    0.16
   1   6  -2    3.90    0.11
   1   6  -2    3.95    0.24
  -1   6   2    4.37    0.21
   1   6  -2    4.06    0.22
  -1   6   2    4.00    0.15
   0  -6  -2    0.54    0.11
   0  -6   2    0.46    0.06
   0  -6  -2    0.48    0.05
   0  -6  -2    0.48    0.08
   0  -6   2    0.32    0.07
   0  -6   2    0.56    0.10
   0   6   2    0.41    0.05
   0   6   2    0.35    0.08
   0   6  -2    0.33    0.10
   0   6  -2    0.30    0.09
   0   6  -2    0.46    0.06
  -1  -6  -2    2.95    0.21
   1  -6   2    2.92    0.16
  -1  -6  -2    2.82    0.12
   1  -6   2    2.77    0.18
   1  -6   2    2.71    0.12
  -1  -6  -2    2.69    0.17
  -1   6  -2    2.59    0.18
  -1   6  -2    2.93    0.14
   1   6   2    2.53    0.16
   1   6   2    2.93    0.10
  -2  -6  -2    0.12    0.05
   2  -6   2    0.19    0.07
  -2  -6  -2    0.07    0.04
   2  -6   2    0.07    0.05
   2  -6   2    0.09    0.03
  -2  -6  -2    0.19    0.09
  -2   6  -2    0.14    0.06
   2   6   2    0.17    0.07
  -2   6  -2    0.11    0.07
   2   6   2    0.12    0.03
  -3  -6  -2   36.64    0.73
   3  -6   2   36.78    0.80
   3  -6   2   35.86    0.77
  -3  -6  -2   35.18    0.80
   3  -6   2   37.20    0.69
  -3   6  -2   36.20    0.77
   3   6   2   36.28    0.79
   3   6   2   35.83    0.93
  -3   6  -2   37.02    0.84
  -4  -6  -2    3.52    0.17
   4  -6   2    3.86    0.20
   4  -6   2    3.76    0.15
   4  -6   2    4.06    0.20
  -4  -6  -2    3.75    0.21
   4   6   2    3.87    0.20
  -4   6  -2    3.74    0.23
   4   6   2    3.45    0.26
  -4   6  -2    3.58    0.20
  -5  -6  -2    0.31    0.07
   5  -6   2    0.24    0.07
   5  -6   2    0.27    0.07
  -5  -6  -2    0.38    0.09
   5  -6   2    0.29    0.06
   5   6   2    0.30    0.13
  -5   6  -2    0.37    0.10
  -5   6  -2    0.36    0.11
   5   6   2    0.36    0.08
   6  -6   2    0.28    0.07
   6  -6   2    0.23    0.06
   6  -6   2    0.37    0.09
  -6  -6  -2    0.34    0.09
  -6  -6  -2    0.22    0.07
  -6   6  -2    0.34    0.11
   6   6   2    0.27    0.12
  -6   6  -2    0.25    0.10
   6   6   2    0.15    0.08
   7  -6   2    0.47    0.09
  -7  -6  -2    0.41    0.10
   7  -6   2    0.33    0.09
  -7  -6  -2    0.51    0.12
   7  -6   2    0.44    0.07
   7   6   2    0.50    0.16
  -7   6  -2    0.26    0.11
   7   6   2    0.46    0.09
  -7   6  -2    0.36    0.10
  -8  -6  -2    3.43    0.24
   8  -6   2    2.87    0.20
  -8  -6  -2    3.15    0.21
  -8   6  -2    2.83    0.21
  -8   6  -2    3.33    0.25
   8   6   2    2.98    0.28
  -9  -6  -2    1.68    0.16
  -9  -6  -2    1.10    0.17
   9  -6   2    1.47    0.18
  -9   6  -2    1.54    0.18
   9   6   2    1.48    0.23
  -9   6  -2    1.44    0.21
  10  -6   2    0.11    0.09
 -10  -6  -2    0.23    0.08
 -10  -6  -2   -0.05    0.07
  10   6   2    0.03    0.14
 -10   6  -2    0.15    0.12
 -11  -6  -2    1.74    0.23
  11  -6   2    0.87    0.16
 -11  -6  -2    1.78    0.23
 -11   6  -2    1.23    0.22
  11   6   2    1.54    0.26
 -12  -6  -2    5.05    0.33
  12  -6   2    5.01    0.31
  12   6   2    5.00    0.37
  12   6   2    5.40    0.39
 -12   6  -2    5.43    0.37
 -12  -7   2    3.63    0.28
  12  -7  -2    3.56    0.28
 -12  -7   2    3.69    0.30
 -12   7   2    3.86    0.32
  12   7  -2    3.75    0.36
 -11  -7   2    3.04    0.26
 -11  -7   2    2.92    0.24
  11  -7  -2    1.89    0.22
  11   7  -2    2.44    0.33
 -11   7   2    2.43    0.28
  10  -7  -2    0.76    0.14
 -10  -7   2    0.54    0.12
 -10  -7   2    0.89    0.17
 -10   7   2    0.56    0.17
  10   7  -2    0.60    0.19
   9  -7  -2   -0.01    0.07
  -9  -7   2    0.05    0.07
  -9  -7   2   -0.01    0.08
   9  -7  -2   -0.01    0.08
  -9   7   2    0.04    0.11
  -9   7   2   -0.21    0.07
   9   7  -2   -0.01    0.13
  -8  -7   2    7.52    0.34
   8  -7  -2    7.78    0.35
   8  -7  -2    7.21    0.33
  -8  -7   2    7.72    0.36
  -8   7   2    7.48    0.36
  -8   7   2    7.56    0.35
   8   7  -2    6.65    0.41
  -7  -7   2   14.07    0.46
   7  -7  -2   14.10    0.49
   7  -7  -2   13.78    0.46
  -7  -7   2   14.61    0.50
   7   7  -2   14.84    0.58
   7   7  -2   14.56    0.46
  -7   7   2   14.05    0.49
  -7   7   2   15.29    0.49
  -6  -7   2    0.86    0.14
  -6  -7   2    0.81    0.11
   6  -7  -2    0.91    0.14
   6  -7  -2    0.95    0.15
  -6   7   2    0.98    0.14
  -6   7   2    0.92    0.14
   6   7  -2    0.85    0.14
   6   7  -2    1.29    0.21
   5  -7  -2    2.16    0.17
  -5  -7   2    2.08    0.15
   5  -7  -2    1.79    0.17
  -5  -7   2    1.94    0.17
  -5   7   2    1.85    0.16
   5   7  -2    1.94    0.19
   5   7  -2    2.15    0.24
  -5   7   2    2.04    0.18
  -4  -7   2   11.30    0.35
  -4  -7   2   12.16    0.42
   4  -7  -2   11.25    0.38
   4  -7  -2   11.79    0.43
  -4   7   2   11.53    0.41
   4   7  -2   11.77    0.48
   4   7  -2   11.51    0.42
  -4   7   2   12.29    0.37
   3  -7  -2   13.70    0.46
   3  -7  -2   12.80    0.40
  -3  -7   2   12.26    0.35
  -3  -7   2   12.60    0.42
   3   7  -2   12.30    0.43
  -3   7   2   12.80    0.43
  -3   7   2   12.75    0.36
   3   7  -2   13.22    0.50
   2  -7  -2    2.80    0.21
   2  -7  -2    2.62    0.17
  -2  -7   2    2.80    0.14
  -2  -7   2    2.37    0.17
   2   7  -2    3.01    0.24
   2   7  -2    2.96    0.21
  -2   7   2    2.76    0.20
  -2   7   2    2.66    0.15
   1  -7  -2    4.74    0.27
   1  -7  -2    4.47    0.22
  -1  -7   2    4.38    0.17
  -1  -7   2    4.50    0.23
   1   7  -2    4.26    0.27
   1   7  -2    4.99    0.27
  -1   7   2    4.49    0.17
  -1   7   2    4.54    0.25
   0  -7   2    0.91    0.08
   0  -7  -2    1.05    0.07
   0  -7  -2    1.04    0.14
   0  -7  -2    1.33    0.17
   0  -7   2    0.90    0.12
   0   7  -2    1.16    0.16
   0   7   2    1.06    0.13
   0   7   2    1.05    0.09
   0   7  -2    0.88    0.14
  -1  -7  -2    2.15    0.19
  -1  -7  -2    2.06    0.16
   1  -7   2    2.02    0.17
   1  -7   2    2.33    0.12
  -1  -7  -2    2.25    0.11
   1  -7   2    2.03    0.15
  -1   7  -2    2.03    0.13
  -1   7  -2    1.94    0.19
   1   7   2    2.11    0.17
  -2  -7  -2    0.06    0.08
   2  -7   2   -0.03    0.06
   2  -7   2    0.01    0.03
  -2  -7  -2    0.03    0.03
   2  -7   2    0.03    0.05
  -2  -7  -2   -0.02    0.05
  -2   7  -2   -0.06    0.05
   2   7   2   -0.01    0.06
  -2   7  -2    0.01    0.09
   3  -7   2    1.53    0.15
  -3  -7  -2    1.85    0.16
  -3  -7  -2    1.82    0.12
   3  -7   2    1.75    0.10
   3  -7   2    1.51    0.14
  -3   7  -2    1.92    0.21
   3   7   2    1.82    0.23
   3   7   2    1.68    0.16
  -3   7  -2    1.71    0.14
   4  -7   2    0.27    0.09
  -4  -7  -2    0.20    0.08
  -4  -7  -2    0.27    0.07
   4  -7   2    0.18    0.05
   4  -7   2    0.17    0.07
   4   7   2    0.36    0.13
  -4   7  -2    0.20    0.08
  -4   7  -2    0.27    0.11
   4   7   2    0.27    0.09
   5  -7   2    2.35    0.18
  -5  -7  -2    2.36    0.16
  -5  -7  -2    2.26    0.19
   5  -7   2    2.19    0.17
  -5   7  -2    2.41    0.19
  -5   7  -2    2.37    0.20
   5   7   2    2.24    0.18
   5   7   2    2.11    0.26
   6  -7   2    1.45    0.16
  -6  -7  -2    1.15    0.16
   6  -7   2    1.61    0.17
  -6  -7  -2    1.62    0.14
  -6   7  -2    1.68    0.19
   6   7   2    1.53    0.23
  -6   7  -2    1.43    0.19
   6   7   2    1.34    0.16
   7  -7   2    0.36    0.10
  -7  -7  -2    0.37    0.10
  -7  -7  -2    0.36    0.11
   7   7   2    0.36    0.11
   7   7   2    0.26    0.13
  -7   7  -2    0.47    0.14
  -7   7  -2    0.31    0.11
  -8  -7  -2    4.81    0.29
  -8  -7  -2    4.50    0.26
   8  -7   2    4.65    0.27
  -8   7  -2    4.49    0.28
   8   7   2    4.64    0.36
  -8   7  -2    4.42    0.29
  -9  -7  -2    4.36    0.29
   9  -7   2    4.10    0.27
  -9  -7  -2    4.36    0.26
  -9   7  -2    3.58    0.26
   9   7   2    3.90    0.33
  -9   7  -2    4.15    0.30
  10  -7   2    0.83    0.15
 -10  -7  -2    0.61    0.13
 -10  -7  -2    0.80    0.16
  10   7   2    0.66    0.19
 -10   7  -2    1.09    0.20
 -11  -7  -2    0.32    0.13
 -11  -7  -2    0.47    0.13
  11  -7   2    0.39    0.13
  11   7   2    0.30    0.16
 -11   7  -2    0.47    0.16
 -11  -8   2    2.24    0.27
 -11  -8   2    2.41    0.23
  11  -8  -2    2.61    0.27
 -11   8   2    2.09    0.28
  11   8  -2    2.88    0.37
 -10  -8   2   -0.09    0.08
  10  -8  -2    0.00    0.07
 -10  -8   2   -0.06    0.09
  10   8  -2   -0.08    0.14
 -10   8   2   -0.10    0.09
  -9  -8   2    8.47    0.39
   9  -8  -2    9.01    0.39
  -9  -8   2    8.86    0.42
  -9   8   2    8.60    0.41
  -9   8   2    8.44    0.42
   9   8  -2    8.98    0.51
   8  -8  -2    0.93    0.17
  -8  -8   2    0.95    0.15
  -8  -8   2    0.94    0.17
   8  -8  -2    0.86    0.14
  -8   8   2    0.65    0.16
  -8   8   2    0.70    0.16
   8   8  -2    0.95    0.24
  -7  -8   2   16.26    0.56
   7  -8  -2   16.12    0.53
   7  -8  -2   16.67    0.56
  -7  -8   2   16.01    0.51
   7   8  -2   16.10    0.64
  -7   8   2   16.83    0.58
   7   8  -2   16.49    0.53
  -7   8   2   17.18    0.55
   6  -8  -2    6.60    0.31
   6  -8  -2    6.88    0.35
  -6  -8   2    7.22    0.31
  -6  -8   2    6.89    0.35
   6   8  -2    6.55    0.34
  -6   8   2    7.17    0.33
   6   8  -2    6.62    0.40
  -6   8   2    6.87    0.36
   5  -8  -2    3.50    0.22
  -5  -8   2    3.14    0.23
  -5  -8   2    3.28    0.20
   5  -8  -2    3.18    0.24
   5   8  -2    3.50    0.25
   5   8  -2    2.88    0.27
  -5   8   2    2.85    0.24
  -5   8   2    3.36    0.22
  -4  -8   2    8.94    0.32
  -4  -8   2    8.82    0.37
   4  -8  -2    8.69    0.39
   4  -8  -2    9.11    0.36
  -4   8   2    8.92    0.38
  -4   8   2    9.41    0.33
   4   8  -2    8.26    0.37
   4   8  -2    9.03    0.44
   3  -8  -2   -0.04    0.07
  -3  -8   2    0.08    0.06
  -3  -8   2    0.18    0.08
   3  -8  -2    0.03    0.06
  -3   8   2   -0.03    0.06
   3   8  -2   -0.04    0.09
   3   8  -2    0.08    0.11
  -3   8   2   -0.01    0.09
   2  -8  -2    5.09    0.30
  -2  -8   2    5.40    0.22
  -2  -8   2    5.49    0.28
   2  -8  -2    5.02    0.26
   2   8  -2    5.21    0.32
   2   8  -2    5.32    0.30
  -2   8   2    5.19    0.28
  -1  -8   2    0.72    0.12
   1  -8  -2    0.75    0.14
   1  -8  -2    0.71    0.12
  -1  -8   2    0.72    0.09
   1   8  -2    0.59    0.14
   1   8  -2    0.84    0.15
  -1   8   2    0.84    0.14
   0  -8   2    0.07    0.04
   0  -8  -2    0.04    0.07
   0  -8  -2    0.11    0.09
   0  -8   2    0.14    0.07
   0   8   2    0.18    0.10
   0   8  -2    0.18    0.11
   0   8  -2    0.11    0.11
   1  -8   2    0.11    0.07
  -1  -8  -2    0.12    0.08
   1  -8   2    0.17    0.08
  -1  -8  -2    0.10    0.09
  -1   8  -2    0.27    0.11
   1   8   2    0.09    0.08
  -1   8  -2    0.14    0.11
   2  -8   2    3.43    0.23
  -2  -8  -2    3.64    0.23
   2  -8   2    3.53    0.22
   2   8   2    3.89    0.25
   2   8   2    2.96    0.27
  -2   8  -2    3.08    0.24
  -3  -8  -2    9.62    0.39
  -3  -8  -2   10.23    0.32
   3  -8   2    9.97    0.37
   3  -8   2   10.52    0.39
   3   8   2   10.30    0.40
  -3   8  -2    9.92    0.34
   3   8   2    9.23    0.47
  -3   8  -2    9.41    0.41
  -4  -8  -2    1.27    0.17
   4  -8   2    1.82    0.17
  -4  -8  -2    1.42    0.13
   4  -8   2    1.88    0.18
  -4   8  -2    1.53    0.17
   4   8   2    1.54    0.24
   4   8   2    1.47    0.19
  -4   8  -2    1.60    0.21
   5  -8   2    3.04    0.22
  -5  -8  -2    3.11    0.24
   5  -8   2    3.05    0.21
  -5  -8  -2    3.22    0.19
   5   8   2    3.33    0.24
   5   8   2    3.01    0.30
  -5   8  -2    3.39    0.23
  -5   8  -2    3.43    0.26
  -6  -8  -2    2.55    0.18
  -6  -8  -2    2.74    0.23
   6  -8   2    2.36    0.21
   6   8   2    2.61    0.22
   6   8   2    2.37    0.31
  -6   8  -2    2.52    0.23
  -6   8  -2    2.75    0.22
   7  -8   2    1.94    0.18
  -7  -8  -2    2.03    0.23
  -7  -8  -2    2.02    0.18
  -7   8  -2    1.85    0.22
  -7   8  -2    1.61    0.23
   7   8   2    2.28    0.30
   8  -8   2    0.50    0.12
  -8  -8  -2    0.53    0.15
  -8  -8  -2    0.37    0.11
  -8   8  -2    0.28    0.14
  -8   8  -2    0.53    0.15
   8   8   2    0.50    0.18
  -9  -8  -2    0.18    0.07
  -9  -8  -2   -0.04    0.08
   9  -8   2   -0.03    0.08
  -9   8  -2    0.01    0.11
   9   8   2   -0.10    0.12
  -9   8  -2   -0.06    0.09
  10  -8   2    2.63    0.24
 -10  -8  -2    2.83    0.24
 -10  -8  -2    2.91    0.27
 -10   8  -2    2.28    0.28
  10   8   2    2.85    0.37
  -9  -9   2   -0.08    0.09
  -9  -9   2   -0.03    0.07
   9  -9  -2    0.11    0.09
  -9   9   2   -0.05    0.10
   9   9  -2    0.12    0.18
  -9   9   2   -0.27    0.11
   8  -9  -2    2.40    0.25
  -8  -9   2    2.56    0.24
  -8  -9   2    2.80    0.22
  -8   9   2    2.43    0.26
   8   9  -2    2.37    0.33
  -8   9   2    2.03    0.26
  -7  -9   2    0.12    0.07
   7  -9  -2    0.04    0.09
   7  -9  -2    0.00    0.07
  -7  -9   2    0.20    0.11
  -7   9   2   -0.08    0.09
   7   9  -2    0.33    0.17
  -7   9   2    0.00    0.11
   6  -9  -2    3.25    0.26
  -6  -9   2    3.22    0.22
   6  -9  -2    3.13    0.23
  -6  -9   2    3.45    0.26
   6   9  -2    3.50    0.27
  -6   9   2    3.25    0.24
  -6   9   2    3.23    0.28
   6   9  -2    2.71    0.32
   5  -9  -2    3.37    0.24
   5  -9  -2    3.54    0.27
  -5  -9   2    3.17    0.20
  -5  -9   2    2.98    0.24
   5   9  -2    3.26    0.36
  -5   9   2    3.04    0.26
   5   9  -2    3.19    0.27
  -4  -9   2    2.00    0.16
   4  -9  -2    2.07    0.19
  -4  -9   2    1.99    0.23
   4  -9  -2    2.00    0.24
   4   9  -2    1.83    0.22
   4   9  -2    1.55    0.24
  -4   9   2    1.95    0.24
  -3  -9   2    9.64    0.33
  -3  -9   2    8.93    0.40
   3  -9  -2    9.63    0.43
   3  -9  -2    9.75    0.40
  -3   9   2    8.84    0.41
   3   9  -2    8.98    0.43
   3   9  -2    9.20    0.47
   2  -9  -2   -0.08    0.06
   2  -9  -2   -0.07    0.09
  -2  -9   2   -0.08    0.07
  -2   9   2   -0.09    0.08
   2   9  -2    0.04    0.11
   2   9  -2    0.13    0.13
   1  -9  -2   22.25    0.71
   1  -9  -2   22.72    0.65
  -1  -9   2   24.01    0.68
  -1   9   2   23.30    0.70
   1   9  -2   22.65    0.71
   1   9  -2   20.80    0.72
   0  -9  -2    4.93    0.31
   0  -9  -2    4.64    0.28
   0  -9   2    4.99    0.28
   0   9  -2    4.51    0.32
   0   9  -2    4.60    0.32
   0   9   2    4.83    0.31
   1  -9   2    2.62    0.21
  -1  -9  -2    2.02    0.25
  -1  -9  -2    2.17    0.23
  -1   9  -2    2.11    0.24
  -1   9  -2    2.05    0.25
   1   9   2    2.38    0.25
   1   9   2    2.06    0.27
  -2  -9  -2    2.20    0.20
   2  -9   2    2.22    0.20
   2   9   2    2.04    0.27
   2   9   2    2.48    0.26
  -2   9  -2    1.87    0.24
  -2   9  -2    2.47    0.23
   3  -9   2    4.42    0.27
   3  -9   2    4.98    0.29
  -3  -9  -2    5.52    0.32
  -3   9  -2    4.39    0.31
   3   9   2    4.59    0.29
   3   9   2    4.85    0.37
  -4  -9  -2    0.23    0.10
   4  -9   2    0.39    0.12
   4  -9   2    0.20    0.10
   4   9   2    0.39    0.16
   4   9   2    0.29    0.13
  -4   9  -2   -0.01    0.11
   5  -9   2    3.15    0.23
  -5  -9  -2    2.87    0.24
  -5   9  -2    3.10    0.29
   5   9   2    2.76    0.25
   5   9   2    2.56    0.32
  -6  -9  -2    2.91    0.25
   6  -9   2    2.87    0.23
   6   9   2    2.89    0.34
  -6   9  -2    3.53    0.29
  -6   9  -2    2.71    0.26
   6   9   2    2.58    0.25
  -7  -9  -2    1.76    0.17
  -7  -9  -2    1.36    0.20
   7  -9   2    1.54    0.20
   7   9   2    1.37    0.27
  -7   9  -2    1.83    0.26
  -7   9  -2    1.41    0.19
   8  -9   2    0.39    0.12
  -8  -9  -2    0.25    0.12
  -8  -9  -2    0.48    0.11
  -8   9  -2    0.45    0.14
   8   9   2    0.53    0.19
  -8   9  -2    0.36    0.15
   9  -9   2    1.15    0.20
  -9  -9  -2    1.26    0.22
  -9  -9  -2    1.15    0.18
  -9   9  -2    0.90    0.19
   9   9   2    1.02    0.25
  -9   9  -2    1.18    0.20
  -7 -10   2    0.80    0.17
   7 -10  -2    0.64    0.14
   7  10  -2    1.48    0.29
  -7  10   2    0.68    0.19
  -6 -10   2    0.29    0.11
   6 -10  -2    0.22    0.19
   6 -10  -2    0.47    0.13
  -6  10   2    0.17    0.15
   6  10  -2    0.24    0.13
   6  10  -2    0.15    0.15
  -5 -10   2    0.16    0.11
   5 -10  -2    0.24    0.12
   5 -10  -2    0.30    0.12
   5  10  -2    0.21    0.13
   5  10  -2    0.31    0.19
  -5  10   2    0.16    0.14
  -4 -10   2    4.14    0.30
   4 -10  -2    3.96    0.30
   4 -10  -2    4.05    0.28
   4  10  -2    3.46    0.30
  -4  10   2    4.20    0.32
   4  10  -2    3.61    0.34
  -3 -10   2    2.59    0.27
   3 -10  -2    2.14    0.27
   3 -10  -2    2.00    0.23
   3  10  -2    2.18    0.29
  -3  10   2    2.15    0.27
   3  10  -2    2.49    0.29
   2 -10  -2    0.79    0.18
  -2 -10   2    0.62    0.16
   2 -10  -2    0.56    0.14
   2  10  -2    0.58    0.19
  -2  10   2    0.53    0.16
   2  10  -2    0.37    0.16
  -1 -10   2   -0.08    0.09
   1 -10  -2    0.01    0.07
   1 -10  -2    0.01    0.10
   1  10  -2   -0.01    0.12
  -1  10   2   -0.13    0.10
   1  10  -2    0.02    0.12
   0 -10   2    7.60    0.38
   0 -10  -2    7.42    0.38
   0 -10  -2    7.49    0.42
   0  10   2    6.81    0.43
   0  10  -2    7.08    0.42
   0  10   2    7.13    0.41
   0  10  -2    6.65    0.40
  -1 -10  -2    2.64    0.25
   1 -10   2    2.66    0.23
  -1  10  -2    3.03    0.28
   1  10   2    2.98    0.28
  -1  10  -2    2.80    0.30
   1  10   2    2.46    0.31
  -2 -10  -2   19.89    0.67
   2 -10   2   21.66    0.66
   2  10   2   21.93    0.71
   2  10   2   21.41    0.81
  -2  10  -2   20.92    0.72
  -2  10  -2   20.61    0.72
  -3 -10  -2    4.97    0.33
   3 -10   2    5.48    0.32
   3  10   2    5.60    0.35
  -3  10  -2    5.16    0.36
   3  10   2    5.61    0.41
  -4 -10  -2   -0.01    0.08
   4 -10   2    0.04    0.09
  -4  10  -2   -0.21    0.12
   4  10   2   -0.20    0.13
   4  10   2   -0.15    0.11
   5 -10   2    0.14    0.08
  -5 -10  -2    0.12    0.10
  -5  10  -2    0.01    0.12
   5  10   2   -0.29    0.12
   5  10   2    0.01    0.13
   6 -10   2    1.19    0.19
  -6 -10  -2    1.13    0.19
  -6  10  -2    1.76    0.27
   6  10   2    1.33    0.27
   6  10   2    1.28    0.23
   7 -10   2    1.75    0.22
  -7 -10  -2    1.85    0.24
  -7  10  -2    2.45    0.30
   7  10   2    2.49    0.36
  -4 -11   2    0.35    0.13
   4 -11  -2    0.51    0.17
   4 -11  -2    0.20    0.10
   4  11  -2    0.37    0.21
  -4  11   2    0.07    0.16
   4  11  -2    0.25    0.16
   3 -11  -2    0.21    0.14
   3 -11  -2    0.23    0.13
  -3 -11   2    0.40    0.13
   3  11  -2    0.13    0.14
   3  11  -2    0.25    0.15
  -3  11   2   -0.08    0.15
  -2 -11   2    0.13    0.11
   2 -11  -2    0.15    0.11
   2 -11  -2    0.04    0.12
   2  11  -2   -0.10    0.13
   2  11  -2   -0.06    0.15
  -2  11   2   -0.16    0.13
   1 -11  -2    0.23    0.09
  -1 -11   2   -0.03    0.08
   1  11  -2    0.18    0.15
   1  11  -2   -0.08    0.16
  -1  11   2    0.15    0.12
  -1  11   2   -0.05    0.14
   0 -11  -2    1.23    0.21
   0 -11   2    1.48    0.22
   0  11   2    1.02    0.22
   0  11  -2    0.94    0.21
   0  11   2    1.12    0.24
   0  11  -2    1.30    0.26
  -1 -11  -2   11.92    0.51
   1 -11   2   11.23    0.50
  -1  11  -2   11.10    0.54
   1  11   2   11.78    0.61
   1  11   2   12.25    0.56
  -1  11  -2   10.11    0.53
   2 -11   2    1.80    0.23
  -2 -11  -2    1.62    0.23
  -2  11  -2    1.62    0.25
   2  11   2    1.64    0.25
   2  11   2    1.42    0.26
   3 -11   2    0.55    0.14
  -3 -11  -2    0.53    0.17
  -3  11  -2    0.16    0.17
   3  11   2    0.76    0.20
   3  11   2    0.05    0.16
   4  11   2   -0.04    0.14
 -15   0   3   -0.14    0.08
  15   0  -3    0.19    0.11
  15   0  -3    0.03    0.08
 -15   0   3   -0.05    0.08
  14   0  -3    0.09    0.08
 -14   0   3   -0.11    0.05
 -14   0   3   -0.18    0.07
  14   0  -3   -0.02    0.08
 -13   0   3    4.12    0.26
  13   0  -3    4.52    0.28
 -13   0   3    4.43    0.28
  13   0  -3    4.30    0.28
 -12   0   3    0.03    0.06
 -12   0   3   -0.06    0.07
  12   0  -3    0.02    0.07
  12   0  -3    0.10    0.06
  11   0  -3   10.57    0.40
 -11   0   3   11.24    0.40
  11   0  -3   10.28    0.39
 -11   0   3   11.13    0.39
 -10   0   3   -0.02    0.05
  10   0  -3   -0.07    0.05
  10   0  -3    0.03    0.05
 -10   0   3   -0.02    0.06
   9   0  -3   14.66    0.45
  -9   0   3   14.66    0.42
  -9   0   3   14.73    0.42
   9   0  -3   15.27    0.44
  -8   0   3   -0.01    0.04
  -8   0   3   -0.02    0.03
   8   0  -3   -0.02    0.05
   8   0  -3   -0.07    0.04
  -7   0   3   45.64    0.89
  -7   0   3   46.68    0.79
   7   0  -3   45.35    0.90
   7   0  -3   45.52    0.94
  -7   0   3   47.12    0.89
   6   0  -3    0.01    0.01
  -6   0   3   -0.01    0.02
   6   0  -3    0.04    0.04
  -6   0   3    0.01    0.03
   6   0  -3   -0.01    0.03
  -5   0   3   10.61    0.26
   5   0  -3    9.92    0.27
  -5   0   3   10.09    0.26
   5   0  -3   10.19    0.29
   5   0  -3   10.43    0.22
  -4   0   3    0.00    0.02
  -4   0   3   -0.02    0.01
   4   0  -3    0.02    0.02
   4   0  -3   -0.06    0.02
   4   0  -3   -0.01    0.03
  -3   0   3   80.91    1.35
   3   0  -3   81.24    1.37
  -3   0   3   82.27    1.38
   3   0  -3   81.84    1.42
   3   0  -3   83.66    1.33
   2   0  -3   -0.08    0.02
  -2   0   3   -0.09    0.01
  -2   0   3   -0.04    0.01
   2   0  -3   -0.08    0.01
   2   0  -3   -0.08    0.01
   2   0  -3   -0.08    0.01
   1   0  -3    4.62    0.13
   1   0  -3    4.86    0.13
  -1   0   3    4.66    0.11
   1   0  -3    4.81    0.08
   0   0  -3   -0.17    0.02
   0   0  -3   -0.13    0.02
   1   0   3    9.98    0.20
  -1   0  -3    9.96    0.20
   1   0   3   10.15    0.20
  -1   0  -3   10.01    0.21
  -1   0  -3   10.03    0.23
  -1   0  -3   10.16    0.22
  -2   0  -3   -0.02    0.02
   2   0   3    0.00    0.01
   2   0   3    0.00    0.02
  -2   0  -3    0.13    0.02
  -3   0  -3  163.95    2.68
   3   0   3  165.10    2.72
  -3   0  -3  165.45    2.68
   3   0   3  167.69    2.65
  -3   0  -3  162.27    2.73
  -4   0  -3    0.03    0.02
  -4   0  -3   -0.02    0.01
   4   0   3    0.00    0.03
   4   0   3    0.00    0.03
  -4   0  -3   -0.01    0.03
   5   0   3   92.56    1.60
  -5   0  -3   93.70    1.64
  -5   0  -3   93.24    1.61
   5   0   3   90.73    1.60
  -5   0  -3   91.94    1.53
  -6   0  -3   -0.01    0.02
  -6   0  -3    0.01    0.04
   6   0   3    0.00    0.04
   6   0   3   -0.03    0.04
  -6   0  -3    0.00    0.01
   7   0   3  112.64    1.96
   7   0   3  110.53    1.97
  -7   0  -3  112.51    1.98
  -7   0  -3  114.58    2.02
   7   0   3  111.69    1.81
  -7   0  -3  110.81    1.81
  -8   0  -3   -0.04    0.06
   8   0   3    0.01    0.05
   8   0   3    0.01    0.05
  -8   0  -3    0.04    0.04
  -9   0  -3  158.35    2.76
  -9   0  -3  158.29    2.82
   9   0   3  157.50    2.75
   9   0   3  156.97    2.74
 -10   0  -3    0.00    0.05
 -10   0  -3   -0.03    0.06
  10   0   3    0.00    0.05
  10   0   3   -0.01    0.06
 -11   0  -3    0.05    0.06
  11   0   3    0.02    0.06
 -11   0  -3    0.10    0.08
  11   0   3    0.10    0.06
  12   0   3    0.02    0.08
 -12   0  -3    0.04    0.08
 -12   0  -3    0.04    0.07
  12   0   3    0.08    0.05
 -13   0  -3    2.38    0.27
 -13   0  -3    2.42    0.22
  13   0   3    2.17    0.25
 -14   0  -3   -0.09    0.07
 -14   0  -3   -0.01    0.07
  14   0   3    0.05    0.08
 -15   0  -3   10.20    0.49
  15   0   3    9.30    0.47
 -15   0  -3    9.44    0.46
 -15  -1   3   12.89    0.53
  15  -1  -3   13.15    0.53
  15  -1  -3   12.71    0.52
 -15  -1   3   12.63    0.52
 -15   1   3   13.91    0.52
  15   1  -3   13.17    0.54
  15   1  -3   13.02    0.54
 -15   1   3   13.10    0.56
  14  -1  -3    0.42    0.13
  14  -1  -3    0.21    0.10
 -14  -1   3    0.41    0.13
 -14  -1   3    0.41    0.12
  14   1  -3    0.10    0.11
 -14   1   3    0.20    0.14
  14   1  -3    0.57    0.14
 -14   1   3    0.44    0.12
  13  -1  -3    0.14    0.08
 -13  -1   3    0.02    0.07
  13  -1  -3    0.10    0.09
 -13  -1   3   -0.06    0.08
 -13   1   3    0.19    0.10
  13   1  -3   -0.01    0.07
 -13   1   3    0.04    0.06
  13   1  -3   -0.02    0.08
  12  -1  -3    0.38    0.10
 -12  -1   3    0.06    0.06
 -12  -1   3    0.05    0.08
  12  -1  -3    0.12    0.09
  12   1  -3    0.22    0.10
 -12   1   3    0.14    0.09
  12   1  -3    0.17    0.09
 -12   1   3    0.16    0.08
  11  -1  -3    0.09    0.07
 -11  -1   3    0.02    0.05
 -11  -1   3   -0.03    0.05
  11  -1  -3    0.13    0.08
  11   1  -3    0.06    0.07
 -11   1   3   -0.05    0.04
  11   1  -3   -0.03    0.07
 -11   1   3    0.27    0.10
  10  -1  -3   31.15    0.75
  10  -1  -3   32.02    0.78
 -10  -1   3   32.62    0.76
 -10  -1   3   30.85    0.73
  10   1  -3   32.18    0.78
 -10   1   3   31.40    0.76
 -10   1   3   31.86    0.73
  10   1  -3   33.68    0.80
   9  -1  -3    0.11    0.06
  -9  -1   3   -0.03    0.05
  -9  -1   3   -0.02    0.05
   9  -1  -3    0.00    0.04
  -9   1   3    0.10    0.06
  -9   1   3    0.16    0.06
   9   1  -3    0.03    0.05
   9   1  -3    0.06    0.07
  -8  -1   3   -0.08    0.04
  -8  -1   3    0.07    0.04
   8  -1  -3   -0.01    0.04
   8  -1  -3    0.06    0.05
  -8   1   3    0.03    0.04
   8   1  -3    0.04    0.06
   8   1  -3   -0.03    0.05
  -8   1   3    0.14    0.05
  -8   1   3    0.08    0.02
  -7  -1   3    8.89    0.28
   7  -1  -3    8.37    0.29
   7  -1  -3    9.45    0.29
  -7  -1   3    9.06    0.26
   7   1  -3    8.56    0.29
   7   1  -3    8.96    0.18
   7   1  -3    8.15    0.30
  -7   1   3    8.74    0.21
  -7   1   3    8.76    0.26
  -7   1   3    8.67    0.27
  -6  -1   3   16.44    0.39
   6  -1  -3   16.84    0.40
  -6  -1   3   16.97    0.37
   6  -1  -3   16.52    0.42
  -6   1   3   16.15    0.35
   6   1  -3   16.06    0.32
   6   1  -3   16.04    0.43
   6   1  -3   16.04    0.41
  -6   1   3   16.79    0.38
  -5  -1   3    5.74    0.17
   5  -1  -3    5.76    0.19
   5  -1  -3    5.80    0.21
  -5  -1   3    5.84    0.18
  -5   1   3    5.80    0.17
  -5   1   3    5.71    0.17
  -5   1   3    5.83    0.19
   5   1  -3    5.58    0.21
   5   1  -3    5.84    0.15
   5   1  -3    5.66    0.20
  -4  -1   3    8.30    0.20
   4  -1  -3    8.43    0.22
   4  -1  -3    8.60    0.20
  -4  -1   3    8.60    0.22
  -4  -1   3    8.29    0.21
  -4   1   3    8.70    0.20
   4   1  -3    8.22    0.25
   4   1  -3    8.41    0.20
  -4   1   3    8.57    0.22
   3  -1  -3    7.00    0.18
  -3  -1   3    7.00    0.18
   3  -1  -3    6.96    0.20
   3  -1  -3    7.12    0.17
  -3  -1   3    7.04    0.17
  -3  -1   3    6.78    0.17
  -3   1   3    6.97    0.18
   3   1  -3    6.87    0.21
   3   1  -3    7.16    0.17
  -3   1   3    6.86    0.16
  -2  -1   3  212.00    3.37
   2  -1  -3  211.48    3.31
   2  -1  -3  212.62    3.45
   2  -1  -3  211.56    3.49
  -2  -1   3  213.90    3.49
   2  -1  -3  213.94    3.47
  -2  -1   3  212.17    3.33
  -2   1   3  201.43    3.45
   2   1  -3  212.24    3.49
   2   1  -3  216.17    3.44
  -2   1   3  209.71    3.42
   1  -1  -3  157.70    2.57
   1  -1  -3  155.76    2.54
  -1  -1   3  154.06    2.48
  -1  -1   3  156.77    2.46
   1  -1  -3  157.41    2.50
   1  -1  -3  156.89    2.41
   1   1  -3  154.04    2.51
  -1   1   3  158.07    2.47
   1   1  -3  161.97    2.55
  -1   1   3  137.73    2.42
  -1   1   3  151.88    2.52
   1   1  -3  159.29    2.56
   0  -1  -3  784.09   13.30
   0  -1  -3  816.93   13.23
   0  -1  -3  771.03   12.80
   0  -1   3  834.92   13.21
   0  -1   3  798.56   12.90
   0  -1   3  775.93   12.57
   0  -1  -3  806.78   12.59
   0   1  -3  821.19   13.16
   0   1   3  814.03   13.16
   0   1  -3  817.04   13.20
   0   1  -3  862.03   13.22
  -1  -1  -3  644.05   10.96
   1  -1   3  698.98   10.67
  -1  -1  -3  688.14   11.12
   1  -1   3  713.00   10.97
  -1  -1  -3  617.42   10.80
  -1  -1  -3  652.27   10.62
  -1  -1  -3  655.49   11.22
  -1   1  -3  699.14   11.30
  -1   1  -3  706.84   11.06
  -1   1  -3  709.06   11.17
  -2  -1  -3   37.95    0.69
  -2  -1  -3   37.98    0.67
  -2  -1  -3   37.36    0.70
  -2  -1  -3   37.94    0.68
   2  -1   3   37.74    0.67
  -2  -1  -3   38.37    0.67
  -2   1  -3   38.35    0.69
  -3  -1  -3   91.71    1.55
  -3  -1  -3   91.27    1.57
  -3  -1  -3   93.02    1.52
   3  -1   3   92.79    1.53
   3  -1   3   91.94    1.51
  -3  -1  -3   89.83    1.53
  -3   1  -3   90.39    1.59
  -3   1  -3   92.36    1.55
   3   1   3   91.61    1.60
  -3   1  -3   96.06    1.52
  -4  -1  -3    3.10    0.13
  -4  -1  -3    3.17    0.09
   4  -1   3    3.16    0.10
   4  -1   3    3.23    0.14
  -4  -1  -3    3.16    0.13
  -4  -1  -3    3.25    0.14
  -4   1  -3    3.21    0.11
  -4   1  -3    3.28    0.13
  -4   1  -3    3.17    0.15
   4   1   3    3.26    0.14
   5  -1   3    2.54    0.14
  -5  -1  -3    2.86    0.14
  -5  -1  -3    2.64    0.08
  -5  -1  -3    2.87    0.14
   5  -1   3    2.61    0.10
   5   1   3    2.72    0.15
  -5   1  -3    2.52    0.14
   5   1   3    2.85    0.14
  -5   1  -3    2.65    0.13
  -5   1  -3    2.71    0.10
  -6  -1  -3   27.95    0.63
   6  -1   3   28.60    0.57
   6  -1   3   28.08    0.63
  -6  -1  -3   29.71    0.64
   6   1   3   28.60    0.66
   6   1   3   28.84    0.63
  -6   1  -3   29.44    0.66
   6   1   3   29.00    0.50
  -6   1  -3   28.83    0.62
  -6   1  -3   28.85    0.54
   6   1   3   29.55    0.50
   7  -1   3    0.82    0.08
  -7  -1  -3    0.77    0.11
   7  -1   3    0.76    0.11
  -7  -1  -3    0.84    0.11
   7   1   3    0.64    0.10
   7   1   3    0.90    0.12
  -7   1  -3    1.01    0.13
  -7   1  -3    0.86    0.10
  -7   1  -3    0.80    0.06
   8  -1   3    7.64    0.25
  -8  -1  -3    7.91    0.30
   8  -1   3    8.02    0.31
  -8  -1  -3    8.22    0.30
  -8   1  -3    8.01    0.32
   8   1   3    7.67    0.32
   8   1   3    7.99    0.29
  -8   1  -3    8.05    0.30
   9  -1   3    2.18    0.14
  -9  -1  -3    2.14    0.18
  -9  -1  -3    2.33    0.17
   9  -1   3    2.15    0.18
   9   1   3    2.21    0.17
   9   1   3    2.33    0.18
  -9   1  -3    2.41    0.17
  -9   1  -3    1.87    0.17
 -10  -1  -3    0.39    0.09
 -10  -1  -3    0.44    0.11
  10  -1   3    0.14    0.08
  10  -1   3    0.36    0.08
 -10   1  -3    0.37    0.11
  10   1   3    0.39    0.11
 -10   1  -3    0.45    0.10
  10   1   3    0.49    0.10
 -11  -1  -3    7.42    0.34
  11  -1   3    7.30    0.34
 -11  -1  -3    7.53    0.34
  11  -1   3    7.15    0.28
  11   1   3    6.68    0.34
 -11   1  -3    7.10    0.35
  11   1   3    7.67    0.31
 -11   1  -3    7.19    0.32
 -12  -1  -3    6.86    0.35
 -12  -1  -3    7.66    0.36
  12  -1   3    6.74    0.35
 -12   1  -3    7.13    0.34
  12   1   3    6.82    0.36
  12   1   3    7.11    0.31
 -12   1  -3    6.68    0.36
 -13  -1  -3    0.41    0.12
 -13  -1  -3    0.47    0.13
  13  -1   3    0.15    0.10
  13   1   3    0.51    0.14
 -13   1  -3    0.34    0.14
 -13   1  -3    0.19    0.09
  14  -1   3   -0.02    0.09
 -14  -1  -3    0.14    0.10
 -14  -1  -3    0.11    0.09
 -14   1  -3    0.10    0.08
  14   1   3    0.13    0.08
 -14   1  -3    0.09    0.09
 -15  -1  -3   12.60    0.54
 -15   1  -3   12.30    0.57
 -15  -2   3    0.10    0.09
  15  -2  -3    0.10    0.09
 -15   2   3   -0.02    0.12
 -15   2   3   -0.03    0.10
  15   2  -3    0.03    0.08
  15   2  -3    0.05    0.08
  14  -2  -3    2.20    0.22
 -14  -2   3    2.67    0.24
  14  -2  -3    1.81    0.22
  14   2  -3    2.36    0.27
 -14   2   3    2.24    0.27
  14   2  -3    2.54    0.24
 -14   2   3    2.37    0.20
  13  -2  -3    0.91    0.15
  13  -2  -3    1.13    0.18
 -13  -2   3    1.09    0.17
 -13  -2   3    0.80    0.15
 -13   2   3    1.01    0.15
  13   2  -3    1.21    0.19
 -13   2   3    0.83    0.17
  13   2  -3    1.27    0.20
  12  -2  -3    6.35    0.32
 -12  -2   3    5.65    0.28
 -12  -2   3    6.18    0.31
  12  -2  -3    5.53    0.30
  12   2  -3    5.68    0.31
 -12   2   3    5.20    0.31
  12   2  -3    5.94    0.32
 -12   2   3    5.65    0.28
 -11  -2   3    0.40    0.10
  11  -2  -3    0.55    0.11
 -11  -2   3    0.38    0.09
  11  -2  -3    0.42    0.10
 -11   2   3    0.51    0.10
  11   2  -3    0.48    0.12
  11   2  -3    0.39    0.11
 -11   2   3    0.39    0.11
  10  -2  -3    0.75    0.13
  10  -2  -3    0.77    0.11
 -10  -2   3    0.83    0.12
 -10  -2   3    0.74    0.12
 -10   2   3    0.83    0.11
 -10   2   3    0.82    0.13
  10   2  -3    0.76    0.13
  10   2  -3    0.73    0.14
  -9  -2   3   37.00    0.81
   9  -2  -3   35.30    0.79
  -9  -2   3   35.79    0.76
   9  -2  -3   35.38    0.82
   9   2  -3   34.78    0.83
  -9   2   3   34.59    0.75
  -9   2   3   35.92    0.81
   9   2  -3   35.15    0.84
  -8  -2   3    5.93    0.25
   8  -2  -3    6.01    0.24
   8  -2  -3    5.97    0.26
  -8  -2   3    5.72    0.21
  -8   2   3    5.88    0.18
   8   2  -3    5.68    0.27
  -8   2   3    5.99    0.25
  -8   2   3    6.21    0.22
   8   2  -3    5.64    0.16
   8   2  -3    5.90    0.26
   7  -2  -3    2.29    0.15
  -7  -2   3    2.27    0.12
  -7  -2   3    2.47    0.14
  -7  -2   3    1.94    0.13
   7  -2  -3    2.01    0.13
  -7   2   3    2.18    0.10
  -7   2   3    2.17    0.12
  -7   2   3    2.11    0.13
   7   2  -3    1.86    0.16
   7   2  -3    2.09    0.08
  -6  -2   3    0.63    0.06
  -6  -2   3    0.63    0.08
  -6  -2   3    0.51    0.07
   6  -2  -3    0.64    0.09
   6  -2  -3    0.40    0.06
   6   2  -3    0.64    0.05
  -6   2   3    0.58    0.06
  -6   2   3    0.70    0.08
  -6   2   3    0.72    0.06
   6   2  -3    0.65    0.11
  -5  -2   3   91.74    1.58
   5  -2  -3   89.25    1.55
  -5  -2   3   91.42    1.55
   5  -2  -3   93.20    1.65
  -5  -2   3   90.07    1.53
  -5   2   3   92.78    1.58
  -5   2   3   92.75    1.60
  -5   2   3   91.90    1.53
   5   2  -3   90.06    1.67
   5   2  -3   91.96    1.55
   4  -2  -3   12.81    0.33
  -4  -2   3   12.90    0.27
  -4  -2   3   13.10    0.31
  -4  -2   3   12.84    0.31
   4  -2  -3   12.75    0.30
   4   2  -3   13.13    0.36
  -4   2   3   12.89    0.31
  -4   2   3   12.99    0.27
   4   2  -3   12.71    0.29
  -4   2   3   13.32    0.31
   3  -2  -3    2.85    0.13
  -3  -2   3    3.06    0.09
  -3  -2   3    3.04    0.11
  -3  -2   3    2.87    0.11
   3  -2  -3    2.94    0.11
   3   2  -3    3.27    0.16
   3   2  -3    2.91    0.12
  -3   2   3    3.21    0.12
  -3   2   3    3.11    0.08
  -3   2   3    3.02    0.13
  -2  -2   3    9.32    0.22
   2  -2  -3    9.50    0.25
   2  -2  -3    9.64    0.22
  -2  -2   3    9.19    0.22
  -2  -2   3    9.66    0.20
   2  -2  -3    9.53    0.16
  -2   2   3    9.46    0.25
  -2   2   3    9.54    0.23
   2   2  -3    9.84    0.27
   2   2  -3    9.95    0.25
  -2   2   3    9.86    0.17
  -1  -2   3  599.91    9.50
   1  -2  -3  577.07    9.95
   1  -2  -3  586.57    9.87
  -1  -2   3  597.61    9.62
   1  -2  -3  604.81    9.49
   1   2  -3  603.82    9.71
  -1   2   3  609.65    9.83
   1   2  -3  626.45    9.79
   1   2  -3  596.10    9.69
   0  -2   3 1000.00   15.66
   0  -2  -3  963.31   15.96
   0  -2  -3  977.27   16.30
   0  -2   3  996.38   15.32
   0  -2  -3  984.37   15.49
   0  -2  -3  947.05   15.34
   0   2  -3  998.48   16.06
   0   2  -3  998.18   16.09
   0   2   3  959.21   15.82
   0   2  -3  987.23   15.88
  -1  -2  -3   31.02    0.58
  -1  -2  -3   31.42    0.56
   1  -2   3   30.99    0.57
  -1  -2  -3   30.09    0.56
  -1  -2  -3   30.88    0.55
   1  -2   3   30.93    0.55
  -1  -2  -3   30.37    0.61
  -1   2  -3   31.15    0.56
  -1   2  -3   32.03    0.60
  -1   2  -3   31.07    0.59
  -2  -2  -3   27.05    0.54
  -2  -2  -3   29.06    0.53
   2  -2   3   28.48    0.53
   2  -2   3   28.16    0.50
  -2  -2  -3   27.86    0.53
  -2  -2  -3   28.14    0.53
  -2  -2  -3   28.49    0.58
   2  -2   3   28.39    0.55
  -2   2  -3   28.52    0.49
  -2   2  -3   28.47    0.56
  -2   2  -3   28.21    0.56
  -3  -2  -3   10.22    0.25
   3  -2   3    9.89    0.26
  -3  -2  -3    9.88    0.26
   3  -2   3   10.09    0.21
  -3  -2  -3    9.63    0.25
   3  -2   3   11.00    0.27
  -3   2  -3   10.11    0.21
   3   2   3   10.10    0.25
   3   2   3   10.40    0.31
  -3   2  -3   10.01    0.26
  -3   2  -3    9.92    0.28
  -4  -2  -3   23.72    0.51
   4  -2   3   23.63    0.51
   4  -2   3   24.17    0.45
  -4  -2  -3   23.90    0.51
  -4  -2  -3   24.02    0.50
   4   2   3   24.45    0.56
  -4   2  -3   23.88    0.50
   4   2   3   24.49    0.47
  -4   2  -3   23.29    0.53
  -4   2  -3   23.64    0.50
  -5  -2  -3    0.20    0.05
  -5  -2  -3    0.24    0.05
   5  -2   3    0.25    0.05
  -5  -2  -3    0.27    0.06
   5  -2   3    0.26    0.04
   5   2   3    0.29    0.04
  -5   2  -3    0.17    0.06
  -5   2  -3    0.25    0.05
   5   2   3    0.28    0.08
  -5   2  -3    0.26    0.05
   6  -2   3    0.01    0.04
   6  -2   3    0.02    0.02
  -6  -2  -3   -0.09    0.03
  -6  -2  -3   -0.09    0.03
  -6  -2  -3    0.03    0.03
   6   2   3    0.07    0.02
  -6   2  -3    0.04    0.03
  -6   2  -3    0.01    0.03
   6   2   3    0.01    0.05
  -7  -2  -3    0.45    0.08
   7  -2   3    0.51    0.07
   7  -2   3    0.43    0.08
  -7  -2  -3    0.68    0.10
   7   2   3    0.49    0.04
   7   2   3    0.63    0.11
  -7   2  -3    0.35    0.07
  -7   2  -3    0.32    0.09
  -7   2  -3    0.51    0.07
   7   2   3    0.50    0.11
   8  -2   3   21.90    0.58
  -8  -2  -3   22.67    0.58
   8  -2   3   22.11    0.50
  -8  -2  -3   22.13    0.56
  -8   2  -3   22.39    0.56
  -8   2  -3   22.82    0.61
   8   2   3   22.18    0.60
  -8   2  -3   22.55    0.47
   8   2   3   22.37    0.62
   9  -2   3    5.99    0.28
  -9  -2  -3    5.90    0.27
   9  -2   3    5.92    0.22
  -9  -2  -3    5.90    0.28
  -9   2  -3    6.41    0.27
  -9   2  -3    6.33    0.31
   9   2   3    6.04    0.28
   9   2   3    5.96    0.30
  10  -2   3    6.30    0.24
 -10  -2  -3    6.07    0.30
  10  -2   3    5.88    0.30
 -10  -2  -3    6.12    0.29
 -10   2  -3    6.94    0.34
 -10   2  -3    6.43    0.29
  10   2   3    6.56    0.31
  10   2   3    6.48    0.33
 -11  -2  -3    0.66    0.12
 -11  -2  -3    0.65    0.12
  11  -2   3    0.49    0.11
  11   2   3    0.49    0.12
 -11   2  -3    0.55    0.14
  11   2   3    0.48    0.12
 -11   2  -3    0.77    0.13
 -12  -2  -3    0.30    0.11
  12  -2   3    0.27    0.10
 -12  -2  -3    0.55    0.13
 -12   2  -3    0.43    0.13
  12   2   3    0.53    0.13
  12   2   3    0.46    0.11
 -12   2  -3    0.33    0.10
 -13  -2  -3    0.17    0.10
  13  -2   3    0.30    0.12
 -13  -2  -3    0.15    0.08
 -13   2  -3    0.10    0.07
  13   2   3    0.19    0.11
 -13   2  -3    0.37    0.14
  13   2   3    0.14    0.09
  14  -2   3    0.97    0.17
 -14  -2  -3    0.52    0.13
 -14   2  -3    0.67    0.17
  14   2   3    0.99    0.19
 -14   2  -3    0.99    0.17
  14  -3  -3    0.20    0.11
 -14  -3   3    0.08    0.09
  14   3  -3    0.17    0.10
 -14   3   3    0.14    0.12
  14   3  -3    0.02    0.09
 -13  -3   3    0.65    0.13
  13  -3  -3    0.65    0.13
  13  -3  -3    0.71    0.14
  13   3  -3    0.66    0.15
  13   3  -3    0.72    0.16
 -13   3   3    0.53    0.15
 -12  -3   3    0.07    0.08
  12  -3  -3    0.21    0.09
  12  -3  -3    0.17    0.10
 -12   3   3    0.26    0.08
  12   3  -3    0.19    0.09
 -12   3   3    0.11    0.10
  12   3  -3    0.27    0.11
  11  -3  -3    4.66    0.26
 -11  -3   3    4.43    0.26
 -11  -3   3    4.45    0.26
  11  -3  -3    4.30    0.25
  11   3  -3    4.24    0.28
 -11   3   3    4.38    0.22
 -11   3   3    4.70    0.29
  11   3  -3    4.58    0.29
  10  -3  -3    0.64    0.12
 -10  -3   3    0.53    0.11
 -10  -3   3    0.45    0.09
  10  -3  -3    0.35    0.09
  10   3  -3    0.48    0.11
 -10   3   3    0.63    0.09
 -10   3   3    0.59    0.12
  10   3  -3    0.59    0.14
   9  -3  -3    6.61    0.29
  -9  -3   3    6.24    0.23
   9  -3  -3    6.31    0.27
  -9  -3   3    6.30    0.28
  -9   3   3    6.30    0.22
  -9   3   3    6.43    0.29
  -9   3   3    6.60    0.24
   9   3  -3    5.86    0.30
   9   3  -3    5.97    0.31
   8  -3  -3   36.32    0.80
  -8  -3   3   37.07    0.80
  -8  -3   3   36.66    0.81
  -8  -3   3   36.78    0.74
   8  -3  -3   36.97    0.83
  -8   3   3   37.72    0.74
  -8   3   3   36.53    0.82
   8   3  -3   37.18    0.70
   8   3  -3   37.39    0.89
  -8   3   3   36.03    0.73
   7  -3  -3    2.34    0.15
  -7  -3   3    2.55    0.15
   7  -3  -3    2.44    0.14
  -7  -3   3    2.11    0.11
  -7  -3   3    2.14    0.15
  -7   3   3    2.21    0.11
   7   3  -3    2.23    0.11
   7   3  -3    2.21    0.19
  -7   3   3    2.29    0.12
  -7   3   3    2.26    0.15
   6  -3  -3   29.57    0.63
  -6  -3   3   29.07    0.63
  -6  -3   3   29.60    0.64
   6  -3  -3   29.72    0.67
  -6  -3   3   29.08    0.56
   6   3  -3   29.91    0.72
   6   3  -3   30.07    0.59
  -6   3   3   29.72    0.64
  -6   3   3   29.50    0.57
  -6   3   3   29.88    0.62
   5  -3  -3    1.07    0.09
  -5  -3   3    1.12    0.09
   5  -3  -3    1.04    0.08
  -5  -3   3    1.02    0.06
  -5  -3   3    1.00    0.08
  -5   3   3    1.05    0.06
   5   3  -3    0.77    0.12
  -5   3   3    1.11    0.08
  -5   3   3    1.05    0.09
   5   3  -3    1.03    0.09
  -4  -3   3   10.49    0.29
  -4  -3   3   10.29    0.21
   4  -3  -3   10.00    0.30
  -4  -3   3   10.45    0.28
   4  -3  -3   10.49    0.27
   4   3  -3   10.49    0.28
  -4   3   3   10.45    0.29
   4   3  -3    9.92    0.33
  -4   3   3   10.41    0.28
  -4   3   3   10.53    0.21
   3  -3  -3  198.27    3.38
   3  -3  -3  204.61    3.15
  -3  -3   3  199.39    3.23
  -3  -3   3  197.46    3.24
  -3  -3   3  198.70    3.20
   3  -3  -3  201.50    3.19
   3  -3  -3  192.51    3.15
   3   3  -3  199.57    3.31
  -3   3   3  200.25    3.33
   3   3  -3  201.45    3.41
  -3   3   3  201.98    3.28
  -2  -3   3    0.99    0.07
  -2  -3   3    1.23    0.05
  -2  -3   3    1.05    0.07
   2  -3  -3    1.11    0.09
   2  -3  -3    1.12    0.07
  -2   3   3    1.13    0.07
   2   3  -3    1.11    0.09
   2   3  -3    1.26    0.11
  -2   3   3    1.08    0.08
  -1  -3   3   20.08    0.40
  -1  -3   3   20.09    0.41
   1  -3  -3   20.09    0.46
   1  -3  -3   20.11    0.40
   1   3  -3   20.06    0.37
   1   3  -3   19.31    0.44
  -1   3   3   20.13    0.45
   1   3  -3   19.64    0.45
  -1   3   3   20.37    0.40
   0  -3   3   30.07    0.56
   0  -3   3   30.10    0.56
   0  -3  -3   29.74    0.57
   0  -3  -3   30.74    0.64
   0  -3  -3   30.19    0.52
   0   3   3   31.06    0.62
   0   3  -3   30.60    0.56
   0   3  -3   30.88    0.62
   0   3   3   30.45    0.55
   0   3  -3   30.51    0.62
  -1  -3  -3    0.00    0.03
   1  -3   3    0.01    0.02
  -1  -3  -3    0.07    0.02
  -1  -3  -3   -0.01    0.02
   1  -3   3    0.02    0.02
   1  -3   3    0.02    0.03
   1   3   3    0.02    0.02
  -1   3  -3    0.06    0.04
  -1   3  -3    0.04    0.03
   1   3   3   -0.01    0.01
  -2  -3  -3   24.06    0.50
  -2  -3  -3   24.30    0.55
   2  -3   3   24.60    0.49
   2  -3   3   24.06    0.47
  -2  -3  -3   24.45    0.47
   2  -3   3   24.05    0.48
   2   3   3   24.51    0.51
  -2   3  -3   24.68    0.51
  -2   3  -3   23.68    0.52
   3  -3   3    5.05    0.14
  -3  -3  -3    5.09    0.17
   3  -3   3    4.96    0.18
  -3  -3  -3    5.10    0.21
   3  -3   3    4.87    0.17
  -3  -3  -3    5.15    0.19
  -3  -3  -3    4.98    0.15
  -3   3  -3    4.80    0.19
   3   3   3    5.03    0.17
  -3   3  -3    4.77    0.18
  -4  -3  -3    1.15    0.08
   4  -3   3    1.24    0.07
  -4  -3  -3    1.38    0.10
  -4  -3  -3    1.21    0.08
   4  -3   3    1.30    0.09
   4  -3   3    1.21    0.09
  -4   3  -3    1.10    0.11
   4   3   3    1.22    0.08
   4   3   3    1.52    0.13
  -4   3  -3    1.20    0.11
  -5  -3  -3    3.17    0.16
   5  -3   3    2.98    0.16
  -5  -3  -3    3.34    0.16
   5  -3   3    3.24    0.16
   5  -3   3    3.43    0.12
  -5  -3  -3    3.31    0.14
   5   3   3    3.34    0.13
   5   3   3    3.41    0.20
  -5   3  -3    2.99    0.15
  -5   3  -3    3.29    0.18
  -6  -3  -3    0.17    0.05
   6  -3   3    0.19    0.04
   6  -3   3    0.30    0.07
  -6  -3  -3    0.15    0.05
  -6  -3  -3    0.08    0.05
  -6   3  -3    0.10    0.07
  -6   3  -3    0.16    0.05
   6   3   3    0.10    0.09
   6   3   3    0.15    0.03
  -6   3  -3    0.25    0.06
   7  -3   3   16.43    0.38
  -7  -3  -3   16.34    0.46
   7  -3   3   15.72    0.45
  -7  -3  -3   16.11    0.42
  -7   3  -3   15.83    0.42
   7   3   3   16.23    0.34
  -7   3  -3   15.85    0.40
  -7   3  -3   16.24    0.48
   7   3   3   16.78    0.51
   8  -3   3    5.10    0.25
  -8  -3  -3    5.33    0.23
  -8  -3  -3    4.90    0.24
   8  -3   3    4.97    0.19
  -8  -3  -3    5.19    0.25
  -8   3  -3    4.93    0.20
  -8   3  -3    5.17    0.27
   8   3   3    5.35    0.29
  -8   3  -3    5.23    0.23
   9  -3   3   10.25    0.38
  -9  -3  -3   10.12    0.35
  -9  -3  -3   10.00    0.38
   9  -3   3   10.09    0.30
   9   3   3    9.53    0.40
  -9   3  -3   10.77    0.42
   9   3   3   10.01    0.40
  -9   3  -3    9.92    0.35
 -10  -3  -3    7.68    0.34
 -10  -3  -3    7.57    0.31
  10   3   3    7.75    0.38
  10   3   3    7.02    0.35
 -10   3  -3    7.37    0.31
 -10   3  -3    6.99    0.36
 -11  -3  -3    1.05    0.15
  11  -3   3    0.80    0.14
 -11  -3  -3    0.58    0.13
 -11   3  -3    0.61    0.14
  11   3   3    0.76    0.15
 -11   3  -3    0.73    0.13
  11   3   3    0.78    0.16
  12  -3   3    0.19    0.10
 -12  -3  -3    0.18    0.09
  12   3   3    0.21    0.12
  12   3   3    0.34    0.12
 -12   3  -3    0.18    0.07
 -12   3  -3   -0.01    0.09
 -13  -3  -3    0.00    0.06
  13  -3   3    0.07    0.09
 -13   3  -3    0.04    0.07
  13   3   3    0.10    0.10
  13   3   3    0.18    0.12
 -13   3  -3    0.07    0.10
  14  -3   3    0.26    0.11
 -14  -3  -3    0.09    0.10
 -14   3  -3    0.09    0.11
  14   3   3    0.23    0.12
  14   3   3    0.50    0.12
 -14   3  -3    0.06    0.08
  14  -4  -3    5.60    0.33
 -14  -4   3    6.04    0.35
  14   4  -3    5.37    0.35
  14   4  -3    5.82    0.37
 -14   4   3    5.13    0.37
  13  -4  -3    0.01    0.09
 -13  -4   3   -0.02    0.06
 -13   4   3   -0.06    0.11
  13   4  -3    0.17    0.10
  13   4  -3   -0.08    0.07
  12  -4  -3    0.55    0.13
 -12  -4   3    0.61    0.13
  12  -4  -3    0.64    0.13
  12   4  -3    0.44    0.11
  12   4  -3    0.81    0.17
 -12   4   3    0.43    0.14
  11  -4  -3   16.31    0.52
  11  -4  -3   16.09    0.53
 -11  -4   3   15.79    0.54
  11   4  -3   15.72    0.57
 -11   4   3   16.07    0.56
  11   4  -3   16.44    0.58
 -10  -4   3    2.97    0.21
  10  -4  -3    3.42    0.22
 -10  -4   3    2.79    0.21
  10  -4  -3    3.05    0.20
  10   4  -3    2.89    0.25
 -10   4   3    2.93    0.18
  10   4  -3    3.22    0.24
 -10   4   3    2.84    0.23
   9  -4  -3    0.94    0.13
   9  -4  -3    0.90    0.12
  -9  -4   3    0.93    0.13
  -9  -4   3    1.05    0.15
  -9   4   3    0.98    0.14
   9   4  -3    0.87    0.16
  -9   4   3    1.12    0.12
  -9   4   3    1.18    0.10
   8  -4  -3   25.26    0.65
  -8  -4   3   25.24    0.63
   8  -4  -3   25.16    0.62
  -8  -4   3   24.06    0.62
   8   4  -3   24.78    0.71
   8   4  -3   24.88    0.57
  -8   4   3   25.68    0.54
  -8   4   3   24.80    0.63
  -8   4   3   25.32    0.58
  -7  -4   3    6.16    0.26
  -7  -4   3    6.05    0.18
  -7  -4   3    6.33    0.25
   7  -4  -3    6.06    0.24
   7  -4  -3    5.89    0.26
  -7   4   3    6.05    0.23
   7   4  -3    6.22    0.21
  -7   4   3    5.89    0.25
   7   4  -3    5.76    0.31
  -7   4   3    6.05    0.19
   6  -4  -3    6.41    0.26
  -6  -4   3    6.32    0.24
   6  -4  -3    6.41    0.24
  -6  -4   3    6.11    0.25
  -6  -4   3    6.39    0.17
   6   4  -3    6.60    0.31
  -6   4   3    6.14    0.23
  -6   4   3    6.51    0.18
  -6   4   3    5.91    0.24
   6   4  -3    6.19    0.22
  -5  -4   3    0.42    0.04
   5  -4  -3    0.24    0.06
  -5  -4   3    0.28    0.07
   5  -4  -3    0.43    0.07
  -5  -4   3    0.31    0.07
   5  -4  -3    0.32    0.04
  -5   4   3    0.31    0.06
   5   4  -3    0.43    0.08
   5   4  -3    0.30    0.11
  -5   4   3    0.39    0.07
   4  -4  -3    1.44    0.05
   4  -4  -3    1.41    0.12
  -4  -4   3    1.36    0.11
  -4  -4   3    1.40    0.04
  -4  -4   3    1.39    0.10
   4  -4  -3    1.41    0.10
  -4   4   3    1.39    0.10
   4   4  -3    1.35    0.12
   4   4  -3    1.57    0.15
  -4   4   3    1.34    0.10
   3  -4  -3    1.01    0.10
   3  -4  -3    1.17    0.09
  -3  -4   3    1.18    0.10
  -3  -4   3    1.25    0.08
  -3   4   3    1.20    0.10
   3   4  -3    1.19    0.11
  -3   4   3    1.30    0.09
   3   4  -3    1.12    0.13
  -2  -4   3   97.59    1.67
   2  -4  -3  100.11    1.79
  -2  -4   3   98.67    1.59
  -2  -4   3   99.53    1.59
   2  -4  -3   96.42    1.65
  -2  -4   3   98.17    1.66
   2   4  -3   98.85    1.80
  -2   4   3   99.89    1.67
  -2   4   3   98.47    1.75
   2   4  -3   96.78    1.74
  -1  -4   3   72.07    1.26
  -1  -4   3   73.52    1.25
   1  -4  -3   72.02    1.37
   1  -4  -3   72.26    1.17
   1  -4  -3   72.75    1.26
   1   4  -3   72.77    1.34
  -1   4   3   72.54    1.25
   1   4  -3   72.59    1.37
  -1   4   3   75.81    1.35
  -1   4   3   74.39    1.17
   1   4  -3   72.59    1.22
   0  -4  -3    5.88    0.20
   0  -4  -3    6.06    0.14
   0  -4   3    5.80    0.19
   0  -4  -3    6.32    0.24
   0  -4   3    6.02    0.17
   0   4   3    6.10    0.16
   0   4  -3    6.47    0.24
   0   4  -3    6.01    0.17
   0   4   3    6.00    0.22
   0   4  -3    6.15    0.23
   1  -4   3  138.99    2.29
   1  -4   3  139.76    2.39
   1  -4   3  139.91    2.30
  -1  -4  -3  138.68    2.32
  -1  -4  -3  140.71    2.28
  -1  -4  -3  139.32    2.47
   1   4   3  143.71    2.41
   1   4   3  137.60    2.28
  -1   4  -3  141.01    2.42
  -1   4  -3  142.82    2.35
   2  -4   3   31.86    0.63
   2  -4   3   31.83    0.61
  -2  -4  -3   31.41    0.60
  -2  -4  -3   32.34    0.72
  -2  -4  -3   31.86    0.65
   2  -4   3   31.87    0.63
  -2   4  -3   31.80    0.68
   2   4   3   30.91    0.66
  -2   4  -3   31.39    0.65
   2   4   3   32.37    0.57
  -3  -4  -3    0.43    0.09
   3  -4   3    0.36    0.06
  -3  -4  -3    0.54    0.08
   3  -4   3    0.55    0.06
  -3  -4  -3    0.55    0.06
   3  -4   3    0.53    0.07
   3   4   3    0.58    0.05
  -3   4  -3    0.68    0.10
   3   4   3    0.46    0.07
  -3   4  -3    0.48    0.08
  -4  -4  -3    8.83    0.29
  -4  -4  -3    9.16    0.22
   4  -4   3    8.95    0.24
   4  -4   3    9.46    0.29
  -4  -4  -3    9.26    0.27
   4  -4   3    8.92    0.26
   4   4   3    8.91    0.35
  -4   4  -3    8.62    0.29
  -4   4  -3    8.61    0.29
   4   4   3    9.22    0.26
   5  -4   3    7.08    0.26
   5  -4   3    7.08    0.24
   5  -4   3    7.09    0.21
  -5  -4  -3    6.74    0.24
  -5  -4  -3    7.10    0.27
  -5  -4  -3    6.97    0.20
  -5   4  -3    7.20    0.27
   5   4   3    6.97    0.32
   5   4   3    7.06    0.22
  -5   4  -3    6.65    0.27
   6  -4   3   12.25    0.31
  -6  -4  -3   12.20    0.36
   6  -4   3   11.62    0.37
  -6  -4  -3   12.17    0.31
   6  -4   3   11.73    0.35
  -6  -4  -3   12.61    0.39
  -6   4  -3   12.12    0.40
  -6   4  -3   12.17    0.36
   6   4   3   12.02    0.31
   6   4   3   12.20    0.44
   7  -4   3    1.95    0.12
  -7  -4  -3    1.78    0.15
  -7  -4  -3    1.95    0.12
   7  -4   3    1.72    0.13
  -7  -4  -3    1.70    0.14
   7  -4   3    2.00    0.15
   7   4   3    2.07    0.11
  -7   4  -3    1.93    0.17
  -7   4  -3    2.18    0.15
   7   4   3    1.98    0.19
   8  -4   3   27.82    0.70
  -8  -4  -3   28.69    0.71
   8  -4   3   28.53    0.62
  -8  -4  -3   27.52    0.71
  -8  -4  -3   29.10    0.64
   8  -4   3   29.17    0.69
  -8   4  -3   28.41    0.75
   8   4   3   28.85    0.78
  -8   4  -3   28.88    0.66
  -9  -4  -3    0.84    0.14
   9  -4   3    0.67    0.12
  -9  -4  -3    0.66    0.12
  -9   4  -3    0.66    0.11
   9   4   3    0.65    0.16
  -9   4  -3    0.73    0.14
  10  -4   3    3.49    0.24
 -10  -4  -3    3.96    0.25
  10   4   3    3.90    0.28
 -10   4  -3    4.51    0.30
 -10   4  -3    3.84    0.21
  10   4   3    3.98    0.29
  11  -4   3    4.66    0.28
 -11  -4  -3    4.40    0.27
 -11   4  -3    4.48    0.24
  11   4   3    4.34    0.30
 -11   4  -3    4.10    0.30
  11   4   3    4.95    0.33
  12  -4   3   -0.07    0.07
 -12  -4  -3    0.13    0.10
 -12   4  -3    0.04    0.06
 -12   4  -3   -0.02    0.10
  12   4   3   -0.12    0.10
  12   4   3    0.00    0.07
  13  -4   3    7.95    0.41
 -13  -4  -3    8.13    0.42
 -13   4  -3    8.53    0.46
  13   4   3    8.71    0.44
  13   4   3    8.65    0.46
 -13   4  -3    8.46    0.37
  14  -4   3    0.11    0.09
 -14  -4  -3    0.37    0.13
 -14   4  -3    0.36    0.14
  14   4   3    0.47    0.14
  14   4   3    0.28    0.15
 -13  -5   3    0.01    0.07
  13  -5  -3    0.11    0.08
 -13   5   3   -0.17    0.09
  13   5  -3    0.13    0.12
  13   5  -3    0.24    0.13
 -12  -5   3    0.04    0.08
  12  -5  -3    0.27    0.11
  12  -5  -3    0.16    0.09
  12   5  -3    0.26    0.13
 -12   5   3    0.18    0.13
  12   5  -3    0.21    0.11
 -11  -5   3    0.77    0.14
 -11  -5   3    0.68    0.14
  11  -5  -3    0.86    0.14
  11  -5  -3    1.03    0.16
  11   5  -3    0.67    0.15
  11   5  -3    1.00    0.20
 -11   5   3    0.64    0.16
 -10  -5   3    0.41    0.11
  10  -5  -3    0.55    0.12
  10  -5  -3    0.58    0.11
 -10  -5   3    0.38    0.11
 -10   5   3    0.53    0.14
  10   5  -3    0.69    0.17
   9  -5  -3   -0.02    0.04
  -9  -5   3    0.01    0.06
   9  -5  -3    0.04    0.05
  -9  -5   3   -0.11    0.04
   9   5  -3   -0.01    0.11
  -9   5   3    0.01    0.08
  -9   5   3    0.00    0.05
   8  -5  -3   -0.03    0.05
  -8  -5   3   -0.06    0.03
  -8  -5   3    0.02    0.06
   8  -5  -3    0.00    0.05
  -8   5   3   -0.06    0.04
   8   5  -3    0.06    0.10
  -8   5   3   -0.07    0.07
  -7  -5   3   27.58    0.67
   7  -5  -3   27.29    0.66
  -7  -5   3   28.71    0.69
   7  -5  -3   27.34    0.70
   7   5  -3   28.56    0.63
  -7   5   3   28.84    0.67
  -7   5   3   29.29    0.69
   7   5  -3   26.69    0.77
   6  -5  -3    0.13    0.05
  -6  -5   3    0.02    0.05
   6  -5  -3    0.18    0.07
  -6  -5   3    0.08    0.06
  -6   5   3    0.10    0.06
   6   5  -3   -0.03    0.10
  -6   5   3    0.17    0.07
   6   5  -3    0.09    0.07
  -5  -5   3   18.75    0.47
   5  -5  -3   18.09    0.47
   5  -5  -3   18.61    0.52
  -5  -5   3   18.91    0.50
   5   5  -3   18.28    0.57
  -5   5   3   19.84    0.48
  -5   5   3   18.83    0.50
   5   5  -3   19.02    0.49
  -4  -5   3    2.84    0.15
   4  -5  -3    2.92    0.18
  -4  -5   3    2.87    0.17
   4  -5  -3    2.86    0.15
  -4   5   3    2.84    0.15
   4   5  -3    3.22    0.23
  -4   5   3    3.02    0.17
   4   5  -3    2.65    0.18
  -3  -5   3    2.78    0.16
   3  -5  -3    2.78    0.15
  -3  -5   3    2.76    0.13
   3  -5  -3    2.70    0.17
  -3   5   3    2.78    0.13
   3   5  -3    2.71    0.20
   3   5  -3    2.94    0.18
  -3   5   3    3.04    0.17
  -2  -5   3   23.36    0.54
   2  -5  -3   22.55    0.58
  -2  -5   3   22.57    0.49
   2  -5  -3   23.51    0.52
  -2   5   3   22.90    0.56
  -2   5   3   23.88    0.49
   2   5  -3   23.77    0.61
   2   5  -3   23.39    0.57
   1  -5  -3   43.44    0.72
   1  -5  -3   43.62    0.93
  -1  -5   3   43.98    0.84
   1  -5  -3   42.35    0.84
  -1  -5   3   44.03    0.81
  -1   5   3   43.49    0.79
   1   5  -3   43.45    0.93
   1   5  -3   43.50    0.76
   1   5  -3   42.22    0.90
  -1   5   3   42.45    0.89
   0  -5  -3    4.84    0.13
   0  -5   3    4.94    0.19
   0  -5  -3    4.84    0.23
   0  -5  -3    4.68    0.19
   0  -5   3    4.94    0.16
   0   5   3    4.87    0.21
   0   5   3    4.94    0.14
   0   5  -3    5.00    0.23
   0   5  -3    4.80    0.16
   0   5  -3    4.78    0.22
  -1  -5  -3    7.24    0.20
  -1  -5  -3    7.60    0.30
   1  -5   3    7.75    0.21
  -1  -5  -3    7.36    0.25
   1  -5   3    7.50    0.25
   1  -5   3    7.29    0.25
  -1   5  -3    7.07    0.28
  -1   5  -3    7.39    0.23
   1   5   3    7.19    0.26
   1   5   3    7.54    0.18
  -2  -5  -3    8.60    0.29
  -2  -5  -3    8.85    0.24
  -2  -5  -3    8.19    0.32
   2  -5   3    8.79    0.27
   2  -5   3    8.34    0.27
   2  -5   3    8.27    0.23
   2   5   3    8.33    0.19
  -2   5  -3    8.61    0.27
   2   5   3    8.64    0.28
  -2   5  -3    8.32    0.31
   3  -5   3    3.10    0.16
  -3  -5  -3    3.42    0.21
   3  -5   3    3.36    0.17
   3  -5   3    3.27    0.14
  -3  -5  -3    3.35    0.15
  -3  -5  -3    3.33    0.18
  -3   5  -3    3.36    0.19
  -3   5  -3    3.63    0.18
   3   5   3    3.24    0.17
   3   5   3    3.31    0.09
   4  -5   3    0.37    0.07
   4  -5   3    0.39    0.06
  -4  -5  -3    0.35    0.06
   4  -5   3    0.33    0.07
  -4  -5  -3    0.34    0.08
   4   5   3    0.32    0.11
  -4   5  -3    0.39    0.09
   4   5   3    0.47    0.08
   4   5   3    0.37    0.04
  -4   5  -3    0.39    0.09
   5  -5   3   15.38    0.39
  -5  -5  -3   14.69    0.41
  -5  -5  -3   15.92    0.46
   5  -5   3   15.63    0.43
   5  -5   3   15.21    0.39
   5   5   3   16.10    0.54
  -5   5  -3   15.15    0.45
  -5   5  -3   15.37    0.45
   5   5   3   15.16    0.39
   6  -5   3   14.12    0.37
  -6  -5  -3   13.43    0.40
   6  -5   3   14.31    0.43
   6  -5   3   14.09    0.39
  -6  -5  -3   14.13    0.44
   6   5   3   13.93    0.51
  -6   5  -3   14.06    0.45
   6   5   3   14.17    0.37
  -6   5  -3   14.13    0.43
  -7  -5  -3    8.67    0.32
   7  -5   3    8.59    0.27
  -7  -5  -3    8.52    0.34
   7  -5   3    8.39    0.30
   7  -5   3    8.43    0.33
   7   5   3    8.04    0.39
   7   5   3    8.42    0.27
  -7   5  -3    8.57    0.36
  -7   5  -3    8.50    0.33
  -8  -5  -3    0.02    0.06
  -8  -5  -3    0.10    0.07
   8  -5   3   -0.05    0.06
   8  -5   3    0.11    0.06
   8   5   3   -0.05    0.09
  -8   5  -3    0.01    0.06
  -8   5  -3    0.03    0.08
   9  -5   3    2.80    0.21
  -9  -5  -3    2.95    0.22
   9  -5   3    2.79    0.19
  -9  -5  -3    2.49    0.20
   9   5   3    3.02    0.28
  -9   5  -3    3.14    0.25
  -9   5  -3    3.12    0.20
 -10  -5  -3    1.57    0.19
 -10  -5  -3    0.72    0.13
  10  -5   3    1.23    0.16
  10  -5   3    0.88    0.15
  10   5   3    1.27    0.20
 -10   5  -3    1.20    0.20
  11  -5   3    5.34    0.30
 -11  -5  -3    5.68    0.32
  11  -5   3    5.58    0.32
  11   5   3    5.82    0.38
  11   5   3    5.69    0.37
 -11   5  -3    5.60    0.35
  12  -5   3    7.82    0.39
 -12  -5  -3    7.41    0.39
  12   5   3    7.61    0.43
 -12   5  -3    7.90    0.44
  12   5   3    7.27    0.42
 -13  -5  -3    4.76    0.33
  13  -5   3    4.92    0.33
  13   5   3    4.69    0.36
 -13   5  -3    4.94    0.37
  13   5   3    4.47    0.36
  13  -6  -3    8.98    0.42
 -13  -6   3    8.08    0.42
  13   6  -3    8.90    0.48
 -13   6   3    7.91    0.46
  13   6  -3    8.11    0.47
  12  -6  -3   -0.03    0.07
 -12  -6   3   -0.02    0.06
  12   6  -3   -0.11    0.10
  12   6  -3   -0.06    0.12
 -12   6   3   -0.10    0.08
  11  -6  -3    0.13    0.08
 -11  -6   3    0.10    0.09
  11  -6  -3    0.19    0.09
 -11  -6   3    0.20    0.09
  11   6  -3    0.25    0.16
 -11   6   3    0.22    0.13
 -10  -6   3    0.22    0.09
  10  -6  -3    0.11    0.09
 -10  -6   3    0.00    0.08
  10  -6  -3    0.19    0.08
  10   6  -3    0.16    0.13
 -10   6   3    0.19    0.10
   9  -6  -3    1.69    0.20
   9  -6  -3    1.83    0.19
  -9  -6   3    1.87    0.21
  -9  -6   3    1.54    0.18
  -9   6   3    1.67    0.18
   9   6  -3    1.87    0.26
  -9   6   3    1.56    0.20
  -8  -6   3   16.13    0.50
  -8  -6   3   15.73    0.51
   8  -6  -3   15.57    0.51
   8  -6  -3   15.65    0.49
  -8   6   3   16.28    0.52
  -8   6   3   15.94    0.48
   8   6  -3   14.90    0.58
   7  -6  -3    2.66    0.18
  -7  -6   3    2.49    0.18
  -7  -6   3    2.82    0.20
   7  -6  -3    2.52    0.20
  -7   6   3    2.49    0.19
  -7   6   3    2.72    0.20
   7   6  -3    2.81    0.19
   7   6  -3    2.85    0.27
  -6  -6   3    6.92    0.30
  -6  -6   3    6.98    0.28
   6  -6  -3    7.13    0.32
   6  -6  -3    7.80    0.30
   6   6  -3    7.24    0.30
  -6   6   3    7.36    0.29
   6   6  -3    6.96    0.36
  -6   6   3    6.46    0.29
  -5  -6   3    5.03    0.25
  -5  -6   3    4.97    0.22
   5  -6  -3    4.86    0.23
   5  -6  -3    4.87    0.26
  -5   6   3    4.97    0.22
   5   6  -3    5.25    0.31
   5   6  -3    5.80    0.26
  -5   6   3    5.13    0.25
   4  -6  -3   17.19    0.51
  -4  -6   3   17.41    0.49
  -4  -6   3   17.00    0.44
   4  -6  -3   17.44    0.46
   4   6  -3   17.85    0.50
  -4   6   3   16.25    0.48
   4   6  -3   16.15    0.55
  -4   6   3   17.45    0.44
  -3  -6   3   10.72    0.35
  -3  -6   3   10.33    0.30
   3  -6  -3   10.45    0.38
   3  -6  -3    9.87    0.32
  -3   6   3   10.40    0.30
   3   6  -3   10.28    0.36
  -3   6   3    9.80    0.35
   3   6  -3    9.77    0.39
  -2  -6   3   24.69    0.53
   2  -6  -3   24.09    0.64
  -2  -6   3   24.48    0.58
   2  -6  -3   24.13    0.57
  -2   6   3   24.20    0.52
  -2   6   3   23.24    0.60
   2   6  -3   24.03    0.66
   2   6  -3   23.94    0.62
  -1  -6   3    3.07    0.14
   1  -6  -3    2.83    0.16
   1  -6  -3    2.83    0.09
  -1  -6   3    2.43    0.16
   1  -6  -3    2.90    0.20
  -1   6   3    2.88    0.18
   1   6  -3    2.49    0.19
   1   6  -3    3.17    0.21
  -1   6   3    2.91    0.12
   1   6  -3    2.94    0.10
   0  -6  -3    0.01    0.04
   0  -6   3    0.01    0.02
   0  -6  -3   -0.01    0.05
   0  -6  -3    0.00    0.02
   0  -6   3    0.07    0.05
   0   6   3   -0.02    0.05
   0   6  -3    0.01    0.08
   0   6   3    0.01    0.02
   0   6  -3   -0.01    0.03
   0   6  -3    0.03    0.07
  -1  -6  -3   20.82    0.60
   1  -6   3   21.14    0.45
  -1  -6  -3   21.17    0.44
  -1  -6  -3   21.44    0.54
   1  -6   3   21.35    0.54
   1  -6   3   20.87    0.51
  -1   6  -3   21.04    0.57
   1   6   3   21.08    0.41
   1   6   3   21.86    0.55
  -1   6  -3   21.04    0.47
  -2  -6  -3    0.02    0.07
  -2  -6  -3    0.03    0.03
   2  -6   3   -0.02    0.03
   2  -6   3    0.00    0.02
  -2  -6  -3    0.08    0.06
   2  -6   3    0.00    0.05
  -2   6  -3    0.05    0.07
   2   6   3    0.03    0.05
  -2   6  -3    0.08    0.05
   2   6   3    0.02    0.02
  -3  -6  -3   13.70    0.47
  -3  -6  -3   13.67    0.36
   3  -6   3   14.19    0.40
   3  -6   3   14.45    0.34
   3  -6   3   13.69    0.40
  -3  -6  -3   14.44    0.43
  -3   6  -3   13.80    0.45
  -3   6  -3   13.63    0.40
   3   6   3   13.61    0.40
   4  -6   3    0.06    0.05
   4  -6   3   -0.02    0.04
  -4  -6  -3   -0.02    0.05
  -4  -6  -3   -0.03    0.02
   4  -6   3    0.02    0.03
   4   6   3    0.02    0.05
   4   6   3   -0.05    0.09
  -4   6  -3    0.00    0.06
  -4   6  -3   -0.02    0.08
   5  -6   3    3.85    0.19
   5  -6   3    3.70    0.16
  -5  -6  -3    3.58    0.22
   5  -6   3    3.95    0.21
  -5  -6  -3    3.49    0.18
   5   6   3    3.90    0.28
   5   6   3    3.80    0.19
  -5   6  -3    3.72    0.22
  -5   6  -3    4.13    0.25
  -6  -6  -3    5.05    0.23
   6  -6   3    4.54    0.21
  -6  -6  -3    4.68    0.25
   6  -6   3    4.44    0.23
   6  -6   3    4.49    0.20
  -6   6  -3    4.34    0.26
   6   6   3    4.73    0.22
  -6   6  -3    4.50    0.26
   6   6   3    4.87    0.32
   7  -6   3    2.13    0.14
   7  -6   3    2.40    0.19
  -7  -6  -3    1.97    0.18
  -7  -6  -3    2.29    0.17
  -7   6  -3    1.96    0.18
   7   6   3    2.05    0.26
   7   6   3    1.90    0.15
  -7   6  -3    1.95    0.21
   8  -6   3   16.44    0.46
  -8  -6  -3   15.89    0.50
   8  -6   3   14.96    0.50
  -8  -6  -3   17.03    0.55
  -8   6  -3   16.30    0.55
   8   6   3   15.44    0.60
  -8   6  -3   15.47    0.50
   9  -6   3    1.10    0.16
  -9  -6  -3    1.35    0.19
  -9  -6  -3    1.16    0.16
  -9   6  -3    1.56    0.21
  -9   6  -3    1.42    0.17
   9   6   3    1.04    0.19
 -10  -6  -3    1.03    0.17
  10  -6   3    1.01    0.16
 -10  -6  -3    0.92    0.15
 -10   6  -3    0.78    0.17
  10   6   3    0.80    0.21
 -11  -6  -3    0.30    0.11
  11  -6   3    0.42    0.11
 -11  -6  -3    0.39    0.13
  11   6   3    0.52    0.20
 -11   6  -3    0.35    0.16
  12  -6   3    3.99    0.29
 -12  -6  -3    3.11    0.26
 -12   6  -3    3.37    0.31
  12   6   3    2.81    0.31
  12   6   3    3.07    0.37
  12  -7  -3    0.25    0.13
 -12  -7   3    0.24    0.12
 -12  -7   3    0.34    0.12
  12   7  -3    0.35    0.17
 -12   7   3    0.27    0.15
  11  -7  -3   10.24    0.43
 -11  -7   3   10.83    0.46
 -11  -7   3   10.14    0.45
 -11   7   3   10.07    0.48
  11   7  -3   10.26    0.53
  10  -7  -3   -0.04    0.08
 -10  -7   3   -0.02    0.06
 -10  -7   3    0.05    0.08
  10  -7  -3    0.07    0.08
  10   7  -3   -0.10    0.14
 -10   7   3   -0.25    0.09
  -9  -7   3    0.12    0.09
  -9  -7   3    0.04    0.06
   9  -7  -3    0.12    0.09
   9  -7  -3    0.25    0.10
   9   7  -3    0.10    0.14
  -9   7   3    0.14    0.11
  -9   7   3    0.24    0.10
   8  -7  -3    5.43    0.28
  -8  -7   3    5.12    0.28
   8  -7  -3    5.51    0.31
  -8  -7   3    5.64    0.31
   8   7  -3    5.48    0.38
  -8   7   3    5.20    0.29
  -8   7   3    5.77    0.31
  -7  -7   3   21.90    0.64
   7  -7  -3   22.51    0.66
   7  -7  -3   21.16    0.59
  -7  -7   3   21.41    0.59
   7   7  -3   21.72    0.74
   7   7  -3   22.32    0.60
  -7   7   3   21.00    0.62
  -7   7   3   21.39    0.61
  -6  -7   3    0.47    0.09
   6  -7  -3    0.29    0.10
  -6  -7   3    0.39    0.10
   6  -7  -3    0.35    0.10
  -6   7   3    0.25    0.10
   6   7  -3    0.29    0.13
   6   7  -3    0.59    0.12
  -6   7   3    0.39    0.11
  -5  -7   3    2.46    0.19
   5  -7  -3    2.32    0.18
  -5  -7   3    2.45    0.16
   5  -7  -3    2.41    0.21
  -5   7   3    2.43    0.19
  -5   7   3    2.86    0.18
   5   7  -3    2.66    0.25
   5   7  -3    2.83    0.22
  -4  -7   3    9.26    0.36
  -4  -7   3    9.06    0.31
   4  -7  -3    9.16    0.38
   4  -7  -3    8.97    0.33
  -4   7   3    9.32    0.31
  -4   7   3    9.60    0.37
   4   7  -3    9.36    0.37
   4   7  -3    8.61    0.41
  -3  -7   3    3.24    0.20
   3  -7  -3    3.17    0.22
  -3  -7   3    3.39    0.17
   3  -7  -3    3.22    0.19
   3   7  -3    2.96    0.24
  -3   7   3    2.74    0.19
   3   7  -3    3.60    0.25
  -3   7   3    3.38    0.17
   2  -7  -3    2.97    0.21
  -2  -7   3    3.17    0.20
  -2  -7   3    2.68    0.15
   2  -7  -3    2.92    0.18
   2   7  -3    2.81    0.23
  -2   7   3    2.55    0.19
  -2   7   3    2.84    0.15
   2   7  -3    3.00    0.22
   1  -7  -3    0.09    0.06
  -1  -7   3    0.06    0.05
   1  -7  -3    0.16    0.08
  -1  -7   3    0.13    0.04
  -1   7   3    0.09    0.04
   1   7  -3    0.01    0.08
  -1   7   3    0.13    0.07
   1   7  -3    0.05    0.08
   0  -7   3    1.78    0.11
   0  -7  -3    1.69    0.15
   0  -7   3    1.90    0.15
   0  -7  -3    1.82    0.18
   0   7   3    1.95    0.10
   0   7   3    1.99    0.17
   0   7  -3    1.35    0.17
   0   7  -3    1.29    0.17
  -1  -7  -3    4.22    0.23
  -1  -7  -3    4.62    0.16
   1  -7   3    4.50    0.17
  -1  -7  -3    4.56    0.28
   1  -7   3    4.54    0.22
   1   7   3    4.82    0.24
  -1   7  -3    4.47    0.26
  -1   7  -3    4.28    0.27
  -1   7  -3    4.28    0.18
   2  -7   3    0.83    0.09
  -2  -7  -3    0.78    0.08
  -2  -7  -3    0.88    0.14
   2  -7   3    0.64    0.10
   2  -7   3    0.72    0.11
  -2  -7  -3    0.74    0.14
   2   7   3    0.65    0.11
  -2   7  -3    0.82    0.11
  -2   7  -3    0.63    0.14
   3  -7   3    1.71    0.10
   3  -7   3    1.69    0.15
  -3  -7  -3    1.93    0.12
   3  -7   3    1.54    0.15
  -3  -7  -3    1.54    0.17
  -3   7  -3    1.63    0.19
   3   7   3    1.71    0.15
   3   7   3    1.66    0.22
  -3   7  -3    1.60    0.14
   4  -7   3    1.21    0.14
   4  -7   3    1.13    0.09
   4  -7   3    1.16    0.14
  -4  -7  -3    1.31    0.11
  -4  -7  -3    1.18    0.16
   4   7   3    1.21    0.21
   4   7   3    1.20    0.14
  -4   7  -3    1.26    0.18
  -4   7  -3    1.20    0.15
   5  -7   3    1.47    0.16
  -5  -7  -3    1.71    0.19
   5  -7   3    1.70    0.12
   5  -7   3    1.55    0.14
  -5  -7  -3    1.51    0.13
   5   7   3    1.47    0.22
   5   7   3    1.41    0.15
  -5   7  -3    1.49    0.18
  -5   7  -3    1.45    0.18
   6  -7   3    1.43    0.16
  -6  -7  -3    1.19    0.16
  -6  -7  -3    1.59    0.14
  -6   7  -3    1.42    0.19
  -6   7  -3    1.32    0.17
   6   7   3    1.22    0.15
   6   7   3    0.98    0.19
  -7  -7  -3    0.12    0.06
   7  -7   3   -0.08    0.06
  -7  -7  -3    0.05    0.08
   7   7   3   -0.06    0.12
  -7   7  -3    0.07    0.09
   7   7   3   -0.07    0.07
  -7   7  -3   -0.01    0.09
  -8  -7  -3    0.48    0.12
   8  -7   3    0.51    0.12
  -8  -7  -3    0.34    0.09
   8   7   3    0.42    0.17
  -8   7  -3    0.43    0.13
  -8   7  -3    0.40    0.12
  -9  -7  -3    0.73    0.14
   9  -7   3    0.90    0.16
  -9  -7  -3    0.96    0.17
  -9   7  -3    0.64    0.15
   9   7   3    0.78    0.20
  -9   7  -3    0.77    0.15
  10  -7   3   -0.01    0.08
 -10  -7  -3    0.04    0.08
 -10  -7  -3   -0.01    0.08
 -10   7  -3   -0.01    0.10
  10   7   3   -0.05    0.13
 -11  -7  -3    2.84    0.25
 -11  -7  -3    2.89    0.26
  11  -7   3    2.68    0.24
 -11   7  -3    2.71    0.31
  11   7   3    3.00    0.36
 -11   8   3   -0.15    0.12
  11   8  -3    0.09    0.15
 -10  -8   3    1.09    0.19
  10  -8  -3    1.09    0.17
 -10  -8   3    0.80    0.16
 -10   8   3    0.75    0.18
  10   8  -3    1.25    0.26
  -9  -8   3    0.13    0.10
  -9  -8   3    0.14    0.10
   9  -8  -3    0.21    0.12
   9  -8  -3    0.27    0.11
  -9   8   3    0.00    0.09
   9   8  -3    0.07    0.14
  -9   8   3    0.20    0.11
   8  -8  -3    0.17    0.08
   8  -8  -3    0.09    0.09
  -8  -8   3    0.04    0.05
  -8  -8   3    0.10    0.09
  -8   8   3    0.03    0.11
  -8   8   3    0.14    0.12
   8   8  -3    0.13    0.14
   7  -8  -3    0.93    0.14
   7  -8  -3    0.74    0.16
  -7  -8   3    1.05    0.15
  -7  -8   3    0.87    0.15
   7   8  -3    0.90    0.21
   7   8  -3    0.91    0.16
  -7   8   3    0.93    0.17
  -7   8   3    0.79    0.16
   6  -8  -3    3.68    0.24
   6  -8  -3    3.95    0.27
  -6  -8   3    4.05    0.23
  -6  -8   3    4.31    0.27
   6   8  -3    4.11    0.27
  -6   8   3    3.93    0.25
  -6   8   3    3.84    0.27
   6   8  -3    3.49    0.30
   5  -8  -3    1.49    0.20
  -5  -8   3    1.47    0.16
   5  -8  -3    1.33    0.17
  -5  -8   3    1.29    0.17
  -5   8   3    1.35    0.18
   5   8  -3    1.30    0.22
   5   8  -3    1.26    0.18
  -5   8   3    1.53    0.17
  -4  -8   3    0.04    0.05
  -4  -8   3    0.11    0.08
   4  -8  -3    0.07    0.06
   4  -8  -3    0.00    0.08
   4   8  -3    0.06    0.12
   4   8  -3    0.00    0.10
  -4   8   3    0.08    0.08
  -4   8   3    0.03    0.07
  -3  -8   3    3.59    0.23
  -3  -8   3    3.49    0.19
   3  -8  -3    3.31    0.24
   3  -8  -3    3.41    0.22
  -3   8   3    3.42    0.24
  -3   8   3    3.54    0.19
   3   8  -3    3.47    0.27
   3   8  -3    3.29    0.26
   2  -8  -3    5.86    0.32
   2  -8  -3    5.90    0.28
  -2  -8   3    5.69    0.23
  -2  -8   3    5.78    0.29
   2   8  -3    6.31    0.35
   2   8  -3    6.17    0.32
  -2   8   3    5.19    0.29
   1  -8  -3    0.10    0.07
   1  -8  -3    0.21    0.10
  -1  -8   3    0.13    0.08
  -1  -8   3    0.10    0.05
   1   8  -3    0.00    0.09
   1   8  -3    0.00    0.09
  -1   8   3    0.12    0.09
   0  -8  -3    0.09    0.07
   0  -8   3    0.10    0.07
   0  -8   3    0.01    0.03
   0  -8  -3    0.17    0.10
   0   8  -3    0.17    0.09
   0   8   3    0.14    0.08
   0   8  -3    0.13    0.11
   1  -8   3    1.85    0.17
  -1  -8  -3    1.83    0.20
   1  -8   3    1.69    0.12
  -1  -8  -3    1.57    0.21
   1   8   3    1.88    0.17
  -1   8  -3    1.42    0.19
  -1   8  -3    1.76    0.21
  -2  -8  -3    1.22    0.16
  -2  -8  -3    1.12    0.18
   2  -8   3    1.22    0.15
   2   8   3    1.02    0.15
  -2   8  -3    1.28    0.19
  -2   8  -3    1.08    0.17
   3  -8   3    6.34    0.29
   3  -8   3    5.74    0.28
  -3  -8  -3    6.01    0.31
  -3   8  -3    5.50    0.32
   3   8   3    6.04    0.38
   3   8   3    5.42    0.28
  -3   8  -3    5.79    0.26
  -4  -8  -3   12.27    0.37
   4  -8   3   12.55    0.42
  -4  -8  -3   11.73    0.45
   4  -8   3   12.06    0.43
   4   8   3   12.44    0.56
  -4   8  -3   12.01    0.48
   4   8   3   12.22    0.44
  -4   8  -3   11.80    0.41
  -5  -8  -3    3.11    0.23
  -5  -8  -3    2.98    0.19
   5  -8   3    3.43    0.23
   5   8   3    2.53    0.30
  -5   8  -3    3.26    0.23
  -5   8  -3    3.51    0.26
   5   8   3    3.27    0.23
  -6  -8  -3    0.18    0.10
   6  -8   3    0.06    0.07
  -6  -8  -3    0.13    0.07
  -6   8  -3    0.08    0.09
  -6   8  -3    0.18    0.12
   6   8   3    0.00    0.12
   6   8   3   -0.06    0.08
  -7  -8  -3    0.49    0.10
  -7  -8  -3    0.46    0.13
   7  -8   3    0.82    0.14
   7   8   3    0.52    0.18
  -7   8  -3    0.74    0.17
  -7   8  -3    0.58    0.14
  -8  -8  -3    0.19    0.08
   8  -8   3    0.14    0.07
  -8  -8  -3   -0.10    0.07
  -8   8  -3    0.09    0.10
   8   8   3   -0.05    0.13
  -8   8  -3    0.01    0.09
  -9  -8  -3    0.89    0.17
  -9  -8  -3    0.94    0.15
   9  -8   3    1.10    0.19
   9   8   3    0.53    0.19
  -9   8  -3    0.66    0.16
  -9   8  -3    0.70    0.17
  10  -8   3    0.81    0.17
 -10  -8  -3    0.73    0.15
 -10  -8  -3    1.11    0.19
  10   8   3    0.78    0.22
 -10   8  -3    0.82    0.18
  -9  -9   3    1.40    0.21
  -9  -9   3    1.65    0.21
   9  -9  -3    1.76    0.21
  -9   9   3    1.50    0.24
  -9   9   3    1.61    0.23
   9   9  -3    1.59    0.29
  -8  -9   3   10.28    0.43
  -8  -9   3   10.76    0.48
   8  -9  -3   11.30    0.45
  -8   9   3   10.60    0.47
   8   9  -3   10.59    0.57
  -8   9   3   10.28    0.48
   7  -9  -3    0.12    0.11
  -7  -9   3    0.11    0.07
   7  -9  -3    0.11    0.10
  -7  -9   3    0.11    0.09
   7   9  -3   -0.08    0.17
  -7   9   3    0.05    0.12
  -7   9   3    0.04    0.11
   7   9  -3    0.24    0.16
   6  -9  -3    2.28    0.26
  -6  -9   3    2.05    0.17
   6  -9  -3    2.08    0.19
  -6  -9   3    1.90    0.24
   6   9  -3    2.15    0.24
  -6   9   3    2.03    0.22
   6   9  -3    2.12    0.29
  -6   9   3    1.64    0.22
   5  -9  -3    0.88    0.17
   5  -9  -3    0.90    0.14
  -5  -9   3    1.00    0.14
  -5  -9   3    0.65    0.15
   5   9  -3    1.04    0.21
  -5   9   3    0.95    0.17
   5   9  -3    0.96    0.17
  -4  -9   3    7.76    0.38
  -4  -9   3    8.18    0.32
   4  -9  -3    8.12    0.36
   4  -9  -3    9.10    0.43
  -4   9   3    7.72    0.39
   4   9  -3    8.75    0.41
   4   9  -3    8.25    0.44
   3  -9  -3    0.44    0.11
  -3  -9   3    0.52    0.10
  -3  -9   3    0.44    0.12
   3  -9  -3    0.17    0.11
   3   9  -3    0.36    0.14
  -3   9   3    0.43    0.13
   3   9  -3    0.37    0.13
   2  -9  -3    4.80    0.32
   2  -9  -3    4.04    0.26
  -2  -9   3    4.57    0.28
  -2  -9   3    4.64    0.22
   2   9  -3    4.37    0.30
  -2   9   3    4.65    0.30
   2   9  -3    4.85    0.33
   1  -9  -3    7.08    0.38
  -1  -9   3    7.10    0.35
   1  -9  -3    7.30    0.34
   1   9  -3    7.07    0.38
  -1   9   3    7.12    0.36
   1   9  -3    6.49    0.37
   0  -9  -3    1.32    0.20
   0  -9   3    1.40    0.18
   0  -9  -3    1.34    0.18
   0   9   3    1.35    0.19
   0   9  -3    1.14    0.20
   0   9  -3    1.27    0.20
  -1  -9  -3    0.34    0.11
   1  -9   3    0.41    0.11
  -1  -9  -3    0.30    0.12
   1   9   3    0.39    0.12
  -1   9  -3    0.41    0.13
  -1   9  -3    0.42    0.14
   2  -9   3   11.08    0.43
  -2  -9  -3   12.88    0.48
  -2   9  -3   11.43    0.48
   2   9   3   11.84    0.47
   2   9   3   11.02    0.55
  -2   9  -3   12.79    0.52
  -3  -9  -3    0.28    0.10
   3  -9   3    0.07    0.08
  -3   9  -3    0.27    0.18
  -3   9  -3    0.24    0.13
   3   9   3    0.07    0.13
   3   9   3    0.10    0.11
   4  -9   3    2.11    0.19
  -4  -9  -3    2.06    0.24
   4   9   3    1.56    0.26
   4   9   3    1.75    0.22
  -4   9  -3    1.87    0.25
   5  -9   3    1.44    0.19
  -5  -9  -3    1.43    0.21
  -5   9  -3    1.12    0.21
   5   9   3    1.43    0.20
   5   9   3    1.63    0.27
   6  -9   3    0.44    0.11
  -6  -9  -3    0.40    0.13
  -6   9  -3    0.55    0.18
   6   9   3    0.21    0.13
  -6   9  -3    0.51    0.17
   6   9   3    0.24    0.16
   7  -9   3    0.07    0.09
  -7  -9  -3    0.11    0.10
  -7   9  -3    0.04    0.13
   7   9   3    0.04    0.17
  -7   9  -3    0.09    0.10
   8  -9   3    0.54    0.12
  -8  -9  -3    0.77    0.17
  -8  -9  -3    0.55    0.15
   8   9   3    0.61    0.20
  -8   9  -3    0.93    0.18
  -8   9  -3    0.52    0.15
   9  -9   3    1.73    0.23
  -9  -9  -3    1.93    0.23
  -9  -9  -3    1.09    0.20
  -9   9  -3    1.49    0.23
   9   9   3    1.59    0.30
  -9   9  -3    1.85    0.25
  -7 -10   3    0.09    0.10
  -7 -10   3    0.07    0.08
   7 -10  -3   -0.01    0.06
   7  10  -3    0.14    0.17
  -7  10   3   -0.25    0.10
  -6 -10   3    0.04    0.07
   6 -10  -3    0.02    0.10
   6 -10  -3    0.03    0.07
  -6 -10   3   -0.04    0.06
   6  10  -3    0.32    0.18
  -6  10   3   -0.15    0.11
   6  10  -3   -0.14    0.10
   5 -10  -3    3.58    0.30
  -5 -10   3    3.75    0.28
   5 -10  -3    3.55    0.26
  -5  10   3    3.14    0.28
   5  10  -3    2.54    0.31
   5  10  -3    3.37    0.30
   4 -10  -3    0.05    0.08
   4 -10  -3    0.22    0.11
  -4 -10   3    0.16    0.11
  -4  10   3    0.12    0.12
   4  10  -3   -0.03    0.15
   4  10  -3    0.12    0.13
   3 -10  -3    0.69    0.16
   3 -10  -3    0.51    0.13
  -3 -10   3    1.06    0.19
   3  10  -3    0.61    0.18
   3  10  -3    0.68    0.18
  -3  10   3    0.59    0.18
   2 -10  -3    2.83    0.24
   2 -10  -3    3.06    0.28
  -2 -10   3    3.76    0.27
   2  10  -3    3.27    0.31
   2  10  -3    3.35    0.31
  -2  10   3    2.86    0.27
   1 -10  -3    0.54    0.16
   1 -10  -3    0.59    0.15
  -1 -10   3    0.73    0.16
   1  10  -3    0.57    0.17
   1  10  -3    0.63    0.18
  -1  10   3    0.64    0.18
   0 -10  -3    9.58    0.48
   0 -10   3   10.08    0.44
   0 -10  -3   10.27    0.45
   0  10  -3    9.65    0.49
   0  10  -3   10.09    0.49
   0  10   3    9.89    0.46
  -1 -10  -3   -0.12    0.06
   1 -10   3    0.21    0.10
   1  10   3    0.21    0.14
  -1  10  -3   -0.23    0.10
   1  10   3    0.05    0.11
  -1  10  -3    0.06    0.11
  -2 -10  -3    0.88    0.17
   2 -10   3    0.65    0.14
   2  10   3    0.57    0.16
  -2  10  -3    0.35    0.16
   2  10   3    0.79    0.21
  -3 -10  -3    0.79    0.16
   3 -10   3    0.63    0.14
   3  10   3    0.73    0.21
   3  10   3    0.54    0.16
  -3  10  -3    0.48    0.16
   4 -10   3    0.27    0.11
  -4 -10  -3   -0.03    0.09
  -4  10  -3    0.14    0.14
   4  10   3    0.15    0.13
   4  10   3   -0.11    0.11
  -5 -10  -3    1.48    0.22
   5 -10   3    1.84    0.22
  -5  10  -3    1.65    0.25
   5  10   3    1.53    0.28
   5  10   3    1.42    0.21
   6 -10   3    7.95    0.39
  -6 -10  -3    8.88    0.44
   6  10   3    7.05    0.49
   6  10   3    7.66    0.42
  -6  10  -3    7.61    0.45
   7 -10   3    1.19    0.20
  -7 -10  -3    1.58    0.24
   7  10   3    1.53    0.29
  -7  10  -3    1.28    0.23
   4 -11  -3    3.26    0.26
   4  11  -3    3.26    0.37
   4  11  -3    3.35    0.32
  -4  11   3    2.70    0.32
   3 -11  -3    0.11    0.13
   3 -11  -3   -0.01    0.08
  -3 -11   3    0.13    0.11
  -3  11   3   -0.03    0.15
   3  11  -3    0.02    0.15
   3  11  -3   -0.03    0.13
  -2 -11   3    0.10    0.10
   2 -11  -3    0.20    0.13
   2 -11  -3    0.28    0.14
   2  11  -3    0.02    0.16
   2  11  -3    0.04    0.12
  -2  11   3    0.12    0.14
   1 -11  -3    1.80    0.27
   1 -11  -3    1.60    0.23
  -1 -11   3    1.92    0.25
   1  11  -3    1.34    0.23
  -1  11   3    1.44    0.24
   1  11  -3    1.30    0.25
   0 -11  -3    0.22    0.10
   0 -11   3    0.10    0.08
   0  11   3    0.20    0.15
   0  11   3   -0.23    0.12
   0  11  -3   -0.02    0.14
   0  11  -3    0.05    0.14
   1 -11   3    0.42    0.15
  -1 -11  -3    0.31    0.14
   1  11   3    0.14    0.16
  -1  11  -3    0.69    0.21
   1  11   3    0.71    0.20
   2 -11   3    0.60    0.16
  -2 -11  -3    0.61    0.16
  -2  11  -3    0.55    0.19
   2  11   3    0.48    0.20
   2  11   3    0.58    0.20
  -3 -11  -3   -0.01    0.08
   3 -11   3    0.07    0.08
   3  11   3   -0.14    0.14
  -3  11  -3   -0.09    0.13
   3  11   3    0.15    0.15
  15   0  -4    0.25    0.10
 -15   0   4   -0.14    0.09
  15   0  -4    0.09    0.10
 -15   0   4   -0.02    0.08
  14   0  -4    0.27    0.12
  14   0  -4    0.39    0.12
 -14   0   4    0.05    0.11
 -14   0   4    0.12    0.07
 -13   0   4    0.00    0.09
  13   0  -4   -0.02    0.07
  13   0  -4    0.10    0.09
 -13   0   4    0.01    0.06
 -12   0   4    4.77    0.27
 -12   0   4    5.41    0.28
  12   0  -4    5.16    0.28
  12   0  -4    5.87    0.31
  11   0  -4    0.01    0.06
 -11   0   4    0.09    0.05
 -11   0   4   -0.10    0.05
  11   0  -4    0.06    0.06
  10   0  -4    4.11    0.23
 -10   0   4    4.40    0.22
  10   0  -4    4.34    0.24
 -10   0   4    4.20    0.23
  -9   0   4   -0.07    0.04
   9   0  -4   -0.03    0.04
   9   0  -4   -0.07    0.05
  -9   0   4   -0.02    0.04
   8   0  -4   21.02    0.52
  -8   0   4   20.96    0.51
  -8   0   4   21.26    0.51
  -8   0   4   21.33    0.41
   8   0  -4   21.79    0.56
  -7   0   4    0.04    0.03
   7   0  -4    0.04    0.04
   7   0  -4   -0.04    0.04
   7   0  -4    0.06    0.02
   6   0  -4   27.31    0.61
   6   0  -4   26.87    0.51
  -6   0   4   26.16    0.55
   6   0  -4   27.26    0.56
  -6   0   4   26.70    0.55
   5   0  -4   -0.01    0.02
  -5   0   4   -0.01    0.02
   5   0  -4   -0.01    0.03
  -5   0   4   -0.04    0.02
   5   0  -4    0.01    0.03
  -4   0   4   40.96    0.75
   4   0  -4   42.33    0.76
   4   0  -4   41.89    0.82
   4   0  -4   42.42    0.74
  -4   0   4   43.04    0.77
  -3   0   4   -0.01    0.01
   3   0  -4   -0.01    0.01
   3   0  -4   -0.01    0.01
   3   0  -4   -0.02    0.02
   2   0  -4    0.04    0.03
   2   0  -4    0.10    0.02
   2   0  -4    0.08    0.04
  -2   0   4    0.07    0.03
   2   0  -4    0.07    0.02
  -2   0   4    0.04    0.02
   0   0  -4    0.50    0.05
   0   0  -4    0.56    0.04
   0   0   4    0.62    0.03
   0   0  -4    0.59    0.05
   0   0   4    0.54    0.02
  -1   0  -4    0.01    0.02
   1   0   4    0.00    0.01
   1   0   4    0.01    0.02
  -1   0  -4   -0.03    0.02
   1   0   4   -0.01    0.01
  -2   0  -4    1.13    0.07
  -2   0  -4    1.29    0.08
  -2   0  -4    1.12    0.06
   2   0   4    1.17    0.07
  -2   0  -4    1.48    0.06
  -3   0  -4    0.00    0.01
   3   0   4   -0.03    0.01
  -3   0  -4    0.00    0.03
   3   0   4    0.03    0.03
  -3   0  -4    0.12    0.03
   4   0   4   52.19    0.95
  -4   0  -4   51.68    0.91
   4   0   4   52.47    0.93
  -4   0  -4   51.83    0.98
  -4   0  -4   51.85    0.95
  -5   0  -4    0.02    0.03
   5   0   4    0.04    0.04
   5   0   4   -0.01    0.04
  -5   0  -4   -0.01    0.02
  -5   0  -4   -0.01    0.04
  -6   0  -4    2.98    0.10
   6   0   4    2.95    0.14
  -6   0  -4    2.65    0.16
   6   0   4    2.93    0.16
  -6   0  -4    2.98    0.16
  -7   0  -4   -0.05    0.05
   7   0   4    0.02    0.05
  -7   0  -4    0.01    0.02
   7   0   4   -0.05    0.05
  -7   0  -4   -0.01    0.04
   8   0   4    2.50    0.14
  -8   0  -4    2.25    0.18
   8   0   4    2.52    0.17
  -8   0  -4    2.51    0.16
  -9   0  -4    0.00    0.07
   9   0   4    0.04    0.05
   9   0   4    0.02    0.07
  -9   0  -4    0.03    0.05
 -10   0  -4    0.70    0.13
 -10   0  -4    0.80    0.13
  10   0   4    0.83    0.11
  10   0   4    0.90    0.14
  11   0   4    0.03    0.06
  11   0   4    0.05    0.08
 -11   0  -4    0.03    0.07
 -11   0  -4    0.05    0.07
  12   0   4    0.27    0.10
 -12   0  -4    0.32    0.11
 -12   0  -4    0.50    0.12
  13   0   4    0.05    0.08
 -13   0  -4    0.00    0.07
 -13   0  -4    0.12    0.09
 -14   0  -4   18.07    0.67
  14   0   4   17.90    0.66
 -14   0  -4   19.65    0.66
 -15  -1   4   -0.06    0.06
  15  -1  -4    0.15    0.10
  15  -1  -4    0.07    0.09
 -15  -1   4   -0.03    0.09
 -15   1   4    0.04    0.09
 -15   1   4    0.09    0.12
  15   1  -4    0.30    0.10
  15   1  -4    0.10    0.09
 -14  -1   4    1.62    0.22
  14  -1  -4    1.56    0.20
 -14  -1   4    1.31    0.20
  14  -1  -4    1.22    0.18
  14   1  -4    1.61    0.21
 -14   1   4    1.42    0.19
  14   1  -4    1.09    0.18
 -14   1   4    1.08    0.20
  13  -1  -4    0.94    0.16
 -13  -1   4    0.75    0.15
 -13  -1   4    0.85    0.16
  13  -1  -4    0.99    0.17
 -13   1   4    0.80    0.16
 -13   1   4    0.96    0.15
  13   1  -4    0.92    0.16
  13   1  -4    0.83    0.15
  12  -1  -4    1.38    0.18
  12  -1  -4    1.47    0.19
 -12  -1   4    1.53    0.18
 -12  -1   4    1.83    0.17
  12   1  -4    1.64    0.19
 -12   1   4    1.54    0.19
 -12   1   4    1.57    0.17
  12   1  -4    1.58    0.20
 -11  -1   4    0.13    0.07
  11  -1  -4    0.02    0.07
  11  -1  -4    0.01    0.07
 -11  -1   4    0.00    0.05
 -11   1   4    0.04    0.05
  11   1  -4    0.05    0.06
  11   1  -4    0.06    0.08
 -11   1   4    0.03    0.07
  10  -1  -4   14.29    0.47
 -10  -1   4   14.10    0.42
 -10  -1   4   14.17    0.44
  10  -1  -4   13.97    0.44
 -10   1   4   14.55    0.42
  10   1  -4   13.46    0.45
  10   1  -4   14.10    0.47
 -10   1   4   13.89    0.44
   9  -1  -4    5.13    0.23
  -9  -1   4    5.22    0.24
  -9  -1   4    4.91    0.21
   9  -1  -4    5.00    0.25
   9   1  -4    4.50    0.24
   9   1  -4    5.15    0.24
  -9   1   4    4.80    0.23
  -9   1   4    4.43    0.20
   8  -1  -4    5.47    0.25
  -8  -1   4    5.24    0.21
   8  -1  -4    5.61    0.23
  -8  -1   4    5.27    0.22
  -8   1   4    5.38    0.22
   8   1  -4    5.39    0.24
   8   1  -4    5.48    0.14
  -8   1   4    5.43    0.21
   8   1  -4    5.12    0.24
  -8   1   4    5.77    0.17
   7  -1  -4   47.18    1.01
   7  -1  -4   50.49    0.95
  -7  -1   4   50.24    0.94
  -7  -1   4   48.15    0.95
  -7   1   4   50.68    0.90
   7   1  -4   49.32    1.02
  -7   1   4   49.64    0.93
  -7   1   4   50.33    0.97
   7   1  -4   50.07    0.97
   7   1  -4   50.17    0.87
  -6  -1   4    1.80    0.11
   6  -1  -4    1.61    0.12
   6  -1  -4    1.83    0.09
   6  -1  -4    1.81    0.11
  -6  -1   4    1.81    0.10
  -6   1   4    1.70    0.10
  -6   1   4    1.91    0.10
   6   1  -4    1.71    0.13
   6   1  -4    1.76    0.08
   6   1  -4    2.04    0.12
   5  -1  -4   61.82    1.08
  -5  -1   4   61.79    1.09
   5  -1  -4   61.35    1.08
  -5  -1   4   61.62    1.10
   5  -1  -4   62.40    1.17
   5   1  -4   61.91    1.08
   5   1  -4   61.24    1.17
  -5   1   4   62.34    1.07
   5   1  -4   63.14    1.10
  -5   1   4   60.99    1.11
   4  -1  -4   11.17    0.25
   4  -1  -4   10.94    0.26
   4  -1  -4   10.81    0.30
  -4  -1   4   11.25    0.25
  -4  -1   4   10.72    0.26
  -4  -1   4   11.14    0.25
  -4   1   4   11.03    0.27
   4   1  -4   11.04    0.30
   4   1  -4   11.06    0.26
  -4   1   4   10.99    0.24
   3  -1  -4    9.85    0.24
  -3  -1   4    9.70    0.23
  -3  -1   4    9.49    0.21
   3  -1  -4    9.32    0.26
   3  -1  -4    9.75    0.21
  -3  -1   4    9.50    0.22
  -3   1   4    9.72    0.20
  -3   1   4    9.95    0.24
   3   1  -4    9.46    0.23
   3   1  -4    9.47    0.26
   2  -1  -4   32.38    0.60
   2  -1  -4   32.30    0.54
  -2  -1   4   32.09    0.58
  -2  -1   4   32.18    0.57
   2  -1  -4   31.04    0.62
  -2  -1   4   31.91    0.54
   2   1  -4   32.55    0.61
  -2   1   4   32.60    0.59
  -2   1   4   32.47    0.54
   2   1  -4   32.18    0.60
  -1  -1   4    1.52    0.05
   1  -1  -4    1.43    0.08
   1  -1  -4    1.50    0.08
  -1  -1   4    1.51    0.07
   1  -1  -4    1.56    0.05
  -1   1   4    1.48    0.05
   1   1  -4    1.48    0.08
   1   1  -4    1.55    0.07
   1   1  -4    1.43    0.07
   0  -1  -4  112.28    1.85
   0  -1  -4  111.69    1.76
   0  -1   4  112.03    1.82
   0  -1   4  112.63    1.75
   0  -1  -4  111.20    1.87
   0  -1  -4  110.59    1.88
   0   1   4  112.39    1.80
   0   1  -4  111.02    1.86
   0   1  -4  109.57    1.87
   0   1  -4  112.50    1.84
  -1  -1  -4  304.36    5.16
  -1  -1  -4  321.69    5.05
  -1  -1  -4  318.92    5.30
   1  -1   4  331.65    5.27
  -1  -1  -4  318.64    5.38
  -1  -1  -4  312.66    5.34
   1  -1   4  332.68    5.15
   1  -1   4  332.77    5.30
  -1   1  -4  329.48    5.27
  -1   1  -4  336.73    5.42
  -1   1  -4  319.24    5.22
   2  -1   4    6.25    0.19
  -2  -1  -4    6.32    0.17
  -2  -1  -4    5.96    0.18
   2  -1   4    6.33    0.17
  -2  -1  -4    5.87    0.17
  -2  -1  -4    6.10    0.17
  -2  -1  -4    5.97    0.16
  -2   1  -4    6.09    0.19
  -2   1  -4    6.37    0.18
  -3  -1  -4   48.67    0.85
   3  -1   4   48.50    0.80
  -3  -1  -4   46.76    0.87
  -3  -1  -4   47.37    0.89
  -3  -1  -4   49.28    0.86
   3  -1   4   49.21    0.86
   3  -1   4   47.21    0.80
   3   1   4   49.83    0.91
  -3   1  -4   48.09    0.88
  -3   1  -4   48.61    0.91
  -3   1  -4   48.86    0.87
   4  -1   4   78.89    1.36
   4  -1   4   79.50    1.32
  -4  -1  -4   78.53    1.33
  -4  -1  -4   78.05    1.40
  -4  -1  -4   79.04    1.38
  -4   1  -4   79.61    1.36
  -4   1  -4   79.68    1.38
   4   1   4   79.68    1.39
   4   1   4   79.00    1.41
  -4   1  -4   77.75    1.42
  -5  -1  -4    6.09    0.22
   5  -1   4    6.01    0.22
  -5  -1  -4    5.85    0.15
   5  -1   4    5.95    0.16
  -5  -1  -4    6.36    0.22
  -5   1  -4    6.50    0.24
   5   1   4    5.97    0.23
  -5   1  -4    5.63    0.21
  -5   1  -4    6.05    0.17
   5   1   4    5.90    0.21
  -6  -1  -4    1.56    0.11
  -6  -1  -4    1.67    0.13
   6  -1   4    1.53    0.08
   6  -1   4    1.45    0.12
  -6  -1  -4    1.53    0.06
  -6   1  -4    1.42    0.08
  -6   1  -4    1.49    0.13
   6   1   4    1.46    0.13
  -6   1  -4    1.52    0.11
   6   1   4    1.44    0.12
   7  -1   4   87.27    1.58
   7  -1   4   86.28    1.51
  -7  -1  -4   85.98    1.60
  -7  -1  -4   87.14    1.59
  -7   1  -4   86.62    1.47
   7   1   4   86.04    1.59
  -7   1  -4   88.21    1.64
   7   1   4   84.24    1.59
  -7   1  -4   84.22    1.57
  -8  -1  -4   24.72    0.62
   8  -1   4   24.76    0.61
   8  -1   4   23.89    0.52
  -8  -1  -4   24.17    0.60
   8   1   4   23.45    0.62
  -8   1  -4   20.46    0.52
  -8   1  -4   24.18    0.64
   8   1   4   23.66    0.58
  -8   1  -4   24.19    0.60
   9  -1   4   42.76    0.85
  -9  -1  -4   42.71    0.94
   9  -1   4   41.81    0.95
  -9  -1  -4   41.97    0.95
  -9   1  -4   43.01    0.99
  -9   1  -4   42.89    0.93
   9   1   4   42.59    0.91
   9   1   4   40.26    0.95
 -10  -1  -4   15.05    0.49
 -10  -1  -4   15.72    0.50
  10  -1   4   15.27    0.41
  10  -1   4   14.89    0.50
 -10   1  -4   15.24    0.49
  10   1   4   15.01    0.45
 -10   1  -4   15.23    0.52
  10   1   4   15.43    0.52
 -11  -1  -4    1.79    0.20
  11  -1   4    1.32    0.17
 -11  -1  -4    1.96    0.22
 -11   1  -4    2.32    0.21
 -11   1  -4    1.71    0.19
  11   1   4    1.61    0.15
  11   1   4    1.78    0.21
 -12  -1  -4    0.14    0.08
  12  -1   4    0.08    0.07
 -12  -1  -4    0.19    0.10
 -12   1  -4   -0.06    0.07
  12   1   4    0.17    0.07
 -12   1  -4    0.14    0.11
  12   1   4    0.22    0.10
  13  -1   4    2.74    0.25
 -13  -1  -4    2.90    0.25
 -13  -1  -4    2.80    0.24
 -13   1  -4    2.93    0.31
  13   1   4    1.89    0.23
 -13   1  -4    2.62    0.22
 -14  -1  -4    2.64    0.25
 -14  -1  -4    2.70    0.24
  14  -1   4    2.39    0.28
  14   1   4    2.41    0.28
 -14   1  -4    2.71    0.30
 -14   1  -4    2.63    0.24
  15  -2  -4    5.10    0.32
  15  -2  -4    5.62    0.35
 -15  -2   4    5.05    0.33
 -15   2   4    4.80    0.36
  15   2  -4    5.04    0.33
  15   2  -4    5.26    0.33
 -14  -2   4    2.08    0.24
  14  -2  -4    1.90    0.23
  14  -2  -4    1.51    0.20
 -14   2   4    1.88    0.25
  14   2  -4    1.61    0.22
 -14   2   4    1.97    0.21
  14   2  -4    2.51    0.28
  13  -2  -4    0.89    0.15
 -13  -2   4    0.75    0.14
 -13  -2   4    0.74    0.14
  13  -2  -4    0.93    0.16
 -13   2   4    0.95    0.15
  13   2  -4    0.76    0.15
  13   2  -4    0.67    0.15
 -13   2   4    0.76    0.17
 -12  -2   4    4.67    0.27
 -12  -2   4    4.72    0.26
  12  -2  -4    4.90    0.27
  12  -2  -4    4.64    0.28
 -12   2   4    4.67    0.29
  12   2  -4    5.05    0.30
 -12   2   4    4.72    0.25
  12   2  -4    5.25    0.30
 -11  -2   4    2.42    0.19
  11  -2  -4    2.34    0.20
 -11  -2   4    2.47    0.18
  11  -2  -4    2.42    0.19
  11   2  -4    2.45    0.21
 -11   2   4    1.94    0.16
 -11   2   4    2.73    0.22
  11   2  -4    2.27    0.20
  10  -2  -4    1.98    0.16
  10  -2  -4    1.85    0.16
 -10  -2   4    2.00    0.16
 -10  -2   4    1.76    0.14
 -10   2   4    1.52    0.15
 -10   2   4    1.72    0.14
  10   2  -4    1.94    0.17
  10   2  -4    1.91    0.18
  -9  -2   4   28.08    0.63
   9  -2  -4   27.30    0.66
  -9  -2   4   27.23    0.67
   9  -2  -4   29.24    0.72
  -9   2   4   27.46    0.60
   9   2  -4   28.93    0.70
  -9   2   4   28.28    0.68
   9   2  -4   26.92    0.71
  -9   2   4   28.05    0.63
   8  -2  -4    3.11    0.19
   8  -2  -4    3.03    0.17
  -8  -2   4    2.99    0.14
  -8  -2   4    2.89    0.17
  -8   2   4    2.89    0.15
  -8   2   4    3.18    0.14
   8   2  -4    2.98    0.11
   8   2  -4    2.75    0.18
  -8   2   4    3.03    0.17
   8   2  -4    2.91    0.20
  -7  -2   4    2.64    0.12
   7  -2  -4    2.71    0.15
   7  -2  -4    2.65    0.17
  -7  -2   4    2.73    0.15
   7   2  -4    2.59    0.11
   7   2  -4    2.59    0.16
   7   2  -4    2.72    0.18
  -7   2   4    2.80    0.13
  -7   2   4    2.80    0.13
   6  -2  -4    1.36    0.09
  -6  -2   4    1.21    0.09
  -6  -2   4    1.16    0.07
   6  -2  -4    1.21    0.10
  -6  -2   4    1.31    0.10
  -6   2   4    1.29    0.08
   6   2  -4    1.22    0.08
  -6   2   4    1.41    0.10
  -6   2   4    1.09    0.07
   6   2  -4    1.17    0.14
   5  -2  -4    7.63    0.22
  -5  -2   4    7.72    0.23
  -5  -2   4    7.39    0.22
   5  -2  -4    7.63    0.26
  -5  -2   4    7.36    0.19
   5   2  -4    7.49    0.21
  -5   2   4    7.66    0.23
  -5   2   4    7.40    0.19
  -5   2   4    7.00    0.22
   5   2  -4    7.43    0.27
  -4  -2   4   48.31    0.83
  -4  -2   4   47.98    0.86
  -4  -2   4   46.96    0.84
   4  -2  -4   47.67    0.84
   4  -2  -4   48.06    0.93
   4   2  -4   46.60    0.86
   4   2  -4   46.86    0.93
  -4   2   4   47.99    0.80
  -4   2   4   45.74    0.87
  -4   2   4   46.34    0.89
   3  -2  -4  118.04    1.98
   3  -2  -4  117.63    2.04
  -3  -2   4  118.29    1.92
  -3  -2   4  112.09    1.89
  -3  -2   4  117.36    1.94
   3  -2  -4  116.36    1.88
   3   2  -4  117.85    1.98
   3   2  -4  118.18    2.04
  -3   2   4  116.58    1.97
  -3   2   4  118.06    1.87
   2  -2  -4   71.78    1.19
   2  -2  -4   73.88    1.27
  -2  -2   4   71.58    1.20
   2  -2  -4   73.18    1.31
  -2  -2   4   72.59    1.22
  -2  -2   4   74.96    1.23
   2  -2  -4   74.08    1.16
   2   2  -4   72.55    1.28
   2   2  -4   70.93    1.30
  -2   2   4   72.68    1.16
   1  -2  -4    0.68    0.05
   1  -2  -4    0.71    0.06
   1  -2  -4    0.63    0.06
  -1  -2   4    0.77    0.05
  -1  -2   4    0.71    0.05
  -1   2   4    0.76    0.03
   1   2  -4    0.79    0.08
  -1   2   4    0.72    0.03
   1   2  -4    0.78    0.05
   1   2  -4    0.69    0.08
  -1   2   4    0.60    0.05
   0  -2   4   32.65    0.58
   0  -2  -4   33.67    0.59
   0  -2  -4   32.45    0.63
   0  -2  -4   33.41    0.66
   0  -2   4   33.17    0.61
   0  -2  -4   33.22    0.56
   0   2  -4   33.39    0.61
   0   2   4   33.64    0.61
   0   2  -4   32.72    0.62
   0   2  -4   33.33    0.65
  -1  -2  -4  127.86    2.07
  -1  -2  -4  128.73    2.12
  -1  -2  -4  128.00    2.20
   1  -2   4  127.23    2.06
   1  -2   4  128.07    2.12
  -1  -2  -4  126.72    2.08
  -1  -2  -4  127.09    2.15
  -1   2  -4  132.61    2.12
  -1   2  -4  126.13    2.15
  -1   2  -4  130.39    2.14
  -1   2  -4  131.57    2.18
  -2  -2  -4   68.29    1.18
   2  -2   4   69.10    1.20
  -2  -2  -4   68.00    1.25
  -2  -2  -4   69.30    1.18
  -2  -2  -4   68.42    1.20
  -2  -2  -4   68.41    1.19
   2  -2   4   69.71    1.17
  -2   2  -4   68.87    1.23
  -2   2  -4   69.75    1.13
  -2   2  -4   70.78    1.14
  -2   2  -4   68.52    1.23
  -3  -2  -4    7.14    0.21
  -3  -2  -4    6.86    0.23
  -3  -2  -4    6.82    0.20
  -3  -2  -4    7.19    0.21
   3  -2   4    7.08    0.22
  -3  -2  -4    7.07    0.19
   3  -2   4    7.26    0.14
   3  -2   4    7.11    0.21
  -3   2  -4    6.85    0.21
  -3   2  -4    7.22    0.13
  -3   2  -4    7.17    0.23
  -4  -2  -4   63.53    1.15
   4  -2   4   63.43    1.06
   4  -2   4   62.18    1.13
  -4  -2  -4   64.55    1.14
  -4  -2  -4   63.58    1.10
  -4  -2  -4   64.06    1.15
   4   2   4   63.72    1.22
  -4   2  -4   64.58    1.15
  -4   2  -4   62.67    1.19
  -4   2  -4   65.20    1.07
  -4   2  -4   62.97    1.14
   5  -2   4    0.37    0.06
   5  -2   4    0.51    0.04
  -5  -2  -4    0.43    0.07
  -5  -2  -4    0.62    0.08
  -5  -2  -4    0.49    0.07
   5   2   4    0.69    0.06
  -5   2  -4    0.61    0.10
   5   2   4    0.55    0.09
  -5   2  -4    0.57    0.07
  -5   2  -4    0.53    0.07
  -6  -2  -4    7.36    0.26
  -6  -2  -4    7.40    0.26
  -6  -2  -4    7.35    0.26
   6  -2   4    7.28    0.27
   6  -2   4    7.63    0.20
  -6   2  -4    7.75    0.23
   6   2   4    7.94    0.20
  -6   2  -4    7.65    0.30
   6   2   4    7.43    0.28
  -6   2  -4    7.90    0.26
   7  -2   4    0.03    0.05
   7  -2   4    0.03    0.03
  -7  -2  -4    0.03    0.05
  -7  -2  -4    0.02    0.05
   7   2   4    0.06    0.02
  -7   2  -4    0.04    0.04
  -7   2  -4    0.04    0.04
   7   2   4   -0.06    0.05
   7   2   4    0.01    0.08
  -7   2  -4    0.04    0.07
  -8  -2  -4    9.31    0.34
   8  -2   4    9.09    0.34
  -8  -2  -4    9.64    0.34
   8  -2   4    9.74    0.27
  -8   2  -4    9.47    0.33
  -8   2  -4    9.63    0.26
   8   2   4    9.18    0.37
   8   2   4    9.97    0.36
  -8   2  -4    9.08    0.36
   9  -2   4    0.11    0.05
  -9  -2  -4    0.08    0.06
   9  -2   4    0.07    0.07
  -9  -2  -4    0.09    0.06
   9   2   4    0.01    0.07
  -9   2  -4    0.10    0.07
  -9   2  -4    0.31    0.11
   9   2   4    0.13    0.10
 -10  -2  -4    8.27    0.35
 -10  -2  -4    7.89    0.34
  10  -2   4    8.26    0.36
  10   2   4    8.16    0.35
 -10   2  -4    7.90    0.33
  10   2   4    8.39    0.38
 -10   2  -4    7.84    0.37
  11  -2   4    1.22    0.17
 -11  -2  -4    1.49    0.18
 -11  -2  -4    1.60    0.18
  11   2   4    1.58    0.18
 -11   2  -4    1.30    0.19
 -11   2  -4    1.36    0.17
  11   2   4    1.52    0.20
 -12  -2  -4    4.68    0.28
 -12  -2  -4    4.67    0.29
  12  -2   4    4.67    0.28
 -12   2  -4    5.25    0.33
  12   2   4    4.39    0.30
  12   2   4    5.02    0.28
 -12   2  -4    4.94    0.28
 -13  -2  -4    3.21    0.25
 -13  -2  -4    2.94    0.24
  13  -2   4    3.14    0.26
  13   2   4    3.57    0.41
  13   2   4    3.25    0.27
 -13   2  -4    3.27    0.24
 -13   2  -4    3.13    0.28
 -14  -2  -4    1.69    0.22
  14  -2   4    1.27    0.21
 -14   2  -4    1.60    0.24
  14   2   4    1.21    0.21
 -14   2  -4    1.64    0.21
  14  -3  -4    1.69    0.22
 -14  -3   4    1.90    0.24
  14  -3  -4    1.72    0.22
  14   3  -4    2.11    0.26
 -14   3   4    2.11    0.26
  14   3  -4    1.70    0.23
 -13  -3   4    1.18    0.17
  13  -3  -4    1.81    0.22
  13  -3  -4    1.38    0.19
  13   3  -4    1.50    0.20
  13   3  -4    1.41    0.20
 -13   3   4    1.40    0.22
  12  -3  -4    0.00    0.06
 -12  -3   4   -0.01    0.07
  12  -3  -4    0.10    0.07
  12   3  -4    0.03    0.09
 -12   3   4   -0.07    0.09
  12   3  -4   -0.06    0.07
 -12   3   4    0.00    0.05
  11  -3  -4    0.83    0.13
  11  -3  -4    0.74    0.13
 -11  -3   4    0.76    0.13
 -11   3   4    0.93    0.16
  11   3  -4    0.84    0.15
  11   3  -4    1.02    0.18
 -11   3   4    1.09    0.13
 -10  -3   4   -0.02    0.06
  10  -3  -4    0.02    0.05
 -10  -3   4   -0.06    0.05
  10  -3  -4    0.06    0.06
 -10   3   4   -0.06    0.05
 -10   3   4   -0.01    0.04
  10   3  -4    0.15    0.09
  10   3  -4   -0.02    0.06
  -9  -3   4    7.01    0.25
  -9  -3   4    7.47    0.30
   9  -3  -4    6.91    0.29
   9  -3  -4    6.78    0.30
   9   3  -4    7.17    0.33
  -9   3   4    7.43    0.24
   9   3  -4    6.88    0.32
  -9   3   4    6.97    0.30
  -9   3   4    7.24    0.25
  -8  -3   4   12.14    0.32
   8  -3  -4   12.67    0.41
  -8  -3   4   11.17    0.37
   8  -3  -4   12.00    0.37
  -8  -3   4   12.25    0.37
  -8   3   4   12.25    0.33
  -8   3   4   12.20    0.38
   8   3  -4   11.90    0.29
   8   3  -4   11.65    0.42
  -8   3   4   11.56    0.32
  -7  -3   4    0.04    0.03
  -7  -3   4    0.01    0.04
   7  -3  -4    0.03    0.04
   7  -3  -4    0.00    0.04
  -7  -3   4   -0.01    0.03
   7   3  -4    0.02    0.04
  -7   3   4    0.04    0.03
   7   3  -4   -0.02    0.08
  -7   3   4   -0.01    0.02
  -7   3   4    0.06    0.05
  -6  -3   4    0.00    0.04
  -6  -3   4    0.00    0.03
   6  -3  -4    0.01    0.04
   6  -3  -4   -0.05    0.02
  -6  -3   4    0.09    0.03
  -6   3   4   -0.02    0.02
  -6   3   4    0.05    0.03
   6   3  -4    0.17    0.09
   6   3  -4    0.04    0.04
  -6   3   4   -0.01    0.03
  -5  -3   4   20.19    0.39
   5  -3  -4   20.48    0.45
  -5  -3   4   20.87    0.47
  -5  -3   4   19.52    0.46
   5  -3  -4   20.06    0.50
  -5   3   4   20.29    0.47
  -5   3   4   20.59    0.39
   5   3  -4   20.45    0.54
   5   3  -4   20.25    0.45
  -5   3   4   20.33    0.48
   4  -3  -4    2.93    0.15
   4  -3  -4    3.00    0.13
  -4  -3   4    2.94    0.09
  -4  -3   4    3.18    0.14
  -4  -3   4    3.12    0.14
  -4   3   4    3.01    0.08
   4   3  -4    3.17    0.18
   4   3  -4    2.79    0.14
  -4   3   4    2.79    0.14
  -4   3   4    3.05    0.13
  -3  -3   4   62.40    1.08
   3  -3  -4   60.90    1.06
  -3  -3   4   62.37    1.03
  -3  -3   4   62.16    1.09
   3  -3  -4   61.11    1.17
   3   3  -4   60.57    1.13
   3   3  -4   61.45    1.18
  -3   3   4   60.49    1.15
  -3   3   4   62.55    1.10
  -2  -3   4    1.50    0.07
   2  -3  -4    1.41    0.10
  -2  -3   4    1.38    0.08
   2  -3  -4    1.47    0.08
  -2  -3   4    1.43    0.08
  -2   3   4    1.31    0.08
   2   3  -4    1.59    0.12
  -2   3   4    1.34    0.10
   2   3  -4    1.25    0.10
  -1  -3   4   36.30    0.67
   1  -3  -4   37.23    0.67
   1  -3  -4   36.25    0.75
  -1  -3   4   36.54    0.68
   1   3  -4   37.75    0.74
   1   3  -4   37.66    0.74
  -1   3   4   36.86    0.68
  -1   3   4   37.92    0.75
   1   3  -4   37.00    0.67
   0  -3  -4   20.12    0.47
   0  -3  -4   19.84    0.41
   0  -3  -4   19.46    0.36
   0  -3   4   19.45    0.40
   0  -3   4   19.95    0.41
   0   3  -4   19.34    0.41
   0   3  -4   20.24    0.46
   0   3  -4   21.68    0.44
   0   3   4   20.00    0.46
   0   3   4   19.78    0.40
  -1  -3  -4    0.02    0.04
  -1  -3  -4    0.03    0.01
   1  -3   4   -0.01    0.02
  -1  -3  -4    0.01    0.02
   1  -3   4    0.06    0.02
  -1   3  -4    0.03    0.03
   1   3   4    0.01    0.02
  -1   3  -4    0.02    0.03
  -1   3  -4   -0.01    0.04
   1   3   4    0.01    0.02
  -2  -3  -4   58.20    1.01
  -2  -3  -4   57.47    1.11
  -2  -3  -4   58.53    1.04
   2  -3   4   59.14    1.04
   2  -3   4   57.70    1.02
  -2  -3  -4   57.96    1.01
  -2   3  -4   58.73    1.07
  -2   3  -4   57.01    1.08
   2   3   4   57.92    1.07
  -3  -3  -4    8.03    0.25
  -3  -3  -4    7.41    0.22
   3  -3   4    7.89    0.24
   3  -3   4    8.11    0.19
  -3  -3  -4    7.89    0.21
  -3  -3  -4    8.01    0.27
   3  -3   4    7.87    0.24
   3   3   4    7.51    0.23
  -3   3  -4    8.17    0.26
  -3   3  -4    8.05    0.26
  -4  -3  -4    4.55    0.19
   4  -3   4    4.30    0.18
  -4  -3  -4    4.51    0.17
   4  -3   4    4.56    0.13
   4  -3   4    4.62    0.18
  -4  -3  -4    4.14    0.16
  -4   3  -4    4.49    0.20
   4   3   4    4.28    0.22
   4   3   4    4.47    0.16
  -4   3  -4    4.35    0.19
  -5  -3  -4   35.22    0.70
  -5  -3  -4   34.97    0.72
   5  -3   4   34.43    0.73
   5  -3   4   34.37    0.63
  -5  -3  -4   34.64    0.73
   5  -3   4   34.56    0.72
  -5   3  -4   34.14    0.76
  -5   3  -4   35.08    0.72
   5   3   4   33.69    0.79
   5   3   4   34.85    0.67
  -6  -3  -4    0.20    0.06
  -6  -3  -4    0.26    0.06
   6  -3   4    0.38    0.05
   6  -3   4    0.19    0.06
  -6  -3  -4    0.27    0.06
   6   3   4    0.23    0.09
   6   3   4    0.27    0.04
  -6   3  -4    0.34    0.07
  -6   3  -4    0.24    0.07
  -6   3  -4    0.32    0.10
  -7  -3  -4   13.34    0.40
   7  -3   4   12.86    0.40
  -7  -3  -4   13.33    0.41
   7  -3   4   13.10    0.31
  -7  -3  -4   12.64    0.37
  -7   3  -4   13.13    0.38
   7   3   4   13.22    0.29
  -7   3  -4   13.26    0.36
  -7   3  -4   13.15    0.43
   7   3   4   12.89    0.44
  -8  -3  -4    8.48    0.33
  -8  -3  -4    8.58    0.31
  -8  -3  -4    8.87    0.33
   8  -3   4    8.61    0.25
   8  -3   4    9.01    0.34
   8   3   4    8.44    0.36
  -8   3  -4    8.98    0.37
  -8   3  -4    8.32    0.27
  -8   3  -4    9.05    0.32
  -9  -3  -4   14.28    0.47
  -9  -3  -4   13.71    0.43
   9  -3   4   14.36    0.47
   9   3   4   14.00    0.51
  -9   3  -4   14.59    0.44
   9   3   4   13.72    0.49
  -9   3  -4   13.59    0.49
 -10  -3  -4   11.94    0.44
 -10  -3  -4   11.61    0.41
  10   3   4   11.41    0.45
  10   3   4   11.36    0.47
 -10   3  -4   10.89    0.46
 -10   3  -4   11.31    0.40
  11  -3   4    0.32    0.11
 -11  -3  -4    0.36    0.10
 -11  -3  -4    0.34    0.10
  11   3   4    0.17    0.12
 -11   3  -4    0.34    0.13
 -11   3  -4    0.28    0.09
  11   3   4    0.13    0.09
 -12  -3  -4    0.63    0.14
  12  -3   4    0.56    0.12
  12   3   4    0.40    0.12
  12   3   4    0.74    0.15
 -12   3  -4    0.66    0.16
 -12   3  -4    0.78    0.13
 -13  -3  -4    0.74    0.16
  13  -3   4    0.42    0.14
  13   3   4    0.27    0.11
 -13   3  -4    0.42    0.13
  13   3   4    0.60    0.15
 -13   3  -4    0.33    0.12
 -14  -3  -4    1.92    0.26
  14  -3   4    2.09    0.27
  14   3   4    2.17    0.30
 -14   3  -4    1.53    0.25
 -14   3  -4    2.24    0.24
  14  -4  -4    0.49    0.13
 -14  -4   4    0.66    0.14
 -14   4   4    0.33    0.16
  14   4  -4    0.57    0.16
  14   4  -4    0.28    0.11
  13  -4  -4    2.35    0.22
 -13  -4   4    2.18    0.24
  13  -4  -4    2.30    0.22
  13   4  -4    2.09    0.25
 -13   4   4    2.52    0.29
  13   4  -4    2.13    0.25
  12  -4  -4    0.53    0.12
  12  -4  -4    0.40    0.11
 -12  -4   4    0.51    0.13
  12   4  -4    0.60    0.15
  12   4  -4    0.63    0.15
 -12   4   4    0.35    0.13
  11  -4  -4    0.05    0.07
 -11  -4   4    0.00    0.06
  11  -4  -4    0.08    0.07
 -11   4   4    0.02    0.08
  11   4  -4    0.00    0.08
  11   4  -4    0.08    0.09
  10  -4  -4   17.89    0.52
 -10  -4   4   16.90    0.53
  10  -4  -4   17.95    0.55
  10   4  -4   16.57    0.58
 -10   4   4   17.18    0.55
  10   4  -4   17.29    0.57
   9  -4  -4    0.02    0.06
  -9  -4   4    0.01    0.05
  -9  -4   4    0.00    0.06
   9  -4  -4    0.17    0.06
  -9   4   4    0.03    0.05
  -9   4   4    0.09    0.07
  -9   4   4    0.09    0.04
   9   4  -4    0.19    0.10
   8  -4  -4    0.52    0.09
  -8  -4   4    0.77    0.12
  -8  -4   4    0.87    0.12
   8  -4  -4    0.73    0.12
  -8   4   4    0.72    0.09
  -8   4   4    0.80    0.08
   8   4  -4    0.69    0.09
   8   4  -4    0.88    0.17
  -8   4   4    0.69    0.11
   7  -4  -4    6.46    0.25
  -7  -4   4    6.66    0.19
  -7  -4   4    6.82    0.27
   7  -4  -4    6.49    0.28
  -7  -4   4    6.70    0.27
  -7   4   4    6.67    0.25
   7   4  -4    6.69    0.23
  -7   4   4    6.76    0.20
  -7   4   4    6.64    0.27
   7   4  -4    6.71    0.33
   6  -4  -4    4.48    0.22
  -6  -4   4    4.57    0.13
  -6  -4   4    4.07    0.20
   6  -4  -4    4.48    0.19
  -6  -4   4    4.28    0.20
   6   4  -4    4.33    0.26
  -6   4   4    4.45    0.13
  -6   4   4    4.56    0.20
   6   4  -4    4.51    0.19
  -6   4   4    4.52    0.21
  -5  -4   4   24.58    0.45
  -5  -4   4   23.91    0.56
   5  -4  -4   25.54    0.45
   5  -4  -4   24.81    0.55
  -5  -4   4   25.01    0.56
   5  -4  -4   24.78    0.61
   5   4  -4   23.32    0.64
   5   4  -4   25.43    0.56
  -5   4   4   25.24    0.58
  -5   4   4   24.55    0.56
   4  -4  -4   27.32    0.56
  -4  -4   4   26.59    0.57
  -4  -4   4   26.36    0.46
  -4  -4   4   25.90    0.57
   4  -4  -4   25.55    0.62
  -4   4   4   26.55    0.61
   4   4  -4   27.12    0.59
   4   4  -4   27.02    0.66
  -4   4   4   25.89    0.56
  -3  -4   4    7.12    0.21
   3  -4  -4    6.16    0.20
  -3  -4   4    6.19    0.13
  -3  -4   4    6.11    0.21
   3  -4  -4    5.82    0.24
   3   4  -4    5.67    0.23
  -3   4   4    6.19    0.20
  -3   4   4    6.08    0.23
   3   4  -4    5.90    0.26
   2  -4  -4   19.66    0.50
   2  -4  -4   19.90    0.43
  -2  -4   4   19.39    0.37
  -2  -4   4   19.13    0.42
  -2  -4   4   18.90    0.43
   2   4  -4   20.16    0.48
  -2   4   4   19.11    0.42
   2   4  -4   19.50    0.50
  -2   4   4   19.16    0.48
  -1  -4   4   17.07    0.38
   1  -4  -4   16.95    0.45
  -1  -4   4   16.86    0.39
   1  -4  -4   17.28    0.39
   1   4  -4   17.31    0.44
   1   4  -4   16.96    0.44
   1   4  -4   17.36    0.35
  -1   4   4   16.85    0.43
  -1   4   4   17.50    0.37
   0  -4  -4    2.27    0.12
   0  -4   4    2.37    0.10
   0  -4  -4    2.11    0.14
   0  -4  -4    2.32    0.08
   0  -4   4    2.45    0.12
   0   4  -4    2.32    0.11
   0   4   4    2.44    0.10
   0   4  -4    2.22    0.15
   0   4   4    2.24    0.13
   0   4  -4    2.29    0.13
  -1  -4  -4    4.75    0.14
  -1  -4  -4    4.63    0.18
  -1  -4  -4    4.68    0.21
   1  -4   4    4.58    0.17
   1  -4   4    4.95    0.16
   1   4   4    4.86    0.14
  -1   4  -4    4.70    0.17
  -1   4  -4    4.68    0.21
   1   4   4    4.78    0.19
  -1   4  -4    4.74    0.18
   2  -4   4   26.17    0.55
  -2  -4  -4   26.41    0.63
   2  -4   4   26.30    0.54
   2  -4   4   26.15    0.53
  -2  -4  -4   26.12    0.57
  -2  -4  -4   26.63    0.52
  -2   4  -4   25.37    0.56
   2   4   4   26.70    0.50
  -2   4  -4   25.94    0.60
   2   4   4   26.66    0.58
   3  -4   4   21.98    0.50
  -3  -4  -4   21.48    0.57
   3  -4   4   22.45    0.49
  -3  -4  -4   22.92    0.48
   3  -4   4   22.97    0.47
  -3  -4  -4   22.73    0.53
  -3   4  -4   22.95    0.53
   3   4   4   22.26    0.51
   3   4   4   23.31    0.46
  -3   4  -4   22.64    0.55
   4  -4   4   12.15    0.33
  -4  -4  -4   12.15    0.36
   4  -4   4   11.79    0.34
   4  -4   4   12.07    0.28
  -4  -4  -4   12.48    0.33
  -4  -4  -4   12.03    0.28
   4   4   4   11.64    0.32
  -4   4  -4   12.05    0.36
  -4   4  -4   11.32    0.36
   4   4   4   12.00    0.43
   5  -4   4    4.65    0.20
  -5  -4  -4    4.69    0.17
  -5  -4  -4    5.03    0.20
   5  -4   4    4.62    0.21
  -5  -4  -4    4.32    0.21
   5  -4   4    4.58    0.15
   5   4   4    4.66    0.18
   5   4   4    4.32    0.25
  -5   4  -4    4.72    0.21
  -5   4  -4    4.69    0.23
  -6  -4  -4    2.82    0.14
   6  -4   4    2.84    0.12
  -6  -4  -4    2.53    0.16
   6  -4   4    2.99    0.18
   6  -4   4    2.91    0.17
  -6  -4  -4    2.78    0.18
   6   4   4    2.63    0.13
  -6   4  -4    2.66    0.19
   6   4   4    2.50    0.21
  -6   4  -4    2.87    0.18
   7  -4   4    0.05    0.05
  -7  -4  -4   -0.04    0.05
  -7  -4  -4   -0.01    0.04
   7  -4   4    0.06    0.05
  -7  -4  -4    0.06    0.05
   7  -4   4   -0.02    0.03
   7   4   4    0.04    0.04
  -7   4  -4   -0.01    0.07
   7   4   4    0.17    0.11
  -7   4  -4   -0.04    0.06
   8  -4   4   16.10    0.49
  -8  -4  -4   16.73    0.51
   8  -4   4   16.62    0.49
  -8  -4  -4   16.81    0.44
  -8  -4  -4   16.45    0.50
   8   4   4   16.18    0.55
  -8   4  -4   16.11    0.45
  -8   4  -4   17.05    0.55
  -9  -4  -4    0.13    0.07
   9  -4   4    0.17    0.07
   9  -4   4    0.15    0.07
  -9  -4  -4    0.04    0.06
  -9   4  -4    0.19    0.11
   9   4   4    0.09    0.11
  10  -4   4   17.14    0.54
  10  -4   4   17.26    0.55
 -10  -4  -4   17.17    0.56
  10   4   4   16.57    0.60
 -10   4  -4   17.49    0.61
  10   4   4   17.40    0.60
  11  -4   4    0.04    0.06
 -11  -4  -4   -0.04    0.04
  11  -4   4    0.00    0.07
 -11   4  -4   -0.05    0.10
 -11   4  -4   -0.03    0.06
  11   4   4   -0.09    0.11
  11   4   4    0.02    0.08
  12  -4   4    1.07    0.17
 -12  -4  -4    0.84    0.15
  12   4   4    1.00    0.20
  12   4   4    0.84    0.19
 -12   4  -4    1.14    0.17
 -12   4  -4    1.00    0.20
 -13  -4  -4    1.95    0.24
  13  -4   4    2.28    0.27
  13  -4   4    1.83    0.23
  13   4   4    2.35    0.27
  13   4   4    2.22    0.27
 -13   4  -4    1.87    0.27
 -13   4  -4    2.07    0.22
 -13  -5   4    2.87    0.24
  13  -5  -4    3.27    0.25
  13   5  -4    3.12    0.32
  13   5  -4    3.24    0.29
 -13   5   4    2.65    0.30
  12  -5  -4    0.09    0.09
  12  -5  -4    0.21    0.10
 -12  -5   4    0.17    0.07
 -12   5   4    0.19    0.14
  12   5  -4    0.13    0.13
  12   5  -4    0.02    0.08
  11  -5  -4    3.13    0.24
  11  -5  -4    3.76    0.24
 -11  -5   4    3.48    0.25
  11   5  -4    4.02    0.32
 -11   5   4    3.81    0.28
  11   5  -4    4.17    0.29
  10  -5  -4    0.07    0.07
 -10  -5   4    0.05    0.06
  10  -5  -4    0.05    0.06
 -10  -5   4    0.08    0.08
 -10   5   4   -0.08    0.07
  10   5  -4   -0.02    0.10
   9  -5  -4    3.66    0.21
   9  -5  -4    3.93    0.24
  -9  -5   4    3.58    0.22
  -9  -5   4    3.70    0.23
   9   5  -4    3.29    0.27
  -9   5   4    3.82    0.24
  -9   5   4    3.53    0.20
  -8  -5   4    4.65    0.24
   8  -5  -4    4.72    0.26
  -8  -5   4    4.75    0.25
   8  -5  -4    4.95    0.24
  -8   5   4    4.92    0.26
   8   5  -4    5.02    0.23
   8   5  -4    4.77    0.31
  -8   5   4    4.47    0.22
  -7  -5   4    8.10    0.31
  -7  -5   4    8.33    0.32
   7  -5  -4    8.06    0.33
   7  -5  -4    7.87    0.30
   7   5  -4    8.45    0.29
   7   5  -4    7.63    0.37
  -7   5   4    8.17    0.31
  -7   5   4    8.48    0.31
   6  -5  -4    0.47    0.11
  -6  -5   4    0.46    0.10
   6  -5  -4    0.47    0.08
  -6  -5   4    0.39    0.08
  -6   5   4    0.44    0.08
  -6   5   4    0.54    0.10
   6   5  -4    0.52    0.10
   6   5  -4    0.39    0.12
  -5  -5   4    5.34    0.22
   5  -5  -4    5.46    0.22
   5  -5  -4    5.49    0.26
  -5  -5   4    5.52    0.24
  -5   5   4    5.74    0.25
  -5   5   4    5.54    0.23
   5   5  -4    5.69    0.25
   5   5  -4    5.70    0.30
  -4  -5   4   48.73    0.94
   4  -5  -4   47.49    1.03
   4  -5  -4   48.63    0.94
  -4  -5   4   49.53    0.97
  -4   5   4   48.14    1.00
  -4   5   4   49.85    0.95
   4   5  -4   47.28    1.07
   4   5  -4   50.00    1.00
   3  -5  -4   10.00    0.35
  -3  -5   4   10.21    0.29
   3  -5  -4    9.99    0.29
  -3  -5   4    9.95    0.31
   3   5  -4   10.24    0.37
  -3   5   4    9.68    0.28
   3   5  -4   10.28    0.34
  -3   5   4    9.62    0.33
   2  -5  -4    0.04    0.04
  -2  -5   4    0.01    0.04
  -2  -5   4    0.09    0.02
   2  -5  -4    0.12    0.06
  -2  -5   4    0.06    0.03
  -2   5   4    0.04    0.04
   2   5  -4    0.03    0.07
  -2   5   4    0.06    0.03
   2   5  -4    0.12    0.07
   1  -5  -4    7.45    0.30
   1  -5  -4    7.92    0.25
   1  -5  -4    7.44    0.15
  -1  -5   4    7.45    0.22
  -1  -5   4    7.45    0.25
  -1   5   4    8.06    0.15
  -1   5   4    7.27    0.21
   1   5  -4    7.42    0.29
   1   5  -4    7.59    0.29
   1   5  -4    7.61    0.19
   0  -5   4    3.79    0.17
   0  -5  -4    3.78    0.11
   0  -5  -4    3.90    0.21
   0  -5   4    3.86    0.15
   0  -5  -4    3.88    0.18
   0   5   4    3.79    0.13
   0   5  -4    3.86    0.20
   0   5  -4    3.88    0.15
   0   5  -4    3.79    0.21
   0   5   4    4.11    0.20
  -1  -5  -4    1.56    0.12
  -1  -5  -4    1.44    0.08
   1  -5   4    1.52    0.11
  -1  -5  -4    1.44    0.14
   1  -5   4    1.52    0.09
  -1   5  -4    1.42    0.11
  -1   5  -4    1.60    0.15
   1   5   4    1.48    0.12
  -1   5  -4    1.43    0.12
   1   5   4    1.51    0.07
  -2  -5  -4    3.00    0.16
   2  -5   4    2.80    0.15
  -2  -5  -4    3.09    0.12
   2  -5   4    2.73    0.13
   2  -5   4    2.88    0.15
  -2  -5  -4    3.08    0.20
  -2   5  -4    2.73    0.15
   2   5   4    2.83    0.10
  -2   5  -4    3.06    0.19
  -3  -5  -4   38.03    0.88
  -3  -5  -4   38.62    0.81
   3  -5   4   37.91    0.78
   3  -5   4   37.79    0.75
  -3  -5  -4   37.52    0.74
   3  -5   4   38.84    0.76
   3   5   4   38.29    0.68
  -3   5  -4   38.36    0.81
  -3   5  -4   38.16    0.84
   3   5   4   38.46    0.80
   4  -5   4    0.35    0.07
   4  -5   4    0.42    0.07
  -4  -5  -4    0.25    0.05
   4  -5   4    0.34    0.06
  -4  -5  -4    0.46    0.09
   4   5   4    0.40    0.07
  -4   5  -4    0.26    0.09
   4   5   4    0.38    0.05
   4   5   4    0.35    0.11
  -4   5  -4    0.38    0.10
   5  -5   4    0.01    0.04
  -5  -5  -4   -0.01    0.03
   5  -5   4    0.04    0.05
   5  -5   4   -0.03    0.04
  -5  -5  -4    0.00    0.05
  -5   5  -4    0.00    0.07
  -5   5  -4   -0.03    0.07
   5   5   4    0.03    0.04
   5   5   4   -0.01    0.08
   6  -5   4   12.86    0.38
   6  -5   4   13.54    0.34
  -6  -5  -4   13.65    0.41
  -6  -5  -4   13.09    0.43
   6  -5   4   13.60    0.41
  -6   5  -4   13.19    0.42
   6   5   4   14.04    0.52
  -6   5  -4   13.26    0.44
   6   5   4   13.44    0.36
  -7  -5  -4   27.41    0.68
  -7  -5  -4   26.62    0.69
   7  -5   4   26.36    0.67
   7  -5   4   26.77    0.64
   7   5   4   26.83    0.78
  -7   5  -4   26.90    0.67
  -7   5  -4   28.36    0.74
   7   5   4   26.76    0.59
  -8  -5  -4    1.17    0.16
   8  -5   4    0.89    0.13
  -8  -5  -4    1.10    0.14
   8  -5   4    1.01    0.14
   8   5   4    1.16    0.19
  -8   5  -4    0.91    0.16
  -8   5  -4    1.21    0.15
  -9  -5  -4    5.96    0.31
  -9  -5  -4    6.70    0.32
   9  -5   4    6.23    0.31
   9  -5   4    6.36    0.29
  -9   5  -4    6.35    0.28
  -9   5  -4    6.10    0.34
   9   5   4    6.54    0.38
 -10  -5  -4    4.30    0.27
  10  -5   4    4.72    0.26
  10  -5   4    4.40    0.27
 -10  -5  -4    4.60    0.28
  10   5   4    4.60    0.33
 -10   5  -4    4.83    0.33
 -11  -5  -4   -0.02    0.05
  11  -5   4    0.07    0.07
  11  -5   4    0.09    0.10
 -11   5  -4    0.03    0.11
  11   5   4   -0.01    0.09
  11   5   4    0.04    0.14
 -12  -5  -4    0.05    0.08
  12  -5   4   -0.08    0.06
  12   5   4   -0.19    0.12
 -12   5  -4    0.08    0.12
  12   5   4    0.09    0.12
  13  -5   4    0.19    0.14
 -13  -5  -4   -0.07    0.09
  13   5   4    0.29    0.15
  13   5   4    0.10    0.11
 -13   5  -4   -0.16    0.11
 -13  -6   4   -0.06    0.05
  13  -6  -4   -0.01    0.08
 -13   6   4   -0.17    0.09
  13   6  -4    0.14    0.12
  13   6  -4    0.12    0.11
  12  -6  -4    0.00    0.06
 -12  -6   4    0.10    0.09
 -12   6   4   -0.06    0.09
  12   6  -4   -0.02    0.10
  12   6  -4    0.09    0.12
  11  -6  -4    6.67    0.33
 -11  -6   4    6.94    0.36
  11  -6  -4    7.13    0.36
 -11  -6   4    7.09    0.35
  11   6  -4    6.40    0.42
 -11   6   4    6.39    0.36
  10  -6  -4    1.97    0.23
 -10  -6   4    1.88    0.21
 -10  -6   4    1.81    0.21
  10  -6  -4    1.60    0.18
  10   6  -4    1.93    0.26
 -10   6   4    1.83    0.22
  -9  -6   4    0.26    0.09
  -9  -6   4    0.22    0.10
   9  -6  -4    0.05    0.07
   9  -6  -4    0.08    0.08
  -9   6   4    0.14    0.07
  -9   6   4    0.10    0.09
   9   6  -4    0.09    0.13
  -8  -6   4    4.49    0.25
  -8  -6   4    5.34    0.28
   8  -6  -4    4.39    0.27
   8  -6  -4    4.93    0.25
  -8   6   4    5.50    0.28
  -8   6   4    4.69    0.25
   8   6  -4    5.16    0.34
  -7  -6   4   65.24    1.30
   7  -6  -4   64.23    1.38
  -7  -6   4   66.92    1.32
   7  -6  -4   65.90    1.28
  -7   6   4   63.68    1.30
   7   6  -4   63.81    1.45
   7   6  -4   65.61    1.29
  -7   6   4   63.82    1.31
  -6  -6   4    1.99    0.17
   6  -6  -4    2.16    0.16
  -6  -6   4    2.03    0.15
   6  -6  -4    2.09    0.18
  -6   6   4    2.14    0.16
   6   6  -4    1.87    0.22
  -6   6   4    2.11    0.16
   6   6  -4    2.31    0.18
   5  -6  -4    4.80    0.26
  -5  -6   4    4.63    0.24
   5  -6  -4    4.60    0.22
  -5  -6   4    4.45    0.21
   5   6  -4    4.14    0.27
  -5   6   4    4.88    0.24
  -5   6   4    4.67    0.21
   5   6  -4    4.35    0.24
  -4  -6   4    2.90    0.16
   4  -6  -4    2.91    0.17
   4  -6  -4    2.95    0.21
  -4  -6   4    3.11    0.19
   4   6  -4    3.02    0.21
  -4   6   4    2.91    0.19
  -4   6   4    3.01    0.16
   4   6  -4    2.53    0.21
  -3  -6   4    0.14    0.06
   3  -6  -4    0.22    0.06
   3  -6  -4    0.10    0.06
  -3  -6   4    0.14    0.05
  -3   6   4    0.20    0.06
   3   6  -4    0.31    0.12
   3   6  -4    0.22    0.10
  -3   6   4    0.18    0.06
  -2  -6   4    8.49    0.30
  -2  -6   4    8.18    0.26
   2  -6  -4    9.01    0.35
   2  -6  -4    8.46    0.29
   2   6  -4    8.67    0.34
  -2   6   4    8.00    0.31
  -2   6   4    8.74    0.25
   2   6  -4    8.36    0.35
  -1  -6   4    5.93    0.21
  -1  -6   4    5.78    0.24
   1  -6  -4    5.66    0.23
   1  -6  -4    5.76    0.28
   1   6  -4    6.10    0.17
   1   6  -4    5.71    0.28
  -1   6   4    6.07    0.19
  -1   6   4    5.59    0.25
   1   6  -4    6.13    0.28
   0  -6   4    4.67    0.21
   0  -6  -4    4.56    0.21
   0  -6  -4    4.27    0.13
   0  -6  -4    4.19    0.24
   0  -6   4    4.58    0.17
   0   6  -4    4.78    0.17
   0   6   4    4.86    0.23
   0   6  -4    4.57    0.25
   0   6   4    4.54    0.15
   0   6  -4    4.07    0.23
  -1  -6  -4    0.70    0.13
  -1  -6  -4    0.77    0.06
  -1  -6  -4    0.73    0.11
   1  -6   4    0.67    0.09
   1  -6   4    0.68    0.08
   1   6   4    0.64    0.10
  -1   6  -4    0.72    0.13
  -1   6  -4    0.75    0.12
  -1   6  -4    0.77    0.09
   1   6   4    0.65    0.05
   2  -6   4    3.20    0.14
   2  -6   4    3.08    0.17
  -2  -6  -4    3.15    0.18
  -2  -6  -4    3.16    0.14
  -2  -6  -4    2.86    0.21
   2   6   4    3.25    0.11
  -2   6  -4    2.87    0.18
  -2   6  -4    3.34    0.23
   2   6   4    3.06    0.18
  -2   6  -4    3.39    0.17
   3  -6   4    0.22    0.04
   3  -6   4    0.15    0.06
   3  -6   4    0.23    0.07
  -3  -6  -4    0.20    0.05
  -3  -6  -4    0.18    0.07
  -3  -6  -4    0.16    0.09
  -3   6  -4    0.24    0.11
   3   6   4    0.17    0.07
  -3   6  -4    0.07    0.07
   4  -6   4   12.37    0.39
  -4  -6  -4   12.97    0.36
   4  -6   4   12.12    0.33
   4  -6   4   12.52    0.36
  -4  -6  -4   12.27    0.41
  -4   6  -4   12.41    0.40
   4   6   4   12.31    0.38
  -4   6  -4   12.39    0.43
   4   6   4   13.14    0.52
  -5  -6  -4   19.23    0.50
   5  -6   4   19.99    0.48
  -5  -6  -4   18.78    0.55
   5  -6   4   19.50    0.48
   5  -6   4   19.41    0.53
  -5   6  -4   19.30    0.55
   5   6   4   19.27    0.65
  -5   6  -4   20.29    0.58
   5   6   4   19.57    0.50
  -6  -6  -4    4.59    0.22
   6  -6   4    4.46    0.21
  -6  -6  -4    4.38    0.25
   6  -6   4    4.63    0.24
  -6   6  -4    4.36    0.25
   6   6   4    4.86    0.32
  -6   6  -4    4.44    0.26
   6   6   4    4.93    0.22
   7  -6   4    0.17    0.06
   7  -6   4    0.25    0.08
  -7  -6  -4    0.11    0.07
  -7  -6  -4    0.18    0.07
  -7   6  -4    0.08    0.09
   7   6   4    0.14    0.11
   7   6   4    0.21    0.07
  -7   6  -4    0.17    0.10
  -8  -6  -4    0.52    0.13
   8  -6   4    0.29    0.10
   8  -6   4    0.30    0.08
  -8  -6  -4    0.38    0.11
  -8   6  -4    0.33    0.11
  -8   6  -4    0.36    0.13
   8   6   4    0.32    0.15
  -9  -6  -4    3.38    0.23
  -9  -6  -4    2.84    0.24
   9  -6   4    2.99    0.22
   9  -6   4    3.21    0.24
  -9   6  -4    2.86    0.21
   9   6   4    2.93    0.28
  -9   6  -4    3.50    0.27
 -10  -6  -4   -0.01    0.06
  10  -6   4   -0.01    0.06
 -10  -6  -4    0.03    0.08
  10   6   4   -0.07    0.10
 -10   6  -4   -0.01    0.11
 -11  -6  -4    4.77    0.31
  11  -6   4    4.17    0.28
 -11  -6  -4    4.46    0.30
  11   6   4    5.23    0.39
 -11   6  -4    4.55    0.35
  12  -6   4   -0.09    0.06
 -12  -6  -4   -0.03    0.09
 -12   6  -4   -0.07    0.10
  12   6   4   -0.15    0.15
  12   6   4    0.10    0.15
 -12  -7   4    0.88    0.16
 -12  -7   4    0.74    0.16
  12  -7  -4    0.84    0.16
  12   7  -4    0.45    0.18
 -12   7   4    0.24    0.16
 -11  -7   4    0.18    0.11
  11  -7  -4    0.18    0.09
 -11  -7   4    0.25    0.11
 -11   7   4    0.41    0.16
  11   7  -4    0.35    0.17
 -10  -7   4    3.70    0.26
  10  -7  -4    3.58    0.27
  10  -7  -4    3.80    0.25
 -10  -7   4    3.65    0.27
 -10   7   4    3.91    0.30
  10   7  -4    3.40    0.37
   9  -7  -4    2.07    0.24
  -9  -7   4    2.43    0.25
   9  -7  -4    2.08    0.19
  -9  -7   4    1.97    0.18
  -9   7   4    2.15    0.20
   9   7  -4    2.54    0.31
  -9   7   4    1.82    0.22
   8  -7  -4    0.05    0.07
  -8  -7   4   -0.07    0.04
   8  -7  -4   -0.05    0.06
  -8  -7   4   -0.04    0.06
  -8   7   4    0.02    0.09
  -8   7   4   -0.04    0.07
   8   7  -4    0.04    0.13
   7  -7  -4    4.73    0.29
  -7  -7   4    4.66    0.27
  -7  -7   4    4.08    0.23
   7  -7  -4    4.49    0.25
  -7   7   4    4.08    0.25
   7   7  -4    4.41    0.26
  -7   7   4    4.44    0.26
   7   7  -4    4.89    0.34
  -6  -7   4    7.05    0.32
  -6  -7   4    6.98    0.30
   6  -7  -4    7.56    0.31
   6  -7  -4    7.43    0.35
  -6   7   4    7.69    0.33
   6   7  -4    7.43    0.33
  -6   7   4    7.58    0.31
   6   7  -4    6.55    0.37
  -5  -7   4   10.93    0.36
   5  -7  -4    9.59    0.40
  -5  -7   4   10.33    0.38
   5  -7  -4    9.73    0.35
  -5   7   4    9.54    0.37
   5   7  -4    9.76    0.39
   5   7  -4    9.80    0.45
  -5   7   4    9.93    0.34
   4  -7  -4    1.93    0.19
  -4  -7   4    1.88    0.14
  -4  -7   4    1.83    0.17
   4  -7  -4    1.53    0.14
  -4   7   4    1.67    0.13
   4   7  -4    1.57    0.20
  -4   7   4    1.68    0.18
   4   7  -4    1.39    0.17
   3  -7  -4    0.27    0.07
   3  -7  -4    0.19    0.08
  -3  -7   4    0.18    0.06
  -3  -7   4    0.23    0.08
  -3   7   4    0.39    0.08
   3   7  -4    0.36    0.12
   3   7  -4    0.28    0.12
  -3   7   4    0.38    0.09
  -2  -7   4   13.92    0.38
   2  -7  -4   14.43    0.50
  -2  -7   4   13.89    0.43
   2  -7  -4   13.85    0.42
  -2   7   4   13.59    0.36
  -2   7   4   13.40    0.45
   2   7  -4   13.58    0.47
   2   7  -4   13.18    0.48
  -1  -7   4   16.65    0.48
  -1  -7   4   17.31    0.42
   1  -7  -4   16.79    0.55
   1  -7  -4   16.74    0.48
  -1   7   4   16.84    0.39
   1   7  -4   16.43    0.52
  -1   7   4   16.66    0.51
   1   7  -4   16.93    0.54
   0  -7   4    0.03    0.03
   0  -7   4    0.03    0.05
   0  -7  -4    0.00    0.05
   0  -7  -4    0.02    0.07
   0   7   4   -0.06    0.05
   0   7  -4    0.07    0.08
   0   7   4    0.00    0.03
   0   7  -4    0.07    0.10
  -1  -7  -4    0.57    0.11
  -1  -7  -4    0.62    0.13
   1  -7   4    0.45    0.09
   1  -7   4    0.69    0.08
   1   7   4    0.56    0.11
  -1   7  -4    0.50    0.12
  -1   7  -4    0.60    0.14
  -1   7  -4    0.57    0.08
  -2  -7  -4    5.74    0.27
   2  -7   4    5.71    0.20
  -2  -7  -4    5.72    0.20
   2  -7   4    5.42    0.25
  -2  -7  -4    5.73    0.32
   2   7   4    5.89    0.27
  -2   7  -4    5.60    0.28
  -2   7  -4    5.45    0.29
  -2   7  -4    5.89    0.24
   3  -7   4    1.40    0.15
  -3  -7  -4    1.24    0.10
   3  -7   4    1.15    0.10
  -3  -7  -4    1.07    0.17
  -3  -7  -4    0.99    0.15
   3  -7   4    1.06    0.13
  -3   7  -4    0.91    0.13
   3   7   4    1.07    0.14
  -3   7  -4    0.95    0.16
   4  -7   4    0.68    0.11
   4  -7   4    0.68    0.08
  -4  -7  -4    0.60    0.12
   4  -7   4    0.75    0.12
  -4  -7  -4    0.68    0.09
  -4   7  -4    0.56    0.11
   4   7   4    0.51    0.15
   4   7   4    0.72    0.12
  -4   7  -4    0.54    0.14
   5  -7   4    0.61    0.11
   5  -7   4    0.81    0.09
  -5  -7  -4    0.67    0.13
  -5  -7  -4    0.72    0.11
   5   7   4    0.49    0.15
  -5   7  -4    0.66    0.14
   5   7   4    0.63    0.11
  -5   7  -4    0.65    0.13
   6  -7   4    9.33    0.34
   6  -7   4    9.98    0.38
  -6  -7  -4    9.58    0.40
  -6  -7  -4    9.56    0.35
   6   7   4    9.36    0.48
   6   7   4    9.71    0.35
  -6   7  -4   10.20    0.42
  -6   7  -4   10.15    0.40
  -7  -7  -4    2.30    0.18
  -7  -7  -4    2.34    0.21
   7  -7   4    2.19    0.19
  -7   7  -4    2.03    0.22
   7   7   4    2.33    0.30
  -7   7  -4    2.19    0.21
   7   7   4    2.30    0.19
  -8  -7  -4   -0.06    0.08
  -8  -7  -4   -0.06    0.05
   8  -7   4    0.05    0.08
  -8   7  -4   -0.11    0.08
   8   7   4   -0.11    0.12
  -8   7  -4    0.01    0.08
  -9  -7  -4    3.74    0.25
  -9  -7  -4    3.67    0.27
   9  -7   4    3.53    0.25
  -9   7  -4    3.51    0.26
   9   7   4    3.59    0.32
  -9   7  -4    4.31    0.31
 -10  -7  -4    0.86    0.16
 -10  -7  -4    0.79    0.17
  10  -7   4    0.65    0.14
  10   7   4    0.76    0.22
 -10   7  -4    0.78    0.19
 -11  -7  -4    1.27    0.20
 -11  -7  -4    1.33    0.21
  11  -7   4    1.02    0.18
 -11   7  -4    1.15    0.22
  11   7   4    1.21    0.24
  10  -8  -4    0.37    0.13
 -10  -8   4    0.33    0.14
 -10  -8   4    0.33    0.10
  10   8  -4    0.20    0.17
 -10   8   4    0.20    0.14
  -9  -8   4    1.59    0.21
   9  -8  -4    1.46    0.21
   9  -8  -4    1.83    0.21
  -9  -8   4    1.77    0.22
  -9   8   4    2.27    0.26
  -9   8   4    1.77    0.22
   9   8  -4    2.01    0.30
  -8  -8   4    0.49    0.13
   8  -8  -4    0.42    0.12
   8  -8  -4    0.36    0.10
  -8  -8   4    0.26    0.09
  -8   8   4    0.32    0.13
   8   8  -4    0.45    0.17
  -8   8   4    0.20    0.11
  -7  -8   4    0.20    0.10
  -7  -8   4    0.12    0.07
   7  -8  -4    0.17    0.08
   7  -8  -4    0.18    0.11
   7   8  -4    0.26    0.11
   7   8  -4    0.26    0.16
  -7   8   4    0.01    0.10
  -7   8   4    0.16    0.09
  -6  -8   4    0.14    0.07
  -6  -8   4    0.10    0.08
   6  -8  -4    0.09    0.06
   6  -8  -4    0.10    0.10
   6   8  -4   -0.02    0.10
   6   8  -4    0.03    0.09
  -6   8   4    0.05    0.08
  -6   8   4    0.08    0.09
  -5  -8   4    0.75    0.14
  -5  -8   4    0.71    0.11
   5  -8  -4    0.88    0.13
   5  -8  -4    0.80    0.15
  -5   8   4    0.71    0.14
   5   8  -4    1.14    0.18
   5   8  -4    0.93    0.20
  -5   8   4    0.99    0.14
  -4  -8   4    0.60    0.11
   4  -8  -4    0.66    0.15
   4  -8  -4    0.64    0.12
  -4  -8   4    0.68    0.12
   4   8  -4    0.34    0.13
  -4   8   4    0.58    0.13
   4   8  -4    0.58    0.16
  -4   8   4    0.68    0.11
  -3  -8   4    6.16    0.30
   3  -8  -4    6.68    0.35
   3  -8  -4    6.21    0.29
  -3  -8   4    5.57    0.25
   3   8  -4    6.47    0.34
  -3   8   4    6.28    0.25
   3   8  -4    5.81    0.35
  -3   8   4    5.70    0.30
  -2  -8   4    1.21    0.16
  -2  -8   4    1.01    0.12
   2  -8  -4    1.28    0.19
   2  -8  -4    0.96    0.14
  -2   8   4    1.02    0.16
   2   8  -4    1.04    0.17
   2   8  -4    1.09    0.18
  -2   8   4    1.14    0.18
  -1  -8   4    0.17    0.09
   1  -8  -4    0.27    0.09
   1  -8  -4    0.17    0.10
  -1  -8   4    0.17    0.06
  -1   8   4    0.20    0.09
   1   8  -4    0.21    0.11
   1   8  -4    0.28    0.12
   0  -8   4    5.17    0.26
   0  -8  -4    5.11    0.31
   0  -8   4    5.17    0.21
   0  -8  -4    5.05    0.27
   0   8   4    4.90    0.28
   0   8  -4    5.04    0.30
   0   8  -4    4.91    0.30
  -1  -8  -4    2.44    0.19
  -1  -8  -4    2.66    0.24
   1  -8   4    2.48    0.19
   1  -8   4    2.39    0.14
  -1   8  -4    2.42    0.22
   1   8   4    2.69    0.20
  -1   8  -4    2.37    0.21
  -2  -8  -4    4.54    0.26
   2  -8   4    5.91    0.28
  -2  -8  -4    5.38    0.32
   2  -8   4    5.58    0.21
  -2   8  -4    5.22    0.29
   2   8   4    5.51    0.29
  -2   8  -4    5.96    0.34
  -3  -8  -4   10.87    0.42
   3  -8   4    9.76    0.37
  -3   8  -4   10.08    0.40
   3   8   4    9.81    0.39
  -3   8  -4    9.73    0.35
  -3   8  -4    9.69    0.43
   3   8   4   10.35    0.51
  -4  -8  -4    3.31    0.24
   4  -8   4    3.37    0.23
  -4   8  -4    3.68    0.27
   4   8   4    3.67    0.31
  -4   8  -4    3.68    0.22
   4   8   4    3.90    0.25
   5  -8   4    2.64    0.21
  -5  -8  -4    2.90    0.18
  -5  -8  -4    3.14    0.24
   5   8   4    2.69    0.21
  -5   8  -4    2.72    0.24
   5   8   4    3.02    0.33
  -5   8  -4    2.74    0.21
   6  -8   4   11.65    0.44
  -6  -8  -4   11.31    0.40
  -6  -8  -4   11.52    0.46
  -6   8  -4   11.78    0.45
  -6   8  -4   11.23    0.47
   6   8   4   11.51    0.42
   6   8   4   10.24    0.53
  -7  -8  -4    4.44    0.26
  -7  -8  -4    4.63    0.30
   7  -8   4    4.63    0.28
  -7   8  -4    4.58    0.30
  -7   8  -4    3.68    0.28
   7   8   4    4.06    0.35
   8  -8   4    0.32    0.11
  -8  -8  -4    0.46    0.11
  -8  -8  -4    0.45    0.14
   8   8   4    0.17    0.16
  -8   8  -4    0.25    0.13
  -8   8  -4    0.39    0.14
   9  -8   4    0.14    0.09
  -9  -8  -4    0.21    0.10
  -9  -8  -4    0.11    0.08
   9   8   4    0.07    0.17
  -9   8  -4    0.07    0.10
  -9   8  -4    0.11    0.10
  10  -8   4    0.12    0.10
 -10  -8  -4   -0.01    0.07
 -10  -8  -4    0.04    0.12
 -10   8  -4    0.21    0.13
  10   8   4   -0.03    0.17
  -9  -9   4    1.40    0.20
   9  -9  -4    1.49    0.20
  -9  -9   4    1.22    0.19
   9   9  -4    1.41    0.29
  -9   9   4    1.07    0.19
  -9   9   4    1.25    0.21
  -8  -9   4    2.27    0.25
   8  -9  -4    2.09    0.26
   8  -9  -4    2.36    0.25
  -8  -9   4    1.91    0.22
  -8   9   4    1.92    0.24
  -8   9   4    1.72    0.24
   8   9  -4    2.19    0.31
  -7  -9   4    0.42    0.10
   7  -9  -4    0.31    0.13
  -7  -9   4    0.57    0.14
   7  -9  -4    0.55    0.13
   7   9  -4    0.70    0.18
   7   9  -4    0.51    0.18
  -7   9   4    0.44    0.14
  -7   9   4    0.31    0.13
   6  -9  -4    0.01    0.08
   6  -9  -4    0.01    0.09
  -6  -9   4    0.08    0.08
  -6  -9   4    0.12    0.07
  -6   9   4   -0.14    0.08
   6   9  -4   -0.09    0.11
  -6   9   4   -0.12    0.08
   6   9  -4   -0.01    0.10
   5  -9  -4    0.69    0.16
  -5  -9   4    0.40    0.11
   5  -9  -4    0.35    0.10
  -5  -9   4    0.53    0.14
  -5   9   4    0.66    0.15
   5   9  -4    0.64    0.16
   5   9  -4    0.14    0.16
  -4  -9   4    0.25    0.08
   4  -9  -4    0.10    0.07
   4  -9  -4    0.18    0.10
  -4  -9   4    0.18    0.10
   4   9  -4    0.21    0.13
  -4   9   4    0.22    0.12
   4   9  -4    0.18    0.11
   3  -9  -4   13.82    0.55
   3  -9  -4   13.77    0.48
  -3  -9   4   13.71    0.50
  -3  -9   4   13.59    0.42
   3   9  -4   13.46    0.56
   3   9  -4   13.44    0.53
  -3   9   4   13.19    0.51
   2  -9  -4    3.33    0.24
  -2  -9   4    3.07    0.18
   2  -9  -4    3.07    0.27
  -2  -9   4    2.91    0.23
  -2   9   4    3.10    0.24
   2   9  -4    2.87    0.27
   2   9  -4    2.67    0.26
  -1  -9   4    0.59    0.09
  -1  -9   4    0.53    0.13
   1  -9  -4    0.77    0.17
   1  -9  -4    0.46    0.11
  -1   9   4    0.60    0.14
   1   9  -4    0.75    0.18
   1   9  -4    0.39    0.15
   0  -9  -4    0.49    0.12
   0  -9  -4    0.71    0.16
   0  -9   4    0.68    0.13
   0   9   4    0.57    0.13
   0   9  -4    0.44    0.15
   0   9  -4    0.46    0.14
  -1  -9  -4    0.52    0.13
   1  -9   4    0.38    0.11
  -1  -9  -4    0.91    0.19
   1   9   4    0.62    0.13
  -1   9  -4    0.51    0.14
  -1   9  -4    0.67    0.16
  -2  -9  -4    2.60    0.29
   2  -9   4    2.64    0.21
  -2  -9  -4    2.59    0.21
  -2   9  -4    2.19    0.24
   2   9   4    2.28    0.21
   2   9   4    1.98    0.28
  -2   9  -4    2.66    0.25
  -3  -9  -4    1.33    0.20
   3  -9   4    1.11    0.17
   3   9   4    1.16    0.18
   3   9   4    1.08    0.23
  -3   9  -4    0.82    0.19
   4  -9   4   -0.01    0.06
  -4  -9  -4   -0.01    0.06
  -4   9  -4   -0.16    0.07
   4   9   4    0.00    0.11
   4   9   4   -0.12    0.09
   5  -9   4    1.73    0.20
  -5  -9  -4    1.73    0.22
   5   9   4    2.14    0.24
  -5   9  -4    1.78    0.24
   5   9   4    2.25    0.31
   6  -9   4    0.48    0.12
  -6  -9  -4    0.10    0.10
   6   9   4    0.12    0.11
  -6   9  -4    0.42    0.15
   6   9   4    0.21    0.17
  -7  -9  -4    1.15    0.19
   7  -9   4    1.52    0.20
   7   9   4    1.38    0.25
  -7   9  -4    1.45    0.21
  -7   9  -4    1.29    0.21
  -8  -9  -4    1.98    0.26
   8  -9   4    1.52    0.21
  -8   9  -4    1.36    0.21
  -8   9  -4    1.24    0.22
   8   9   4    1.31    0.29
  -7 -10   4    2.45    0.28
   7 -10  -4    2.72    0.24
  -7 -10   4    2.40    0.21
   7 -10  -4    2.60    0.30
   7  10  -4    2.99    0.38
  -7  10   4    2.27    0.29
  -6 -10   4    0.04    0.10
  -6 -10   4    0.16    0.08
   6 -10  -4   -0.10    0.09
   6 -10  -4   -0.05    0.05
   6  10  -4    0.08    0.11
   6  10  -4    0.00    0.14
  -5 -10   4    0.06    0.07
   5 -10  -4    0.01    0.07
   5 -10  -4    0.12    0.12
  -5 -10   4    0.09    0.09
   5  10  -4    0.00    0.13
  -5  10   4   -0.13    0.09
   5  10  -4    0.02    0.11
   4 -10  -4    0.62    0.14
  -4 -10   4    0.44    0.12
   4 -10  -4    0.45    0.16
   4  10  -4    0.67    0.18
   4  10  -4    0.37    0.16
  -4  10   4    0.49    0.14
   3 -10  -4    1.40    0.23
   3 -10  -4    1.04    0.18
  -3 -10   4    1.28    0.20
   3  10  -4    0.85    0.21
  -3  10   4    0.84    0.19
   3  10  -4    1.08    0.20
  -2 -10   4    0.21    0.11
   2 -10  -4    0.32    0.11
   2 -10  -4    0.32    0.13
   2  10  -4    0.12    0.15
   2  10  -4    0.41    0.16
  -2  10   4    0.32    0.13
  -1 -10   4   -0.03    0.08
   1 -10  -4    0.01    0.08
   1 -10  -4    0.17    0.13
  -1  10   4   -0.09    0.11
   1  10  -4    0.04    0.12
   1  10  -4   -0.23    0.10
   0 -10   4    0.42    0.13
   0 -10  -4    0.60    0.18
   0 -10  -4    0.45    0.14
   0  10   4    0.30    0.13
   0  10  -4    0.42    0.17
   0  10  -4    0.24    0.14
  -1 -10  -4    0.55    0.14
  -1 -10  -4    1.02    0.20
   1 -10   4    1.05    0.17
   1  10   4    1.01    0.18
  -1  10  -4    1.33    0.23
  -2 -10  -4    1.08    0.18
   2 -10   4    1.06    0.17
   2  10   4    1.53    0.26
  -2  10  -4    1.26    0.23
   2  10   4    1.36    0.21
  -3 -10  -4    0.71    0.16
   3 -10   4    0.59    0.13
  -3  10  -4    0.55    0.17
   3  10   4    0.42    0.16
   3  10   4    0.71    0.22
   4 -10   4    1.94    0.23
  -4 -10  -4    1.43    0.21
   4  10   4    1.41    0.22
   4  10   4    1.21    0.24
  -4  10  -4    1.70    0.25
  -5 -10  -4    2.73    0.25
   5 -10   4    3.03    0.26
   5  10   4    2.81    0.36
   5  10   4    2.22    0.26
  -5  10  -4    2.95    0.28
   6 -10   4    0.44    0.12
  -6 -10  -4    0.40    0.13
   6  10   4    0.00    0.17
  -6  10  -4    0.42    0.16
   6  10   4    0.39    0.18
   3 -11  -4    0.03    0.09
   3 -11  -4   -0.13    0.10
  -3 -11   4    0.10    0.10
   3  11  -4   -0.07    0.14
  -3  11   4   -0.28    0.08
   3  11  -4   -0.05    0.12
  -2 -11   4    1.08    0.19
   2 -11  -4    0.89    0.22
   2 -11  -4    0.88    0.17
   2  11  -4    0.86    0.20
   2  11  -4    0.67    0.21
  -2  11   4    0.83    0.21
  -1 -11   4    0.26    0.12
   1 -11  -4    0.27    0.15
   1 -11  -4    0.06    0.10
   1  11  -4    0.00    0.15
  -1  11   4   -0.02    0.14
   1  11  -4    0.35    0.17
   0 -11  -4    0.25    0.11
   0 -11   4    0.21    0.11
   0 -11  -4   -0.17    0.10
   0  11   4   -0.12    0.10
   0  11   4    0.22    0.15
   0  11  -4    0.07    0.15
  -1 -11  -4    0.78    0.16
   1 -11   4    1.06    0.19
   1  11   4    0.86    0.22
   1  11   4    0.57    0.18
  -1  11  -4    1.11    0.24
  -2 -11  -4   -0.05    0.10
   2 -11   4   -0.08    0.08
   2  11   4    0.24    0.14
   2  11   4   -0.14    0.12
  -2  11  -4    0.06    0.12
   3 -11   4    0.11    0.09
  -3 -11  -4    0.15    0.11
   3  11   4    0.24    0.17
  -3  11  -4    0.08    0.15
   3  11   4   -0.15    0.10
 -15   0   5    0.12    0.10
 -15   0   5   -0.04    0.11
  15   0  -5    0.01    0.08
  15   0  -5    0.29    0.10
  14   0  -5    0.06    0.08
 -14   0   5   -0.01    0.07
 -14   0   5   -0.08    0.09
  14   0  -5   -0.01    0.09
  13   0  -5    2.03    0.24
 -13   0   5    1.83    0.21
 -13   0   5    1.98    0.19
  13   0  -5    2.13    0.22
  12   0  -5    0.07    0.08
 -12   0   5    0.01    0.05
  12   0  -5    0.01    0.06
 -12   0   5   -0.03    0.06
 -11   0   5    0.03    0.06
  11   0  -5    0.13    0.07
 -11   0   5    0.08    0.06
  11   0  -5    0.03    0.07
  10   0  -5    0.01    0.06
 -10   0   5   -0.01    0.05
  10   0  -5    0.00    0.06
 -10   0   5   -0.04    0.04
  -9   0   5   83.30    1.53
   9   0  -5   81.78    1.63
  -9   0   5   84.05    1.55
   9   0  -5   83.40    1.53
  -8   0   5    0.07    0.05
   8   0  -5    0.00    0.02
  -8   0   5    0.03    0.03
   8   0  -5    0.00    0.03
   8   0  -5   -0.07    0.04
   7   0  -5   14.46    0.38
   7   0  -5   14.92    0.43
   7   0  -5   14.75    0.33
  -7   0   5   15.34    0.38
  -7   0   5   15.30    0.38
   6   0  -5    0.02    0.04
  -6   0   5    0.00    0.02
   6   0  -5    0.05    0.02
   6   0  -5    0.05    0.03
  -6   0   5    0.01    0.02
   5   0  -5   -0.03    0.03
   5   0  -5   -0.04    0.02
  -5   0   5   -0.04    0.02
   5   0  -5   -0.04    0.03
  -5   0   5   -0.02    0.02
  -4   0   5    0.01    0.02
   4   0  -5    0.00    0.02
   4   0  -5    0.02    0.02
  -4   0   5   -0.01    0.01
   4   0  -5   -0.03    0.02
  -3   0   5   13.76    0.29
   3   0  -5   13.54    0.33
   3   0  -5   13.76    0.26
  -3   0   5   13.74    0.31
   3   0  -5   13.65    0.32
   2   0  -5    0.09    0.01
   2   0  -5    0.03    0.01
  -2   0   5    0.02    0.01
  -2   0   5    0.00    0.01
   2   0  -5   -0.02    0.02
   2   0  -5   -0.01    0.02
   1   0  -5   10.78    0.26
   1   0  -5   10.77    0.25
  -1   0   5   10.73    0.23
  -1   0   5   10.87    0.27
   0   0   5   -0.05    0.01
   0   0   5   -0.06    0.01
   0   0  -5   -0.05    0.02
   0   0  -5   -0.03    0.02
   0   0  -5   -0.05    0.01
   0   0   5   -0.04    0.02
  -1   0  -5   12.17    0.29
   1   0   5   12.16    0.28
   1   0   5   12.36    0.25
  -1   0  -5   12.01    0.25
  -1   0  -5   12.56    0.30
  -2   0  -5   -0.03    0.02
   2   0   5    0.02    0.02
  -2   0  -5   -0.07    0.02
  -2   0  -5    0.01    0.01
  -2   0  -5    0.03    0.02
   3   0   5   19.47    0.42
  -3   0  -5   19.16    0.42
  -3   0  -5   18.67    0.40
  -3   0  -5   19.19    0.45
   3   0   5   19.69    0.39
  -4   0  -5   -0.06    0.02
  -4   0  -5   -0.03    0.02
   4   0   5   -0.05    0.02
   4   0   5   -0.02    0.03
  -4   0  -5   -0.10    0.03
   5   0   5    7.74    0.22
  -5   0  -5    7.71    0.21
  -5   0  -5    8.17    0.28
   5   0   5    8.07    0.27
  -5   0  -5    7.86    0.26
   6   0   5    0.01    0.05
  -6   0  -5    0.00    0.03
  -6   0  -5    0.00    0.01
   6   0   5   -0.03    0.04
  -6   0  -5   -0.08    0.04
  -7   0  -5   35.52    0.78
  -7   0  -5   35.09    0.65
  -7   0  -5   34.67    0.80
   7   0   5   35.35    0.79
   7   0   5   35.97    0.71
   8   0   5    0.05    0.06
   8   0   5   -0.08    0.04
  -8   0  -5   -0.01    0.06
  -8   0  -5   -0.07    0.04
   9   0   5   17.43    0.53
   9   0   5   17.13    0.44
  -9   0  -5   17.19    0.53
  -9   0  -5   17.85    0.52
 -10   0  -5    0.02    0.05
  10   0   5    0.06    0.05
 -10   0  -5   -0.02    0.07
  10   0   5   -0.10    0.05
  11   0   5    2.87    0.23
 -11   0  -5    2.91    0.21
 -11   0  -5    3.09    0.24
  12   0   5    0.22    0.10
 -12   0  -5    0.00    0.07
 -12   0  -5    0.03    0.06
 -13   0  -5    0.52    0.13
 -13   0  -5    0.32    0.12
  13   0   5    0.28    0.12
  14   0   5    0.11    0.10
 -14   0  -5   -0.02    0.09
 -14   0  -5    0.17    0.10
  15  -1  -5    2.05    0.26
 -15  -1   5    1.87    0.24
  15  -1  -5    2.11    0.24
 -15  -1   5    1.39    0.20
 -15   1   5    1.51    0.23
  15   1  -5    1.88    0.23
  15   1  -5    2.00    0.25
 -15   1   5    1.98    0.23
 -14  -1   5    2.69    0.24
 -14  -1   5    2.55    0.23
  14  -1  -5    2.64    0.22
  14  -1  -5    2.96    0.25
 -14   1   5    3.03    0.23
  14   1  -5    2.88    0.24
 -14   1   5    2.52    0.27
  14   1  -5    2.81    0.24
 -13  -1   5    4.53    0.27
  13  -1  -5    4.82    0.30
  13  -1  -5    5.06    0.28
 -13  -1   5    4.49    0.28
  13   1  -5    4.69    0.30
 -13   1   5    4.88    0.27
 -13   1   5    5.06    0.31
  13   1  -5    4.52    0.28
  12  -1  -5    1.88    0.18
 -12  -1   5    2.11    0.18
 -12  -1   5    2.04    0.18
  12  -1  -5    2.24    0.20
 -12   1   5    2.13    0.20
  12   1  -5    1.93    0.18
  12   1  -5    2.17    0.20
 -12   1   5    1.98    0.17
  11  -1  -5    0.24    0.08
 -11  -1   5    0.36    0.09
 -11  -1   5    0.25    0.09
  11  -1  -5    0.32    0.09
  11   1  -5    0.51    0.12
 -11   1   5    0.35    0.08
 -11   1   5    0.37    0.11
  11   1  -5    0.40    0.10
  10  -1  -5    4.75    0.24
 -10  -1   5    4.79    0.22
 -10  -1   5    4.74    0.24
  10  -1  -5    4.49    0.26
  10   1  -5    4.41    0.24
 -10   1   5    4.61    0.22
  10   1  -5    4.33    0.25
 -10   1   5    4.98    0.24
  -9  -1   5    5.14    0.23
   9  -1  -5    5.11    0.23
  -9  -1   5    4.70    0.21
   9  -1  -5    4.64    0.25
   9   1  -5    4.82    0.23
  -9   1   5    5.00    0.23
  -9   1   5    4.80    0.21
   9   1  -5    4.48    0.25
  -8  -1   5   57.47    1.09
   8  -1  -5   57.55    1.19
  -8  -1   5   58.65    1.11
   8  -1  -5   58.51    1.10
   8   1  -5   55.93    1.17
  -8   1   5   58.67    1.05
   8   1  -5   57.18    1.00
   8   1  -5   55.96    1.11
  -8   1   5   55.75    1.11
  -8   1   5   57.88    1.08
  -7  -1   5    0.26    0.05
   7  -1  -5    0.39    0.07
   7  -1  -5    0.42    0.09
   7  -1  -5    0.31    0.05
  -7  -1   5    0.27    0.06
   7   1  -5    0.28    0.08
  -7   1   5    0.23    0.05
   7   1  -5    0.27    0.05
  -7   1   5    0.22    0.05
   7   1  -5    0.22    0.06
   6  -1  -5    0.43    0.05
  -6  -1   5    0.41    0.06
   6  -1  -5    0.26    0.06
   6  -1  -5    0.38    0.06
  -6  -1   5    0.42    0.06
  -6   1   5    0.33    0.05
   6   1  -5    0.39    0.06
  -6   1   5    0.39    0.06
   6   1  -5    0.25    0.07
   6   1  -5    0.43    0.05
   5  -1  -5    8.18    0.22
   5  -1  -5    8.48    0.28
  -5  -1   5    8.35    0.23
  -5  -1   5    8.33    0.22
   5  -1  -5    8.31    0.22
   5   1  -5    7.98    0.24
   5   1  -5    8.49    0.22
  -5   1   5    8.26    0.24
   5   1  -5    8.11    0.27
  -5   1   5    8.14    0.21
   4  -1  -5   36.81    0.65
  -4  -1   5   36.36    0.65
   4  -1  -5   36.77    0.75
  -4  -1   5   36.90    0.68
   4  -1  -5   37.91    0.70
  -4  -1   5   36.20    0.68
  -4   1   5   36.74    0.65
  -4   1   5   36.85    0.70
   4   1  -5   37.20    0.70
   4   1  -5   36.58    0.74
  -3  -1   5   52.30    0.90
   3  -1  -5   50.56    0.97
  -3  -1   5   51.53    0.91
   3  -1  -5   51.17    0.93
   3  -1  -5   51.65    0.85
  -3  -1   5   51.25    0.85
   3   1  -5   51.62    0.93
   3   1  -5   51.20    0.96
  -3   1   5   51.58    0.92
  -3   1   5   51.52    0.86
  -2  -1   5   76.43    1.30
  -2  -1   5   75.27    1.21
   2  -1  -5   77.27    1.20
   2  -1  -5   74.29    1.34
   2  -1  -5   75.81    1.32
  -2  -1   5   76.22    1.27
   2   1  -5   74.33    1.32
   2   1  -5   76.59    1.33
  -2   1   5   76.87    1.23
  -2   1   5   76.36    1.31
  -1  -1   5  158.34    2.45
   1  -1  -5  156.78    2.65
  -1  -1   5  158.81    2.55
   1  -1  -5  158.53    2.62
   1  -1  -5  161.30    2.45
  -1   1   5  154.15    2.45
   1   1  -5  159.46    2.59
   1   1  -5  152.18    2.45
   1   1  -5  159.43    2.63
  -1   1   5  161.06    2.61
  -1   1   5  154.51    2.52
   1   1  -5  158.91    2.62
   0  -1   5    2.24    0.10
   0  -1   5    2.16    0.07
   0  -1  -5    2.18    0.10
   0  -1  -5    2.16    0.07
   0  -1  -5    2.13    0.10
   0  -1  -5    2.18    0.10
   0   1   5    2.32    0.09
   0   1  -5    1.94    0.10
   0   1  -5    2.19    0.10
   0   1  -5    2.23    0.08
   1  -1   5   29.64    0.50
   1  -1   5   28.33    0.51
  -1  -1  -5   29.18    0.51
  -1  -1  -5   28.02    0.56
  -1  -1  -5   28.95    0.56
  -1  -1  -5   28.23    0.56
  -1  -1  -5   29.10    0.53
   1  -1   5   29.31    0.56
  -1   1  -5   29.03    0.50
  -1   1  -5   28.51    0.58
  -1   1  -5   28.20    0.57
  -2  -1  -5    8.31    0.22
   2  -1   5    8.05    0.21
  -2  -1  -5    8.20    0.22
  -2  -1  -5    8.13    0.23
  -2  -1  -5    8.07    0.20
  -2  -1  -5    8.04    0.22
   2  -1   5    8.43    0.24
  -2   1  -5    8.24    0.23
  -2   1  -5    8.26    0.24
  -3  -1  -5    0.75    0.08
  -3  -1  -5    0.79    0.07
  -3  -1  -5    0.68    0.06
  -3  -1  -5    0.68    0.07
  -3  -1  -5    0.69    0.06
   3  -1   5    0.68    0.06
  -3   1  -5    0.68    0.06
  -3   1  -5    0.61    0.08
  -3   1  -5    0.68    0.06
  -4  -1  -5   16.34    0.39
   4  -1   5   16.59    0.30
  -4  -1  -5   16.72    0.41
  -4  -1  -5   16.10    0.35
   4  -1   5   16.32    0.31
   4  -1   5   16.75    0.39
  -4   1  -5   15.70    0.39
   4   1   5   16.88    0.40
  -4   1  -5   16.47    0.42
   4   1   5   16.90    0.41
  -4   1  -5   16.30    0.37
   5  -1   5   16.81    0.33
   5  -1   5   17.65    0.43
  -5  -1  -5   17.00    0.36
  -5  -1  -5   16.82    0.42
  -5  -1  -5   16.63    0.43
  -5   1  -5   16.82    0.38
  -5   1  -5   17.08    0.42
   5   1   5   16.98    0.42
   5   1   5   16.43    0.44
  -5   1  -5   17.20    0.45
   6  -1   5   13.27    0.29
  -6  -1  -5   12.39    0.38
  -6  -1  -5   13.40    0.38
   6  -1   5   13.40    0.38
  -6  -1  -5   13.13    0.29
  -6   1  -5   12.95    0.31
  -6   1  -5   13.03    0.37
  -6   1  -5   12.77    0.40
   6   1   5   13.47    0.37
   6   1   5   13.05    0.39
  -7  -1  -5   10.76    0.35
   7  -1   5   11.33    0.28
   7  -1   5   11.81    0.37
  -7  -1  -5   10.42    0.24
  -7  -1  -5   10.34    0.35
  -7   1  -5   11.06    0.27
  -7   1  -5   10.92    0.38
   7   1   5   11.65    0.38
   7   1   5   11.61    0.34
  -7   1  -5   10.34    0.34
  -8  -1  -5   -0.06    0.03
  -8  -1  -5   -0.11    0.05
   8  -1   5    0.00    0.04
   8  -1   5    0.01    0.05
  -8   1  -5    0.00    0.07
  -8   1  -5    0.02    0.03
   8   1   5    0.05    0.07
   8   1   5    0.06    0.07
  -8   1  -5   -0.03    0.04
  -9  -1  -5    0.04    0.07
   9  -1   5    0.06    0.04
   9  -1   5   -0.01    0.05
  -9  -1  -5    0.02    0.06
   9   1   5    0.10    0.08
   9   1   5    0.06    0.06
  -9   1  -5    0.04    0.08
  -9   1  -5   -0.02    0.04
  10  -1   5    2.02    0.18
 -10  -1  -5    2.01    0.19
 -10  -1  -5    2.72    0.20
  10   1   5    2.44    0.18
 -10   1  -5    2.55    0.19
 -10   1  -5    2.66    0.23
  10   1   5    2.71    0.21
 -11  -1  -5    4.28    0.27
 -11  -1  -5    4.72    0.28
  11  -1   5    4.84    0.28
  11   1   5    4.43    0.23
 -11   1  -5    4.72    0.27
  11   1   5    4.09    0.27
 -11   1  -5    4.37    0.29
 -12  -1  -5    0.23    0.10
 -12  -1  -5    0.00    0.05
  12  -1   5    0.16    0.09
  12   1   5    0.11    0.09
 -12   1  -5    0.13    0.10
 -12   1  -5    0.04    0.07
 -13  -1  -5    0.79    0.15
  13  -1   5    0.65    0.15
 -13  -1  -5    0.65    0.16
 -13   1  -5    0.82    0.18
  13   1   5    0.51    0.14
 -13   1  -5    0.62    0.14
  14  -1   5    0.11    0.11
 -14  -1  -5   -0.08    0.06
 -14  -1  -5    0.11    0.09
 -14   1  -5   -0.13    0.07
  14   1   5   -0.03    0.09
 -14   1  -5   -0.04    0.08
  15  -2  -5    0.64    0.14
 -15  -2   5    0.39    0.13
  15  -2  -5    0.62    0.15
 -15   2   5    0.35    0.15
  15   2  -5    0.68    0.17
  15   2  -5    0.47    0.14
  14  -2  -5    3.45    0.26
  14  -2  -5    4.00    0.29
 -14  -2   5    4.01    0.28
  14   2  -5    3.80    0.29
 -14   2   5    3.29    0.29
  14   2  -5    3.46    0.27
  13  -2  -5    0.09    0.08
 -13  -2   5    0.15    0.07
 -13  -2   5   -0.09    0.06
  13  -2  -5    0.07    0.08
  13   2  -5    0.13    0.10
  13   2  -5    0.21    0.10
 -13   2   5    0.08    0.06
 -13   2   5    0.03    0.08
  12  -2  -5    3.74    0.26
 -12  -2   5    4.15    0.25
 -12  -2   5    4.06    0.24
  12  -2  -5    3.87    0.24
  12   2  -5    3.81    0.25
 -12   2   5    3.80    0.26
 -12   2   5    4.12    0.23
  12   2  -5    4.17    0.28
  11  -2  -5    5.69    0.31
  11  -2  -5    6.28    0.29
 -11  -2   5    6.09    0.27
 -11  -2   5    6.19    0.30
 -11   2   5    6.64    0.27
  11   2  -5    6.19    0.31
 -11   2   5    6.28    0.31
  11   2  -5    6.27    0.32
  10  -2  -5    1.28    0.17
 -10  -2   5    1.22    0.13
  10  -2  -5    1.12    0.13
 -10  -2   5    1.16    0.14
  10   2  -5    1.27    0.17
 -10   2   5    1.26    0.12
  10   2  -5    1.54    0.17
 -10   2   5    0.95    0.13
   9  -2  -5   24.68    0.59
  -9  -2   5   23.58    0.60
   9  -2  -5   24.90    0.66
  -9  -2   5   23.91    0.55
  -9   2   5   24.31    0.52
   9   2  -5   23.36    0.61
   9   2  -5   22.67    0.64
  -9   2   5   24.22    0.61
  -9   2   5   23.80    0.56
   8  -2  -5   16.40    0.44
  -8  -2   5   16.67    0.45
   8  -2  -5   16.82    0.49
  -8  -2   5   16.07    0.40
  -8   2   5   15.80    0.40
   8   2  -5   16.54    0.36
   8   2  -5   15.69    0.49
  -8   2   5   16.95    0.46
   8   2  -5   16.67    0.47
  -8   2   5   17.45    0.40
   7  -2  -5    5.27    0.24
   7  -2  -5    5.15    0.20
  -7  -2   5    5.22    0.21
  -7  -2   5    5.69    0.19
   7   2  -5    5.32    0.17
  -7   2   5    5.53    0.22
   7   2  -5    5.01    0.22
  -7   2   5    5.57    0.20
  -7   2   5    5.60    0.19
   7   2  -5    5.24    0.25
   6  -2  -5    1.29    0.09
  -6  -2   5    1.20    0.08
   6  -2  -5    1.09    0.11
  -6  -2   5    1.31    0.09
  -6  -2   5    1.15    0.09
  -6   2   5    1.14    0.08
   6   2  -5    1.03    0.13
  -6   2   5    1.22    0.09
  -6   2   5    1.08    0.09
   6   2  -5    1.06    0.08
  -5  -2   5   10.95    0.26
   5  -2  -5   10.25    0.32
  -5  -2   5   11.23    0.29
   5  -2  -5   11.00    0.28
  -5  -2   5   10.69    0.28
   5  -2  -5   10.43    0.28
  -5   2   5   10.53    0.24
  -5   2   5   10.41    0.29
   5   2  -5   10.71    0.33
   5   2  -5   10.52    0.27
   4  -2  -5    0.12    0.04
  -4  -2   5    0.04    0.02
   4  -2  -5    0.05    0.02
  -4  -2   5    0.06    0.03
   4  -2  -5    0.08    0.04
  -4  -2   5    0.14    0.03
   4   2  -5    0.08    0.04
  -4   2   5    0.17    0.03
   4   2  -5    0.05    0.05
  -4   2   5    0.05    0.03
   3  -2  -5  132.61    2.28
  -3  -2   5  129.88    2.16
  -3  -2   5  132.56    2.11
   3  -2  -5  131.92    2.10
  -3  -2   5  129.24    2.16
   3  -2  -5  131.04    2.22
   3   2  -5  130.39    2.22
   3   2  -5  132.69    2.27
  -3   2   5  132.36    2.20
  -3   2   5  127.61    2.09
  -2  -2   5   18.64    0.39
  -2  -2   5   19.37    0.39
   2  -2  -5   19.09    0.42
   2  -2  -5   18.66    0.35
   2  -2  -5   18.56    0.44
   2  -2  -5   19.46    0.35
  -2  -2   5   18.41    0.36
   2   2  -5   17.99    0.42
  -2   2   5   18.73    0.32
   2   2  -5   18.52    0.42
  -2   2   5   18.19    0.39
   1  -2  -5   14.46    0.34
  -1  -2   5   15.01    0.32
  -1  -2   5   14.70    0.29
   1  -2  -5   14.85    0.29
   1  -2  -5   14.81    0.36
   1   2  -5   14.46    0.35
  -1   2   5   14.04    0.32
  -1   2   5   14.62    0.27
   1   2  -5   14.60    0.32
   1   2  -5   14.80    0.33
   0  -2   5    9.78    0.22
   0  -2  -5    9.84    0.22
   0  -2   5    9.98    0.24
   0  -2  -5    9.98    0.27
   0   2  -5   10.12    0.23
   0   2   5   10.33    0.22
   0   2  -5    9.56    0.25
   0   2  -5    9.82    0.27
  -1  -2  -5   96.53    1.59
  -1  -2  -5   95.40    1.66
  -1  -2  -5   94.84    1.63
  -1  -2  -5   95.92    1.69
   1  -2   5   94.51    1.63
   1  -2   5   95.47    1.57
  -1  -2  -5   96.99    1.58
  -1   2  -5   94.32    1.66
  -1   2  -5   96.15    1.59
  -1   2  -5  106.81    1.68
  -1   2  -5   93.67    1.67
  -2  -2  -5   11.89    0.28
  -2  -2  -5   11.86    0.28
   2  -2   5   11.73    0.28
  -2  -2  -5   11.36    0.31
  -2  -2  -5   11.70    0.29
  -2  -2  -5   11.57    0.29
   2  -2   5   11.74    0.30
  -2   2  -5   11.63    0.31
  -2   2  -5   11.92    0.31
  -3  -2  -5    0.77    0.07
  -3  -2  -5    0.82    0.09
  -3  -2  -5    0.82    0.07
  -3  -2  -5    0.85    0.07
   3  -2   5    0.90    0.07
  -3  -2  -5    0.93    0.07
   3  -2   5    0.83    0.08
  -3   2  -5    0.75    0.09
  -3   2  -5    0.83    0.08
   4  -2   5    6.14    0.21
  -4  -2  -5    6.00    0.21
   4  -2   5    6.15    0.22
  -4  -2  -5    6.17    0.21
  -4  -2  -5    5.52    0.17
  -4  -2  -5    6.23    0.21
   4   2   5    6.03    0.24
  -4   2  -5    6.20    0.21
  -4   2  -5    6.19    0.24
  -5  -2  -5    7.30    0.20
   5  -2   5    7.35    0.16
   5  -2   5    7.20    0.25
  -5  -2  -5    7.62    0.25
  -5  -2  -5    7.78    0.26
  -5  -2  -5    7.70    0.26
   5   2   5    7.47    0.28
  -5   2  -5    7.70    0.24
  -5   2  -5    7.64    0.17
  -5   2  -5    7.53    0.29
  -5   2  -5    7.14    0.24
   6  -2   5    0.01    0.02
   6  -2   5   -0.05    0.03
  -6  -2  -5   -0.02    0.04
  -6  -2  -5   -0.04    0.02
  -6  -2  -5   -0.03    0.04
  -6   2  -5    0.04    0.07
  -6   2  -5   -0.03    0.03
   6   2   5   -0.03    0.04
   6   2   5    0.06    0.07
  -6   2  -5   -0.04    0.03
   7  -2   5    1.31    0.08
   7  -2   5    1.42    0.13
  -7  -2  -5    1.36    0.13
  -7  -2  -5    1.29    0.12
  -7   2  -5    1.27    0.12
  -7   2  -5    1.45    0.16
  -7   2  -5    1.26    0.09
   7   2   5    1.42    0.15
   7   2   5    1.34    0.07
   7   2   5    1.11    0.14
  -8  -2  -5    0.62    0.11
  -8  -2  -5    0.70    0.12
   8  -2   5    0.72    0.07
   8  -2   5    0.94    0.14
   8   2   5    0.80    0.14
  -8   2  -5    0.94    0.12
  -8   2  -5    0.67    0.13
   8   2   5    0.73    0.13
  -8   2  -5    0.83    0.08
   9  -2   5    0.90    0.14
  -9  -2  -5    0.75    0.12
  -9  -2  -5    0.74    0.12
  -9   2  -5    0.79    0.14
   9   2   5    1.02    0.15
  -9   2  -5    0.87    0.12
   9   2   5    0.64    0.12
 -10  -2  -5    3.44    0.23
 -10  -2  -5    3.78    0.24
  10  -2   5    2.86    0.22
  10   2   5    3.45    0.24
  10   2   5    3.66    0.25
 -10   2  -5    3.38    0.22
 -10   2  -5    2.84    0.24
  11  -2   5    1.10    0.16
 -11  -2  -5    1.27    0.17
 -11  -2  -5    0.92    0.15
 -11   2  -5    1.40    0.18
  11   2   5    1.01    0.15
 -11   2  -5    1.05    0.18
  11   2   5    0.84    0.15
 -12  -2  -5    1.40    0.19
  12  -2   5    1.66    0.21
 -12  -2  -5    1.39    0.19
 -12   2  -5    1.85    0.21
  12   2   5    1.59    0.19
 -12   2  -5    1.49    0.22
  12   2   5    1.58    0.21
 -13  -2  -5    1.22    0.19
  13  -2   5    0.98    0.16
 -13  -2  -5    1.02    0.18
 -13   2  -5    0.96    0.16
  13   2   5    0.52    0.14
 -13   2  -5    0.98    0.19
  14  -2   5    0.15    0.12
 -14  -2  -5    0.07    0.09
 -14   2  -5    0.23    0.13
  14   2   5   -0.06    0.08
 -14   2  -5    0.08    0.08
  14  -3  -5    1.52    0.21
  14  -3  -5    1.40    0.19
 -14  -3   5    1.43    0.21
  14   3  -5    1.59    0.24
  14   3  -5    1.76    0.21
 -14   3   5    1.65    0.24
 -13  -3   5    0.17    0.08
  13  -3  -5    0.05    0.07
  13  -3  -5    0.05    0.08
  13   3  -5    0.04    0.08
 -13   3   5    0.19    0.12
  13   3  -5    0.23    0.12
  12  -3  -5    2.63    0.21
 -12  -3   5    2.52    0.22
  12  -3  -5    3.11    0.24
  12   3  -5    2.30    0.22
  12   3  -5    3.27    0.26
 -12   3   5    2.64    0.23
 -11  -3   5    0.25    0.08
  11  -3  -5    0.38    0.11
  11  -3  -5    0.25    0.09
 -11   3   5    0.34    0.08
  11   3  -5    0.33    0.11
  11   3  -5    0.29    0.10
 -11   3   5    0.52    0.12
 -10  -3   5    0.06    0.06
  10  -3  -5    0.07    0.06
 -10  -3   5    0.05    0.06
  10  -3  -5    0.12    0.08
 -10   3   5    0.10    0.05
 -10   3   5    0.01    0.06
  10   3  -5    0.12    0.08
  10   3  -5    0.09    0.09
   9  -3  -5    6.12    0.29
  -9  -3   5    5.73    0.27
  -9  -3   5    5.73    0.22
   9  -3  -5    6.29    0.27
   9   3  -5    6.24    0.29
  -9   3   5    6.32    0.22
   9   3  -5    6.15    0.31
  -9   3   5    6.36    0.28
  -9   3   5    6.04    0.22
   8  -3  -5    1.11    0.12
  -8  -3   5    1.20    0.09
  -8  -3   5    1.24    0.13
  -8  -3   5    1.37    0.13
   8  -3  -5    1.54    0.15
  -8   3   5    1.15    0.09
  -8   3   5    1.14    0.13
  -8   3   5    1.29    0.10
   8   3  -5    1.18    0.16
   8   3  -5    1.16    0.09
   7  -3  -5   48.44    1.02
  -7  -3   5   47.79    0.87
  -7  -3   5   46.52    0.93
  -7  -3   5   48.18    0.96
   7  -3  -5   47.62    0.92
  -7   3   5   47.23    0.94
   7   3  -5   45.27    1.03
  -7   3   5   48.84    0.87
   7   3  -5   46.74    0.89
  -7   3   5   46.03    0.96
   6  -3  -5    0.02    0.03
   6  -3  -5    0.05    0.05
  -6  -3   5    0.04    0.02
  -6  -3   5   -0.01    0.04
  -6  -3   5    0.02    0.03
   6   3  -5    0.05    0.04
  -6   3   5    0.07    0.04
   6   3  -5   -0.01    0.07
  -6   3   5    0.05    0.02
   5  -3  -5    2.76    0.16
  -5  -3   5    2.83    0.10
  -5  -3   5    2.76    0.14
   5  -3  -5    2.59    0.13
  -5  -3   5    2.56    0.14
  -5   3   5    2.78    0.15
   5   3  -5    2.92    0.18
  -5   3   5    2.66    0.09
   5   3  -5    2.79    0.14
  -5   3   5    3.00    0.15
  -4  -3   5    9.39    0.21
   4  -3  -5    9.13    0.25
  -4  -3   5    9.49    0.27
  -4  -3   5    9.31    0.26
   4  -3  -5    9.66    0.31
  -4   3   5    9.19    0.29
   4   3  -5    9.04    0.27
   4   3  -5    9.22    0.32
  -4   3   5    9.49    0.19
  -4   3   5    9.67    0.27
   3  -3  -5    0.10    0.03
  -3  -3   5    0.04    0.03
  -3  -3   5    0.17    0.03
  -3  -3   5    0.08    0.04
   3  -3  -5    0.10    0.04
   3   3  -5    0.05    0.05
  -3   3   5    0.08    0.04
   3   3  -5    0.11    0.06
  -3   3   5    0.19    0.04
  -2  -3   5   21.38    0.44
  -2  -3   5   21.81    0.46
  -2  -3   5   22.36    0.44
   2  -3  -5   22.03    0.44
   2  -3  -5   21.70    0.52
   2   3  -5   21.78    0.51
  -2   3   5   22.96    0.46
  -2   3   5   22.30    0.52
   2   3  -5   22.33    0.50
   1  -3  -5  123.61    1.99
  -1  -3   5  118.46    1.98
  -1  -3   5  120.14    2.02
   1  -3  -5  123.94    2.10
   1  -3  -5  121.85    2.15
  -1   3   5  122.12    1.93
  -1   3   5  123.49    1.94
   1   3  -5  123.99    2.11
   1   3  -5  121.13    2.04
   1   3  -5  121.64    2.12
  -1   3   5  125.35    2.05
   0  -3  -5  228.89    3.62
   0  -3  -5  230.26    3.86
   0  -3  -5  228.43    3.62
   0  -3  -5  230.07    3.78
   0  -3   5  224.27    3.68
   0  -3   5  226.19    3.60
   0   3  -5  226.16    3.81
   0   3  -5  223.49    3.74
   0   3  -5  229.07    3.78
   0   3   5  236.02    3.73
   1  -3   5    0.17    0.04
   1  -3   5    0.19    0.04
  -1  -3  -5    0.21    0.05
  -1  -3  -5    0.16    0.04
  -1  -3  -5    0.21    0.03
  -1  -3  -5    0.20    0.06
  -1   3  -5    0.20    0.07
   1   3   5    0.17    0.04
  -1   3  -5    0.35    0.05
  -1   3  -5    0.12    0.04
  -2  -3  -5    1.22    0.07
   2  -3   5    0.94    0.08
  -2  -3  -5    1.17    0.09
  -2  -3  -5    1.02    0.07
   2  -3   5    1.24    0.08
  -2  -3  -5    1.05    0.10
  -2  -3  -5    1.08    0.08
  -2   3  -5    1.14    0.10
  -2   3  -5    1.19    0.11
  -2   3  -5    1.21    0.07
  -3  -3  -5    0.05    0.03
   3  -3   5    0.02    0.03
  -3  -3  -5    0.00    0.03
  -3  -3  -5    0.05    0.05
   3  -3   5    0.01    0.03
  -3  -3  -5    0.04    0.03
   3   3   5    0.01    0.03
  -3   3  -5    0.01    0.04
  -3   3  -5    0.01    0.05
  -3   3  -5    0.05    0.01
  -3   3  -5    0.03    0.02
   4  -3   5   33.09    0.68
  -4  -3  -5   33.54    0.70
   4  -3   5   35.28    0.58
  -4  -3  -5   34.40    0.69
   4  -3   5   33.10    0.70
  -4  -3  -5   33.51    0.67
  -4   3  -5   33.05    0.57
   4   3   5   33.35    0.78
   4   3   5   34.31    0.69
  -4   3  -5   33.66    0.71
  -4   3  -5   33.04    0.73
  -5  -3  -5   40.60    0.81
  -5  -3  -5   38.85    0.80
   5  -3   5   38.63    0.68
   5  -3   5   39.18    0.80
  -5  -3  -5   38.66    0.78
   5  -3   5   38.17    0.81
   5   3   5   39.19    0.89
   5   3   5   40.78    0.77
  -5   3  -5   39.51    0.86
  -5   3  -5   38.75    0.80
   6  -3   5   21.18    0.55
  -6  -3  -5   22.26    0.52
   6  -3   5   21.76    0.54
   6  -3   5   21.87    0.42
  -6  -3  -5   21.57    0.54
  -6  -3  -5   21.67    0.54
   6   3   5   22.74    0.60
  -6   3  -5   21.54    0.52
   6   3   5   22.94    0.47
  -6   3  -5   20.62    0.57
  -7  -3  -5   12.88    0.41
   7  -3   5   12.79    0.32
  -7  -3  -5   12.63    0.40
   7  -3   5   13.41    0.41
  -7  -3  -5   13.21    0.39
   7   3   5   13.54    0.45
   7   3   5   13.41    0.31
  -7   3  -5   13.00    0.39
  -7   3  -5   13.65    0.45
  -7   3  -5   12.63    0.36
   8  -3   5    1.37    0.16
  -8  -3  -5    1.60    0.14
  -8  -3  -5    1.30    0.15
  -8   3  -5    1.56    0.19
   8   3   5    0.96    0.14
  -8   3  -5    1.38    0.13
   8   3   5    1.38    0.18
  -8   3  -5    1.37    0.11
  -9  -3  -5    3.66    0.23
   9  -3   5    3.55    0.23
  -9  -3  -5    3.42    0.21
  -9   3  -5    2.99    0.25
   9   3   5    3.55    0.26
   9   3   5    4.05    0.26
  -9   3  -5    3.42    0.21
  10  -3   5    7.15    0.34
 -10  -3  -5    7.51    0.32
 -10   3  -5    7.28    0.32
 -10   3  -5    7.15    0.38
  10   3   5    7.52    0.36
  10   3   5    6.65    0.35
 -11  -3  -5    0.81    0.14
  11  -3   5    0.67    0.13
 -11  -3  -5    0.95    0.15
  11   3   5    1.00    0.18
 -11   3  -5    0.92    0.14
 -11   3  -5    0.91    0.18
  11   3   5    1.13    0.18
  12  -3   5   11.73    0.48
 -12  -3  -5   10.42    0.46
  12   3   5   12.47    0.48
  12   3   5   11.94    0.51
 -12   3  -5   11.91    0.53
 -12   3  -5   12.03    0.45
  13  -3   5    1.82    0.23
 -13  -3  -5    2.05    0.25
 -13   3  -5    1.89    0.25
  13   3   5    1.49    0.23
 -13   3  -5    1.79    0.22
  14  -3   5    0.01    0.10
 -14  -3  -5    0.00    0.11
 -14   3  -5    0.12    0.09
 -14   3  -5    0.09    0.10
  14   3   5    0.20    0.14
  14  -4  -5    1.63    0.23
 -14  -4   5    1.62    0.23
 -14   4   5    1.25    0.23
  14   4  -5    1.49    0.22
  14   4  -5    1.10    0.20
 -13  -4   5    2.47    0.22
  13  -4  -5    2.39    0.22
  13  -4  -5    2.53    0.24
  13   4  -5    2.94    0.26
 -13   4   5    2.48    0.28
  13   4  -5    2.50    0.27
 -12  -4   5    4.55    0.29
  12  -4  -5    4.77    0.30
  12  -4  -5    5.11    0.29
  12   4  -5    4.15    0.30
  12   4  -5    5.99    0.35
 -12   4   5    4.64    0.31
 -11  -4   5    0.15    0.09
  11  -4  -5    0.07    0.07
  11  -4  -5    0.08    0.07
  11   4  -5    0.10    0.10
  11   4  -5    0.22    0.11
 -11   4   5    0.05    0.10
  10  -4  -5    2.27    0.17
 -10  -4   5    1.90    0.18
  10  -4  -5    2.14    0.19
  10   4  -5    2.41    0.21
  10   4  -5    2.42    0.22
 -10   4   5    2.20    0.20
  -9  -4   5    1.25    0.15
   9  -4  -5    1.15    0.16
   9  -4  -5    1.30    0.15
  -9  -4   5    1.02    0.14
  -9   4   5    0.95    0.14
   9   4  -5    1.00    0.18
  -9   4   5    0.91    0.11
  -8  -4   5   -0.03    0.05
   8  -4  -5    0.03    0.04
   8  -4  -5    0.06    0.06
  -8  -4   5   -0.11    0.04
  -8   4   5   -0.02    0.05
   8   4  -5    0.05    0.04
  -8   4   5   -0.01    0.04
  -8   4   5    0.04    0.05
   8   4  -5   -0.02    0.09
  -7  -4   5    5.34    0.24
   7  -4  -5    5.73    0.23
  -7  -4   5    5.96    0.25
   7  -4  -5    5.74    0.27
  -7  -4   5    5.43    0.17
   7   4  -5    5.34    0.21
  -7   4   5    5.77    0.24
  -7   4   5    5.79    0.25
  -7   4   5    5.72    0.17
   7   4  -5    5.28    0.29
   6  -4  -5   67.81    1.39
  -6  -4   5   72.22    1.31
   6  -4  -5   71.52    1.28
  -6  -4   5   70.67    1.31
  -6  -4   5   71.28    1.20
  -6   4   5   69.43    1.33
  -6   4   5   72.22    1.18
   6   4  -5   70.33    1.31
   6   4  -5   69.19    1.44
  -6   4   5   70.21    1.34
   5  -4  -5   13.00    0.34
   5  -4  -5   12.26    0.39
  -5  -4   5   12.20    0.26
  -5  -4   5   12.88    0.36
   5   4  -5   12.63    0.36
   5   4  -5   12.36    0.42
  -5   4   5   12.91    0.38
  -5   4   5   12.52    0.35
  -4  -4   5    4.16    0.11
   4  -4  -5    4.15    0.16
  -4  -4   5    4.50    0.19
  -4  -4   5    4.26    0.18
   4  -4  -5    4.27    0.21
  -4   4   5    4.00    0.19
   4   4  -5    4.25    0.20
   4   4  -5    4.36    0.23
  -4   4   5    4.25    0.18
  -3  -4   5   15.93    0.39
   3  -4  -5   16.06    0.45
  -3  -4   5   15.87    0.31
   3  -4  -5   15.83    0.37
  -3  -4   5   15.64    0.38
  -3   4   5   15.33    0.42
   3   4  -5   15.65    0.42
   3   4  -5   15.99    0.45
  -3   4   5   15.52    0.38
   2  -4  -5   39.85    0.74
  -2  -4   5   39.46    0.71
  -2  -4   5   39.23    0.75
   2  -4  -5   40.23    0.85
  -2  -4   5   38.66    0.75
   2   4  -5   38.83    0.81
  -2   4   5   38.70    0.74
   2   4  -5   39.10    0.83
  -2   4   5   37.84    0.82
  -1  -4   5   26.17    0.54
  -1  -4   5   26.14    0.54
   1  -4  -5   27.21    0.63
  -1   4   5   26.05    0.61
   1   4  -5   26.28    0.61
  -1   4   5   27.10    0.53
   1   4  -5   26.97    0.60
   1   4  -5   26.67    0.52
   0  -4   5   30.74    0.62
   0  -4   5   31.81    0.63
   0  -4  -5   32.69    0.65
   0  -4  -5   32.90    0.56
   0  -4  -5   32.43    0.73
   0   4  -5   31.73    0.71
   0   4   5   32.76    0.71
   0   4   5   32.14    0.61
   0   4  -5   32.49    0.64
   0   4  -5   32.76    0.67
   1  -4   5    1.62    0.09
  -1  -4  -5    1.68    0.11
  -1  -4  -5    1.60    0.08
   1  -4   5    1.67    0.10
  -1  -4  -5    1.63    0.13
  -1   4  -5    1.75    0.14
  -1   4  -5    1.61    0.11
  -1   4  -5    1.66    0.11
   1   4   5    1.83    0.09
   1   4   5    1.71    0.12
   2  -4   5    0.24    0.05
   2  -4   5    0.27    0.05
  -2  -4  -5    0.16    0.04
  -2  -4  -5    0.31    0.06
  -2  -4  -5    0.07    0.07
  -2   4  -5    0.23    0.05
  -2   4  -5    0.18    0.06
  -2   4  -5    0.15    0.07
   2   4   5    0.12    0.04
   3  -4   5   55.82    1.03
   3  -4   5   55.63    1.03
  -3  -4  -5   54.52    1.01
  -3  -4  -5   54.75    1.05
  -3  -4  -5   55.00    1.14
  -3   4  -5   56.08    1.10
   3   4   5   56.21    1.07
  -3   4  -5   53.47    1.07
   3   4   5   56.08    1.01
  -3   4  -5   55.01    1.00
   4  -4   5    1.28    0.07
  -4  -4  -5    1.69    0.17
  -4  -4  -5    1.32    0.10
  -4  -4  -5    1.06    0.12
   4  -4   5    1.21    0.10
  -4  -4  -5    1.10    0.08
   4  -4   5    1.30    0.10
  -4   4  -5    1.11    0.13
  -4   4  -5    1.44    0.15
   4   4   5    1.24    0.10
   5  -4   5    0.28    0.06
  -5  -4  -5    0.23    0.05
  -5  -4  -5    0.32    0.07
   5  -4   5    0.15    0.03
   5  -4   5    0.23    0.06
  -5  -4  -5    0.24    0.07
   5   4   5    0.13    0.09
   5   4   5    0.19    0.05
  -5   4  -5    0.09    0.07
  -5   4  -5    0.26    0.08
   6  -4   5   30.72    0.63
  -6  -4  -5   30.13    0.65
  -6  -4  -5   31.43    0.72
   6  -4   5   29.64    0.69
  -6  -4  -5   30.72    0.70
   6  -4   5   30.95    0.70
  -6   4  -5   29.42    0.69
   6   4   5   31.52    0.80
   6   4   5   30.94    0.64
  -6   4  -5   30.00    0.75
  -7  -4  -5    5.72    0.22
   7  -4   5    5.52    0.26
  -7  -4  -5    5.27    0.26
   7  -4   5    5.35    0.25
  -7  -4  -5    5.19    0.25
  -7   4  -5    5.12    0.28
   7   4   5    5.44    0.19
   7   4   5    5.40    0.30
  -7   4  -5    5.42    0.24
   8  -4   5    6.62    0.30
  -8  -4  -5    6.16    0.29
  -8  -4  -5    7.32    0.27
   8  -4   5    6.95    0.31
  -8  -4  -5    6.54    0.30
  -8   4  -5    6.32    0.33
  -8   4  -5    6.45    0.26
   8   4   5    6.49    0.34
  -9  -4  -5    0.07    0.07
   9  -4   5    0.07    0.07
   9  -4   5    0.05    0.07
  -9  -4  -5    0.01    0.06
   9   4   5   -0.12    0.09
  -9   4  -5    0.02    0.08
  10  -4   5    0.97    0.16
 -10  -4  -5    0.82    0.15
  10  -4   5    0.98    0.15
  10   4   5    1.47    0.22
 -10   4  -5    1.02    0.18
  10   4   5    1.01    0.18
  11  -4   5    1.58    0.20
 -11  -4  -5    1.64    0.21
  11  -4   5    1.34    0.18
 -11   4  -5    1.32    0.21
  11   4   5    1.37    0.22
  11   4   5    1.80    0.25
  12  -4   5    3.78    0.27
  12  -4   5    3.71    0.28
 -12  -4  -5    3.67    0.27
  12   4   5    4.14    0.31
  12   4   5    4.08    0.32
 -12   4  -5    3.68    0.31
  13  -4   5    4.06    0.29
 -13  -4  -5    3.88    0.30
  13  -4   5    4.49    0.31
  13   4   5    3.59    0.31
 -13   4  -5    4.16    0.35
  13   4   5    4.12    0.32
  13  -5  -5    1.50    0.19
 -13  -5   5    1.45    0.20
  13  -5  -5    1.34    0.20
  13   5  -5    1.49    0.22
 -13   5   5    1.54    0.23
  13   5  -5    1.38    0.22
  12  -5  -5    6.41    0.32
 -12  -5   5    5.76    0.33
  12  -5  -5    6.42    0.35
 -12   5   5    6.45    0.38
  12   5  -5    5.49    0.35
  12   5  -5    6.65    0.39
  11  -5  -5    2.15    0.19
 -11  -5   5    2.10    0.19
  11  -5  -5    2.17    0.20
 -11   5   5    2.33    0.23
  11   5  -5    2.55    0.25
  11   5  -5    2.40    0.22
  10  -5  -5    0.04    0.07
 -10  -5   5   -0.04    0.06
  10  -5  -5    0.02    0.06
 -10  -5   5    0.03    0.06
 -10   5   5    0.05    0.09
  10   5  -5   -0.10    0.10
  -9  -5   5    0.13    0.08
   9  -5  -5    0.06    0.07
   9  -5  -5    0.15    0.07
  -9  -5   5    0.14    0.07
   9   5  -5    0.05    0.12
  -9   5   5    0.07    0.06
  -9   5   5    0.16    0.08
  -8  -5   5    2.67    0.18
   8  -5  -5    2.64    0.17
  -8  -5   5    2.35    0.18
   8  -5  -5    2.66    0.20
  -8   5   5    2.45    0.17
   8   5  -5    3.02    0.26
  -8   5   5    2.63    0.19
   8   5  -5    2.74    0.16
   7  -5  -5    3.94    0.24
  -7  -5   5    3.73    0.21
   7  -5  -5    3.93    0.20
  -7  -5   5    3.70    0.20
  -7   5   5    4.14    0.22
   7   5  -5    3.65    0.19
   7   5  -5    3.74    0.28
  -7   5   5    3.65    0.20
   6  -5  -5    3.99    0.19
  -6  -5   5    3.93    0.21
  -6  -5   5    3.95    0.20
   6  -5  -5    4.01    0.23
   6   5  -5    3.86    0.26
  -6   5   5    3.68    0.20
  -6   5   5    3.74    0.19
   6   5  -5    3.71    0.20
   5  -5  -5   65.14    1.33
   5  -5  -5   64.00    1.19
  -5  -5   5   64.65    1.22
  -5  -5   5   63.39    1.22
  -5   5   5   64.23    1.27
  -5   5   5   62.68    1.22
   5   5  -5   66.68    1.26
   5   5  -5   63.16    1.35
   4  -5  -5    2.14    0.17
  -4  -5   5    2.13    0.15
   4  -5  -5    2.12    0.13
  -4  -5   5    1.99    0.13
   4   5  -5    1.83    0.20
  -4   5   5    1.95    0.15
  -4   5   5    1.86    0.12
   4   5  -5    1.67    0.16
  -3  -5   5    0.27    0.03
  -3  -5   5    0.20    0.06
   3  -5  -5    0.18    0.07
  -3  -5   5    0.21    0.06
   3  -5  -5    0.30    0.07
  -3   5   5    0.17    0.05
   3   5  -5    0.15    0.08
  -3   5   5    0.22    0.06
   3   5  -5    0.09    0.08
   2  -5  -5   30.00    0.64
  -2  -5   5   31.01    0.56
  -2  -5   5   29.55    0.64
  -2  -5   5   30.33    0.63
   2  -5  -5   31.40    0.74
   2   5  -5   31.78    0.73
  -2   5   5   30.62    0.62
  -2   5   5   30.49    0.71
   2   5  -5   30.08    0.71
   1  -5  -5    0.41    0.09
   1  -5  -5    0.21    0.06
  -1  -5   5    0.29    0.06
  -1  -5   5    0.33    0.06
   1   5  -5    0.37    0.09
   1   5  -5    0.31    0.09
  -1   5   5    0.31    0.05
  -1   5   5    0.34    0.08
   0  -5  -5    0.04    0.04
   0  -5   5    0.02    0.03
   0  -5  -5   -0.04    0.05
   0  -5  -5   -0.02    0.01
   0  -5   5    0.02    0.02
   0   5  -5    0.00    0.04
   0   5  -5   -0.03    0.04
   0   5  -5    0.07    0.07
   0   5   5    0.02    0.02
   0   5   5   -0.05    0.03
  -1  -5  -5   10.91    0.26
   1  -5   5   11.05    0.29
   1  -5   5   11.23    0.32
  -1  -5  -5   10.80    0.38
  -1  -5  -5   10.74    0.33
  -1   5  -5   10.22    0.36
   1   5   5   10.59    0.34
  -1   5  -5   11.24    0.31
  -1   5  -5   10.98    0.33
   1   5   5   11.30    0.26
   2  -5   5    0.16    0.05
  -2  -5  -5    0.32    0.09
  -2  -5  -5    0.26    0.04
  -2  -5  -5    0.16    0.06
   2  -5   5    0.29    0.05
  -2   5  -5    0.16    0.06
   2   5   5    0.07    0.05
  -2   5  -5    0.20    0.09
  -2   5  -5    0.17    0.06
   2   5   5    0.17    0.04
   3  -5   5    3.17    0.17
  -3  -5  -5    3.25    0.18
  -3  -5  -5    3.08    0.21
   3  -5   5    3.34    0.15
  -3  -5  -5    3.17    0.14
  -3   5  -5    3.09    0.21
  -3   5  -5    3.55    0.16
   3   5   5    3.25    0.12
  -3   5  -5    2.89    0.18
   3   5   5    3.02    0.17
  -4  -5  -5    2.12    0.16
  -4  -5  -5    2.17    0.13
  -4  -5  -5    2.15    0.18
   4  -5   5    2.26    0.12
   4  -5   5    2.24    0.13
   4  -5   5    2.24    0.14
   4   5   5    2.15    0.11
   4   5   5    2.45    0.21
   4   5   5    2.08    0.14
  -4   5  -5    2.22    0.18
  -4   5  -5    1.98    0.16
   5  -5   5    2.05    0.11
  -5  -5  -5    2.16    0.11
   5  -5   5    2.06    0.14
   5  -5   5    2.19    0.15
  -5  -5  -5    2.02    0.16
  -5  -5  -5    1.82    0.13
   5   5   5    2.16    0.14
  -5   5  -5    2.13    0.17
  -5   5  -5    1.81    0.17
   5   5   5    1.75    0.21
   6  -5   5    0.14    0.06
  -6  -5  -5    0.04    0.05
   6  -5   5    0.15    0.06
  -6  -5  -5    0.15    0.07
   6   5   5    0.25    0.12
   6   5   5    0.15    0.05
  -6   5  -5    0.16    0.08
  -6   5  -5    0.04    0.08
   7  -5   5    1.37    0.16
   7  -5   5    0.97    0.12
  -7  -5  -5    1.12    0.14
  -7  -5  -5    1.34    0.17
  -7   5  -5    1.15    0.15
   7   5   5    1.14    0.19
  -7   5  -5    1.23    0.18
   7   5   5    1.14    0.10
   8  -5   5    0.13    0.06
   8  -5   5    0.04    0.06
  -8  -5  -5    0.06    0.07
  -8   5  -5    0.07    0.10
   8   5   5    0.09    0.11
  -8   5  -5    0.05    0.08
   9  -5   5    5.43    0.28
   9  -5   5    5.10    0.27
  -9  -5  -5    5.43    0.29
  -9  -5  -5    5.20    0.30
   9   5   5    5.12    0.34
  -9   5  -5    5.60    0.33
  -9   5  -5    5.41    0.30
  10  -5   5    1.86    0.21
  10  -5   5    2.40    0.20
 -10  -5  -5    2.19    0.24
 -10  -5  -5    2.24    0.21
  10   5   5    2.68    0.30
 -10   5  -5    2.33    0.26
  11  -5   5    0.78    0.15
  11  -5   5    1.13    0.16
 -11  -5  -5    0.91    0.16
 -11   5  -5    1.14    0.22
  11   5   5    1.10    0.21
  11   5   5    0.68    0.17
  12  -5   5    0.46    0.14
  12  -5   5    0.36    0.10
 -12  -5  -5    0.52    0.14
 -12   5  -5    0.53    0.17
  12   5   5    0.66    0.20
  12   5   5    0.67    0.16
  13  -5   5    0.90    0.18
 -13  -5  -5    1.18    0.21
 -13   5  -5    0.94    0.21
  13   5   5    1.31    0.23
  13   5   5    1.06    0.21
  12  -6  -5    0.83    0.14
 -12  -6   5    1.16    0.18
  12  -6  -5    1.28    0.19
 -12   6   5    0.93    0.19
  12   6  -5    0.96    0.21
  12   6  -5    0.80    0.19
  11  -6  -5    0.97    0.17
  11  -6  -5    1.29    0.18
 -11  -6   5    1.58    0.20
 -11  -6   5    1.24    0.18
 -11   6   5    1.03    0.18
  11   6  -5    1.31    0.22
  10  -6  -5    0.28    0.10
  10  -6  -5    0.25    0.10
 -10  -6   5    0.33    0.10
 -10  -6   5    0.18    0.09
 -10   6   5    0.13    0.11
  10   6  -5    0.32    0.15
   9  -6  -5    0.01    0.06
  -9  -6   5    0.13    0.07
  -9  -6   5    0.13    0.08
   9  -6  -5    0.08    0.08
  -9   6   5    0.08    0.09
  -9   6   5    0.08    0.05
   9   6  -5    0.25    0.13
   8  -6  -5    4.72    0.28
  -8  -6   5    4.37    0.26
  -8  -6   5    4.91    0.26
   8  -6  -5    4.46    0.24
  -8   6   5    4.68    0.25
   8   6  -5    4.26    0.31
  -8   6   5    4.66    0.25
  -7  -6   5    3.44    0.21
   7  -6  -5    3.58    0.20
   7  -6  -5    3.18    0.23
  -7  -6   5    3.85    0.23
  -7   6   5    3.57    0.22
   7   6  -5    3.53    0.21
  -7   6   5    3.47    0.22
  -6  -6   5   -0.04    0.04
  -6  -6   5   -0.01    0.05
   6  -6  -5    0.03    0.07
   6  -6  -5    0.04    0.06
  -6   6   5    0.00    0.05
  -6   6   5   -0.01    0.06
   6   6  -5    0.08    0.08
   6   6  -5    0.00    0.10
   5  -6  -5   -0.04    0.04
  -5  -6   5    0.02    0.05
  -5  -6   5   -0.01    0.05
   5  -6  -5   -0.03    0.06
  -5   6   5    0.18    0.06
  -5   6   5    0.02    0.05
   5   6  -5    0.02    0.09
   5   6  -5   -0.07    0.07
   4  -6  -5    1.65    0.19
  -4  -6   5    1.55    0.13
  -4  -6   5    1.21    0.11
   4  -6  -5    1.47    0.12
  -4   6   5    1.57    0.12
   4   6  -5    1.37    0.16
  -4   6   5    1.16    0.14
   4   6  -5    1.43    0.19
  -3  -6   5    8.34    0.30
   3  -6  -5    8.01    0.34
   3  -6  -5    7.68    0.28
  -3  -6   5    7.92    0.27
   3   6  -5    8.56    0.34
  -3   6   5    8.25    0.26
   3   6  -5    8.56    0.36
  -3   6   5    8.23    0.32
  -2  -6   5    0.01    0.04
   2  -6  -5   -0.02    0.03
  -2  -6   5   -0.01    0.05
   2  -6  -5    0.11    0.08
  -2   6   5    0.06    0.04
  -2   6   5   -0.03    0.04
   2   6  -5    0.02    0.08
   2   6  -5    0.02    0.08
  -1  -6   5    0.84    0.10
  -1  -6   5    0.98    0.09
   1  -6  -5    0.80    0.11
   1  -6  -5    0.60    0.12
   1   6  -5    0.75    0.13
   1   6  -5    0.79    0.07
  -1   6   5    0.89    0.08
   1   6  -5    0.85    0.13
  -1   6   5    0.66    0.11
   0  -6  -5    3.28    0.11
   0  -6   5    3.41    0.15
   0  -6   5    3.74    0.19
   0  -6  -5    3.45    0.23
   0  -6  -5    3.71    0.19
   0   6  -5    3.34    0.15
   0   6  -5    3.61    0.21
   0   6   5    3.32    0.13
   0   6   5    3.39    0.20
   0   6  -5    3.07    0.21
   1  -6   5    2.72    0.16
  -1  -6  -5    2.85    0.17
   1  -6   5    2.82    0.14
  -1  -6  -5    2.73    0.11
  -1  -6  -5    2.69    0.21
   1   6   5    2.79    0.11
   1   6   5    2.85    0.18
  -1   6  -5    2.68    0.18
  -1   6  -5    2.84    0.15
  -1   6  -5    2.71    0.21
  -2  -6  -5   26.76    0.64
   2  -6   5   26.00    0.61
  -2  -6  -5   25.69    0.71
   2  -6   5   25.69    0.56
  -2  -6  -5   25.84    0.54
  -2   6  -5   25.66    0.68
   2   6   5   25.98    0.50
  -2   6  -5   25.60    0.60
   2   6   5   26.39    0.64
  -2   6  -5   26.94    0.63
  -3  -6  -5   16.63    0.48
   3  -6   5   17.62    0.47
  -3  -6  -5   16.65    0.41
  -3  -6  -5   15.98    0.54
   3  -6   5   17.44    0.42
  -3   6  -5   17.20    0.46
   3   6   5   16.47    0.35
  -3   6  -5   17.18    0.47
   3   6   5   17.52    0.48
  -3   6  -5   17.14    0.52
   4  -6   5    3.39    0.19
   4  -6   5    3.28    0.16
  -4  -6  -5    3.33    0.17
  -4  -6  -5    3.09    0.20
   4  -6   5    3.27    0.16
   4   6   5    3.18    0.19
  -4   6  -5    3.48    0.23
   4   6   5    3.56    0.27
  -4   6  -5    3.50    0.21
  -5  -6  -5    0.64    0.10
   5  -6   5    0.59    0.10
   5  -6   5    0.74    0.10
  -5  -6  -5    0.72    0.12
   5   6   5    0.70    0.16
   5   6   5    0.69    0.10
  -5   6  -5    0.63    0.12
  -5   6  -5    0.79    0.13
  -6  -6  -5    1.42    0.17
  -6  -6  -5    1.53    0.14
   6  -6   5    1.46    0.16
   6  -6   5    1.54    0.13
  -6   6  -5    1.32    0.17
   6   6   5    1.33    0.21
  -6   6  -5    1.64    0.19
   6   6   5    1.65    0.13
  -7  -6  -5    7.21    0.31
   7  -6   5    7.55    0.32
  -7  -6  -5    7.46    0.34
   7  -6   5    7.26    0.29
  -7   6  -5    7.19    0.33
  -7   6  -5    7.20    0.35
   7   6   5    7.34    0.40
   7   6   5    7.15    0.27
  -8  -6  -5   10.88    0.41
  -8  -6  -5   10.62    0.43
   8  -6   5   10.76    0.38
   8  -6   5   11.24    0.41
  -8   6  -5   10.31    0.40
  -8   6  -5   10.33    0.45
   8   6   5   11.31    0.51
  -9  -6  -5    1.35    0.18
   9  -6   5    0.81    0.15
   9  -6   5    1.11    0.15
  -9  -6  -5    0.72    0.15
  -9   6  -5    1.04    0.18
  -9   6  -5    1.21    0.16
   9   6   5    0.99    0.20
 -10  -6  -5    1.22    0.18
  10  -6   5    1.28    0.18
 -10  -6  -5    1.02    0.17
 -10   6  -5    1.05    0.19
  10   6   5    1.22    0.24
 -11  -6  -5    0.19    0.11
  11  -6   5    0.02    0.08
 -11  -6  -5    0.04    0.07
  11   6   5   -0.19    0.13
  11   6   5    0.23    0.13
 -11   6  -5   -0.06    0.09
  12  -6   5    0.24    0.11
 -12  -6  -5    0.28    0.12
 -12   6  -5    0.36    0.14
  12   6   5    0.12    0.16
  12   6   5    0.06    0.10
 -12  -7   5    0.04    0.08
 -12   7   5   -0.02    0.13
 -11  -7   5    0.08    0.07
 -11  -7   5   -0.04    0.06
  11  -7  -5    0.03    0.10
  11  -7  -5   -0.02    0.07
 -11   7   5   -0.11    0.09
  11   7  -5   -0.06    0.14
 -10  -7   5    4.62    0.29
 -10  -7   5    4.94    0.30
  10  -7  -5    4.46    0.27
  10  -7  -5    4.60    0.31
 -10   7   5    4.41    0.30
  10   7  -5    5.38    0.39
   9  -7  -5    2.61    0.23
  -9  -7   5    2.39    0.25
   9  -7  -5    2.32    0.19
  -9  -7   5    2.04    0.19
  -9   7   5    2.43    0.21
   9   7  -5    2.08    0.28
  -9   7   5    2.29    0.24
   8  -7  -5    0.36    0.12
   8  -7  -5    0.24    0.09
  -8  -7   5    0.11    0.07
  -8  -7   5    0.16    0.09
   8   7  -5    0.17    0.14
  -8   7   5    0.20    0.10
  -8   7   5    0.17    0.08
   7  -7  -5    0.96    0.17
  -7  -7   5    0.88    0.14
   7  -7  -5    0.88    0.13
  -7  -7   5    0.93    0.14
  -7   7   5    0.94    0.14
  -7   7   5    0.93    0.14
   7   7  -5    1.08    0.20
   7   7  -5    1.12    0.15
   6  -7  -5    9.70    0.42
   6  -7  -5   10.58    0.38
  -6  -7   5   10.71    0.37
  -6  -7   5    9.88    0.39
  -6   7   5    9.76    0.39
  -6   7   5   10.38    0.36
   6   7  -5   10.35    0.40
   6   7  -5    9.55    0.45
   5  -7  -5    4.90    0.24
   5  -7  -5    4.75    0.29
  -5  -7   5    5.23    0.27
  -5  -7   5    4.74    0.23
  -5   7   5    4.30    0.25
   5   7  -5    4.86    0.27
  -5   7   5    5.11    0.24
   5   7  -5    4.85    0.32
  -4  -7   5    6.15    0.28
   4  -7  -5    6.01    0.32
   4  -7  -5    5.94    0.27
  -4  -7   5    6.32    0.26
  -4   7   5    5.63    0.28
   4   7  -5    5.60    0.29
  -4   7   5    6.44    0.25
   4   7  -5    6.45    0.35
  -3  -7   5    0.14    0.07
  -3  -7   5    0.14    0.06
   3  -7  -5    0.00    0.05
   3  -7  -5    0.07    0.07
   3   7  -5    0.10    0.09
  -3   7   5    0.02    0.06
  -3   7   5    0.06    0.05
   3   7  -5    0.05    0.10
   2  -7  -5   37.95    0.95
  -2  -7   5   37.95    0.85
  -2  -7   5   38.48    0.79
   2  -7  -5   37.65    0.84
   2   7  -5   37.91    0.91
   2   7  -5   37.52    0.93
  -2   7   5   37.35    0.89
  -2   7   5   39.28    0.77
  -1  -7   5    9.35    0.34
  -1  -7   5    9.22    0.29
   1  -7  -5    9.16    0.40
   1  -7  -5    9.46    0.34
   1   7  -5    9.36    0.38
  -1   7   5    9.67    0.37
   1   7  -5    9.43    0.39
  -1   7   5    9.63    0.27
   0  -7   5   11.32    0.32
   0  -7  -5   11.68    0.45
   0  -7  -5   11.06    0.38
   0  -7   5   11.15    0.37
   0   7   5   11.34    0.40
   0   7  -5   11.29    0.43
   0   7   5   10.99    0.28
   0   7  -5   10.51    0.40
   1  -7   5    3.36    0.20
   1  -7   5    3.56    0.16
  -1  -7  -5    3.37    0.21
  -1  -7  -5    3.27    0.24
   1   7   5    3.39    0.21
  -1   7  -5    3.25    0.24
  -1   7  -5    3.30    0.21
  -1   7  -5    3.34    0.17
  -2  -7  -5    0.42    0.10
  -2  -7  -5    0.56    0.13
   2  -7   5    0.68    0.11
   2  -7   5    0.67    0.09
  -2   7  -5    0.82    0.14
  -2   7  -5    0.62    0.10
   2   7   5    0.36    0.09
  -2   7  -5    0.70    0.12
  -3  -7  -5    1.01    0.16
  -3  -7  -5    1.19    0.10
  -3  -7  -5    1.04    0.14
   3  -7   5    0.99    0.14
   3  -7   5    1.01    0.10
  -3   7  -5    1.34    0.15
  -3   7  -5    1.43    0.16
   3   7   5    1.10    0.14
  -3   7  -5    1.05    0.16
   4  -7   5    3.71    0.17
   4  -7   5    3.58    0.21
  -4  -7  -5    3.65    0.19
  -4  -7  -5    3.60    0.23
  -4   7  -5    3.79    0.26
   4   7   5    3.44    0.21
  -4   7  -5    3.60    0.22
   4   7   5    3.23    0.29
   5  -7   5   17.11    0.51
  -5  -7  -5   16.13    0.53
   5  -7   5   16.59    0.44
  -5  -7  -5   16.83    0.47
  -5   7  -5   17.13    0.53
  -5   7  -5   15.52    0.54
   5   7   5   17.13    0.64
   5   7   5   16.84    0.49
  -6  -7  -5    5.40    0.30
  -6  -7  -5    4.95    0.25
   6  -7   5    4.67    0.21
   6  -7   5    4.90    0.26
   6   7   5    4.84    0.36
   6   7   5    5.13    0.25
  -6   7  -5    4.27    0.28
  -6   7  -5    4.89    0.29
  -7  -7  -5    0.71    0.14
   7  -7   5    0.43    0.11
  -7  -7  -5    0.53    0.11
  -7   7  -5    0.51    0.13
  -7   7  -5    0.62    0.15
   7   7   5    0.52    0.18
  -8  -7  -5    4.95    0.30
  -8  -7  -5    4.70    0.27
   8  -7   5    4.75    0.28
   8   7   5    4.60    0.37
  -8   7  -5    4.64    0.30
  -8   7  -5    4.66    0.29
  -9  -7  -5    1.89    0.23
  -9  -7  -5    2.00    0.22
   9  -7   5    2.03    0.22
  -9   7  -5    2.27    0.22
   9   7   5    2.18    0.30
  -9   7  -5    1.71    0.23
  10  -7   5    0.71    0.15
 -10  -7  -5    0.60    0.14
 -10  -7  -5    0.44    0.13
 -10   7  -5    0.73    0.17
  10   7   5    0.44    0.19
 -11  -7  -5    7.28    0.39
 -11  -7  -5    6.71    0.39
  11  -7   5    7.21    0.39
  11   7   5    6.39    0.44
 -11   7  -5    6.49    0.41
  10  -8  -5    0.83    0.16
  10  -8  -5    0.39    0.15
 -10  -8   5    0.49    0.14
 -10  -8   5    0.65    0.14
  10   8  -5    0.54    0.21
 -10   8   5    0.86    0.18
  -9  -8   5    0.26    0.11
  -9  -8   5    0.20    0.10
   9  -8  -5    0.16    0.09
   9  -8  -5    0.21    0.12
  -9   8   5    0.03    0.10
   9   8  -5   -0.02    0.15
  -9   8   5    0.12    0.11
  -8  -8   5    0.62    0.13
  -8  -8   5    0.55    0.13
   8  -8  -5    0.53    0.13
   8  -8  -5    0.75    0.17
  -8   8   5    0.55    0.14
  -8   8   5    0.44    0.12
   8   8  -5    0.59    0.19
  -7  -8   5    8.53    0.36
  -7  -8   5    7.93    0.38
   7  -8  -5    7.52    0.34
   7  -8  -5    8.26    0.41
  -7   8   5    7.76    0.36
  -7   8   5    8.39    0.38
   7   8  -5    8.38    0.38
   7   8  -5    8.55    0.45
   6  -8  -5   -0.07    0.05
  -6  -8   5    0.00    0.05
  -6  -8   5    0.00    0.07
   6  -8  -5   -0.02    0.08
  -6   8   5    0.01    0.06
  -6   8   5   -0.04    0.07
   6   8  -5    0.04    0.13
   6   8  -5    0.09    0.09
  -5  -8   5    0.02    0.05
  -5  -8   5    0.05    0.07
   5  -8  -5    0.08    0.07
   5  -8  -5    0.06    0.08
  -5   8   5    0.11    0.07
  -5   8   5   -0.05    0.06
   5   8  -5    0.09    0.10
   5   8  -5   -0.02    0.12
   4  -8  -5    6.46    0.35
  -4  -8   5    7.07    0.33
   4  -8  -5    6.19    0.29
  -4  -8   5    6.46    0.27
  -4   8   5    6.04    0.31
   4   8  -5    6.78    0.35
  -4   8   5    6.51    0.27
   4   8  -5    5.81    0.36
   3  -8  -5    3.23    0.21
  -3  -8   5    3.46    0.19
  -3  -8   5    2.98    0.21
   3  -8  -5    3.61    0.26
  -3   8   5    3.51    0.18
   3   8  -5    3.49    0.26
   3   8  -5    3.06    0.25
  -3   8   5    3.66    0.24
  -2  -8   5   19.79    0.57
   2  -8  -5   19.12    0.64
  -2  -8   5   18.65    0.49
   2  -8  -5   20.08    0.57
   2   8  -5   19.22    0.62
   2   8  -5   19.13    0.63
  -2   8   5   20.06    0.53
  -2   8   5   18.70    0.59
  -1  -8   5   10.47    0.33
   1  -8  -5    9.87    0.38
  -1  -8   5   10.82    0.40
   1  -8  -5   10.92    0.46
   1   8  -5   10.17    0.44
  -1   8   5   10.32    0.41
   1   8  -5   10.32    0.43
   0  -8   5   28.15    0.63
   0  -8  -5   28.02    0.73
   0  -8   5   28.71    0.72
   0  -8  -5   29.05    0.83
   0   8  -5   28.18    0.79
   0   8  -5   27.88    0.77
   0   8   5   28.88    0.76
   1  -8   5    0.10    0.05
  -1  -8  -5   -0.06    0.09
  -1  -8  -5    0.07    0.08
   1  -8   5    0.17    0.08
  -1   8  -5    0.34    0.13
   1   8   5    0.05    0.07
  -1   8  -5    0.04    0.08
  -2  -8  -5    6.65    0.32
  -2  -8  -5    7.27    0.38
   2  -8   5    7.03    0.31
   2  -8   5    6.84    0.25
  -2   8  -5    6.44    0.32
   2   8   5    6.91    0.32
  -2   8  -5    7.12    0.37
   3  -8   5    6.15    0.23
  -3  -8  -5    5.93    0.31
  -3  -8  -5    5.87    0.36
   3  -8   5    6.24    0.30
  -3   8  -5    6.24    0.31
   3   8   5    5.86    0.30
  -3   8  -5    6.21    0.35
   4  -8   5    0.88    0.14
  -4  -8  -5    1.08    0.17
   4   8   5    0.75    0.19
   4   8   5    1.03    0.14
  -4   8  -5    1.03    0.15
  -4   8  -5    1.05    0.18
  -5  -8  -5   -0.10    0.05
   5  -8   5    0.09    0.07
  -5   8  -5    0.01    0.08
   5   8   5   -0.01    0.07
  -5   8  -5    0.07    0.07
   5   8   5    0.11    0.14
   6  -8   5    1.36    0.17
  -6  -8  -5    1.54    0.20
  -6  -8  -5    1.40    0.16
   6   8   5    1.07    0.22
  -6   8  -5    1.40    0.19
  -6   8  -5    1.08    0.18
   6   8   5    1.41    0.18
  -7  -8  -5    0.45    0.12
   7  -8   5    0.59    0.13
  -7  -8  -5    0.49    0.11
   7   8   5    0.35    0.18
  -7   8  -5    0.66    0.15
  -7   8  -5    0.41    0.14
   8  -8   5    2.34    0.21
  -8  -8  -5    2.46    0.27
  -8  -8  -5    2.43    0.20
  -8   8  -5    2.46    0.23
  -8   8  -5    1.95    0.24
   8   8   5    2.32    0.31
  -9  -8  -5    0.03    0.09
  -9  -8  -5    0.07    0.08
   9  -8   5    0.05    0.10
  -9   8  -5    0.08    0.11
  -9   8  -5    0.09    0.10
   9   8   5    0.12    0.14
 -10  -8  -5    0.51    0.15
 -10  -8  -5    0.56    0.14
  10  -8   5    0.59    0.13
  10   8   5    0.80    0.23
 -10   8  -5    0.48    0.15
  -9  -9   5    0.52    0.14
  -9  -9   5    0.33    0.11
   9  -9  -5    0.38    0.11
   9  -9  -5    0.42    0.14
  -9   9   5   -0.03    0.12
  -9   9   5    0.34    0.14
   9   9  -5    0.34    0.20
  -8  -9   5    5.52    0.31
  -8  -9   5    6.18    0.36
   8  -9  -5    5.32    0.31
   8  -9  -5    5.42    0.35
   8   9  -5    5.78    0.41
  -8   9   5    5.56    0.34
  -8   9   5    5.41    0.34
  -7  -9   5    0.07    0.09
   7  -9  -5    0.00    0.10
   7  -9  -5    0.07    0.07
  -7  -9   5   -0.01    0.04
  -7   9   5   -0.19    0.09
   7   9  -5    0.13    0.10
   7   9  -5    0.27    0.17
  -7   9   5   -0.11    0.09
  -6  -9   5    0.14    0.10
   6  -9  -5    0.11    0.11
  -6  -9   5    0.07    0.06
   6  -9  -5    0.14    0.08
   6   9  -5    0.00    0.09
   6   9  -5    0.10    0.13
  -6   9   5   -0.05    0.09
  -6   9   5    0.08    0.10
   5  -9  -5    1.04    0.16
  -5  -9   5    1.06    0.18
  -5  -9   5    1.06    0.15
   5  -9  -5    0.73    0.18
   5   9  -5    1.22    0.23
  -5   9   5    1.02    0.17
   5   9  -5    1.23    0.20
   4  -9  -5    3.43    0.28
  -4  -9   5    3.36    0.21
   4  -9  -5    3.29    0.23
  -4  -9   5    3.07    0.24
   4   9  -5    3.01    0.27
  -4   9   5    3.39    0.25
   4   9  -5    2.92    0.31
  -3  -9   5    0.11    0.07
   3  -9  -5    0.08    0.07
  -3  -9   5    0.17    0.08
   3  -9  -5    0.00    0.09
  -3   9   5    0.01    0.09
   3   9  -5    0.11    0.10
   3   9  -5   -0.07    0.09
   2  -9  -5    0.26    0.13
   2  -9  -5    0.31    0.11
  -2  -9   5    0.36    0.09
  -2  -9   5    0.34    0.11
   2   9  -5    0.39    0.14
  -2   9   5    0.21    0.09
   2   9  -5    0.37    0.15
  -1  -9   5    1.51    0.19
   1  -9  -5    1.40    0.21
   1  -9  -5    1.47    0.19
  -1  -9   5    1.37    0.12
   1   9  -5    1.60    0.22
  -1   9   5    1.77    0.21
   1   9  -5    1.41    0.22
   0  -9   5    0.13    0.08
   0  -9  -5    0.11    0.07
   0  -9  -5    0.16    0.10
   0  -9   5    0.07    0.05
   0   9  -5    0.07    0.11
   0   9   5    0.00    0.07
   0   9  -5   -0.02    0.10
  -1  -9  -5    0.27    0.10
  -1  -9  -5    0.13    0.12
   1  -9   5    0.08    0.08
  -1   9  -5    0.24    0.12
   1   9   5    0.33    0.11
  -1   9  -5    0.15    0.11
   2  -9   5    3.85    0.25
  -2  -9  -5    3.68    0.31
  -2  -9  -5    3.97    0.27
  -2   9  -5    4.00    0.31
   2   9   5    4.22    0.28
  -3  -9  -5    1.55    0.20
   3  -9   5    1.67    0.19
   3   9   5    1.43    0.19
   3   9   5    1.33    0.25
  -3   9  -5    1.23    0.20
  -4  -9  -5    0.09    0.09
   4  -9   5    0.02    0.08
   4   9   5   -0.19    0.08
  -4   9  -5   -0.11    0.11
   4   9   5   -0.05    0.08
  -5  -9  -5    0.06    0.09
   5  -9   5    0.08    0.08
   5   9   5    0.04    0.09
  -5   9  -5    0.02    0.11
   5   9   5   -0.09    0.13
   6  -9   5    4.38    0.28
  -6  -9  -5    3.75    0.29
   6   9   5    4.40    0.29
   6   9   5    4.66    0.40
  -6   9  -5    4.30    0.32
   7  -9   5    0.03    0.07
  -7  -9  -5    0.05    0.08
   7   9   5   -0.12    0.14
  -7   9  -5    0.23    0.11
  -7   9  -5    0.11    0.13
  -8  -9  -5    6.77    0.40
   8  -9   5    6.44    0.35
   8   9   5    6.03    0.45
  -8   9  -5    6.50    0.38
  -8   9  -5    6.69    0.39
   7 -10  -5    0.49    0.14
  -7 -10   5    0.89    0.15
   7  10  -5    0.29    0.18
  -7  10   5    0.20    0.14
   6 -10  -5    5.13    0.36
   6 -10  -5    4.87    0.31
  -6 -10   5    4.89    0.28
  -6 -10   5    5.37    0.34
   6  10  -5    4.35    0.37
   6  10  -5    5.11    0.34
  -6  10   5    4.32    0.34
   5 -10  -5    0.33    0.11
   5 -10  -5    0.18    0.12
  -5 -10   5    0.20    0.10
  -5 -10   5    0.19    0.08
   5  10  -5    0.25    0.15
   5  10  -5    0.30    0.13
  -5  10   5    0.32    0.14
   4 -10  -5   -0.05    0.09
  -4 -10   5    0.02    0.07
   4 -10  -5    0.07    0.08
  -4 -10   5    0.16    0.10
   4  10  -5   -0.07    0.11
   4  10  -5   -0.18    0.11
  -4  10   5   -0.06    0.08
   3 -10  -5    0.00    0.09
  -3 -10   5   -0.05    0.07
   3 -10  -5    0.18    0.11
   3  10  -5    0.05    0.12
  -3  10   5    0.02    0.10
   3  10  -5    0.05    0.14
   2 -10  -5    1.43    0.21
   2 -10  -5    1.34    0.23
  -2 -10   5    0.92    0.17
  -2  10   5    0.98    0.18
   2  10  -5    1.41    0.24
   2  10  -5    1.03    0.22
   1 -10  -5    2.43    0.30
  -1 -10   5    2.03    0.22
   1 -10  -5    2.27    0.25
   1  10  -5    2.19    0.28
  -1  10   5    1.90    0.23
   1  10  -5    2.35    0.28
   0 -10  -5    0.47    0.16
   0 -10  -5    0.65    0.15
   0 -10   5    0.54    0.14
   0  10   5    0.68    0.17
   0  10  -5    0.25    0.15
   0  10  -5    0.76    0.19
  -1 -10  -5    0.99    0.20
   1 -10   5    0.93    0.17
  -1 -10  -5    1.05    0.18
   1  10   5    0.94    0.18
  -1  10  -5    0.87    0.20
   2 -10   5    4.99    0.31
  -2 -10  -5    5.02    0.32
   2  10   5    4.74    0.39
   2  10   5    4.20    0.30
  -2  10  -5    4.46    0.34
  -3 -10  -5    0.08    0.10
   3 -10   5   -0.01    0.08
   3  10   5    0.03    0.15
   3  10   5   -0.07    0.10
  -3  10  -5   -0.10    0.12
   4 -10   5   -0.09    0.06
  -4 -10  -5   -0.04    0.06
  -4  10  -5    0.05    0.11
   4  10   5   -0.07    0.09
   4  10   5    0.04    0.15
   5 -10   5   -0.02    0.07
  -5 -10  -5   -0.04    0.08
   5  10   5   -0.21    0.09
  -5  10  -5    0.11    0.12
   5  10   5    0.45    0.19
  -6 -10  -5    2.10    0.27
   6 -10   5    2.39    0.26
  -6  10  -5    1.77    0.26
   6  10   5    2.34    0.35
   3 -11  -5    0.92    0.18
  -3 -11   5    1.03    0.19
   3  11  -5    0.89    0.20
   3  11  -5    1.22    0.24
  -3  11   5    0.66    0.20
   2 -11  -5    0.60    0.18
   2 -11  -5    0.59    0.14
  -2 -11   5    0.59    0.15
  -2  11   5    0.49    0.17
   2  11  -5    0.46    0.18
   2  11  -5    0.53    0.18
   1 -11  -5    0.89    0.21
  -1 -11   5    1.02    0.19
   1 -11  -5    1.05    0.19
   1  11  -5    0.54    0.17
  -1  11   5    0.59    0.18
   0 -11  -5    2.74    0.25
   0 -11   5    2.30    0.26
   0 -11  -5    2.37    0.31
   0  11  -5    2.21    0.30
   0  11   5    2.19    0.28
   1 -11   5    0.39    0.14
  -1 -11  -5    0.55    0.14
   1  11   5   -0.05    0.13
  -1  11  -5    0.44    0.18
   1  11   5    0.37    0.17
   2 -11   5    1.99    0.25
  -2 -11  -5    1.34    0.22
  -2  11  -5    1.51    0.25
   2  11   5    1.30    0.23
   2  11   5    1.51    0.29
  15   0  -6    0.11    0.10
  15   0  -6   -0.06    0.08
 -15   0   6    0.03    0.10
 -15   0   6    0.09    0.09
  14   0  -6   11.59    0.46
 -14   0   6   11.54    0.46
 -14   0   6   11.41    0.48
  14   0  -6   11.49    0.51
 -13   0   6   -0.07    0.07
  13   0  -6   -0.02    0.06
  13   0  -6   -0.05    0.07
 -13   0   6   -0.08    0.05
 -12   0   6    4.05    0.24
 -12   0   6    3.95    0.25
  12   0  -6    3.70    0.23
  12   0  -6    4.22    0.28
  11   0  -6    0.02    0.05
  11   0  -6    0.08    0.07
 -11   0   6   -0.04    0.06
 -11   0   6    0.01    0.05
  10   0  -6   35.30    0.81
  10   0  -6   37.24    0.90
 -10   0   6   36.58    0.81
 -10   0   6   36.15    0.81
  -9   0   6   -0.02    0.04
   9   0  -6    0.08    0.07
   9   0  -6   -0.02    0.05
  -9   0   6   -0.04    0.04
   8   0  -6    5.21    0.17
   8   0  -6    5.01    0.21
  -8   0   6    5.52    0.22
   8   0  -6    4.71    0.24
  -8   0   6    5.05    0.21
   7   0  -6   -0.02    0.02
   7   0  -6    0.01    0.05
  -7   0   6    0.07    0.03
  -7   0   6    0.05    0.03
   7   0  -6    0.06    0.03
   6   0  -6    3.35    0.14
  -6   0   6    3.23    0.15
  -6   0   6    3.45    0.14
   6   0  -6    3.39    0.18
   6   0  -6    3.45    0.14
  -5   0   6    0.01    0.02
   5   0  -6    0.01    0.02
   5   0  -6    0.05    0.04
  -5   0   6   -0.02    0.02
   5   0  -6   -0.02    0.02
   4   0  -6   67.25    1.09
   4   0  -6   65.13    1.23
   4   0  -6   65.89    1.18
  -4   0   6   64.63    1.13
  -4   0   6   66.83    1.17
   3   0  -6   -0.04    0.02
   3   0  -6   -0.03    0.01
  -3   0   6   -0.01    0.02
   3   0  -6   -0.01    0.03
  -3   0   6   -0.02    0.02
   2   0  -6    9.21    0.25
  -2   0   6    9.00    0.21
  -2   0   6    9.25    0.24
   2   0  -6    9.30    0.25
  -1   0   6    0.01    0.01
  -1   0   6    0.07    0.02
   1   0  -6    0.01    0.02
   1   0  -6   -0.03    0.02
   0   0   6  170.47    2.63
   0   0  -6  169.42    2.81
   0   0   6  169.71    2.75
   0   0  -6  170.57    2.81
   0   0   6  164.51    2.62
   0   0  -6  170.45    2.82
  -1   0  -6   -0.01    0.02
   1   0   6    0.00    0.02
  -1   0  -6    0.06    0.02
   1   0   6   -0.01    0.01
  -1   0  -6   -0.01    0.02
   2   0   6   56.60    1.04
   2   0   6   57.87    0.98
  -2   0  -6   57.16    1.04
  -2   0  -6   58.19    0.99
  -2   0  -6   55.73    1.06
  -3   0  -6    0.11    0.03
  -3   0  -6    0.00    0.03
   3   0   6   -0.06    0.02
  -3   0  -6   -0.01    0.02
  -3   0  -6    0.04    0.02
   4   0   6    3.66    0.16
   4   0   6    3.47    0.13
  -4   0  -6    3.56    0.14
  -4   0  -6    3.68    0.16
  -4   0  -6    4.04    0.19
   5   0   6   -0.06    0.02
  -5   0  -6   -0.01    0.02
   5   0   6    0.02    0.04
  -5   0  -6   -0.01    0.04
  -5   0  -6   -0.05    0.03
  -6   0  -6   18.90    0.51
   6   0   6   19.05    0.49
  -6   0  -6   18.86    0.41
   6   0   6   18.85    0.42
  -6   0  -6   18.77    0.48
  -7   0  -6    0.02    0.05
   7   0   6    0.08    0.06
  -7   0  -6    0.01    0.03
   7   0   6    0.10    0.06
  -7   0  -6    0.17    0.07
  -8   0  -6    0.84    0.13
   8   0   6    1.07    0.11
  -8   0  -6    0.92    0.13
   8   0   6    0.88    0.13
   9   0   6   -0.01    0.07
   9   0   6    0.05    0.05
  -9   0  -6   -0.04    0.05
  -9   0  -6    0.07    0.07
  10   0   6    0.04    0.06
 -10   0  -6    0.11    0.07
 -10   0  -6    0.19    0.09
 -11   0  -6   -0.03    0.05
 -11   0  -6    0.17    0.09
  11   0   6   -0.05    0.06
 -12   0  -6    0.45    0.12
  12   0   6    0.14    0.10
 -12   0  -6    0.39    0.12
 -13   0  -6    0.01    0.08
 -13   0  -6   -0.08    0.09
  13   0   6    0.11    0.11
  14   0   6    2.89    0.27
 -14   0  -6    3.61    0.31
 -14   0  -6    3.25    0.28
 -15  -1   6   12.81    0.58
 -15  -1   6   15.36    0.57
  15  -1  -6   13.59    0.52
  15  -1  -6   14.09    0.58
 -15   1   6   15.17    0.54
  15   1  -6   13.62    0.53
  15   1  -6   13.40    0.57
 -15   1   6   14.53    0.58
  14  -1  -6    2.63    0.25
  14  -1  -6    2.71    0.23
 -14  -1   6    2.60    0.23
 -14  -1   6    2.80    0.24
 -14   1   6    2.86    0.26
 -14   1   6    2.80    0.22
  14   1  -6    3.01    0.24
  14   1  -6    2.98    0.26
 -13  -1   6    1.59    0.19
  13  -1  -6    1.69    0.22
  13  -1  -6    1.67    0.19
 -13  -1   6    1.50    0.19
 -13   1   6    2.01    0.23
 -13   1   6    1.79    0.19
  13   1  -6    1.80    0.22
  13   1  -6    1.98    0.21
 -12  -1   6   -0.01    0.06
  12  -1  -6    0.10    0.06
  12  -1  -6    0.06    0.08
 -12  -1   6   -0.03    0.05
  12   1  -6    0.02    0.07
 -12   1   6    0.06    0.07
 -12   1   6   -0.06    0.06
  12   1  -6    0.04    0.06
 -11  -1   6    1.72    0.16
 -11  -1   6    1.63    0.15
  11  -1  -6    1.62    0.19
  11  -1  -6    1.78    0.16
  11   1  -6    1.72    0.18
  11   1  -6    1.95    0.21
 -11   1   6    1.78    0.17
 -11   1   6    1.74    0.14
  10  -1  -6   11.03    0.42
  10  -1  -6   11.17    0.37
 -10  -1   6   11.29    0.39
 -10  -1   6   10.90    0.36
 -10   1   6   11.20    0.36
  10   1  -6   11.07    0.42
 -10   1   6   10.62    0.37
  10   1  -6   11.61    0.39
  -9  -1   6   10.71    0.33
   9  -1  -6   10.05    0.34
   9  -1  -6   11.39    0.41
  -9  -1   6   10.65    0.35
  -9   1   6   10.70    0.33
   9   1  -6   10.58    0.40
  -9   1   6   10.09    0.38
   9   1  -6   10.51    0.35
  -9   1   6   11.16    0.36
   8  -1  -6   40.28    0.76
   8  -1  -6   39.90    0.91
  -8  -1   6   39.99    0.83
  -8  -1   6   38.60    0.80
   8  -1  -6   40.41    0.81
   8   1  -6   39.92    0.82
  -8   1   6   39.97    0.80
   8   1  -6   40.67    0.75
   8   1  -6   39.84    0.90
  -8   1   6   38.33    0.83
   7  -1  -6    0.44    0.07
  -7  -1   6    0.59    0.08
   7  -1  -6    0.48    0.06
   7  -1  -6    0.61    0.10
  -7  -1   6    0.52    0.07
  -7   1   6    0.49    0.07
   7   1  -6    0.48    0.09
   7   1  -6    0.44    0.06
   7   1  -6    0.62    0.08
  -7   1   6    0.54    0.08
   6  -1  -6    4.70    0.21
  -6  -1   6    4.61    0.17
  -6  -1   6    4.74    0.18
   6  -1  -6    4.77    0.17
   6  -1  -6    4.82    0.17
   6   1  -6    4.73    0.18
   6   1  -6    4.63    0.21
  -6   1   6    4.52    0.16
  -6   1   6    4.64    0.18
   6   1  -6    4.41    0.16
   5  -1  -6    0.00    0.02
  -5  -1   6    0.01    0.02
   5  -1  -6    0.01    0.03
   5  -1  -6    0.00    0.03
  -5  -1   6    0.01    0.03
  -5   1   6    0.16    0.04
  -5   1   6   -0.01    0.01
   5   1  -6    0.04    0.03
   5   1  -6   -0.02    0.03
   5   1  -6    0.02    0.03
   4  -1  -6   45.57    0.78
  -4  -1   6   45.14    0.83
   4  -1  -6   46.38    0.86
  -4  -1   6   46.03    0.83
   4  -1  -6   45.70    0.91
  -4   1   6   44.25    0.85
   4   1  -6   45.48    0.89
   4   1  -6   44.92    0.85
  -4   1   6   44.99    0.79
   4   1  -6   45.35    0.80
  -3  -1   6   79.24    1.27
   3  -1  -6   79.71    1.27
  -3  -1   6   80.08    1.35
   3  -1  -6   79.36    1.40
  -3  -1   6   79.18    1.37
   3  -1  -6   78.99    1.44
   3   1  -6   79.03    1.40
  -3   1   6   78.47    1.31
  -3   1   6   79.92    1.38
   3   1  -6   79.48    1.42
   2  -1  -6    1.02    0.08
  -2  -1   6    1.06    0.04
   2  -1  -6    1.06    0.08
  -2  -1   6    1.12    0.07
   2  -1  -6    1.02    0.04
   2   1  -6    0.90    0.08
   2   1  -6    1.31    0.08
  -2   1   6    0.95    0.07
  -2   1   6    0.98    0.05
   1  -1  -6   62.57    1.13
   1  -1  -6   62.36    1.00
   1  -1  -6   63.43    1.13
  -1  -1   6   61.64    1.07
  -1  -1   6   61.82    0.99
   1   1  -6   62.69    1.10
   1   1  -6   62.08    0.99
  -1   1   6   63.74    1.05
   1   1  -6   61.53    1.13
  -1   1   6   64.72    1.13
   1   1  -6   62.17    1.10
  -1   1   6   62.13    0.99
   0  -1  -6    0.25    0.04
   0  -1   6    0.22    0.04
   0  -1  -6    0.32    0.05
   0  -1  -6    0.47    0.06
   0  -1  -6    0.25    0.03
   0   1   6    0.29    0.04
   0   1  -6    0.22    0.04
   0   1  -6    0.24    0.05
   0   1  -6    0.27    0.04
   1  -1   6    7.95    0.19
  -1  -1  -6    8.32    0.23
  -1  -1  -6    8.09    0.23
  -1  -1  -6    8.55    0.19
   1  -1   6    8.34    0.23
  -1  -1  -6    8.44    0.24
  -1   1  -6    7.98    0.24
  -1   1  -6    8.27    0.18
  -1   1  -6    8.34    0.24
   1   1   6    8.59    0.23
   2  -1   6  116.10    1.87
   2  -1   6  116.84    1.96
  -2  -1  -6  115.10    1.97
  -2  -1  -6  113.44    1.98
   2  -1   6  115.15    1.87
  -2  -1  -6  116.82    1.87
  -2  -1  -6  117.68    1.97
  -2  -1  -6  113.25    1.92
  -2   1  -6  113.45    1.99
  -2   1  -6  113.63    1.87
  -2   1  -6  115.51    1.97
  -3  -1  -6  112.32    1.96
  -3  -1  -6  116.11    1.95
  -3  -1  -6  115.87    2.00
   3  -1   6  117.06    1.91
  -3  -1  -6  112.36    1.98
   3  -1   6  119.71    2.00
  -3   1  -6  114.35    1.98
  -3   1  -6  115.79    2.02
   3   1   6  115.65    1.93
  -4  -1  -6   17.03    0.41
   4  -1   6   17.24    0.41
   4  -1   6   17.24    0.30
  -4  -1  -6   16.60    0.38
   4  -1   6   17.09    0.30
  -4  -1  -6   16.73    0.43
  -4   1  -6   16.99    0.45
  -4   1  -6   17.26    0.41
   4   1   6   17.10    0.41
   4   1   6   17.37    0.43
  -4   1  -6   16.92    0.39
   5  -1   6   34.67    0.72
  -5  -1  -6   34.17    0.75
  -5  -1  -6   34.56    0.67
  -5  -1  -6   34.65    0.73
   5  -1   6   34.85    0.61
  -5   1  -6   35.34    0.69
  -5   1  -6   35.57    0.73
   5   1   6   35.90    0.75
   5   1   6   36.25    0.73
  -5   1  -6   35.70    0.78
  -6  -1  -6    2.32    0.16
  -6  -1  -6    2.61    0.16
  -6  -1  -6    2.52    0.11
   6  -1   6    2.44    0.16
   6  -1   6    2.46    0.09
  -6   1  -6    2.75    0.12
  -6   1  -6    2.52    0.17
   6   1   6    2.60    0.16
  -6   1  -6    2.77    0.16
   6   1   6    2.51    0.15
   7  -1   6   15.18    0.44
  -7  -1  -6   15.08    0.44
   7  -1   6   15.19    0.33
  -7  -1  -6   14.84    0.45
  -7  -1  -6   15.05    0.33
  -7   1  -6   15.02    0.36
   7   1   6   14.70    0.45
   7   1   6   15.15    0.42
  -7   1  -6   15.63    0.44
  -7   1  -6   14.80    0.47
   8  -1   6   20.44    0.56
  -8  -1  -6   19.71    0.57
  -8  -1  -6   20.69    0.56
   8  -1   6   20.46    0.44
  -8   1  -6   20.42    0.55
   8   1   6   20.66    0.58
  -8   1  -6   19.67    0.58
   8   1   6   20.88    0.53
  -8   1  -6   19.90    0.54
   9  -1   6   46.41    1.04
  -9  -1  -6   48.06    1.07
  -9  -1  -6   48.42    1.05
  -9   1  -6   48.97    1.10
  -9   1  -6   46.61    1.04
   9   1   6   46.92    1.06
   9   1   6   47.77    0.99
 -10  -1  -6    3.96    0.26
  10  -1   6    3.41    0.23
 -10  -1  -6    4.21    0.26
  10   1   6    3.74    0.26
 -10   1  -6    3.87    0.26
 -10   1  -6    3.85    0.24
  10   1   6    3.88    0.21
 -11  -1  -6    0.01    0.07
 -11  -1  -6    0.34    0.10
  11  -1   6   -0.01    0.07
  11   1   6    0.05    0.08
 -11   1  -6    0.07    0.08
 -11   1  -6    0.02    0.06
 -12  -1  -6    0.70    0.15
 -12  -1  -6    1.11    0.17
  12  -1   6    0.69    0.15
 -12   1  -6    0.79    0.14
  12   1   6    0.85    0.16
 -12   1  -6    1.21    0.20
  13  -1   6    5.37    0.34
 -13  -1  -6    5.72    0.35
 -13  -1  -6    5.45    0.33
  13   1   6    5.14    0.34
 -13   1  -6    5.32    0.35
 -13   1  -6    5.29    0.32
 -14  -1  -6    0.43    0.14
  14  -1   6    0.61    0.16
 -14  -1  -6    0.42    0.14
 -14   1  -6    0.92    0.18
  14   1   6    0.41    0.14
 -14   1  -6    0.39    0.13
  14  -2  -6    1.04    0.17
  14  -2  -6    1.02    0.17
 -14  -2   6    1.27    0.18
  14   2  -6    1.12    0.17
  14   2  -6    1.34    0.20
 -14   2   6    1.21    0.21
 -13  -2   6    0.10    0.09
  13  -2  -6    0.11    0.10
  13  -2  -6    0.18    0.08
 -13  -2   6    0.31    0.10
  13   2  -6    0.16    0.10
 -13   2   6    0.13    0.07
 -13   2   6    0.03    0.09
  13   2  -6    0.25    0.11
  12  -2  -6    0.56    0.11
 -12  -2   6    0.50    0.12
 -12  -2   6    0.42    0.10
  12  -2  -6    0.54    0.13
 -12   2   6    0.50    0.10
 -12   2   6    0.33    0.11
  12   2  -6    0.45    0.11
  12   2  -6    0.61    0.14
 -11  -2   6    0.78    0.12
 -11  -2   6    0.76    0.13
  11  -2  -6    0.79    0.14
  11  -2  -6    0.83    0.13
 -11   2   6    0.96    0.15
 -11   2   6    0.73    0.11
  11   2  -6    0.81    0.15
  11   2  -6    0.79    0.13
  10  -2  -6    3.12    0.22
 -10  -2   6    3.16    0.18
  10  -2  -6    2.91    0.19
 -10  -2   6    3.06    0.20
 -10   2   6    2.76    0.17
  10   2  -6    3.19    0.23
 -10   2   6    3.01    0.20
  10   2  -6    2.98    0.20
   9  -2  -6    0.06    0.06
  -9  -2   6    0.04    0.04
   9  -2  -6   -0.01    0.05
  -9  -2   6    0.07    0.05
  -9   2   6    0.10    0.06
   9   2  -6    0.03    0.06
  -9   2   6    0.03    0.03
   9   2  -6    0.11    0.08
  -9   2   6   -0.02    0.03
  -8  -2   6   11.44    0.36
  -8  -2   6   12.06    0.33
   8  -2  -6   12.73    0.42
   8  -2  -6   11.83    0.35
  -8   2   6   12.04    0.34
  -8   2   6   11.96    0.37
   8   2  -6   12.29    0.31
   8   2  -6   11.74    0.38
  -8   2   6   12.51    0.33
   8   2  -6   11.91    0.41
   7  -2  -6    0.84    0.09
  -7  -2   6    0.49    0.08
   7  -2  -6    0.72    0.11
  -7  -2   6    0.84    0.07
   7   2  -6    0.85    0.11
  -7   2   6    0.78    0.09
  -7   2   6    0.79    0.08
   7   2  -6    0.75    0.08
   7   2  -6    0.70    0.11
  -7   2   6    0.63    0.09
   6  -2  -6   -0.02    0.03
   6  -2  -6    0.06    0.04
  -6  -2   6    0.00    0.03
   6  -2  -6    0.06    0.04
  -6  -2   6    0.07    0.03
  -6  -2   6    0.04    0.03
   6   2  -6   -0.01    0.05
   6   2  -6    0.06    0.04
  -6   2   6    0.09    0.03
  -6   2   6   -0.02    0.03
  -5  -2   6    3.21    0.13
   5  -2  -6    3.28    0.13
  -5  -2   6    3.34    0.15
  -5  -2   6    3.51    0.13
   5  -2  -6    3.06    0.17
   5  -2  -6    3.02    0.14
   5   2  -6    3.23    0.14
  -5   2   6    3.51    0.12
  -5   2   6    3.46    0.15
   5   2  -6    3.04    0.17
   4  -2  -6   14.48    0.40
  -4  -2   6   15.15    0.33
  -4  -2   6   14.79    0.35
   4  -2  -6   14.93    0.32
  -4  -2   6   14.75    0.32
   4  -2  -6   14.72    0.36
   4   2  -6   14.32    0.36
   4   2  -6   14.30    0.39
  -4   2   6   14.85    0.29
  -4   2   6   14.68    0.36
  -3  -2   6   23.83    0.46
  -3  -2   6   24.42    0.49
   3  -2  -6   24.36    0.45
   3  -2  -6   23.86    0.55
  -3  -2   6   23.87    0.48
   3  -2  -6   23.43    0.52
  -3   2   6   23.78    0.42
   3   2  -6   24.43    0.54
  -3   2   6   24.06    0.51
   3   2  -6   23.98    0.52
   2  -2  -6    0.00    0.02
  -2  -2   6    0.04    0.02
   2  -2  -6    0.04    0.03
  -2  -2   6    0.04    0.02
  -2  -2   6   -0.01    0.02
   2  -2  -6    0.01    0.02
  -2   2   6    0.01    0.02
  -2   2   6    0.02    0.01
   2   2  -6    0.05    0.04
   2   2  -6    0.05    0.04
   1  -2  -6    1.39    0.10
  -1  -2   6    1.28    0.08
  -1  -2   6    1.31    0.06
   1  -2  -6    1.11    0.06
   1   2  -6    1.23    0.08
   1   2  -6    1.24    0.08
  -1   2   6    1.25    0.06
  -1   2   6    1.30    0.08
   1   2  -6    1.25    0.09
   0  -2   6   28.19    0.56
   0  -2  -6   29.22    0.61
   0  -2  -6   28.27    0.52
   0  -2   6   29.08    0.51
   0  -2  -6   28.56    0.59
   0   2   6   29.26    0.59
   0   2  -6   28.46    0.53
   0   2   6   28.68    0.53
   0   2  -6   29.41    0.59
   0   2  -6   28.05    0.60
  -1  -2  -6   12.40    0.33
  -1  -2  -6   12.42    0.32
  -1  -2  -6   13.10    0.28
   1  -2   6   12.42    0.27
  -1  -2  -6   12.74    0.29
  -1  -2  -6   12.48    0.31
   1  -2   6   12.69    0.32
  -1   2  -6   12.67    0.25
  -1   2  -6   12.67    0.33
  -1   2  -6   12.88    0.34
  -2  -2  -6   36.69    0.71
  -2  -2  -6   35.85    0.70
   2  -2   6   36.41    0.66
  -2  -2  -6   35.30    0.67
   2  -2   6   35.35    0.71
  -2  -2  -6   34.65    0.67
  -2  -2  -6   35.28    0.73
  -2   2  -6   36.35    0.73
  -2   2  -6   35.88    0.74
  -3  -2  -6    3.22    0.14
  -3  -2  -6    3.47    0.15
  -3  -2  -6    3.38    0.16
  -3  -2  -6    3.52    0.14
   3  -2   6    3.27    0.16
   3  -2   6    3.56    0.14
  -3  -2  -6    3.24    0.15
  -3   2  -6    3.25    0.17
  -3   2  -6    3.40    0.15
  -4  -2  -6    0.12    0.05
   4  -2   6    0.18    0.05
  -4  -2  -6    0.16    0.04
   4  -2   6    0.10    0.04
  -4  -2  -6    0.08    0.04
  -4  -2  -6    0.12    0.04
   4   2   6    0.25    0.07
  -4   2  -6    0.16    0.07
  -4   2  -6    0.12    0.05
  -5  -2  -6   13.76    0.32
   5  -2   6   13.50    0.37
  -5  -2  -6   13.49    0.37
  -5  -2  -6   13.51    0.37
   5  -2   6   12.84    0.39
  -5  -2  -6   14.18    0.39
   5   2   6   13.58    0.40
  -5   2  -6   13.92    0.36
  -5   2  -6   13.56    0.41
  -6  -2  -6   34.88    0.76
  -6  -2  -6   34.13    0.66
   6  -2   6   34.76    0.75
  -6  -2  -6   33.43    0.75
   6  -2   6   34.54    0.60
  -6   2  -6   33.89    0.74
  -6   2  -6   34.00    0.80
  -6   2  -6   35.40    0.71
   6   2   6   34.81    0.79
   6   2   6   35.57    0.78
  -7  -2  -6   10.42    0.35
   7  -2   6    9.64    0.34
  -7  -2  -6    9.80    0.35
   7  -2   6    9.54    0.24
  -7   2  -6   10.02    0.38
   7   2   6    9.86    0.35
   7   2   6    9.94    0.38
  -7   2  -6    9.56    0.29
  -7   2  -6   10.29    0.34
  -8  -2  -6   21.13    0.58
   8  -2   6   21.70    0.58
   8   2   6   21.02    0.61
   8   2   6   21.25    0.58
  -8   2  -6   21.36    0.48
  -8   2  -6   21.50    0.57
  -8   2  -6   21.19    0.62
  -9  -2  -6    8.62    0.35
   9  -2   6    9.19    0.37
  -9  -2  -6    9.44    0.37
   9   2   6    9.63    0.37
  -9   2  -6    9.20    0.35
   9   2   6    9.11    0.39
  -9   2  -6    8.83    0.39
 -10  -2  -6   11.66    0.43
 -10  -2  -6   10.53    0.41
  10  -2   6   10.40    0.41
 -10   2  -6   11.17    0.41
  10   2   6   11.10    0.41
  10   2   6    9.93    0.43
 -10   2  -6   10.83    0.46
 -11  -2  -6    0.04    0.05
  11  -2   6   -0.02    0.06
 -11  -2  -6    0.18    0.09
 -11   2  -6    0.05    0.08
 -11   2  -6    0.10    0.07
  11   2   6    0.15    0.09
  11   2   6   -0.06    0.06
  12  -2   6    1.01    0.16
 -12  -2  -6    1.23    0.18
 -12  -2  -6    1.41    0.19
 -12   2  -6    1.49    0.23
 -12   2  -6    1.51    0.19
  12   2   6    0.96    0.18
 -13  -2  -6    2.77    0.25
  13  -2   6    2.97    0.27
 -13  -2  -6    2.53    0.28
 -13   2  -6    3.09    0.28
  13   2   6    2.53    0.28
 -13   2  -6    2.96    0.25
  14  -2   6    0.34    0.12
 -14  -2  -6    0.33    0.14
 -14   2  -6    0.21    0.11
  14   2   6    0.38    0.15
 -14   2  -6    0.87    0.20
 -14  -3   6    0.31    0.11
  14  -3  -6    0.13    0.08
  14  -3  -6    0.17    0.11
  14   3  -6    0.11    0.08
  14   3  -6    0.19    0.10
 -14   3   6    0.13    0.12
 -13  -3   6    0.05    0.06
  13  -3  -6    0.00    0.07
  13  -3  -6   -0.01    0.07
  13   3  -6    0.02    0.08
 -13   3   6    0.02    0.09
  13   3  -6    0.01    0.09
  12  -3  -6    1.82    0.22
 -12  -3   6    1.30    0.17
  12  -3  -6    1.60    0.18
  12   3  -6    1.84    0.22
 -12   3   6    1.96    0.22
  12   3  -6    1.56    0.21
  11  -3  -6    0.21    0.08
  11  -3  -6    0.29    0.10
 -11  -3   6    0.19    0.07
  11   3  -6    0.19    0.09
 -11   3   6    0.30    0.10
  11   3  -6    0.16    0.09
  10  -3  -6    0.03    0.06
 -10  -3   6    0.12    0.06
 -10  -3   6    0.10    0.06
  10  -3  -6    0.08    0.07
 -10   3   6    0.01    0.05
  10   3  -6   -0.02    0.07
 -10   3   6    0.13    0.08
  10   3  -6    0.10    0.08
   9  -3  -6    8.68    0.31
   9  -3  -6    8.58    0.36
  -9  -3   6    9.28    0.28
  -9  -3   6    8.96    0.33
  -9   3   6    9.10    0.29
   9   3  -6    8.70    0.35
  -9   3   6    8.84    0.34
   9   3  -6    8.90    0.38
  -9   3   6    8.55    0.27
  -8  -3   6   22.62    0.56
   8  -3  -6   21.77    0.53
  -8  -3   6   21.20    0.53
   8  -3  -6   21.54    0.61
  -8  -3   6   21.87    0.49
  -8   3   6   21.27    0.56
  -8   3   6   21.88    0.53
  -8   3   6   21.87    0.48
   8   3  -6   22.56    0.49
   8   3  -6   21.94    0.62
  -7  -3   6    4.32    0.20
   7  -3  -6    4.50    0.19
  -7  -3   6    4.97    0.21
  -7  -3   6    4.44    0.16
   7  -3  -6    4.78    0.24
  -7   3   6    4.42    0.21
  -7   3   6    4.27    0.16
   7   3  -6    4.53    0.18
   7   3  -6    4.32    0.24
  -7   3   6    4.52    0.20
   6  -3  -6    5.33    0.24
   6  -3  -6    5.48    0.20
  -6  -3   6    5.52    0.17
  -6  -3   6    5.40    0.20
  -6  -3   6    5.28    0.21
   6   3  -6    5.03    0.20
  -6   3   6    5.27    0.22
  -6   3   6    5.10    0.15
   6   3  -6    5.22    0.26
  -6   3   6    5.63    0.22
  -5  -3   6    3.00    0.15
  -5  -3   6    3.01    0.14
  -5  -3   6    3.39    0.12
   5  -3  -6    3.29    0.18
   5  -3  -6    3.33    0.14
  -5   3   6    3.19    0.10
  -5   3   6    3.48    0.17
  -5   3   6    3.19    0.15
   5   3  -6    3.13    0.20
   5   3  -6    3.21    0.16
  -4  -3   6    3.32    0.11
  -4  -3   6    3.44    0.14
   4  -3  -6    3.03    0.17
  -4  -3   6    3.33    0.15
   4  -3  -6    3.33    0.13
  -4   3   6    3.35    0.15
   4   3  -6    3.24    0.18
  -4   3   6    3.19    0.17
   4   3  -6    3.00    0.15
   3  -3  -6    6.66    0.23
   3  -3  -6    6.96    0.19
   3  -3  -6    6.67    0.25
  -3  -3   6    6.92    0.21
  -3  -3   6    6.56    0.20
  -3  -3   6    7.22    0.19
  -3   3   6    6.68    0.21
   3   3  -6    6.74    0.25
   3   3  -6    6.83    0.24
  -3   3   6    6.94    0.13
   2  -3  -6  135.32    2.35
   2  -3  -6  138.84    2.41
  -2  -3   6  134.87    2.27
   2  -3  -6  139.40    2.21
  -2  -3   6  137.04    2.29
  -2  -3   6  135.62    2.21
  -2   3   6  135.49    2.16
  -2   3   6  137.85    2.15
  -2   3   6  135.54    2.30
   2   3  -6  138.10    2.37
   2   3  -6  137.59    2.37
  -1  -3   6   16.11    0.36
   1  -3  -6   16.33    0.35
  -1  -3   6   15.79    0.34
   1  -3  -6   15.95    0.40
   1  -3  -6   16.14    0.42
   1   3  -6   16.41    0.39
   1   3  -6   15.95    0.41
  -1   3   6   16.36    0.30
   1   3  -6   16.03    0.36
  -1   3   6   16.60    0.37
   0  -3  -6  155.21    2.61
   0  -3  -6  153.45    2.46
   0  -3   6  155.61    2.46
   0  -3   6  151.93    2.53
   0  -3  -6  149.41    2.66
   0  -3  -6  154.19    2.48
   0   3  -6  155.07    2.58
   0   3  -6  150.95    2.63
   0   3   6  156.72    2.57
   0   3  -6  153.23    2.58
  -1  -3  -6  269.45    4.60
   1  -3   6  271.26    4.42
  -1  -3  -6  273.19    4.37
  -1  -3  -6  272.19    4.51
   1  -3   6  271.50    4.31
  -1  -3  -6  273.79    4.33
  -1   3  -6  273.67    4.55
   1   3   6  276.65    4.48
  -1   3  -6  279.04    4.48
  -1   3  -6  275.27    4.50
  -2  -3  -6    0.05    0.03
  -2  -3  -6   -0.01    0.03
   2  -3   6    0.00    0.03
  -2  -3  -6   -0.04    0.03
  -2  -3  -6   -0.02    0.02
   2  -3   6    0.01    0.02
  -2  -3  -6    0.02    0.03
  -2   3  -6    0.15    0.06
  -2   3  -6    0.11    0.03
  -2   3  -6    0.01    0.04
  -3  -3  -6   37.10    0.74
  -3  -3  -6   37.71    0.81
  -3  -3  -6   38.97    0.74
  -3  -3  -6   37.10    0.74
   3  -3   6   36.86    0.73
  -3  -3  -6   37.22    0.73
   3  -3   6   36.92    0.76
  -3   3  -6   37.49    0.78
  -3   3  -6   37.26    0.79
  -4  -3  -6    3.05    0.17
   4  -3   6    3.00    0.15
  -4  -3  -6    3.13    0.14
  -4  -3  -6    3.18    0.16
   4  -3   6    2.80    0.15
  -4  -3  -6    3.14    0.15
  -4  -3  -6    3.22    0.15
  -4   3  -6    3.25    0.18
  -4   3  -6    3.25    0.17
   5  -3   6    1.79    0.13
   5  -3   6    1.82    0.13
  -5  -3  -6    1.63    0.13
  -5  -3  -6    1.66    0.13
  -5  -3  -6    1.73    0.12
  -5   3  -6    1.44    0.13
   5   3   6    1.69    0.11
  -5   3  -6    1.62    0.17
   5   3   6    1.65    0.17
   6  -3   6   13.52    0.40
  -6  -3  -6   14.23    0.41
   6  -3   6   13.64    0.42
  -6  -3  -6   14.62    0.42
  -6  -3  -6   13.68    0.39
  -6   3  -6   14.48    0.40
   6   3   6   14.15    0.46
   6   3   6   13.96    0.36
  -6   3  -6   14.34    0.46
   7  -3   6   24.51    0.64
   7  -3   6   24.62    0.62
  -7  -3  -6   25.01    0.62
  -7  -3  -6   24.95    0.60
  -7  -3  -6   23.09    0.61
   7   3   6   24.88    0.52
   7   3   6   24.85    0.66
  -7   3  -6   24.37    0.57
  -7   3  -6   24.42    0.67
   8  -3   6    0.02    0.05
   8  -3   6   -0.09    0.04
  -8  -3  -6   -0.05    0.04
  -8  -3  -6    0.00    0.06
  -8   3  -6   -0.01    0.05
  -8   3  -6    0.11    0.05
  -8   3  -6    0.11    0.08
   8   3   6   -0.02    0.05
   8   3   6    0.17    0.10
  -9  -3  -6    4.70    0.25
  -9  -3  -6    4.57    0.26
   9   3   6    4.23    0.28
  -9   3  -6    4.58    0.24
  -9   3  -6    4.28    0.28
   9   3   6    4.16    0.27
 -10  -3  -6    0.03    0.07
  10  -3   6   -0.08    0.05
 -10  -3  -6    0.11    0.08
 -10   3  -6    0.00    0.05
  10   3   6   -0.08    0.09
 -10   3  -6   -0.04    0.08
  10   3   6   -0.04    0.06
  11  -3   6    0.13    0.09
 -11  -3  -6    0.26    0.10
 -11  -3  -6    0.22    0.09
  11   3   6    0.11    0.10
 -11   3  -6    0.14    0.10
  11   3   6    0.16    0.11
 -11   3  -6    0.21    0.07
  12  -3   6    0.15    0.09
 -12  -3  -6    0.10    0.06
 -12   3  -6   -0.03    0.10
  12   3   6    0.09    0.11
  12   3   6    0.03    0.10
 -12   3  -6    0.04    0.06
 -13  -3  -6    0.80    0.16
  13  -3   6    0.90    0.18
 -13   3  -6    0.80    0.18
  13   3   6    1.21    0.21
 -13   3  -6    1.34    0.18
 -14  -4   6    0.04    0.08
  14  -4  -6    0.15    0.10
  14  -4  -6    0.24    0.10
 -14   4   6   -0.04    0.08
  14   4  -6    0.16    0.11
  14   4  -6   -0.01    0.11
 -13  -4   6    0.10    0.08
  13  -4  -6   -0.01    0.07
  13  -4  -6   -0.03    0.07
  13   4  -6    0.15    0.09
 -13   4   6    0.02    0.10
  13   4  -6    0.02    0.09
  12  -4  -6    0.94    0.14
  12  -4  -6    0.97    0.16
 -12  -4   6    1.28    0.19
 -12   4   6    0.80    0.17
  12   4  -6    0.85    0.16
  12   4  -6    1.15    0.19
  11  -4  -6    4.46    0.28
 -11  -4   6    4.33    0.26
  11  -4  -6    4.40    0.25
 -11   4   6    3.97    0.27
  11   4  -6    4.18    0.28
  11   4  -6    4.68    0.30
 -10  -4   6    0.02    0.06
  10  -4  -6    0.02    0.05
  10  -4  -6    0.01    0.06
 -10   4   6    0.08    0.07
  10   4  -6    0.03    0.07
  10   4  -6    0.04    0.09
  -9  -4   6    1.82    0.15
   9  -4  -6    1.86    0.15
  -9  -4   6    2.11    0.17
   9  -4  -6    1.87    0.18
   9   4  -6    2.22    0.22
  -9   4   6    2.00    0.14
  -9   4   6    1.99    0.17
   8  -4  -6    1.96    0.17
  -8  -4   6    2.34    0.16
  -8  -4   6    2.07    0.16
   8  -4  -6    2.12    0.15
  -8   4   6    2.16    0.17
  -8   4   6    2.30    0.15
   8   4  -6    2.28    0.14
   8   4  -6    1.83    0.21
   7  -4  -6   49.92    0.97
   7  -4  -6   49.70    1.09
  -7  -4   6   49.38    1.01
  -7  -4   6   49.70    0.90
  -7  -4   6   50.56    1.00
  -7   4   6   49.98    1.02
   7   4  -6   49.27    0.98
   7   4  -6   49.40    1.11
  -7   4   6   49.02    1.02
  -6  -4   6   12.98    0.37
   6  -4  -6   12.88    0.35
   6  -4  -6   13.34    0.43
  -6  -4   6   12.51    0.28
  -6  -4   6   12.74    0.37
  -6   4   6   13.29    0.38
  -6   4   6   12.24    0.38
   6   4  -6   12.74    0.37
  -6   4   6   12.51    0.26
   6   4  -6   13.11    0.44
   5  -4  -6   65.48    1.32
   5  -4  -6   64.32    1.17
  -5  -4   6   65.64    1.12
  -5  -4   6   65.92    1.20
  -5  -4   6   64.44    1.22
   5   4  -6   65.87    1.34
   5   4  -6   65.19    1.25
  -5   4   6   66.12    1.23
  -5   4   6   64.96    1.28
  -4  -4   6   19.94    0.46
   4  -4  -6   19.53    0.44
  -4  -4   6   19.57    0.46
  -4  -4   6   19.90    0.38
   4  -4  -6   20.24    0.54
   4   4  -6   19.16    0.49
  -4   4   6   19.39    0.46
   4   4  -6   19.00    0.53
  -4   4   6   19.98    0.52
  -3  -4   6   22.63    0.44
  -3  -4   6   21.95    0.49
   3  -4  -6   22.62    0.58
  -3  -4   6   22.19    0.49
   3  -4  -6   22.49    0.48
  -3   4   6   22.06    0.49
   3   4  -6   22.41    0.55
   3   4  -6   22.38    0.56
  -3   4   6   21.90    0.56
  -2  -4   6   72.47    1.30
   2  -4  -6   73.67    1.42
  -2  -4   6   74.18    1.28
   2  -4  -6   73.90    1.27
  -2   4   6   72.29    1.40
   2   4  -6   72.81    1.26
   2   4  -6   73.75    1.39
   2   4  -6   73.11    1.39
  -2   4   6   74.22    1.31
  -1  -4   6    8.20    0.24
  -1  -4   6    8.24    0.24
   1  -4  -6    8.60    0.25
   1  -4  -6    8.15    0.30
   1   4  -6    8.51    0.23
  -1   4   6    8.60    0.15
   1   4  -6    8.47    0.30
   1   4  -6    8.51    0.28
  -1   4   6    9.14    0.24
  -1   4   6    8.44    0.16
   0  -4  -6  104.89    1.74
   0  -4   6  102.58    1.75
   0  -4   6  100.54    1.71
   0  -4  -6  102.55    1.67
   0  -4  -6  104.13    1.90
   0   4  -6  103.88    1.86
   0   4   6   96.85    1.85
   0   4   6  103.17    1.75
   0   4  -6  103.57    1.81
   0   4  -6  104.44    1.78
  -1  -4  -6   36.03    0.66
  -1  -4  -6   35.80    0.81
   1  -4   6   36.99    0.70
   1  -4   6   36.27    0.72
  -1  -4  -6   36.08    0.72
   1   4   6   37.69    0.79
  -1   4  -6   35.58    0.79
  -1   4  -6   36.08    0.71
   1   4   6   36.97    0.70
  -1   4  -6   36.17    0.74
  -2  -4  -6   14.82    0.35
   2  -4   6   15.73    0.39
  -2  -4  -6   15.20    0.45
   2  -4   6   15.42    0.38
  -2  -4  -6   15.81    0.40
   2   4   6   15.82    0.37
  -2   4  -6   15.61    0.35
  -2   4  -6   15.55    0.44
  -2   4  -6   15.71    0.42
   2   4   6   15.99    0.43
  -3  -4  -6    3.26    0.15
   3  -4   6    3.24    0.16
  -3  -4  -6    3.47    0.20
   3  -4   6    3.06    0.15
  -3  -4  -6    3.38    0.17
  -3   4  -6    3.37    0.19
  -3   4  -6    3.50    0.12
  -3   4  -6    3.00    0.18
   3   4   6    3.28    0.17
  -4  -4  -6    2.25    0.13
  -4  -4  -6    2.07    0.14
  -4  -4  -6    2.01    0.11
   4  -4   6    1.98    0.13
   4  -4   6    2.16    0.14
  -4  -4  -6    1.98    0.16
  -4   4  -6    2.07    0.08
  -4   4  -6    1.81    0.16
   4   4   6    2.24    0.14
  -4   4  -6    2.21    0.17
  -5  -4  -6    1.32    0.10
  -5  -4  -6    1.47    0.15
   5  -4   6    1.59    0.12
   5  -4   6    1.36    0.11
  -5  -4  -6    1.27    0.11
   5   4   6    1.41    0.11
   5   4   6    1.49    0.18
  -5   4  -6    1.48    0.14
  -5   4  -6    1.72    0.16
  -6  -4  -6    5.61    0.25
   6  -4   6    5.50    0.25
   6  -4   6    5.90    0.25
  -6  -4  -6    6.29    0.23
  -6  -4  -6    5.74    0.26
  -6   4  -6    5.92    0.29
   6   4   6    6.18    0.22
  -6   4  -6    6.05    0.26
   6   4   6    6.03    0.31
  -7  -4  -6    1.74    0.16
  -7  -4  -6    1.26    0.14
  -7  -4  -6    1.64    0.13
   7  -4   6    1.43    0.16
   7  -4   6    1.35    0.15
   7   4   6    1.64    0.11
   7   4   6    1.31    0.18
  -7   4  -6    1.47    0.18
  -7   4  -6    1.79    0.14
  -8  -4  -6   25.51    0.61
   8  -4   6   24.75    0.65
   8  -4   6   24.39    0.65
  -8  -4  -6   25.14    0.66
  -8  -4  -6   23.83    0.65
   8   4   6   25.04    0.72
  -8   4  -6   23.69    0.70
  -8   4  -6   24.18    0.60
  -9  -4  -6    0.77    0.13
   9  -4   6    0.74    0.13
  -9  -4  -6    0.81    0.14
   9  -4   6    0.71    0.13
  -9   4  -6    0.61    0.14
   9   4   6    0.78    0.16
   9   4   6    0.85    0.17
  10  -4   6    0.16    0.08
  10  -4   6    0.22    0.08
 -10  -4  -6    0.16    0.09
  10   4   6    0.08    0.07
  10   4   6    0.14    0.11
 -10   4  -6    0.30    0.12
  11  -4   6    0.96    0.17
  11  -4   6    0.94    0.17
 -11  -4  -6    1.09    0.17
 -11   4  -6    1.01    0.19
  11   4   6    1.50    0.23
  11   4   6    0.72    0.16
  12  -4   6    5.13    0.32
 -12  -4  -6    5.04    0.32
  12  -4   6    5.42    0.33
 -12   4  -6    5.53    0.37
  12   4   6    5.69    0.37
  12   4   6    5.91    0.36
  13  -4   6    0.88    0.17
 -13  -4  -6    0.93    0.16
  13  -4   6    0.89    0.18
  13   4   6    1.19    0.22
 -13   4  -6    0.66    0.20
  13  -5  -6    1.79    0.20
 -13  -5   6    2.03    0.26
  13  -5  -6    2.17    0.25
  13   5  -6    2.54    0.29
  13   5  -6    2.16    0.28
 -13   5   6    2.29    0.28
  12  -5  -6    1.55    0.21
  12  -5  -6    1.61    0.19
 -12  -5   6    1.26    0.19
  12   5  -6    1.20    0.19
 -12   5   6    1.18    0.20
  12   5  -6    1.58    0.22
  11  -5  -6    2.78    0.24
  11  -5  -6    2.53    0.20
 -11  -5   6    2.69    0.23
  11   5  -6    3.00    0.27
 -11   5   6    2.58    0.23
  11   5  -6    2.64    0.24
 -10  -5   6    0.25    0.09
  10  -5  -6    0.09    0.06
 -10  -5   6    0.12    0.07
  10  -5  -6    0.18    0.09
  10   5  -6    0.19    0.11
 -10   5   6    0.04    0.09
   9  -5  -6    5.19    0.25
   9  -5  -6    4.97    0.29
  -9  -5   6    5.01    0.26
  -9  -5   6    4.94    0.26
  -9   5   6    4.90    0.24
   9   5  -6    5.29    0.33
  -9   5   6    5.21    0.28
  -8  -5   6    9.81    0.36
   8  -5  -6    9.29    0.33
   8  -5  -6    9.69    0.39
  -8  -5   6    9.68    0.36
  -8   5   6    8.75    0.33
   8   5  -6    9.12    0.31
  -8   5   6    9.70    0.36
   8   5  -6    8.94    0.41
   7  -5  -6    2.92    0.17
  -7  -5   6    3.57    0.21
   7  -5  -6    3.13    0.22
  -7  -5   6    3.16    0.19
   7   5  -6    3.15    0.18
   7   5  -6    3.63    0.27
  -7   5   6    2.82    0.18
  -7   5   6    3.51    0.20
   6  -5  -6    0.53    0.09
  -6  -5   6    0.45    0.09
  -6  -5   6    0.54    0.09
   6  -5  -6    0.45    0.10
   6   5  -6    0.59    0.14
   6   5  -6    0.51    0.10
  -6   5   6    0.57    0.10
  -6   5   6    0.98    0.12
  -5  -5   6    0.65    0.09
  -5  -5   6    0.63    0.10
   5  -5  -6    0.67    0.12
   5  -5  -6    0.65    0.09
   5   5  -6    0.53    0.11
   5   5  -6    0.64    0.13
  -5   5   6    0.57    0.09
  -5   5   6    0.88    0.12
   4  -5  -6   32.55    0.67
  -4  -5   6   32.53    0.70
   4  -5  -6   30.64    0.77
  -4  -5   6   31.69    0.58
  -4  -5   6   33.25    0.70
  -4   5   6   31.81    0.68
   4   5  -6   32.92    0.75
   4   5  -6   32.69    0.79
  -4   5   6   32.00    0.75
  -3  -5   6    0.60    0.05
   3  -5  -6    0.61    0.08
  -3  -5   6    0.47    0.08
  -3  -5   6    0.44    0.08
   3  -5  -6    0.49    0.10
   3   5  -6    0.35    0.11
   3   5  -6    0.55    0.11
  -3   5   6    0.48    0.07
  -3   5   6    0.38    0.08
  -2  -5   6    8.12    0.26
   2  -5  -6    8.35    0.26
   2  -5  -6    8.03    0.32
  -2  -5   6    8.24    0.27
  -2   5   6    7.82    0.24
   2   5  -6    8.19    0.31
   2   5  -6    7.82    0.31
  -2   5   6    7.89    0.30
  -1  -5   6    7.13    0.24
  -1  -5   6    7.00    0.23
   1  -5  -6    6.27    0.29
   1  -5  -6    7.17    0.24
   1   5  -6    6.99    0.21
  -1   5   6    7.01    0.28
   1   5  -6    7.02    0.27
   1   5  -6    6.56    0.28
  -1   5   6    7.23    0.22
   0  -5   6    0.38    0.06
   0  -5   6    0.34    0.06
   0  -5  -6    0.33    0.07
   0  -5  -6    0.50    0.04
   0  -5  -6    0.23    0.08
   0   5  -6    0.33    0.09
   0   5  -6    0.30    0.09
   0   5   6    0.28    0.07
   0   5  -6    0.36    0.06
   0   5   6    0.45    0.06
   1  -5   6    0.52    0.08
  -1  -5  -6    0.43    0.07
  -1  -5  -6    0.51    0.06
  -1  -5  -6    0.46    0.10
   1  -5   6    0.59    0.07
  -1   5  -6    0.45    0.11
   1   5   6    0.60    0.07
  -1   5  -6    0.73    0.10
   1   5   6    0.63    0.10
  -1   5  -6    0.47    0.08
  -2  -5  -6    5.02    0.26
  -2  -5  -6    4.65    0.21
   2  -5   6    4.79    0.19
  -2  -5  -6    4.83    0.17
   2  -5   6    4.62    0.20
   2   5   6    4.57    0.22
   2   5   6    4.84    0.16
  -2   5  -6    4.89    0.19
  -2   5  -6    4.81    0.21
  -2   5  -6    4.76    0.24
   3  -5   6    4.22    0.18
  -3  -5  -6    4.01    0.24
  -3  -5  -6    4.17    0.20
   3  -5   6    4.08    0.19
  -3  -5  -6    4.13    0.17
  -3   5  -6    3.65    0.22
  -3   5  -6    3.93    0.21
  -3   5  -6    4.05    0.16
   3   5   6    3.65    0.19
   3   5   6    4.07    0.15
   4  -5   6    4.35    0.21
  -4  -5  -6    3.95    0.21
  -4  -5  -6    4.24    0.19
  -4  -5  -6    4.07    0.24
   4  -5   6    3.93    0.19
  -4   5  -6    4.39    0.23
  -4   5  -6    4.31    0.23
   4   5   6    4.15    0.20
   4   5   6    4.18    0.17
   5  -5   6    0.84    0.11
  -5  -5  -6    0.76    0.11
   5  -5   6    1.13    0.11
  -5  -5  -6    1.20    0.09
  -5  -5  -6    0.84    0.11
  -5   5  -6    0.88    0.13
  -5   5  -6    0.70    0.12
   5   5   6    0.89    0.11
   5   5   6    1.29    0.20
   6  -5   6    0.09    0.06
  -6  -5  -6    0.01    0.05
   6  -5   6    0.03    0.05
  -6  -5  -6    0.08    0.05
  -6  -5  -6    0.12    0.07
  -6   5  -6    0.08    0.07
   6   5   6    0.20    0.11
   6   5   6    0.08    0.05
  -6   5  -6    0.17    0.09
  -7  -5  -6    0.41    0.10
  -7  -5  -6    0.43    0.10
   7  -5   6    0.39    0.09
   7  -5   6    0.59    0.10
   7   5   6    0.55    0.15
  -7   5  -6    0.48    0.11
   7   5   6    0.43    0.08
  -7   5  -6    0.34    0.12
   8  -5   6    2.52    0.19
  -8  -5  -6    2.34    0.19
  -8  -5  -6    2.40    0.20
   8  -5   6    2.74    0.20
   8   5   6    2.99    0.27
  -8   5  -6    2.67    0.23
  -8   5  -6    2.63    0.19
  -9  -5  -6    0.54    0.12
   9  -5   6    0.35    0.10
   9  -5   6    0.38    0.09
  -9  -5  -6    0.41    0.11
  -9   5  -6    0.47    0.14
   9   5   6    0.30    0.14
  10  -5   6    2.01    0.19
  10  -5   6    2.04    0.22
 -10  -5  -6    2.10    0.23
 -10   5  -6    2.24    0.27
  10   5   6    1.75    0.23
  10   5   6    1.69    0.25
 -11  -5  -6    2.76    0.24
  11  -5   6    2.84    0.23
  11  -5   6    2.78    0.24
  11   5   6    3.04    0.30
 -11   5  -6    2.99    0.28
  11   5   6    2.89    0.32
 -12  -5  -6    0.11    0.08
  12  -5   6    0.11    0.10
  12  -5   6   -0.03    0.06
  12   5   6   -0.10    0.14
 -12   5  -6    0.08    0.12
  12   5   6    0.18    0.11
  12  -6  -6    0.40    0.13
  12  -6  -6    0.66    0.13
 -12  -6   6    0.21    0.10
  12   6  -6    0.41    0.15
  12   6  -6    0.54    0.15
 -12   6   6    0.29    0.15
  11  -6  -6   11.53    0.44
 -11  -6   6   11.32    0.45
 -11  -6   6   12.44    0.49
  11  -6  -6   11.84    0.50
 -11   6   6   11.36    0.48
  11   6  -6   11.28    0.52
  10  -6  -6    0.15    0.08
  10  -6  -6    0.27    0.10
 -10  -6   6    0.14    0.08
 -10  -6   6    0.25    0.10
  10   6  -6    0.11    0.13
 -10   6   6    0.11    0.11
   9  -6  -6    0.77    0.13
  -9  -6   6    0.90    0.14
   9  -6  -6    0.80    0.15
  -9  -6   6    0.84    0.14
   9   6  -6    0.66    0.16
  -9   6   6    0.56    0.11
  -9   6   6    0.81    0.14
   8  -6  -6    0.28    0.11
   8  -6  -6    0.20    0.08
  -8  -6   6    0.40    0.11
  -8  -6   6    0.22    0.09
   8   6  -6    0.12    0.13
  -8   6   6    0.32    0.09
   8   6  -6    0.19    0.07
  -8   6   6    0.17    0.07
   7  -6  -6    8.89    0.39
   7  -6  -6    8.72    0.32
  -7  -6   6    8.96    0.34
  -7  -6   6    8.87    0.35
  -7   6   6    8.76    0.34
   7   6  -6    8.77    0.34
  -7   6   6    8.95    0.35
   7   6  -6    8.91    0.42
  -6  -6   6    9.87    0.36
   6  -6  -6    8.71    0.31
   6  -6  -6    9.28    0.39
  -6  -6   6    9.08    0.33
  -6   6   6    9.46    0.36
   6   6  -6    8.86    0.41
  -6   6   6    9.26    0.33
   6   6  -6    9.18    0.35
  -5  -6   6    1.09    0.12
  -5  -6   6    0.81    0.12
   5  -6  -6    0.98    0.12
   5  -6  -6    0.88    0.15
  -5   6   6    0.83    0.13
   5   6  -6    1.13    0.18
  -5   6   6    1.00    0.12
   5   6  -6    1.27    0.16
   4  -6  -6   36.08    0.89
   4  -6  -6   34.71    0.75
  -4  -6   6   35.13    0.76
  -4  -6   6   36.83    0.79
   4   6  -6   34.33    0.87
  -4   6   6   34.65    0.83
   4   6  -6   36.25    0.84
  -4   6   6   35.70    0.75
   3  -6  -6    3.38    0.18
   3  -6  -6    3.43    0.23
  -3  -6   6    3.40    0.18
  -3  -6   6    3.24    0.18
  -3   6   6    3.50    0.17
   3   6  -6    2.94    0.21
[truncated: 532,675 more chars]
