# Supplementary material for: Photochromic diarylethene ligands featuring 2-(imidazol-2-yl)pyridine coordination site and their iron(II) complexes
Source: Beilstein J Org Chem. 2019 Oct 15;15:2428–37. doi: 10.3762/bjoc.15.235 (PMC6808200; doi:10.3762/bjoc.15.235)
Supplement: File 2 — X-ray data for compounds 1, 6, 8, and 9. [file Beilstein_J_Org_Chem-15-2428-s002.zip › 6.cif]

data_mmk1611
_audit_creation_date              2018-03-21
_audit_creation_method
;
Olex2 1.2
(compiled 2017.08.10 svn.r3458 for OlexSys, GUI svn.r5381)
;
_shelx_SHELXL_version_number      '2016/6'
_publ_contact_author_address      ?
_publ_contact_author_email        ?
_publ_contact_author_id_orcid     ?
_publ_contact_author_name         ''
_publ_contact_author_phone        ?
_publ_section_references
;
Dolomanov, O.V., Bourhis, L.J., Gildea, R.J, Howard, J.A.K. & Puschmann, H.
 (2009), J. Appl. Cryst. 42, 339-341.

Sheldrick, G.M. (2008). Acta Cryst. A64, 112-122.
;
_chemical_name_common             ?
_chemical_name_systematic         ?
_chemical_formula_moiety          'C36 H33 N3 O3 S'
_chemical_formula_sum             'C36 H33 N3 O3 S'
_chemical_formula_weight          587.71
_chemical_melting_point           ?
loop_
  _atom_type_symbol
  _atom_type_description
  _atom_type_scat_dispersion_real
  _atom_type_scat_dispersion_imag
  _atom_type_scat_source
 'C' 'C' 0.0033 0.0016 'International Tables Vol C Tables 4.2.6.8 and 6.1.1.4'
 'H' 'H' 0.0000 0.0000 'International Tables Vol C Tables 4.2.6.8 and 6.1.1.4'
 'N' 'N' 0.0061 0.0033 'International Tables Vol C Tables 4.2.6.8 and 6.1.1.4'
 'O' 'O' 0.0106 0.0060 'International Tables Vol C Tables 4.2.6.8 and 6.1.1.4'
 'S' 'S' 0.1246 0.1234 'International Tables Vol C Tables 4.2.6.8 and 6.1.1.4'

_shelx_space_group_comment
;
The symmetry employed for this shelxl refinement is uniquely defined
by the following loop, which should always be used as a source of
symmetry information in preference to the above space-group names.
They are only intended as comments.
;
_space_group_crystal_system       'monoclinic'
_space_group_IT_number            14
_space_group_name_H-M_alt         'P 1 21/c 1'
_space_group_name_Hall            '-P 2ybc'
loop_
  _space_group_symop_operation_xyz
 'x, y, z'
 '-x, y+1/2, -z+1/2'
 '-x, -y, -z'
 'x, -y-1/2, z-1/2'

_cell_length_a                    16.936(2)
_cell_length_b                    10.880(2)
_cell_length_c                    17.784(2)
_cell_angle_alpha                 90
_cell_angle_beta                  110.925(7)
_cell_angle_gamma                 90
_cell_volume                      3060.8(8)
_cell_formula_units_Z             4
_cell_measurement_reflns_used     9864
_cell_measurement_temperature     100(2)
_cell_measurement_theta_max       27.41
_cell_measurement_theta_min       2.23
_shelx_estimated_absorpt_T_max    0.990
_shelx_estimated_absorpt_T_min    0.974
_exptl_absorpt_coefficient_mu     0.147
_exptl_absorpt_correction_T_max   0.7456
_exptl_absorpt_correction_T_min   0.7067
_exptl_absorpt_correction_type    multi-scan
_exptl_absorpt_process_details
;
SADABS-2014/5 (Bruker,2014/5) was used for absorption correction.
wR2(int) was 0.0745 before and 0.0533 after correction.
The Ratio of minimum to maximum transmission is 0.9478.
The \l/2 correction factor is Not present.
;
_exptl_absorpt_special_details    ?
_exptl_crystal_colour             colorless
_exptl_crystal_density_diffrn     1.275
_exptl_crystal_density_meas       ?
_exptl_crystal_density_method     ?
_exptl_crystal_description        block
_exptl_crystal_F_000              1240
_exptl_crystal_size_max           0.18
_exptl_crystal_size_mid           0.1
_exptl_crystal_size_min           0.07
_exptl_transmission_factor_max    ?
_exptl_transmission_factor_min    ?
_diffrn_reflns_av_R_equivalents   0.0599
_diffrn_reflns_av_unetI/netI      0.0320
_diffrn_reflns_Laue_measured_fraction_full 0.999
_diffrn_reflns_Laue_measured_fraction_max 0.999
_diffrn_reflns_limit_h_max        22
_diffrn_reflns_limit_h_min        -22
_diffrn_reflns_limit_k_max        14
_diffrn_reflns_limit_k_min        -14
_diffrn_reflns_limit_l_max        23
_diffrn_reflns_limit_l_min        -21
_diffrn_reflns_number             82688
_diffrn_reflns_point_group_measured_fraction_full 0.999
_diffrn_reflns_point_group_measured_fraction_max 0.999
_diffrn_reflns_theta_full         25.242
_diffrn_reflns_theta_max          27.923
_diffrn_reflns_theta_min          2.238
_diffrn_ambient_temperature       100(2)
_diffrn_measured_fraction_theta_full 0.999
_diffrn_measured_fraction_theta_max 0.999
_diffrn_radiation_source          'ImuS high brilliance micro-focus tube' 
_diffrn_radiation_monochromator   'Quazar focussing montel optics' 
_diffrn_measurement_device_type   'Bruker Kappa APEX II CCD area detector'
_diffrn_measurement_method        'phi and omega scans'
_diffrn_detector_area_resol_mean  83.33 
_diffrn_radiation_type            MoK\a
_diffrn_radiation_wavelength      0.71073
_diffrn_standards_number          0
_reflns_Friedel_coverage          0.000
_reflns_Friedel_fraction_full     .
_reflns_Friedel_fraction_max      .
_reflns_number_gt                 5504
_reflns_number_total              7337
_reflns_special_details
;
 Reflections were merged by SHELXL according to the crystal
 class for the calculation of statistics and refinement.
 
 _reflns_Friedel_fraction is defined as the number of unique
 Friedel pairs measured divided by the number that would be
 possible theoretically, ignoring centric projections and
 systematic absences.
;
_reflns_threshold_expression      'I > 2\s(I)'
_computing_data_collection        'Bruker APEX3'
_computing_cell_refinement        'Bruker SAINT'
_computing_data_reduction         'Bruker SAINT' 
_computing_structure_solution     'SHELXTL 6.12 (Bruker AXS, 2002)'
_computing_structure_refinement   'SHELXL-2016/6 (Sheldrick, 2015)'
_computing_molecular_graphics     'SHELXTL 6.12 (Bruker AXS, 2002)'
_computing_publication_material   'Olex2 (Dolomanov et al., 2009)'
_refine_diff_density_max          0.537
_refine_diff_density_min          -0.446
_refine_diff_density_rms          0.060
_refine_ls_extinction_coef        .
_refine_ls_extinction_method      none
_refine_ls_goodness_of_fit_ref    1.057
_refine_ls_hydrogen_treatment     constr
_refine_ls_matrix_type            full
_refine_ls_number_parameters      392
_refine_ls_number_reflns          7337
_refine_ls_number_restraints      0
_refine_ls_R_factor_all           0.0757
_refine_ls_R_factor_gt            0.0490
_refine_ls_restrained_S_all       1.057
_refine_ls_shift/su_max           0.000
_refine_ls_shift/su_mean          0.000
_refine_ls_structure_factor_coef  Fsqd
_refine_ls_weighting_details
'w=1/[\s^2^(Fo^2^)+(0.0563P)^2^+2.9561P] where P=(Fo^2^+2Fc^2^)/3'
_refine_ls_weighting_scheme       calc
_refine_ls_wR_factor_gt           0.1220
_refine_ls_wR_factor_ref          0.1376
_refine_special_details           ?
_olex2_refinement_description
;
1. Fixed Uiso
 At 1.2 times of:
  All C(H) groups, All C(H,H) groups
 At 1.5 times of:
  All C(H,H,H) groups
2.a Ternary CH refined with riding coordinates:
 C9(H9), C10(H10)
2.b Secondary CH2 refined with riding coordinates:
 C11(H11A,H11B), C14(H14A,H14B)
2.c Aromatic/amide H refined with riding coordinates:
 C2(H2), C17(H17), C18(H18), C19(H19), C20(H20), C21(H21), C27(H27), C28(H28),
 C29(H29), C30(H30), C31(H31), C33(H33), C34(H34), C35(H35), C36(H36)
2.d Idealised Me refined as rotating group:
 C5(H5A,H5B,H5C), C6(H6A,H6B,H6C), C15(H15A,H15B,H15C), C24(H24A,H24B,H24C)
;
_atom_sites_solution_hydrogens    geom
_atom_sites_solution_primary      ?
_atom_sites_solution_secondary    ?
loop_
  _atom_site_label
  _atom_site_type_symbol
  _atom_site_fract_x
  _atom_site_fract_y
  _atom_site_fract_z
  _atom_site_U_iso_or_equiv
  _atom_site_adp_type
  _atom_site_occupancy
  _atom_site_site_symmetry_order
  _atom_site_calc_flag
  _atom_site_refinement_flags_posn
  _atom_site_refinement_flags_adp
  _atom_site_refinement_flags_occupancy
  _atom_site_disorder_assembly
  _atom_site_disorder_group
 S1 S 0.27515(3) 0.73701(5) 0.85286(3) 0.02616(14) Uani 1 1 d . . . . .
 O1 O 0.05715(8) 0.48505(13) 0.65246(8) 0.0199(3) Uani 1 1 d . . . . .
 O2 O -0.04779(10) 0.30583(15) 0.50038(10) 0.0348(4) Uani 1 1 d . . . . .
 O3 O 0.05799(10) 0.21476(15) 0.59853(11) 0.0360(4) Uani 1 1 d . . . . .
 N1 N 0.38395(10) 0.59296(15) 0.60711(10) 0.0195(3) Uani 1 1 d . . . . .
 N2 N 0.38680(9) 0.79646(15) 0.62072(10) 0.0183(3) Uani 1 1 d . . . . .
 N3 N 0.57077(10) 0.77977(16) 0.65181(11) 0.0233(4) Uani 1 1 d . . . . .
 C1 C 0.17048(13) 0.7733(2) 0.80044(13) 0.0252(4) Uani 1 1 d . . . . .
 C2 C 0.14162(12) 0.70956(18) 0.73030(12) 0.0205(4) Uani 1 1 d . . . . .
 H2 H 0.085206 0.716139 0.693254 0.025 Uiso 1 1 calc R . . . .
 C3 C 0.20349(11) 0.63141(17) 0.71678(11) 0.0172(4) Uani 1 1 d . . . . .
 C4 C 0.27984(12) 0.63629(18) 0.77944(11) 0.0200(4) Uani 1 1 d . . . . .
 C5 C 0.12551(15) 0.8649(2) 0.83397(16) 0.0377(6) Uani 1 1 d . . . . .
 H5A H 0.066574 0.872249 0.797544 0.057 Uiso 1 1 calc GR . . . .
 H5B H 0.153422 0.944993 0.839300 0.057 Uiso 1 1 calc GR . . . .
 H5C H 0.127164 0.837170 0.886945 0.057 Uiso 1 1 calc GR . . . .
 C6 C 0.36101(13) 0.5726(2) 0.79014(13) 0.0273(5) Uani 1 1 d . . . . .
 H6A H 0.349959 0.500816 0.754600 0.041 Uiso 1 1 calc GR . . . .
 H6B H 0.387478 0.545989 0.846229 0.041 Uiso 1 1 calc GR . . . .
 H6C H 0.398995 0.629172 0.776642 0.041 Uiso 1 1 calc GR . . . .
 C7 C 0.18747(11) 0.55225(17) 0.64507(11) 0.0155(4) Uani 1 1 d . . . . .
 C8 C 0.10870(11) 0.47845(17) 0.61932(11) 0.0163(4) Uani 1 1 d . . . . .
 C9 C 0.09045(11) 0.39725(18) 0.54530(12) 0.0189(4) Uani 1 1 d . . . . .
 H9 H 0.065419 0.450551 0.496750 0.023 Uiso 1 1 calc R . . . .
 C10 C 0.17212(11) 0.34215(18) 0.54176(12) 0.0193(4) Uani 1 1 d . . . . .
 H10 H 0.200589 0.294898 0.592489 0.023 Uiso 1 1 calc R . . . .
 C11 C 0.22959(11) 0.44903(17) 0.53857(11) 0.0171(4) Uani 1 1 d . . . . .
 H11A H 0.286169 0.416131 0.545135 0.021 Uiso 1 1 calc R . . . .
 H11B H 0.206318 0.488037 0.484813 0.021 Uiso 1 1 calc R . . . .
 C12 C 0.23921(11) 0.54564(17) 0.60191(11) 0.0161(4) Uani 1 1 d . . . . .
 C13 C 0.02472(13) 0.30238(19) 0.54435(13) 0.0244(4) Uani 1 1 d . . . . .
 C14 C 0.00205(15) 0.1146(2) 0.60287(18) 0.0395(6) Uani 1 1 d . . . . .
 H14A H -0.025516 0.134673 0.641931 0.047 Uiso 1 1 calc R . . . .
 H14B H -0.042386 0.100580 0.549502 0.047 Uiso 1 1 calc R . . . .
 C15 C 0.0547(2) 0.0060(3) 0.6286(3) 0.0836(14) Uani 1 1 d . . . . .
 H15A H 0.088101 -0.005575 0.594159 0.125 Uiso 1 1 calc GR . . . .
 H15B H 0.018739 -0.066173 0.624575 0.125 Uiso 1 1 calc GR . . . .
 H15C H 0.092716 0.016387 0.684613 0.125 Uiso 1 1 calc GR . . . .
 C16 C 0.15786(11) 0.25652(18) 0.47096(12) 0.0192(4) Uani 1 1 d . . . . .
 C17 C 0.10708(12) 0.28801(19) 0.39248(12) 0.0223(4) Uani 1 1 d . . . . .
 H17 H 0.077254 0.363796 0.382584 0.027 Uiso 1 1 calc R . . . .
 C18 C 0.09973(12) 0.2093(2) 0.32850(13) 0.0260(5) Uani 1 1 d . . . . .
 H18 H 0.065523 0.231982 0.275200 0.031 Uiso 1 1 calc R . . . .
 C19 C 0.14234(13) 0.0981(2) 0.34268(13) 0.0277(5) Uani 1 1 d . . . . .
 H19 H 0.137160 0.043863 0.299302 0.033 Uiso 1 1 calc R . . . .
 C20 C 0.19239(13) 0.0666(2) 0.42031(14) 0.0277(5) Uani 1 1 d . . . . .
 H20 H 0.221703 -0.009585 0.430304 0.033 Uiso 1 1 calc R . . . .
 C21 C 0.20013(12) 0.14516(19) 0.48353(13) 0.0242(4) Uani 1 1 d . . . . .
 H21 H 0.235064 0.122385 0.536563 0.029 Uiso 1 1 calc R . . . .
 C22 C 0.30763(11) 0.63272(18) 0.60996(11) 0.0176(4) Uani 1 1 d . . . . .
 C23 C 0.30724(11) 0.75830(18) 0.61717(11) 0.0178(4) Uani 1 1 d . . . . .
 C24 C 0.23876(12) 0.84471(19) 0.61498(13) 0.0225(4) Uani 1 1 d . . . . .
 H24A H 0.184005 0.803170 0.592017 0.034 Uiso 1 1 calc GR . . . .
 H24B H 0.239914 0.915987 0.581695 0.034 Uiso 1 1 calc GR . . . .
 H24C H 0.247084 0.872100 0.669784 0.034 Uiso 1 1 calc GR . . . .
 C25 C 0.43009(11) 0.69254(18) 0.61432(11) 0.0183(4) Uani 1 1 d . . . . .
 C26 C 0.40678(11) 0.92389(18) 0.61555(11) 0.0183(4) Uani 1 1 d . . . . .
 C27 C 0.41446(12) 0.9678(2) 0.54544(12) 0.0226(4) Uani 1 1 d . . . . .
 H27 H 0.411942 0.912819 0.503142 0.027 Uiso 1 1 calc R . . . .
 C28 C 0.42585(13) 1.0927(2) 0.53740(13) 0.0284(5) Uani 1 1 d . . . . .
 H28 H 0.432293 1.123080 0.489842 0.034 Uiso 1 1 calc R . . . .
 C29 C 0.42787(12) 1.1730(2) 0.59802(14) 0.0276(5) Uani 1 1 d . . . . .
 H29 H 0.434224 1.258679 0.591600 0.033 Uiso 1 1 calc R . . . .
 C30 C 0.42066(13) 1.1288(2) 0.66811(13) 0.0269(5) Uani 1 1 d . . . . .
 H30 H 0.422671 1.184160 0.710074 0.032 Uiso 1 1 calc R . . . .
 C31 C 0.41048(12) 1.0038(2) 0.67742(12) 0.0229(4) Uani 1 1 d . . . . .
 H31 H 0.406089 0.973255 0.725817 0.027 Uiso 1 1 calc R . . . .
 C32 C 0.51873(11) 0.68569(19) 0.61900(11) 0.0197(4) Uani 1 1 d . . . . .
 C33 C 0.54573(14) 0.5791(2) 0.59250(15) 0.0310(5) Uani 1 1 d . . . . .
 H33 H 0.507319 0.513505 0.570717 0.037 Uiso 1 1 calc R . . . .
 C34 C 0.62897(14) 0.5694(2) 0.59816(16) 0.0372(6) Uani 1 1 d . . . . .
 H34 H 0.648579 0.498001 0.579531 0.045 Uiso 1 1 calc R . . . .
 C35 C 0.68295(13) 0.6659(2) 0.63148(14) 0.0312(5) Uani 1 1 d . . . . .
 H35 H 0.740595 0.662472 0.636262 0.037 Uiso 1 1 calc R . . . .
 C36 C 0.65153(12) 0.7670(2) 0.65758(13) 0.0267(5) Uani 1 1 d . . . . .
 H36 H 0.689514 0.832281 0.681315 0.032 Uiso 1 1 calc R . . . .

loop_
  _atom_site_aniso_label
  _atom_site_aniso_U_11
  _atom_site_aniso_U_22
  _atom_site_aniso_U_33
  _atom_site_aniso_U_23
  _atom_site_aniso_U_13
  _atom_site_aniso_U_12
 S1 0.0228(3) 0.0293(3) 0.0248(3) -0.0071(2) 0.0066(2) -0.0065(2)
 O1 0.0150(6) 0.0240(7) 0.0239(7) -0.0021(6) 0.0110(5) -0.0052(5)
 O2 0.0250(8) 0.0354(9) 0.0400(9) 0.0012(7) 0.0068(7) -0.0071(7)
 O3 0.0223(8) 0.0279(9) 0.0544(11) 0.0065(8) 0.0096(7) -0.0030(6)
 N1 0.0117(7) 0.0243(9) 0.0248(8) -0.0024(7) 0.0091(6) -0.0030(6)
 N2 0.0120(7) 0.0217(8) 0.0235(8) -0.0016(7) 0.0092(6) -0.0052(6)
 N3 0.0138(8) 0.0282(9) 0.0297(9) -0.0002(7) 0.0100(7) -0.0047(7)
 C1 0.0206(10) 0.0256(11) 0.0330(11) -0.0072(9) 0.0139(9) -0.0043(8)
 C2 0.0146(8) 0.0223(10) 0.0263(10) -0.0039(8) 0.0095(8) -0.0031(7)
 C3 0.0143(8) 0.0170(9) 0.0224(9) 0.0003(7) 0.0092(7) -0.0031(7)
 C4 0.0194(9) 0.0195(10) 0.0200(9) 0.0004(8) 0.0058(7) -0.0042(7)
 C5 0.0286(12) 0.0420(14) 0.0476(14) -0.0225(12) 0.0198(11) -0.0067(10)
 C6 0.0191(10) 0.0295(11) 0.0282(11) 0.0016(9) 0.0022(8) 0.0031(8)
 C7 0.0108(8) 0.0159(9) 0.0190(9) 0.0013(7) 0.0044(7) -0.0008(6)
 C8 0.0136(8) 0.0149(9) 0.0212(9) 0.0010(7) 0.0073(7) -0.0011(7)
 C9 0.0140(8) 0.0208(10) 0.0238(9) -0.0028(8) 0.0090(7) -0.0033(7)
 C10 0.0147(9) 0.0212(10) 0.0236(10) -0.0008(8) 0.0090(7) -0.0018(7)
 C11 0.0117(8) 0.0202(10) 0.0220(9) -0.0017(7) 0.0091(7) -0.0027(7)
 C12 0.0112(8) 0.0161(9) 0.0198(9) 0.0012(7) 0.0042(7) -0.0004(7)
 C13 0.0224(10) 0.0229(11) 0.0309(11) -0.0029(9) 0.0134(9) -0.0014(8)
 C14 0.0303(12) 0.0261(12) 0.0656(17) 0.0077(12) 0.0214(12) -0.0036(10)
 C15 0.057(2) 0.0409(18) 0.166(4) 0.035(2) 0.056(2) 0.0094(15)
 C16 0.0138(8) 0.0223(10) 0.0246(10) -0.0052(8) 0.0107(7) -0.0061(7)
 C17 0.0154(9) 0.0237(10) 0.0298(11) -0.0018(8) 0.0107(8) -0.0026(7)
 C18 0.0162(9) 0.0373(12) 0.0243(10) -0.0020(9) 0.0071(8) -0.0067(8)
 C19 0.0207(10) 0.0356(12) 0.0308(11) -0.0151(9) 0.0140(9) -0.0078(9)
 C20 0.0224(10) 0.0249(11) 0.0372(12) -0.0073(9) 0.0123(9) 0.0009(8)
 C21 0.0189(9) 0.0259(11) 0.0273(11) -0.0020(8) 0.0076(8) -0.0019(8)
 C22 0.0111(8) 0.0221(10) 0.0206(9) -0.0011(7) 0.0071(7) -0.0023(7)
 C23 0.0124(8) 0.0223(10) 0.0202(9) -0.0008(7) 0.0076(7) -0.0044(7)
 C24 0.0158(9) 0.0206(10) 0.0329(11) 0.0015(8) 0.0110(8) -0.0017(7)
 C25 0.0126(8) 0.0236(10) 0.0199(9) -0.0020(8) 0.0074(7) -0.0035(7)
 C26 0.0109(8) 0.0237(10) 0.0210(9) 0.0010(8) 0.0065(7) -0.0049(7)
 C27 0.0157(9) 0.0321(11) 0.0215(9) 0.0010(8) 0.0085(7) -0.0024(8)
 C28 0.0192(10) 0.0383(13) 0.0283(11) 0.0130(10) 0.0094(8) -0.0005(9)
 C29 0.0157(9) 0.0246(11) 0.0393(12) 0.0066(9) 0.0057(8) -0.0032(8)
 C30 0.0207(10) 0.0280(11) 0.0299(11) -0.0070(9) 0.0064(8) -0.0056(8)
 C31 0.0206(10) 0.0290(11) 0.0199(9) -0.0009(8) 0.0082(8) -0.0057(8)
 C32 0.0131(8) 0.0264(10) 0.0221(9) 0.0010(8) 0.0093(7) -0.0040(7)
 C33 0.0213(10) 0.0316(12) 0.0456(13) -0.0087(10) 0.0185(10) -0.0063(9)
 C34 0.0247(11) 0.0342(13) 0.0614(16) -0.0043(12) 0.0263(11) 0.0014(9)
 C35 0.0138(9) 0.0393(13) 0.0446(13) 0.0053(11) 0.0156(9) -0.0010(9)
 C36 0.0129(9) 0.0341(12) 0.0334(11) 0.0017(9) 0.0086(8) -0.0068(8)

_geom_special_details
;
 All esds (except the esd in the dihedral angle between two l.s. planes)
 are estimated using the full covariance matrix.  The cell esds are taken
 into account individually in the estimation of esds in distances, angles
 and torsion angles; correlations between esds in cell parameters are only
 used when they are defined by crystal symmetry.  An approximate (isotropic)
 treatment of cell esds is used for estimating esds involving l.s. planes.
;
loop_
  _geom_bond_atom_site_label_1
  _geom_bond_atom_site_label_2
  _geom_bond_distance
  _geom_bond_site_symmetry_2
  _geom_bond_publ_flag
 S1 C1 1.728(2) . ?
 S1 C4 1.728(2) . ?
 O1 C8 1.218(2) . ?
 O2 C13 1.198(3) . ?
 O3 C13 1.329(3) . ?
 O3 C14 1.464(3) . ?
 N1 C22 1.381(2) . ?
 N1 C25 1.315(2) . ?
 N2 C23 1.390(2) . ?
 N2 C25 1.374(3) . ?
 N2 C26 1.438(3) . ?
 N3 C32 1.341(3) . ?
 N3 C36 1.342(2) . ?
 C1 C2 1.356(3) . ?
 C1 C5 1.501(3) . ?
 C2 H2 0.9500 . ?
 C2 C3 1.435(3) . ?
 C3 C4 1.374(3) . ?
 C3 C7 1.482(3) . ?
 C4 C6 1.490(3) . ?
 C5 H5A 0.9800 . ?
 C5 H5B 0.9800 . ?
 C5 H5C 0.9800 . ?
 C6 H6A 0.9800 . ?
 C6 H6B 0.9800 . ?
 C6 H6C 0.9800 . ?
 C7 C8 1.482(2) . ?
 C7 C12 1.357(3) . ?
 C8 C9 1.523(3) . ?
 C9 H9 1.0000 . ?
 C9 C10 1.529(3) . ?
 C9 C13 1.514(3) . ?
 C10 H10 1.0000 . ?
 C10 C11 1.530(3) . ?
 C10 C16 1.515(3) . ?
 C11 H11A 0.9900 . ?
 C11 H11B 0.9900 . ?
 C11 C12 1.506(3) . ?
 C12 C22 1.464(2) . ?
 C14 H14A 0.9900 . ?
 C14 H14B 0.9900 . ?
 C14 C15 1.452(4) . ?
 C15 H15A 0.9800 . ?
 C15 H15B 0.9800 . ?
 C15 H15C 0.9800 . ?
 C16 C17 1.396(3) . ?
 C16 C21 1.384(3) . ?
 C17 H17 0.9500 . ?
 C17 C18 1.393(3) . ?
 C18 H18 0.9500 . ?
 C18 C19 1.386(3) . ?
 C19 H19 0.9500 . ?
 C19 C20 1.381(3) . ?
 C20 H20 0.9500 . ?
 C20 C21 1.381(3) . ?
 C21 H21 0.9500 . ?
 C22 C23 1.373(3) . ?
 C23 C24 1.483(3) . ?
 C24 H24A 0.9800 . ?
 C24 H24B 0.9800 . ?
 C24 H24C 0.9800 . ?
 C25 C32 1.475(2) . ?
 C26 C27 1.384(3) . ?
 C26 C31 1.386(3) . ?
 C27 H27 0.9500 . ?
 C27 C28 1.387(3) . ?
 C28 H28 0.9500 . ?
 C28 C29 1.378(3) . ?
 C29 H29 0.9500 . ?
 C29 C30 1.381(3) . ?
 C30 H30 0.9500 . ?
 C30 C31 1.388(3) . ?
 C31 H31 0.9500 . ?
 C32 C33 1.389(3) . ?
 C33 H33 0.9500 . ?
 C33 C34 1.381(3) . ?
 C34 H34 0.9500 . ?
 C34 C35 1.379(3) . ?
 C35 H35 0.9500 . ?
 C35 C36 1.373(3) . ?
 C36 H36 0.9500 . ?

loop_
  _geom_angle_atom_site_label_1
  _geom_angle_atom_site_label_2
  _geom_angle_atom_site_label_3
  _geom_angle
  _geom_angle_site_symmetry_1
  _geom_angle_site_symmetry_3
  _geom_angle_publ_flag
 C4 S1 C1 93.00(10) . . ?
 C13 O3 C14 117.22(18) . . ?
 C25 N1 C22 105.64(16) . . ?
 C23 N2 C26 122.13(16) . . ?
 C25 N2 C23 106.72(15) . . ?
 C25 N2 C26 130.03(15) . . ?
 C32 N3 C36 116.61(18) . . ?
 C2 C1 S1 110.05(15) . . ?
 C2 C1 C5 129.6(2) . . ?
 C5 C1 S1 120.36(16) . . ?
 C1 C2 H2 122.8 . . ?
 C1 C2 C3 114.33(18) . . ?
 C3 C2 H2 122.8 . . ?
 C2 C3 C7 124.66(16) . . ?
 C4 C3 C2 111.92(17) . . ?
 C4 C3 C7 123.40(17) . . ?
 C3 C4 S1 110.69(15) . . ?
 C3 C4 C6 130.10(19) . . ?
 C6 C4 S1 119.19(14) . . ?
 C1 C5 H5A 109.5 . . ?
 C1 C5 H5B 109.5 . . ?
 C1 C5 H5C 109.5 . . ?
 H5A C5 H5B 109.5 . . ?
 H5A C5 H5C 109.5 . . ?
 H5B C5 H5C 109.5 . . ?
 C4 C6 H6A 109.5 . . ?
 C4 C6 H6B 109.5 . . ?
 C4 C6 H6C 109.5 . . ?
 H6A C6 H6B 109.5 . . ?
 H6A C6 H6C 109.5 . . ?
 H6B C6 H6C 109.5 . . ?
 C3 C7 C8 116.66(15) . . ?
 C12 C7 C3 124.12(16) . . ?
 C12 C7 C8 119.21(17) . . ?
 O1 C8 C7 122.70(17) . . ?
 O1 C8 C9 119.57(16) . . ?
 C7 C8 C9 117.63(15) . . ?
 C8 C9 H9 107.6 . . ?
 C8 C9 C10 110.83(15) . . ?
 C10 C9 H9 107.6 . . ?
 C13 C9 C8 109.07(16) . . ?
 C13 C9 H9 107.6 . . ?
 C13 C9 C10 113.87(16) . . ?
 C9 C10 H10 108.4 . . ?
 C9 C10 C11 107.47(15) . . ?
 C11 C10 H10 108.4 . . ?
 C16 C10 C9 113.40(15) . . ?
 C16 C10 H10 108.4 . . ?
 C16 C10 C11 110.57(15) . . ?
 C10 C11 H11A 108.8 . . ?
 C10 C11 H11B 108.8 . . ?
 H11A C11 H11B 107.7 . . ?
 C12 C11 C10 113.75(15) . . ?
 C12 C11 H11A 108.8 . . ?
 C12 C11 H11B 108.8 . . ?
 C7 C12 C11 122.72(16) . . ?
 C7 C12 C22 123.97(17) . . ?
 C22 C12 C11 113.28(16) . . ?
 O2 C13 O3 124.5(2) . . ?
 O2 C13 C9 124.3(2) . . ?
 O3 C13 C9 111.18(17) . . ?
 O3 C14 H14A 110.4 . . ?
 O3 C14 H14B 110.4 . . ?
 H14A C14 H14B 108.6 . . ?
 C15 C14 O3 106.7(2) . . ?
 C15 C14 H14A 110.4 . . ?
 C15 C14 H14B 110.4 . . ?
 C14 C15 H15A 109.5 . . ?
 C14 C15 H15B 109.5 . . ?
 C14 C15 H15C 109.5 . . ?
 H15A C15 H15B 109.5 . . ?
 H15A C15 H15C 109.5 . . ?
 H15B C15 H15C 109.5 . . ?
 C17 C16 C10 122.60(18) . . ?
 C21 C16 C10 118.98(18) . . ?
 C21 C16 C17 118.34(18) . . ?
 C16 C17 H17 119.7 . . ?
 C18 C17 C16 120.62(19) . . ?
 C18 C17 H17 119.7 . . ?
 C17 C18 H18 120.0 . . ?
 C19 C18 C17 119.9(2) . . ?
 C19 C18 H18 120.0 . . ?
 C18 C19 H19 120.2 . . ?
 C20 C19 C18 119.50(19) . . ?
 C20 C19 H19 120.2 . . ?
 C19 C20 H20 119.8 . . ?
 C21 C20 C19 120.4(2) . . ?
 C21 C20 H20 119.8 . . ?
 C16 C21 H21 119.4 . . ?
 C20 C21 C16 121.1(2) . . ?
 C20 C21 H21 119.4 . . ?
 N1 C22 C12 120.82(17) . . ?
 C23 C22 N1 110.55(16) . . ?
 C23 C22 C12 128.57(17) . . ?
 N2 C23 C24 123.26(17) . . ?
 C22 C23 N2 105.36(16) . . ?
 C22 C23 C24 131.18(17) . . ?
 C23 C24 H24A 109.5 . . ?
 C23 C24 H24B 109.5 . . ?
 C23 C24 H24C 109.5 . . ?
 H24A C24 H24B 109.5 . . ?
 H24A C24 H24C 109.5 . . ?
 H24B C24 H24C 109.5 . . ?
 N1 C25 N2 111.71(16) . . ?
 N1 C25 C32 121.40(18) . . ?
 N2 C25 C32 126.81(17) . . ?
 C27 C26 N2 119.37(18) . . ?
 C27 C26 C31 120.43(19) . . ?
 C31 C26 N2 119.93(17) . . ?
 C26 C27 H27 120.3 . . ?
 C26 C27 C28 119.5(2) . . ?
 C28 C27 H27 120.3 . . ?
 C27 C28 H28 119.8 . . ?
 C29 C28 C27 120.4(2) . . ?
 C29 C28 H28 119.8 . . ?
 C28 C29 H29 120.0 . . ?
 C28 C29 C30 120.0(2) . . ?
 C30 C29 H29 120.0 . . ?
 C29 C30 H30 119.9 . . ?
 C29 C30 C31 120.2(2) . . ?
 C31 C30 H30 119.9 . . ?
 C26 C31 C30 119.48(19) . . ?
 C26 C31 H31 120.3 . . ?
 C30 C31 H31 120.3 . . ?
 N3 C32 C25 118.91(18) . . ?
 N3 C32 C33 122.69(18) . . ?
 C33 C32 C25 118.33(18) . . ?
 C32 C33 H33 120.3 . . ?
 C34 C33 C32 119.3(2) . . ?
 C34 C33 H33 120.3 . . ?
 C33 C34 H34 120.8 . . ?
 C35 C34 C33 118.4(2) . . ?
 C35 C34 H34 120.8 . . ?
 C34 C35 H35 120.7 . . ?
 C36 C35 C34 118.53(19) . . ?
 C36 C35 H35 120.7 . . ?
 N3 C36 C35 124.4(2) . . ?
 N3 C36 H36 117.8 . . ?
 C35 C36 H36 117.8 . . ?

loop_
  _geom_torsion_atom_site_label_1
  _geom_torsion_atom_site_label_2
  _geom_torsion_atom_site_label_3
  _geom_torsion_atom_site_label_4
  _geom_torsion
  _geom_torsion_site_symmetry_1
  _geom_torsion_site_symmetry_2
  _geom_torsion_site_symmetry_3
  _geom_torsion_site_symmetry_4
  _geom_torsion_publ_flag
 S1 C1 C2 C3 -0.8(2) . . . . ?
 O1 C8 C9 C10 -147.17(18) . . . . ?
 O1 C8 C9 C13 -21.0(2) . . . . ?
 N1 C22 C23 N2 -1.4(2) . . . . ?
 N1 C22 C23 C24 173.50(19) . . . . ?
 N1 C25 C32 N3 -158.44(18) . . . . ?
 N1 C25 C32 C33 18.6(3) . . . . ?
 N2 C25 C32 N3 18.0(3) . . . . ?
 N2 C25 C32 C33 -165.0(2) . . . . ?
 N2 C26 C27 C28 173.99(17) . . . . ?
 N2 C26 C31 C30 -173.01(17) . . . . ?
 N3 C32 C33 C34 -1.5(3) . . . . ?
 C1 S1 C4 C3 0.22(16) . . . . ?
 C1 S1 C4 C6 178.70(17) . . . . ?
 C1 C2 C3 C4 1.0(3) . . . . ?
 C1 C2 C3 C7 179.68(18) . . . . ?
 C2 C3 C4 S1 -0.7(2) . . . . ?
 C2 C3 C4 C6 -178.9(2) . . . . ?
 C2 C3 C7 C8 -45.8(3) . . . . ?
 C2 C3 C7 C12 133.0(2) . . . . ?
 C3 C7 C8 O1 3.0(3) . . . . ?
 C3 C7 C8 C9 179.45(16) . . . . ?
 C3 C7 C12 C11 169.07(17) . . . . ?
 C3 C7 C12 C22 -13.0(3) . . . . ?
 C4 S1 C1 C2 0.32(17) . . . . ?
 C4 S1 C1 C5 -179.02(19) . . . . ?
 C4 C3 C7 C8 132.80(19) . . . . ?
 C4 C3 C7 C12 -48.4(3) . . . . ?
 C5 C1 C2 C3 178.5(2) . . . . ?
 C7 C3 C4 S1 -179.41(14) . . . . ?
 C7 C3 C4 C6 2.3(3) . . . . ?
 C7 C8 C9 C10 36.3(2) . . . . ?
 C7 C8 C9 C13 162.43(16) . . . . ?
 C7 C12 C22 N1 140.90(19) . . . . ?
 C7 C12 C22 C23 -42.3(3) . . . . ?
 C8 C7 C12 C11 -12.2(3) . . . . ?
 C8 C7 C12 C22 165.80(17) . . . . ?
 C8 C9 C10 C11 -59.6(2) . . . . ?
 C8 C9 C10 C16 177.88(16) . . . . ?
 C8 C9 C13 O2 105.3(2) . . . . ?
 C8 C9 C13 O3 -74.8(2) . . . . ?
 C9 C10 C11 C12 49.5(2) . . . . ?
 C9 C10 C16 C17 48.5(2) . . . . ?
 C9 C10 C16 C21 -134.95(19) . . . . ?
 C10 C9 C13 O2 -130.3(2) . . . . ?
 C10 C9 C13 O3 49.6(2) . . . . ?
 C10 C11 C12 C7 -14.4(3) . . . . ?
 C10 C11 C12 C22 167.47(16) . . . . ?
 C10 C16 C17 C18 176.19(17) . . . . ?
 C10 C16 C21 C20 -176.85(18) . . . . ?
 C11 C10 C16 C17 -72.3(2) . . . . ?
 C11 C10 C16 C21 104.3(2) . . . . ?
 C11 C12 C22 N1 -41.0(2) . . . . ?
 C11 C12 C22 C23 135.8(2) . . . . ?
 C12 C7 C8 O1 -175.81(18) . . . . ?
 C12 C7 C8 C9 0.6(3) . . . . ?
 C12 C22 C23 N2 -178.44(18) . . . . ?
 C12 C22 C23 C24 -3.6(4) . . . . ?
 C13 O3 C14 C15 149.6(3) . . . . ?
 C13 C9 C10 C11 176.98(16) . . . . ?
 C13 C9 C10 C16 54.5(2) . . . . ?
 C14 O3 C13 O2 1.5(3) . . . . ?
 C14 O3 C13 C9 -178.36(19) . . . . ?
 C16 C10 C11 C12 173.72(16) . . . . ?
 C16 C17 C18 C19 0.7(3) . . . . ?
 C17 C16 C21 C20 -0.1(3) . . . . ?
 C17 C18 C19 C20 -0.5(3) . . . . ?
 C18 C19 C20 C21 0.0(3) . . . . ?
 C19 C20 C21 C16 0.4(3) . . . . ?
 C21 C16 C17 C18 -0.4(3) . . . . ?
 C22 N1 C25 N2 -0.8(2) . . . . ?
 C22 N1 C25 C32 176.13(17) . . . . ?
 C23 N2 C25 N1 0.0(2) . . . . ?
 C23 N2 C25 C32 -176.77(18) . . . . ?
 C23 N2 C26 C27 -105.9(2) . . . . ?
 C23 N2 C26 C31 68.1(2) . . . . ?
 C25 N1 C22 C12 178.70(17) . . . . ?
 C25 N1 C22 C23 1.4(2) . . . . ?
 C25 N2 C23 C22 0.9(2) . . . . ?
 C25 N2 C23 C24 -174.55(18) . . . . ?
 C25 N2 C26 C27 60.3(3) . . . . ?
 C25 N2 C26 C31 -125.6(2) . . . . ?
 C25 C32 C33 C34 -178.4(2) . . . . ?
 C26 N2 C23 C22 169.89(17) . . . . ?
 C26 N2 C23 C24 -5.5(3) . . . . ?
 C26 N2 C25 N1 -167.88(18) . . . . ?
 C26 N2 C25 C32 15.4(3) . . . . ?
 C26 C27 C28 C29 -1.3(3) . . . . ?
 C27 C26 C31 C30 1.0(3) . . . . ?
 C27 C28 C29 C30 1.6(3) . . . . ?
 C28 C29 C30 C31 -0.7(3) . . . . ?
 C29 C30 C31 C26 -0.6(3) . . . . ?
 C31 C26 C27 C28 -0.1(3) . . . . ?
 C32 N3 C36 C35 0.8(3) . . . . ?
 C32 C33 C34 C35 1.1(4) . . . . ?
 C33 C34 C35 C36 0.1(4) . . . . ?
 C34 C35 C36 N3 -1.1(4) . . . . ?
 C36 N3 C32 C25 177.42(18) . . . . ?
 C36 N3 C32 C33 0.5(3) . . . . ?

_shelx_res_file
;
TITL MMK1611 in P2(1)/c, Lvov/Khusnyarov, R655b
    mmk1611.res
    created by SHELXL-2016/6 at 16:22:45 on 21-Mar-2018
CELL 0.71073 16.936 10.88 17.784 90 110.925 90
ZERR 4 0.002 0.002 0.002 0 0.007 0
LATT 1
SYMM -X,0.5+Y,0.5-Z
SFAC C H N O S
UNIT 144 132 12 12 4

L.S. 10
PLAN  20
SIZE 0.18 0.1 0.07
TEMP -173
BOND .5 $H
HTAB
CONF
WPDB -1
LIST 4
MORE -1
fmap 2
acta
OMIT 3 3 6
OMIT 3 0 0
REM <olex2.extras>
REM <HklSrc "%.\\mmk1611.hkl">
REM </olex2.extras>

WGHT    0.056300    2.956100
FVAR       0.31772
S1    5    0.275147    0.737007    0.852861    11.00000    0.02284    0.02930 =
         0.02475   -0.00707    0.00657   -0.00652
O1    4    0.057149    0.485054    0.652457    11.00000    0.01503    0.02397 =
         0.02394   -0.00212    0.01097   -0.00517
O2    4   -0.047789    0.305830    0.500379    11.00000    0.02504    0.03540 =
         0.04003    0.00118    0.00681   -0.00714
O3    4    0.057991    0.214756    0.598534    11.00000    0.02226    0.02788 =
         0.05439    0.00652    0.00963   -0.00300
N1    3    0.383952    0.592956    0.607107    11.00000    0.01170    0.02432 =
         0.02475   -0.00242    0.00910   -0.00297
N2    3    0.386797    0.796465    0.620725    11.00000    0.01198    0.02171 =
         0.02346   -0.00164    0.00922   -0.00522
N3    3    0.570765    0.779773    0.651807    11.00000    0.01381    0.02818 =
         0.02974   -0.00016    0.01003   -0.00467
C1    1    0.170484    0.773264    0.800438    11.00000    0.02061    0.02563 =
         0.03300   -0.00721    0.01390   -0.00432
C2    1    0.141623    0.709564    0.730302    11.00000    0.01457    0.02231 =
         0.02628   -0.00392    0.00947   -0.00309
AFIX  43
H2    2    0.085206    0.716139    0.693254    11.00000   -1.20000
AFIX   0
C3    1    0.203487    0.631410    0.716783    11.00000    0.01430    0.01703 =
         0.02241    0.00032    0.00921   -0.00311
C4    1    0.279843    0.636286    0.779440    11.00000    0.01940    0.01955 =
         0.02002    0.00040    0.00578   -0.00417
C5    1    0.125507    0.864870    0.833967    11.00000    0.02860    0.04195 =
         0.04758   -0.02252    0.01976   -0.00668
AFIX 137
H5A   2    0.066574    0.872249    0.797544    11.00000   -1.50000
H5B   2    0.153422    0.944993    0.839300    11.00000   -1.50000
H5C   2    0.127164    0.837170    0.886945    11.00000   -1.50000
AFIX   0
C6    1    0.361010    0.572621    0.790143    11.00000    0.01909    0.02951 =
         0.02818    0.00160    0.00223    0.00310
AFIX 137
H6A   2    0.349959    0.500816    0.754600    11.00000   -1.50000
H6B   2    0.387478    0.545989    0.846229    11.00000   -1.50000
H6C   2    0.398995    0.629172    0.776642    11.00000   -1.50000
AFIX   0
C7    1    0.187472    0.552246    0.645068    11.00000    0.01075    0.01594 =
         0.01905    0.00130    0.00440   -0.00077
C8    1    0.108703    0.478446    0.619320    11.00000    0.01364    0.01489 =
         0.02122    0.00100    0.00731   -0.00111
C9    1    0.090448    0.397248    0.545298    11.00000    0.01402    0.02080 =
         0.02376   -0.00282    0.00895   -0.00332
AFIX  13
H9    2    0.065419    0.450551    0.496750    11.00000   -1.20000
AFIX   0
C10   1    0.172124    0.342152    0.541759    11.00000    0.01472    0.02123 =
         0.02360   -0.00077    0.00898   -0.00181
AFIX  13
H10   2    0.200589    0.294898    0.592489    11.00000   -1.20000
AFIX   0
C11   1    0.229588    0.449033    0.538565    11.00000    0.01172    0.02021 =
         0.02199   -0.00175    0.00909   -0.00268
AFIX  23
H11A  2    0.286169    0.416131    0.545135    11.00000   -1.20000
H11B  2    0.206318    0.488037    0.484813    11.00000   -1.20000
AFIX   0
C12   1    0.239208    0.545638    0.601908    11.00000    0.01118    0.01611 =
         0.01978    0.00116    0.00417   -0.00035
C13   1    0.024720    0.302375    0.544347    11.00000    0.02243    0.02295 =
         0.03089   -0.00289    0.01344   -0.00141
C14   1    0.002051    0.114555    0.602870    11.00000    0.03033    0.02606 =
         0.06558    0.00769    0.02139   -0.00358
AFIX  23
H14A  2   -0.025516    0.134673    0.641931    11.00000   -1.20000
H14B  2   -0.042386    0.100580    0.549502    11.00000   -1.20000
AFIX   0
C15   1    0.054679    0.005974    0.628649    11.00000    0.05690    0.04089 =
         0.16623    0.03533    0.05593    0.00940
AFIX 137
H15A  2    0.088101   -0.005575    0.594159    11.00000   -1.50000
H15B  2    0.018739   -0.066173    0.624575    11.00000   -1.50000
H15C  2    0.092716    0.016387    0.684613    11.00000   -1.50000
AFIX   0
C16   1    0.157857    0.256525    0.470963    11.00000    0.01381    0.02234 =
         0.02461   -0.00522    0.01074   -0.00613
C17   1    0.107083    0.288014    0.392480    11.00000    0.01544    0.02367 =
         0.02977   -0.00184    0.01067   -0.00260
AFIX  43
H17   2    0.077254    0.363796    0.382584    11.00000   -1.20000
AFIX   0
C18   1    0.099728    0.209350    0.328500    11.00000    0.01621    0.03727 =
         0.02432   -0.00201    0.00708   -0.00671
AFIX  43
H18   2    0.065523    0.231982    0.275200    11.00000   -1.20000
AFIX   0
C19   1    0.142342    0.098090    0.342679    11.00000    0.02069    0.03562 =
         0.03077   -0.01506    0.01397   -0.00781
AFIX  43
H19   2    0.137160    0.043863    0.299302    11.00000   -1.20000
AFIX   0
C20   1    0.192391    0.066624    0.420314    11.00000    0.02242    0.02486 =
         0.03721   -0.00726    0.01226    0.00088
AFIX  43
H20   2    0.221703   -0.009585    0.430304    11.00000   -1.20000
AFIX   0
C21   1    0.200127    0.145161    0.483526    11.00000    0.01887    0.02591 =
         0.02728   -0.00204    0.00756   -0.00193
AFIX  43
H21   2    0.235064    0.122385    0.536563    11.00000   -1.20000
AFIX   0
C22   1    0.307628    0.632720    0.609958    11.00000    0.01114    0.02208 =
         0.02059   -0.00113    0.00706   -0.00225
C23   1    0.307245    0.758297    0.617165    11.00000    0.01244    0.02225 =
         0.02023   -0.00083    0.00763   -0.00439
C24   1    0.238756    0.844715    0.614980    11.00000    0.01578    0.02059 =
         0.03285    0.00152    0.01096   -0.00165
AFIX 137
H24A  2    0.184005    0.803170    0.592017    11.00000   -1.50000
H24B  2    0.239914    0.915987    0.581695    11.00000   -1.50000
H24C  2    0.247084    0.872100    0.669784    11.00000   -1.50000
AFIX   0
C25   1    0.430091    0.692538    0.614321    11.00000    0.01260    0.02359 =
         0.01987   -0.00199    0.00739   -0.00353
C26   1    0.406781    0.923892    0.615547    11.00000    0.01092    0.02369 =
         0.02098    0.00100    0.00651   -0.00485
C27   1    0.414457    0.967799    0.545436    11.00000    0.01571    0.03210 =
         0.02153    0.00101    0.00848   -0.00242
AFIX  43
H27   2    0.411942    0.912819    0.503142    11.00000   -1.20000
AFIX   0
C28   1    0.425848    1.092696    0.537401    11.00000    0.01922    0.03831 =
         0.02835    0.01301    0.00938   -0.00053
AFIX  43
H28   2    0.432293    1.123080    0.489842    11.00000   -1.20000
AFIX   0
C29   1    0.427872    1.172993    0.598021    11.00000    0.01573    0.02459 =
         0.03925    0.00665    0.00570   -0.00323
AFIX  43
H29   2    0.434224    1.258679    0.591600    11.00000   -1.20000
AFIX   0
C30   1    0.420660    1.128819    0.668109    11.00000    0.02073    0.02796 =
         0.02991   -0.00700    0.00638   -0.00564
AFIX  43
H30   2    0.422671    1.184160    0.710074    11.00000   -1.20000
AFIX   0
C31   1    0.410482    1.003794    0.677419    11.00000    0.02059    0.02896 =
         0.01990   -0.00088    0.00823   -0.00570
AFIX  43
H31   2    0.406089    0.973255    0.725817    11.00000   -1.20000
AFIX   0
C32   1    0.518726    0.685689    0.618995    11.00000    0.01307    0.02636 =
         0.02209    0.00098    0.00927   -0.00403
C33   1    0.545730    0.579094    0.592504    11.00000    0.02128    0.03156 =
         0.04564   -0.00869    0.01850   -0.00633
AFIX  43
H33   2    0.507319    0.513505    0.570717    11.00000   -1.20000
AFIX   0
C34   1    0.628969    0.569427    0.598157    11.00000    0.02474    0.03418 =
         0.06143   -0.00430    0.02626    0.00144
AFIX  43
H34   2    0.648579    0.498001    0.579531    11.00000   -1.20000
AFIX   0
C35   1    0.682946    0.665893    0.631475    11.00000    0.01379    0.03932 =
         0.04459    0.00531    0.01557   -0.00099
AFIX  43
H35   2    0.740595    0.662472    0.636262    11.00000   -1.20000
AFIX   0
C36   1    0.651530    0.767001    0.657579    11.00000    0.01289    0.03405 =
         0.03341    0.00169    0.00861   -0.00683
AFIX  43
H36   2    0.689514    0.832281    0.681315    11.00000   -1.20000
AFIX   0
HKLF 4


REM  MMK1611 in P2(1)/c, Lvov/Khusnyarov, R655b
REM R1 =  0.0490 for    5504 Fo > 4sig(Fo)  and  0.0757 for all    7337 data
REM    392 parameters refined using      0 restraints

END

WGHT      0.0563      2.9580

REM Instructions for potential hydrogen bonds
EQIV $1 -x, -y+1, -z+1
HTAB C24 O2_$1

REM Highest difference peak  0.537,  deepest hole -0.446,  1-sigma level  0.060
Q1    1   0.1398  0.3955  0.5056  11.00000  0.05    0.54
Q2    1   0.2226  0.7777  0.8312  11.00000  0.05    0.50
Q3    1   0.1235  0.3431  0.5850  11.00000  0.05    0.48
Q4    1   0.4519  1.3811  0.6885  11.00000  0.05    0.47
Q5    1   0.0076  0.0059  0.5488  11.00000  0.05    0.47
Q6    1   0.2315  0.5013  0.5750  11.00000  0.05    0.36
Q7    1   0.1851  0.2083  0.4727  11.00000  0.05    0.33
Q8    1   0.2943  0.6975  0.6042  11.00000  0.05    0.32
Q9    1   0.1480  0.5256  0.6309  11.00000  0.05    0.32
Q10   1   0.1826  0.6902  0.7185  11.00000  0.05    0.31
Q11   1   0.2439  0.6397  0.7404  11.00000  0.05    0.31
Q12   1   0.1616  0.2941  0.5034  11.00000  0.05    0.29
Q13   1   0.2033  0.5594  0.6142  11.00000  0.05    0.29
Q14   1   0.1481  0.2953  0.4364  11.00000  0.05    0.29
Q15   1   0.2880  0.7756  0.8122  11.00000  0.05    0.29
Q16   1   0.3451  0.6099  0.6066  11.00000  0.05    0.29
Q17   1   0.1969  0.4099  0.5409  11.00000  0.05    0.28
Q18   1   0.3448  0.7789  0.6163  11.00000  0.05    0.28
Q19   1   0.2681  0.5892  0.6032  11.00000  0.05    0.28
Q20   1   0.4279  0.9361  0.5912  11.00000  0.05    0.28
;
_shelx_res_checksum               9556
_shelx_hkl_file
;
   2   0   0   25.40    1.32
  -2   0   0   26.22    1.50
   2   0   0   24.84    1.05
   2   0   0   27.78    1.66
   2   0   0   23.44    1.33
  -2   0   0   20.56    1.26
  -2   0   0   24.84    1.34
   2   0   0   25.61    1.24
   2   0   0   27.52    1.58
  -2   0   0   23.19    1.31
  -2   0   0   25.06    1.75
  -2   0   0   25.29    1.05
   3   0   0   17.18    1.52
   3   0   0   19.37    1.63
   3   0   0   19.29    2.15
   3   0   0   15.01    1.19
  -3   0   0   15.41    1.47
  -3   0   0   16.81    1.59
  -3   0   0   14.88    1.89
  -3   0   0   14.40    1.63
  -3   0   0   15.33    1.18
  -3   0   0   17.27    2.12
   3   0   0   11.27    1.26
   3   0   0   18.81    2.01
   4   0   0  984.91   24.54
   4   0   0 1019.86   24.51
   4   0   0 1019.64   25.35
   4   0   0  963.96   24.61
  -4   0   0  998.57   24.56
  -4   0   0 1027.98   24.49
  -4   0   0  986.13   23.98
   4   0   0 1007.21   23.98
  -4   0   0  981.84   25.20
  -4   0   0 1004.96   24.49
  -4   0   0  977.45   25.04
   4   0   0  958.97   25.08
  -5   0   0  943.13   23.83
   5   0   0  936.36   24.53
  -5   0   0  982.76   23.12
   5   0   0  928.89   23.91
   5   0   0  974.62   23.74
   5   0   0  906.19   24.66
  -5   0   0  941.15   23.69
   5   0   0  975.52   23.10
   5   0   0  956.75   23.83
  -6   0   0 1685.43   39.94
  -6   0   0 1616.52   39.18
   6   0   0 1547.34   39.99
   6   0   0 1667.38   41.08
   6   0   0 1611.43   41.19
   6   0   0 1668.66   40.27
  -6   0   0 1561.96   40.00
   6   0   0 1679.90   39.21
   7   0   0  345.14    9.20
   7   0   0  331.71   11.45
  -7   0   0  355.15   10.04
   7   0   0  336.59   10.19
   7   0   0  346.55   11.23
   7   0   0  342.90   10.41
  -7   0   0  347.43   10.21
  -7   0   0  345.00    9.20
   8   0   0  415.79   12.00
  -8   0   0  395.27   11.82
  -8   0   0  402.11   11.63
   8   0   0  425.43   10.76
   8   0   0  385.63   13.23
   8   0   0  403.52   13.04
   8   0   0  394.02   12.01
  -8   0   0  399.83   10.68
   9   0   0  217.45    7.80
   9   0   0  190.86    8.89
  -9   0   0  209.01    6.26
   9   0   0  202.00    7.52
   9   0   0  207.02    8.69
   9   0   0  213.34    6.25
  -9   0   0  215.20    7.68
 -10   0   0   23.24    2.04
  10   0   0   18.75    3.84
  10   0   0   22.45    4.24
 -10   0   0   22.62    3.27
  10   0   0   21.08    2.81
  10   0   0   16.82    2.78
  11   0   0   36.80    4.04
 -11   0   0   46.73    4.25
 -11   0   0   33.27    2.42
  11   0   0   29.86    4.77
  11   0   0   38.99    5.36
  11   0   0   36.42    3.86
  12   0   0   -0.12    3.50
 -12   0   0    2.95    1.42
  12   0   0    1.08    2.50
 -12   0   0    5.01    2.78
  12   0   0    7.56    3.20
  12   0   0   10.83    4.31
  12   0   0    3.69    2.61
  13   0   0  131.53    7.15
  13   0   0  132.74    9.17
  13   0   0  138.88    8.79
 -13   0   0  139.04    6.95
 -13   0   0  138.39    5.00
  13   0   0  125.68    7.30
  13   0   0  131.03    7.04
 -14   0   0   46.33    4.99
  14   0   0   44.97    5.71
  14   0   0   32.24    6.29
  14   0   0   40.51    6.54
  14   0   0   50.56    5.54
  14   0   0   36.26    4.62
  15   0   0   20.09    4.19
  15   0   0   20.82    4.22
  15   0   0   31.75    6.71
 -15   0   0   24.34    4.16
  15   0   0   31.05    5.27
  15   0   0   20.29    5.97
  16   0   0    7.27    3.90
  16   0   0   17.64    4.78
 -16   0   0    9.10    4.19
  16   0   0   16.29    4.26
  16   0   0   13.39    5.96
  16   0   0   18.39    6.42
  17   0   0   39.85    7.96
  17   0   0   42.94    6.30
  17   0   0   37.59    5.57
 -17   0   0   29.09    5.34
  17   0   0   49.81    8.30
 -17   0   0   43.30    5.84
  17   0   0   37.78    5.63
 -18   0   0    4.59    4.26
  18   0   0   10.59    4.68
  18   0   0    5.41    4.22
  18   0   0    6.59    4.58
 -18   0   0   10.16    4.56
  18   0   0    0.81    7.15
  18   0   0   20.34    6.74
  19   0   0   85.89   10.81
  19   0   0  108.11    8.73
 -19   0   0  109.63    9.33
  19   0   0  130.03   12.71
 -19   0   0  121.40    8.66
  19   0   0  101.61    8.39
  19   0   0   91.97    8.08
  20   0   0  -13.51    6.82
  20   0   0    6.70    5.00
  20   0   0   13.94    7.25
 -20   0   0    5.71    4.73
 -20   0   0    5.70    4.93
   0  -1   0    3.91    0.47
   0  -1   0    3.95    0.50
   0  -1   0    3.92    0.77
   0  -1   0    3.69    0.47
   0  -1   0    4.14    0.49
   0   1   0    3.09    0.39
   0   1   0    4.03    0.75
   0   1   0    3.85    0.43
   0   1   0    3.97    0.55
   0   1   0    3.14    0.58
   0   1   0    3.53    0.48
   0   1   0    2.39    0.44
  -1  -1   0  326.82    7.74
   1  -1   0  316.56    7.76
  -1  -1   0  314.97    7.55
  -1  -1   0  266.13    7.99
  -1  -1   0  309.11    7.75
   1  -1   0  299.57    7.80
  -1  -1   0  321.39    8.01
  -1  -1   0  318.55    7.61
   1  -1   0  313.56    7.80
  -1  -1   0  318.38    7.71
   1  -1   0  316.65    7.80
  -1  -1   0  271.77    7.71
   1  -1   0  325.81    7.78
   1  -1   0  311.43    8.05
   1  -1   0  302.00    7.52
   1  -1   0  316.41    7.66
  -1   1   0  314.38    7.65
   1   1   0  311.62    7.70
  -1   1   0  330.93    7.83
   1   1   0  314.61    7.56
  -1   1   0  317.02    8.07
   1   1   0  307.84    7.75
  -1   1   0  328.92    7.78
  -1   1   0  305.52    7.77
   1   1   0  311.70    7.63
   1   1   0  306.21    7.96
   1   1   0  328.32    7.84
   1   1   0  293.06    7.64
  -1   1   0  291.19    7.73
   2  -1   0  429.18   11.25
   2  -1   0  430.34   10.69
  -2  -1   0  424.70   10.62
  -2  -1   0  410.58   11.06
  -2  -1   0  410.05   10.50
   2  -1   0  430.86   10.57
  -2  -1   0  435.37   10.73
   2  -1   0  421.34   10.67
  -2  -1   0  416.25   10.72
  -2  -1   0  428.93   10.51
   2  -1   0  439.91   10.79
   2  -1   0  427.36   10.65
   2  -1   0  428.91   11.24
   2  -1   0  435.47   10.72
   2   1   0  435.81   10.76
  -2   1   0  419.92   10.61
  -2   1   0  431.09   11.25
   2   1   0  412.95   10.59
   2   1   0  433.55   10.74
   2   1   0  416.94   11.10
  -2   1   0  432.17   10.75
   2   1   0  419.64   10.53
   2   1   0  404.68   11.06
   2   1   0  405.52   10.59
  -2   1   0  439.27   10.71
  -2   1   0  411.80   10.71
   2   1   0  432.57   10.53
  -3  -1   0 2849.33   67.47
  -3  -1   0 2764.89   66.60
   3  -1   0 2811.51   65.59
  -3  -1   0 2762.34   65.99
  -3  -1   0 2800.34   65.87
   3  -1   0 2690.25   65.79
  -3  -1   0 2748.90   65.31
   3  -1   0 2717.34   65.44
   3  -1   0 2777.84   65.55
  -3  -1   0 2673.92   65.35
   3  -1   0 2868.76   67.68
   3  -1   0 2696.92   67.82
  -3  -1   0 2882.91   67.07
   3  -1   0 2766.88   65.45
  -3   1   0 2729.68   65.49
   3   1   0 2681.07   65.37
   3   1   0 2737.79   66.79
  -3   1   0 2775.35   66.42
  -3   1   0 2737.85   65.96
   3   1   0 2736.73   65.10
  -3   1   0 2833.63   65.44
   3   1   0 2647.23   65.87
   3   1   0 2715.92   66.02
   3   1   0 2657.55   65.27
   3   1   0 2629.63   65.30
  -3   1   0 2738.01   65.49
  -4  -1   0  303.44    7.20
  -4  -1   0  287.41    8.42
  -4  -1   0  283.94    8.06
   4  -1   0  293.12    9.07
  -4  -1   0  298.90    7.98
   4  -1   0  301.59    8.17
   4  -1   0  293.26    8.72
   4  -1   0  281.41    7.44
  -4  -1   0  294.29    7.60
  -4  -1   0  274.49    8.15
   4  -1   0  293.23    8.26
   4  -1   0  279.13    8.33
  -4  -1   0  290.78    7.94
  -4   1   0  305.11    8.25
   4   1   0  282.16    7.96
  -4   1   0  284.30    8.56
  -4   1   0  284.33    8.15
   4   1   0  282.10    8.81
  -4   1   0  292.26    7.62
  -4   1   0  283.66    8.24
   4   1   0  287.13    8.62
   4   1   0  266.40    7.98
   4   1   0  281.11    7.57
   4   1   0  285.90    7.99
   4   1   0  294.86    8.54
  -4   1   0  295.59    8.09
   5  -1   0    4.00    0.90
   5  -1   0    3.20    1.52
  -5  -1   0    3.90    0.57
  -5  -1   0    3.17    1.03
   5  -1   0    3.00    1.59
   5  -1   0    1.93    1.59
  -5  -1   0    4.72    2.18
  -5  -1   0    4.00    1.63
   5  -1   0    5.75    2.34
  -5  -1   0    3.36    1.43
   5  -1   0    1.84    1.74
  -5  -1   0    4.06    0.85
   5   1   0    1.82    1.02
  -5   1   0    2.04    1.38
  -5   1   0    3.81    1.51
  -5   1   0    5.98    1.85
   5   1   0    6.51    2.08
   5   1   0    2.29    1.91
   5   1   0    5.13    2.14
  -5   1   0    4.71    1.10
  -5   1   0    3.28    1.55
   5   1   0    2.59    1.40
   5   1   0    2.51    1.56
   6  -1   0   -0.79    2.17
   6  -1   0   -0.75    1.53
  -6  -1   0    1.22    1.05
   6  -1   0   -0.08    1.34
  -6  -1   0   -1.61    1.39
   6  -1   0   -0.14    1.56
  -6  -1   0    1.56    0.39
   6  -1   0   -0.03    1.85
   6  -1   0    0.78    0.81
   6   1   0    2.31    2.13
   6   1   0    0.70    1.95
  -6   1   0   -1.17    1.63
   6   1   0   -0.09    1.03
  -6   1   0    1.47    1.59
   6   1   0    2.13    1.53
  -6   1   0   -0.46    1.90
  -6   1   0    2.33    1.09
   6   1   0   -0.48    1.96
   6   1   0    1.00    1.51
   7  -1   0  299.61   10.78
   7  -1   0  311.38    7.98
  -7  -1   0  306.14    9.24
   7  -1   0  301.05    9.41
   7  -1   0  304.66    9.61
  -7  -1   0  319.43    8.44
   7  -1   0  311.73   10.16
  -7  -1   0  320.30    8.47
   7   1   0  299.46   10.51
   7   1   0  312.39    9.36
  -7   1   0  303.89    8.45
   7   1   0  297.78    9.37
  -7   1   0  309.70    9.48
   7   1   0  302.06   10.33
   7   1   0  314.33    8.49
   7   1   0  302.61   10.05
  -8  -1   0  804.02   19.64
   8  -1   0  736.56   22.34
   8  -1   0  786.74   20.90
   8  -1   0  770.22   19.02
   8  -1   0  783.59   21.77
   8  -1   0  748.57   20.99
  -8  -1   0  805.17   19.75
  -8  -1   0  753.83   20.52
  -8   1   0  764.03   19.64
   8   1   0  802.38   20.83
   8   1   0  810.66   19.72
   8   1   0  775.71   20.88
  -8   1   0  763.64   20.87
   8   1   0  801.04   22.39
   8   1   0  791.80   21.65
   8   1   0  793.76   22.10
   9  -1   0   47.73    3.70
  -9  -1   0   55.51    2.72
   9  -1   0   55.35    4.92
  -9  -1   0   53.42    2.96
   9  -1   0   53.55    4.80
  -9  -1   0   53.65    3.77
   9  -1   0   52.84    3.94
   9  -1   0   52.24    1.96
   9   1   0   54.36    4.53
   9   1   0   55.97    3.76
   9   1   0   51.69    4.83
  -9   1   0   50.34    2.73
   9   1   0   48.12    4.84
  -9   1   0   56.37    3.85
   9   1   0   53.74    3.02
   9   1   0   46.49    3.62
 -10  -1   0  183.75    7.07
 -10  -1   0  200.77    6.01
  10  -1   0  180.47    8.32
  10  -1   0  189.24    7.48
 -10  -1   0  184.94    6.26
  10  -1   0  190.51    7.66
  10  -1   0  177.79    9.00
  10   1   0  172.78    8.60
  10   1   0  196.49    7.43
 -10   1   0  188.88    7.42
  10   1   0  193.67    8.14
  10   1   0  190.59    9.03
 -10   1   0  198.04    6.12
  10   1   0  186.42    7.46
 -11  -1   0  144.88    4.94
  11  -1   0  142.73    7.71
  11  -1   0  138.61    6.60
 -11  -1   0  132.83    5.25
 -11  -1   0  137.24    6.17
  11  -1   0  150.45    8.52
  11  -1   0  136.33    6.70
 -11  -1   0  140.73    6.69
 -11   1   0  140.57    5.00
  11   1   0  132.30    6.42
  11   1   0  148.67    8.08
  11   1   0  138.42    7.35
  11   1   0  148.61    6.60
 -11   1   0  132.35    6.46
  11   1   0  141.12    8.10
  12  -1   0   42.15    4.46
 -12  -1   0   40.58    2.65
 -12  -1   0   45.81    4.42
  12  -1   0   38.39    5.42
 -12  -1   0   33.83    4.22
  12  -1   0   43.42    4.39
  12  -1   0   46.57    5.94
  12   1   0   42.82    5.29
  12   1   0   42.32    5.90
 -12   1   0   37.44    4.29
 -12   1   0   38.88    2.73
  12   1   0   38.81    5.58
  12   1   0   50.25    4.83
  12   1   0   41.58    4.31
  13  -1   0   79.52    5.21
 -13  -1   0   79.38    3.75
  13  -1   0   85.68    8.04
 -13  -1   0   83.53    5.90
 -13  -1   0   81.73    5.59
  13  -1   0   97.99    8.01
  13  -1   0   80.99    5.95
  13   1   0   83.30    6.28
  13   1   0   83.02    5.74
 -13   1   0   86.95    3.86
  13   1   0   74.08    5.66
  13   1   0   78.37    7.49
 -13   1   0   80.27    5.64
  13   1   0   92.25    7.78
 -14  -1   0   20.25    3.82
  14  -1   0   11.42    3.42
 -14  -1   0   12.89    3.19
  14  -1   0    8.43    5.38
  14  -1   0    9.78    5.32
  14  -1   0   15.64    3.94
 -14  -1   0   16.86    4.06
  14   1   0   18.70    4.88
 -14   1   0    9.34    3.48
  14   1   0   12.48    5.03
  14   1   0   20.63    5.94
  14   1   0   13.67    3.60
  14   1   0    5.64    3.16
  15  -1   0   17.06    4.25
 -15  -1   0   22.03    4.38
  15  -1   0   19.38    6.04
  15  -1   0   21.67    4.60
  15  -1   0   22.16    4.29
  15  -1   0   14.26    5.61
 -15  -1   0   15.93    4.25
  15   1   0   19.69    6.44
  15   1   0   18.05    3.98
 -15   1   0   22.69    4.60
  15   1   0   18.15    4.20
  15   1   0   24.69    4.98
  15   1   0   10.85    5.76
 -16  -1   0   67.78    6.19
  16  -1   0   55.45    6.42
  16  -1   0   71.84    9.09
  16  -1   0   60.02    8.29
  16  -1   0   66.48    6.14
  16  -1   0   61.68    6.18
 -16  -1   0   56.06    6.49
  16   1   0   65.88    6.75
  16   1   0   69.16    6.47
  16   1   0   55.79    8.32
  16   1   0   59.95    8.07
 -16   1   0   59.59    6.52
  16   1   0   59.69    7.17
  17  -1   0   20.83    7.03
  17  -1   0   26.06    5.26
  17  -1   0   18.48    6.77
  17  -1   0   18.67    4.54
  17  -1   0   18.41    5.06
 -17  -1   0   21.94    4.53
 -17  -1   0   16.64    5.16
  17   1   0   19.28    7.02
 -17   1   0   21.17    5.12
  17   1   0   21.97    5.98
  17   1   0   19.18    6.48
  17   1   0   14.29    4.59
  17   1   0   19.64    4.67
  18  -1   0   11.83    7.54
  18  -1   0   11.24    6.80
 -18  -1   0   31.49    5.29
  18  -1   0   17.50    4.68
 -18  -1   0   24.60    5.44
  18  -1   0   16.08    5.09
  18  -1   0   20.62    5.36
  18   1   0   11.99    4.49
  18   1   0   17.77    5.04
 -18   1   0   19.08    5.05
  18   1   0   -0.78    7.40
  18   1   0   28.37    6.49
  18   1   0   22.09    6.98
  19  -1   0    1.14    4.39
  19  -1   0   -4.24    5.99
 -19  -1   0    3.16    4.42
 -19  -1   0    6.84    4.45
  19  -1   0   -6.96    7.26
  19   1   0    2.05    4.35
  19   1   0    4.60    5.82
  19   1   0   -0.19    4.44
  19   1   0    0.39    5.15
 -19   1   0   15.66    5.06
  19   1   0    1.20    7.19
  20  -1   0   21.71    8.01
  20  -1   0    9.05    5.04
 -20  -1   0   15.30    5.08
  20  -1   0    8.09    7.49
 -20  -1   0   17.23    5.60
  20   1   0   10.52    8.19
  20   1   0   26.06    6.16
  20   1   0    6.37    5.84
  20   1   0   17.39    7.95
 -20   1   0   11.33    5.18
  20   1   0   20.93    5.52
 -20   1   0   18.32    5.35
   0  -2   0 1139.61   25.79
   0  -2   0 1052.02   26.29
   0  -2   0 1080.53   26.06
   0  -2   0 1070.29   25.48
   0  -2   0 1053.60   25.38
   0  -2   0 1068.87   25.54
   0  -2   0 1041.64   25.62
   0  -2   0 1045.34   25.89
   0  -2   0 1048.64   25.68
   0  -2   0 1042.72   25.42
   0   2   0 1022.30   25.49
   0   2   0 1061.92   25.49
   0   2   0 1056.07   26.28
   0   2   0 1055.29   25.61
   0   2   0 1033.70   25.46
   0   2   0 1044.63   25.38
   0   2   0 1096.15   26.08
   0   2   0 1064.14   25.43
   0   2   0 1089.30   25.70
  -1  -2   0   34.38    2.00
   1  -2   0   33.88    1.64
   1  -2   0   35.25    1.83
   1  -2   0   35.54    1.75
   1  -2   0   30.25    2.64
   1  -2   0   37.23    2.11
  -1  -2   0   33.50    1.52
   1  -2   0   33.31    1.79
  -1  -2   0   33.62    2.33
   1  -2   0   33.30    1.70
   1  -2   0   36.11    2.17
  -1  -2   0   30.12    1.84
  -1  -2   0   32.31    1.69
  -1  -2   0   35.48    2.01
  -1  -2   0   34.12    1.50
   1  -2   0   33.97    2.15
  -1  -2   0   32.26    2.21
  -1  -2   0   34.56    1.83
   1   2   0   33.76    1.69
  -1   2   0   36.03    1.77
   1   2   0   33.07    1.85
  -1   2   0   37.41    1.73
  -1   2   0   32.75    1.76
   1   2   0   32.07    1.86
   1   2   0   32.85    2.41
   1   2   0   31.26    2.13
   1   2   0   31.55    1.62
   1   2   0   31.99    1.95
  -1   2   0   36.34    2.16
  -1   2   0   34.44    2.13
   1   2   0   33.95    1.85
   1   2   0   32.77    1.57
  -1   2   0   35.35    1.72
   2  -2   0  166.20    5.95
  -2  -2   0  171.34    5.34
   2  -2   0  168.84    5.02
  -2  -2   0  171.20    4.93
   2  -2   0  175.35    5.12
  -2  -2   0  169.38    4.48
  -2  -2   0  171.93    4.61
   2  -2   0  167.29    4.48
  -2  -2   0  168.15    4.92
  -2  -2   0  169.08    5.00
   2  -2   0  175.97    5.09
   2  -2   0  163.86    4.70
   2  -2   0  163.92    5.48
  -2  -2   0  165.23    4.98
  -2  -2   0  166.37    4.82
   2  -2   0  163.30    4.93
   2  -2   0  171.30    4.95
  -2  -2   0  169.85    4.88
  -2  -2   0  166.00    6.12
   2   2   0  162.96    4.77
   2   2   0  172.32    5.38
   2   2   0  172.18    4.83
  -2   2   0  161.54    5.43
  -2   2   0  170.53    4.72
  -2   2   0  167.88    4.97
   2   2   0  164.45    4.98
   2   2   0  173.60    4.95
  -2   2   0  159.15    4.93
  -2   2   0  159.92    4.93
  -2   2   0  173.28    4.93
   2   2   0  166.13    5.63
   2   2   0  166.79    4.52
   2   2   0  165.81    4.68
   2   2   0  162.20    4.78
  -3  -2   0   12.15    1.55
  -3  -2   0   11.33    1.40
  -3  -2   0   11.61    1.61
  -3  -2   0   12.48    1.32
  -3  -2   0   11.76    1.95
  -3  -2   0   12.49    1.43
   3  -2   0   10.88    1.44
   3  -2   0    7.74    2.04
   3  -2   0   10.52    1.46
  -3  -2   0   10.49    1.30
   3  -2   0   13.43    1.69
  -3  -2   0   12.52    1.50
   3  -2   0   11.53    2.26
   3  -2   0   10.13    1.58
   3  -2   0   13.69    1.72
   3  -2   0   11.95    1.69
  -3  -2   0   11.28    1.31
  -3   2   0   12.73    2.19
   3   2   0   10.68    2.21
   3   2   0   11.49    1.43
  -3   2   0   14.37    1.72
   3   2   0    9.86    1.42
  -3   2   0   13.32    1.55
   3   2   0   14.04    1.63
  -3   2   0   12.51    1.26
  -3   2   0    9.29    1.98
   3   2   0   12.40    2.11
   3   2   0   11.44    1.37
   3   2   0   12.73    1.44
   3   2   0    9.22    0.87
   3   2   0   11.30    1.41
  -3   2   0   13.02    1.32
  -3   2   0   11.56    1.65
  -3   2   0   14.83    1.62
  -4  -2   0   40.75    2.21
  -4  -2   0   34.77    2.13
  -4  -2   0   37.21    2.57
   4  -2   0   37.26    2.53
  -4  -2   0   38.70    2.55
   4  -2   0   33.04    3.26
   4  -2   0   39.26    2.28
   4  -2   0   33.86    2.56
  -4  -2   0   40.12    2.05
   4  -2   0   41.92    3.47
   4  -2   0   37.84    2.38
   4  -2   0   40.26    2.70
  -4   2   0   38.57    2.42
  -4   2   0   38.17    2.25
   4   2   0   37.35    2.32
  -4   2   0   35.70    2.50
   4   2   0   36.68    3.18
   4   2   0   40.07    2.60
  -4   2   0   42.43    2.56
   4   2   0   39.44    2.47
   4   2   0   37.54    3.09
   4   2   0   38.28    2.23
   4   2   0   36.55    2.42
   5  -2   0  894.65   23.28
   5  -2   0  908.43   22.92
   5  -2   0  917.99   23.56
   5  -2   0  940.32   23.53
  -5  -2   0  960.68   23.61
   5  -2   0  924.15   24.72
   5  -2   0  921.36   23.66
  -5  -2   0  943.76   22.92
  -5  -2   0  917.00   23.55
   5  -2   0  895.27   24.49
  -5  -2   0  934.53   23.05
  -5  -2   0  970.35   22.63
   5   2   0  906.66   23.26
   5   2   0  938.22   23.73
   5   2   0  922.89   24.47
  -5   2   0  923.12   23.38
   5   2   0  934.41   23.36
  -5   2   0  907.03   23.37
   5   2   0  944.47   22.99
  -5   2   0  949.38   23.69
   5   2   0  911.10   24.32
   6  -2   0  151.94    5.97
   6  -2   0  147.57    5.83
  -6  -2   0  158.44    5.25
  -6  -2   0  151.37    5.73
  -6  -2   0  152.28    4.95
   6  -2   0  151.17    4.95
   6  -2   0  154.17    5.71
   6  -2   0  148.67    6.91
   6  -2   0  156.81    6.53
  -6  -2   0  171.68    4.61
  -6   2   0  161.06    5.86
   6   2   0  163.74    5.11
   6   2   0  151.88    5.50
   6   2   0  168.60    6.93
   6   2   0  158.16    6.47
  -6   2   0  154.32    5.55
   6   2   0  159.81    6.07
  -6   2   0  163.57    5.14
   6   2   0  155.64    5.51
   7  -2   0  704.08   20.65
  -7  -2   0  692.38   19.13
  -7  -2   0  735.81   17.47
   7  -2   0  720.32   18.02
  -7  -2   0  714.15   18.61
  -7  -2   0  726.83   18.14
   7  -2   0  731.91   19.16
   7  -2   0  708.53   19.47
   7  -2   0  714.10   20.09
   7  -2   0  730.49   19.39
   7   2   0  694.13   20.31
   7   2   0  705.73   18.86
   7   2   0  710.55   19.69
  -7   2   0  714.21   19.22
   7   2   0  726.68   20.08
   7   2   0  691.09   18.89
  -7   2   0  712.36   18.23
  -8  -2   0   55.10    2.85
   8  -2   0   55.96    4.16
   8  -2   0   53.88    5.14
  -8  -2   0   55.05    3.50
   8  -2   0   54.52    3.90
  -8  -2   0   56.05    3.80
  -8  -2   0   58.36    1.99
   8  -2   0   51.65    3.72
   8  -2   0   53.15    2.63
   8   2   0   53.06    4.34
   8   2   0   50.71    4.72
  -8   2   0   54.78    3.73
   8   2   0   56.65    3.78
   8   2   0   55.96    3.58
  -8   2   0   62.49    3.08
   8   2   0   62.89    4.51
  -9  -2   0  108.06    4.71
   9  -2   0  109.50    5.29
   9  -2   0  100.49    3.69
   9  -2   0  107.36    6.81
   9  -2   0   92.75    5.22
  -9  -2   0   93.41    5.05
  -9  -2   0  105.95    4.02
  -9  -2   0  103.77    2.70
   9  -2   0  100.09    5.89
   9   2   0  104.92    5.90
  -9   2   0  102.15    4.12
   9   2   0   97.82    6.31
   9   2   0  103.95    5.99
   9   2   0  105.07    5.01
  -9   2   0   98.65    5.15
   9   2   0   91.81    4.83
  10  -2   0   23.24    3.51
  10  -2   0   29.29    4.42
 -10  -2   0   20.14    2.99
 -10  -2   0   27.22    3.53
 -10  -2   0   24.53    1.27
 -10  -2   0   25.80    2.27
  10  -2   0   23.07    1.84
  10  -2   0   29.41    3.52
  10  -2   0   27.14    4.72
  10   2   0   19.92    3.13
  10   2   0   25.39    4.36
  10   2   0   25.87    3.19
 -10   2   0   24.64    2.36
  10   2   0   21.83    3.93
 -10   2   0   30.79    3.74
  10   2   0   27.87    4.39
  11  -2   0   56.62    4.68
 -11  -2   0   63.71    2.26
  11  -2   0   59.59    6.24
  11  -2   0   66.90    2.74
  11  -2   0   62.16    4.61
  11  -2   0   64.18    5.93
 -11  -2   0   65.06    4.47
 -11  -2   0   54.37    4.51
 -11  -2   0   62.26    3.21
  11   2   0   59.95    6.03
  11   2   0   67.53    6.26
  11   2   0   52.06    4.55
  11   2   0   58.09    5.12
 -11   2   0   60.92    4.71
  11   2   0   65.32    4.58
 -11   2   0   58.80    3.31
  12  -2   0   -0.33    2.40
 -12  -2   0   -2.44    2.35
  12  -2   0   -1.89    3.87
 -12  -2   0    0.57    1.48
  12  -2   0   -1.61    1.81
  12  -2   0   -1.93    3.40
 -12  -2   0    1.05    2.94
  12   2   0   -2.70    2.16
  12   2   0    1.08    3.37
  12   2   0   -0.82    3.06
 -12   2   0   -3.10    2.38
  12   2   0   -1.20    2.19
 -12   2   0   -0.03    1.43
  12   2   0    4.64    3.89
 -13  -2   0   35.43    2.87
  13  -2   0   43.07    6.64
 -13  -2   0   43.60    4.90
  13  -2   0   45.77    5.21
 -13  -2   0   45.16    4.60
  13  -2   0   42.83    5.89
  13  -2   0   46.11    4.66
 -13   2   0   36.34    3.00
  13   2   0   43.79    5.74
 -13   2   0   36.18    4.71
  13   2   0   39.24    5.89
  13   2   0   36.04    6.15
  13   2   0   33.99    4.45
  13   2   0   33.89    4.31
  14  -2   0   17.36    5.19
  14  -2   0   16.91    3.67
  14  -2   0   19.89    5.94
 -14  -2   0   20.68    3.87
 -14  -2   0   12.27    2.32
 -14  -2   0    7.67    3.70
  14  -2   0   21.34    4.28
  14   2   0   18.28    5.25
  14   2   0   17.21    5.19
 -14   2   0   17.87    3.99
  14   2   0   14.69    5.59
  14   2   0   11.78    3.58
  14   2   0   17.16    3.82
  15  -2   0   15.30    3.31
 -15  -2   0    9.34    3.93
 -15  -2   0   20.86    4.18
  15  -2   0   14.84    6.25
  15  -2   0   16.30    6.27
  15  -2   0    9.90    4.00
  15   2   0   10.32    5.63
  15   2   0   17.17    4.01
 -15   2   0   17.64    4.27
  15   2   0   15.51    5.00
  15   2   0   18.10    4.09
  15   2   0   10.80    5.10
  16  -2   0   24.47    4.45
 -16  -2   0   36.36    4.61
  16  -2   0   29.49    5.18
  16  -2   0   28.98    7.21
  16  -2   0   32.53    7.28
 -16  -2   0   27.84    5.14
  16  -2   0   25.31    5.02
  16   2   0   23.08    4.62
 -16   2   0   34.30    5.68
  16   2   0   31.57    6.93
  16   2   0   33.43    5.18
  16   2   0   21.44    6.83
  16   2   0   37.82    6.28
 -17  -2   0   97.57    7.75
  17  -2   0   92.93    7.75
  17  -2   0   92.23    7.32
 -17  -2   0  101.56    7.09
  17  -2   0   99.74    9.56
  17  -2   0   96.14   10.63
  17  -2   0   79.44    6.96
  17   2   0   91.04    8.70
  17   2   0  101.22    7.56
  17   2   0   89.78    7.50
  17   2   0  104.65   10.40
  17   2   0   99.24   10.85
 -17   2   0   90.62    7.77
 -18  -2   0   42.54    6.77
  18  -2   0   53.63    9.37
 -18  -2   0   39.28    5.40
  18  -2   0   47.77    6.65
  18  -2   0   33.30    7.66
  18   2   0   40.87    9.05
 -18   2   0   42.12    6.16
  18   2   0   56.75    6.63
  18   2   0   35.95    7.33
  18   2   0   41.20    6.96
  18   2   0   46.96    6.33
 -19  -2   0   25.93    5.70
 -19  -2   0   17.85    5.32
  19  -2   0   14.18    7.42
  19  -2   0   24.78    8.14
  19  -2   0   16.86    5.43
 -19  -2   0   18.74    4.73
  19   2   0   18.31    5.30
  19   2   0   12.68    8.84
  19   2   0   16.85    6.12
 -19   2   0   19.05    5.31
  19   2   0   12.39    5.10
  19   2   0   34.56    7.66
  20  -2   0    9.51    8.65
  20  -2   0   20.03    5.75
 -20  -2   0   19.36    6.07
 -20  -2   0   32.13    5.43
  20  -2   0   24.39    8.03
  20   2   0   24.83    5.71
  20   2   0    8.61    8.23
  20   2   0   33.65    7.88
  20   2   0   27.44    6.32
 -20   2   0   30.94    5.85
  20   2   0   30.48    7.58
   0  -3   0    0.99    1.05
   0  -3   0    1.88    0.96
   0  -3   0    2.30    1.19
   0  -3   0   -0.63    1.45
   0  -3   0    0.70    0.99
   0  -3   0    2.52    1.86
   0  -3   0    1.79    0.98
   0  -3   0    1.32    1.41
   0  -3   0    0.93    0.93
   0  -3   0    1.58    0.98
   0   3   0    2.09    0.94
   0   3   0    1.05    0.94
   0   3   0    4.73    1.76
   0   3   0    1.83    1.02
   0   3   0    0.69    1.17
   0   3   0    0.75    0.98
   0   3   0    1.49    0.93
   0   3   0    2.55    1.08
   0   3   0    1.57    1.47
  -1  -3   0   81.48    3.19
   1  -3   0   84.25    3.54
   1  -3   0   82.31    2.27
  -1  -3   0   78.27    3.21
  -1  -3   0   80.64    3.49
   1  -3   0   78.55    3.29
  -1  -3   0   78.62    3.19
  -1  -3   0   83.01    2.94
   1  -3   0   76.17    2.91
  -1  -3   0   86.41    3.87
   1  -3   0   80.37    2.93
  -1  -3   0   84.19    2.87
   1  -3   0   78.57    3.33
   1  -3   0   79.21    4.27
  -1  -3   0   81.65    3.74
   1  -3   0   75.22    3.06
   1  -3   0   75.60    3.02
   1  -3   0   81.67    3.08
   1   3   0   84.32    3.29
   1   3   0   80.53    2.83
   1   3   0   83.00    3.83
   1   3   0   81.51    2.91
   1   3   0   82.39    2.87
  -1   3   0   82.59    4.16
  -1   3   0   80.90    3.34
   1   3   0   79.81    2.87
  -1   3   0   81.61    3.11
   1   3   0   79.18    3.90
  -1   3   0   78.83    3.03
   1   3   0   77.98    2.31
  -1   3   0   79.22    3.05
  -1   3   0   83.80    2.99
  -1   3   0   86.85    3.57
   1   3   0   74.67    3.19
  -2  -3   0   83.77    2.86
   2  -3   0   83.91    4.57
   2  -3   0   80.40    2.26
   2  -3   0   87.55    3.25
   2  -3   0   84.00    3.09
  -2  -3   0   82.49    2.80
   2  -3   0   82.42    3.58
  -2  -3   0   84.12    3.59
  -2  -3   0   85.72    3.35
   2  -3   0   77.54    3.27
  -2  -3   0   79.86    3.61
   2  -3   0   81.98    3.42
  -2  -3   0   76.33    3.29
   2  -3   0   79.67    3.04
   2  -3   0   77.93    3.67
  -2  -3   0   85.42    3.51
   2   3   0   80.40    3.56
   2   3   0   80.46    3.00
  -2   3   0   81.36    2.97
   2   3   0   83.69    2.35
  -2   3   0   84.84    3.26
   2   3   0   82.53    4.17
  -2   3   0   85.05    3.46
  -2   3   0   78.08    3.20
  -2   3   0   83.51    3.83
   2   3   0   80.60    2.92
  -2   3   0   80.80    3.15
   2   3   0   80.28    3.51
   2   3   0   84.75    3.09
  -3  -3   0  215.24    7.54
   3  -3   0  202.28    7.67
  -3  -3   0  209.09    6.29
   3  -3   0  205.91    6.05
   3  -3   0  211.90    7.27
  -3  -3   0  209.78    5.60
  -3  -3   0  214.11    6.43
   3  -3   0  207.07    6.38
   3  -3   0  191.72    6.44
  -3  -3   0  211.80    6.45
   3  -3   0  202.79    5.61
   3  -3   0  207.60    6.45
  -3  -3   0  207.75    6.37
  -3  -3   0  211.68    5.80
   3  -3   0  215.05    6.36
   3   3   0  202.18    5.68
  -3   3   0  228.44    7.96
   3   3   0  203.32    6.06
  -3   3   0  204.41    6.40
  -3   3   0  199.66    6.20
  -3   3   0  209.07    5.97
   3   3   0  203.75    6.05
  -3   3   0  208.08    6.37
   3   3   0  200.29    5.93
   3   3   0  210.17    6.05
   3   3   0  209.66    7.00
   3   3   0  213.88    7.37
  -3   3   0  203.09    6.32
   4  -3   0    0.57    1.45
  -4  -3   0   -0.75    1.34
  -4  -3   0    1.57    1.17
   4  -3   0    0.76    1.20
   4  -3   0    0.37    1.32
   4  -3   0   -1.06    1.88
   4  -3   0   -1.77    1.86
  -4  -3   0    1.67    1.10
  -4  -3   0    0.87    1.16
   4  -3   0   -0.78    1.42
  -4  -3   0   -0.16    1.40
   4  -3   0    0.34    1.35
  -4  -3   0    0.71    1.11
   4   3   0    1.22    1.90
   4   3   0   -0.45    1.15
   4   3   0    0.87    1.32
   4   3   0    0.49    1.15
  -4   3   0   -0.38    1.52
   4   3   0   -0.76    0.78
  -4   3   0   -0.31    1.28
   4   3   0    1.00    2.09
  -4   3   0    0.84    0.93
  -4   3   0    2.34    1.53
  -5  -3   0   99.05    3.80
   5  -3   0   96.39    4.00
   5  -3   0  101.94    4.31
   5  -3   0   99.36    4.05
  -5  -3   0   92.29    4.19
  -5  -3   0   98.87    3.87
  -5  -3   0   96.70    3.91
  -5  -3   0  100.93    4.03
  -5  -3   0   99.49    3.66
   5  -3   0   99.46    5.32
   5  -3   0   96.37    4.37
   5  -3   0   88.87    3.87
   5  -3   0   96.38    5.37
   5   3   0   95.25    5.10
   5   3   0   94.98    5.07
   5   3   0   97.50    3.94
   5   3   0   92.10    3.88
  -5   3   0  101.50    4.31
   5   3   0   98.93    2.72
  -5   3   0   99.13    3.75
  -5   3   0   96.14    3.89
   5   3   0   99.47    4.06
   6  -3   0  383.00   11.19
   6  -3   0  375.68   10.68
  -6  -3   0  406.15   10.63
  -6  -3   0  366.28   10.38
  -6  -3   0  375.79   11.16
   6  -3   0  358.49   12.42
   6  -3   0  380.14   11.07
  -6  -3   0  398.44   10.32
   6  -3   0  364.93   12.45
   6  -3   0  375.85   11.34
  -6  -3   0  378.87   10.91
   6   3   0  373.10   10.88
  -6   3   0  396.94   11.41
  -6   3   0  396.52   11.40
  -6   3   0  394.74   11.05
   6   3   0  379.82   12.31
   6   3   0  388.23   11.22
   6   3   0  389.47   10.86
   6   3   0  362.41   12.15
  -7  -3   0   26.69    2.08
   7  -3   0   25.27    4.04
   7  -3   0   27.86    3.11
  -7  -3   0   23.69    2.19
  -7  -3   0   23.88    2.84
   7  -3   0   24.84    3.00
  -7  -3   0   26.32    2.47
   7  -3   0   26.40    2.40
   7  -3   0   23.97    2.75
   7  -3   0   21.85    3.31
   7   3   0   28.04    3.87
  -7   3   0   32.69    3.30
   7   3   0   21.38    3.64
   7   3   0   23.09    2.68
   7   3   0   29.86    3.34
   7   3   0   22.08    2.47
   8  -3   0   84.47    4.30
   8  -3   0   85.68    4.83
   8  -3   0   76.34    5.36
  -8  -3   0   85.24    3.69
   8  -3   0   88.00    3.85
   8  -3   0   87.04    4.88
  -8  -3   0   85.92    4.02
  -8  -3   0   81.63    3.17
   8  -3   0   82.60    6.08
  -8  -3   0   77.09    4.45
   8   3   0   89.19    4.51
  -8   3   0   85.63    4.67
   8   3   0   81.66    4.28
   8   3   0   83.86    5.71
   8   3   0   76.36    5.25
   8   3   0   86.31    5.10
  -8   3   0   82.49    3.83
   9  -3   0   11.91    3.71
  -9  -3   0   13.94    1.95
   9  -3   0   11.13    2.47
  -9  -3   0   17.73    2.44
   9  -3   0   14.65    2.88
   9  -3   0   15.41    3.23
  -9  -3   0   14.77    2.69
  -9   3   0   15.63    2.76
   9   3   0   14.61    2.55
   9   3   0   13.67    3.34
   9   3   0   15.38    3.78
   9   3   0   14.78    2.54
  -9   3   0   11.13    1.91
   9   3   0   16.38    3.25
  10  -3   0   74.11    5.53
  10  -3   0   75.49    3.62
  10  -3   0   72.80    4.98
 -10  -3   0   70.63    4.20
 -10  -3   0   77.87    3.70
  10  -3   0   72.43    4.76
 -10  -3   0   88.29    5.00
  10  -3   0   62.43    6.26
 -10  -3   0   74.49    2.65
 -10   3   0   72.19    3.84
  10   3   0   67.55    6.01
  10   3   0   68.19    4.46
  10   3   0   72.95    4.61
  10   3   0   71.02    5.56
  10   3   0   71.83    5.27
 -10   3   0   69.78    4.77
 -11  -3   0    0.86    2.16
  11  -3   0    1.43    2.58
 -11  -3   0    0.52    1.36
 -11  -3   0    0.99    0.57
  11  -3   0   -1.07    2.81
  11  -3   0   -1.94    3.54
  11  -3   0    1.22    1.46
 -11  -3   0   -1.79    2.25
  11  -3   0   -0.68    2.11
  11   3   0   -3.54    2.97
  11   3   0    0.19    2.90
  11   3   0    1.61    3.53
  11   3   0    0.49    2.24
 -11   3   0   -0.26    1.60
  11   3   0   -2.18    2.15
 -11   3   0    2.72    2.79
  12  -3   0   11.57    1.91
  12  -3   0   11.48    3.34
 -12  -3   0   10.33    3.27
 -12  -3   0   12.92    3.02
 -12  -3   0   11.99    2.04
  12  -3   0   12.03    3.20
  12  -3   0   11.89    4.33
  12  -3   0   18.91    5.20
 -12   3   0   16.18    3.69
  12   3   0   14.04    4.04
 -12   3   0   12.68    2.21
  12   3   0   11.90    4.22
  12   3   0   10.18    3.03
  12   3   0    9.52    4.55
  12   3   0    7.35    2.92
  13  -3   0   63.58    5.41
  13  -3   0   66.54    6.16
 -13  -3   0   67.45    3.77
  13  -3   0   74.18    8.20
 -13  -3   0   60.27    5.68
 -13  -3   0   68.36    5.00
  13  -3   0   69.33    7.20
  13   3   0   73.43    7.38
  13   3   0   67.55    5.84
  13   3   0   60.47    6.17
 -13   3   0   75.27    6.44
  13   3   0   69.58    5.52
  13   3   0   59.83    7.37
 -13   3   0   63.11    3.83
  14  -3   0    3.66    5.15
 -14  -3   0    2.53    3.03
  14  -3   0    2.80    3.41
  14  -3   0   -1.69    4.54
 -14  -3   0    1.26    1.86
  14  -3   0   -6.09    2.64
 -14  -3   0    3.70    3.26
  14   3   0   -6.18    2.69
  14   3   0   -0.10    5.47
  14   3   0    3.52    4.62
 -14   3   0   -0.56    3.24
  14   3   0    0.09    3.95
  14   3   0    0.35    3.10
 -15  -3   0    0.80    3.33
  15  -3   0    0.56    3.61
  15  -3   0    3.07    4.65
  15  -3   0    5.34    5.46
  15  -3   0    2.43    3.16
 -15  -3   0    2.56    3.14
 -15   3   0    7.97    4.22
  15   3   0    9.21    4.61
  15   3   0    2.82    5.64
  15   3   0    0.58    4.37
  15   3   0    3.21    3.61
  15   3   0    4.54    3.33
 -16  -3   0   53.88    5.28
  16  -3   0   61.68    6.87
 -16  -3   0   64.25    5.66
 -16  -3   0   60.62    6.59
  16  -3   0   57.46    6.05
  16  -3   0   53.38    7.51
  16  -3   0   65.23    9.14
  16   3   0   71.78    6.53
  16   3   0   68.98    7.91
  16   3   0   57.55    6.29
 -16   3   0   64.62    6.71
  16   3   0   58.42    9.01
  16   3   0   77.85    8.58
 -17  -3   0    6.94    3.78
  17  -3   0    3.94    4.27
  17  -3   0    4.83    6.14
 -17  -3   0    7.61    4.09
  17  -3   0   14.79    6.86
 -17  -3   0    1.56    3.18
  17   3   0   11.43    4.48
  17   3   0   13.96    6.97
  17   3   0   -0.87    4.70
  17   3   0    9.68    4.45
 -17   3   0   10.19    4.40
  17   3   0   12.70    5.38
 -18  -3   0   11.24    4.60
  18  -3   0   18.09    7.46
  18  -3   0   11.93    4.86
 -18  -3   0   14.50    4.27
  18  -3   0   22.25    7.45
 -18  -3   0   19.48    4.39
  18   3   0   23.04    5.01
  18   3   0    1.33    7.07
  18   3   0   11.03    4.53
  18   3   0    5.69    5.60
  18   3   0   23.36    6.71
 -18   3   0   20.44    5.34
 -19  -3   0   16.38    4.35
  19  -3   0   23.24    8.22
 -19  -3   0    9.57    4.91
 -19  -3   0   11.25    3.93
  19  -3   0   15.85    5.46
  19  -3   0    3.84    7.31
  19   3   0    9.40    6.56
  19   3   0   17.13    5.07
  19   3   0    5.82    7.94
  19   3   0   16.44    5.28
 -19   3   0   22.08    5.74
  19   3   0   24.16    6.88
  20  -3   0    3.79    7.44
 -20  -3   0   13.62    5.29
  20  -3   0   10.38    5.26
  20  -3   0   -6.45    7.14
  20   3   0    4.30    5.68
  20   3   0    7.30    4.75
 -20   3   0   -1.05    4.44
  20   3   0   21.73    7.14
  20   3   0    8.22    4.92
  20   3   0   -1.64    8.77
   0  -4   0  255.84    6.89
   0  -4   0  243.92    7.39
   0  -4   0  264.16    7.05
   0  -4   0  253.74    8.01
   0  -4   0  259.48    7.27
   0  -4   0  264.62    7.17
   0  -4   0  229.64    8.46
   0   4   0  261.00    7.29
   0   4   0  248.38    7.19
   0   4   0  246.58    7.11
   0   4   0  246.99    6.95
   0   4   0  255.70    6.91
   0   4   0  251.51    8.26
   1  -4   0  163.07    5.89
   1  -4   0  158.67    4.95
   1  -4   0  152.79    6.60
  -1  -4   0  152.32    6.09
  -1  -4   0  154.97    5.02
  -1  -4   0  164.28    4.87
  -1  -4   0  157.69    5.39
   1  -4   0  157.11    5.19
  -1  -4   0  173.97    5.46
  -1  -4   0  154.84    5.57
   1  -4   0  155.97    5.34
   1  -4   0  161.43    5.06
   1  -4   0  162.47    4.25
   1  -4   0  171.42    5.28
  -1  -4   0  168.76    5.23
   1   4   0  155.83    4.98
   1   4   0  158.53    4.94
  -1   4   0  160.05    5.18
  -1   4   0  158.93    5.24
  -1   4   0  163.77    5.07
   1   4   0  160.48    5.23
  -1   4   0  167.98    6.01
   1   4   0  150.58    4.30
   1   4   0  153.76    6.16
  -1   4   0  163.14    5.16
  -2  -4   0   30.52    2.53
   2  -4   0   28.64    2.84
  -2  -4   0   26.92    2.44
  -2  -4   0   26.38    1.91
  -2  -4   0   29.72    2.71
  -2  -4   0   28.25    2.90
   2  -4   0   28.68    2.19
   2  -4   0   28.14    3.31
   2  -4   0   31.57    2.60
  -2  -4   0   29.17    2.41
   2  -4   0   29.96    2.22
   2  -4   0   30.29    2.84
  -2   4   0   26.82    2.21
  -2   4   0   26.38    2.16
   2   4   0   33.09    3.36
  -2   4   0   36.30    2.94
  -2   4   0   32.30    2.78
  -2   4   0   28.87    2.12
   2   4   0   30.92    2.21
   2   4   0   28.58    1.98
   2   4   0   27.37    2.70
  -3  -4   0   73.26    3.54
   3  -4   0   75.03    2.24
   3  -4   0   71.42    3.18
   3  -4   0   68.15    4.06
  -3  -4   0   68.36    3.64
  -3  -4   0   72.52    2.97
   3  -4   0   78.85    3.66
   3  -4   0   80.06    5.08
   3  -4   0   69.63    3.36
   3  -4   0   76.64    3.94
  -3  -4   0   71.05    3.62
  -3  -4   0   74.69    2.88
   3   4   0   79.26    4.11
  -3   4   0   70.70    3.43
   3   4   0   73.83    3.23
   3   4   0   70.19    2.31
   3   4   0   73.33    3.26
  -3   4   0   71.27    3.27
  -3   4   0   78.34    3.86
   3   4   0   63.47    4.32
  -4  -4   0   14.06    2.09
  -4  -4   0   16.16    1.45
   4  -4   0   11.02    2.74
   4  -4   0   16.21    3.14
  -4  -4   0   19.54    2.30
   4  -4   0   15.93    2.31
   4  -4   0   14.10    2.23
  -4  -4   0   16.22    2.18
   4  -4   0   15.44    1.50
  -4  -4   0   18.11    1.72
   4  -4   0   16.33    2.04
   4  -4   0   16.00    2.10
  -4   4   0   15.19    2.38
   4   4   0   19.20    2.78
   4   4   0   16.92    1.84
   4   4   0   17.27    1.90
   4   4   0   18.18    3.27
   4   4   0   21.70    2.13
  -4   4   0   15.34    2.21
  -4   4   0   13.92    1.96
   4   4   0   16.20    1.69
   5  -4   0  195.67    6.71
  -5  -4   0  203.35    5.91
   5  -4   0  188.23    8.06
   5  -4   0  197.01    6.03
   5  -4   0  186.64    6.68
  -5  -4   0  200.21    6.76
  -5  -4   0  190.83    6.63
   5  -4   0  199.11    6.94
  -5  -4   0  200.75    6.52
  -5  -4   0  186.55    5.82
   5  -4   0  183.16    8.28
  -5  -4   0  199.25    6.45
  -5   4   0  191.42    6.74
  -5   4   0  184.45    6.61
   5   4   0  201.29    6.36
   5   4   0  195.65    6.12
   5   4   0  200.10    6.38
   5   4   0  188.62    7.53
   5   4   0  197.34    5.80
  -5   4   0  190.64    6.51
   5   4   0  204.67    8.06
   6  -4   0   94.95    6.00
   6  -4   0  100.53    4.46
   6  -4   0   99.28    4.66
  -6  -4   0  100.42    4.18
  -6  -4   0  100.82    4.34
  -6  -4   0   93.67    3.88
  -6  -4   0   99.33    4.01
  -6  -4   0  100.26    4.68
   6  -4   0  100.44    5.99
   6  -4   0  101.59    4.33
   6  -4   0   99.28    4.86
  -6  -4   0  106.07    4.61
   6   4   0  104.22    5.98
   6   4   0   98.97    4.36
  -6   4   0  101.23    4.47
   6   4   0  102.58    4.38
   6   4   0  101.03    5.60
  -6   4   0   94.46    4.69
   6   4   0   99.52    3.06
   6   4   0  102.32    4.45
   7  -4   0    5.86    1.96
   7  -4   0    5.52    2.58
   7  -4   0    4.33    2.02
  -7  -4   0    1.25    1.81
  -7  -4   0    2.93    1.83
  -7  -4   0    1.00    1.54
   7  -4   0    3.12    1.87
   7  -4   0    4.41    2.91
  -7  -4   0    5.62    1.56
   7  -4   0    5.43    2.02
  -7  -4   0    3.45    1.65
   7   4   0    4.52    2.77
   7   4   0    6.49    2.03
   7   4   0    4.29    1.84
  -7   4   0    2.93    2.07
   7   4   0    7.56    3.22
  -7   4   0    5.34    1.90
   7   4   0    3.69    1.96
   8  -4   0   15.45    3.30
  -8  -4   0   16.27    2.74
  -8  -4   0   18.08    2.25
   8  -4   0   16.43    2.47
   8  -4   0   16.49    3.96
   8  -4   0   17.43    2.75
   8  -4   0   20.51    2.95
  -8  -4   0   16.11    1.97
  -8  -4   0   16.64    2.55
  -8  -4   0   17.88    2.27
   8  -4   0   18.47    3.02
   8   4   0   19.91    3.97
   8   4   0   16.71    3.73
   8   4   0   13.36    2.36
   8   4   0   18.33    2.83
   8   4   0   17.67    2.61
  -8   4   0   21.36    3.14
   9  -4   0  265.41   10.17
  -9  -4   0  306.18    8.60
   9  -4   0  294.97   12.03
  -9  -4   0  302.68    9.10
   9  -4   0  288.01   10.03
   9  -4   0  304.49    9.31
  -9  -4   0  292.03    9.64
  -9  -4   0  291.98    9.05
   9  -4   0  309.23   10.20
  -9  -4   0  275.73    9.94
  -9   4   0  300.48   10.34
   9   4   0  305.86   10.37
   9   4   0  287.19    9.69
   9   4   0  292.66   11.70
   9   4   0  280.79   11.29
   9   4   0  288.84    9.64
  -9   4   0  299.26    9.35
  10  -4   0  135.63    6.79
 -10  -4   0  128.69    5.25
 -10  -4   0  112.78    5.71
 -10  -4   0  127.38    6.39
  10  -4   0  132.25    6.38
  10  -4   0  124.13    8.15
  10  -4   0  132.89    5.41
 -10  -4   0  142.17    5.57
 -10  -4   0  134.98    4.62
  10  -4   0  137.36    6.78
 -10   4   0  133.96    5.57
  10   4   0  129.94    6.81
 -10   4   0  142.30    6.76
  10   4   0  125.97    6.02
  10   4   0  128.66    6.13
  10   4   0  119.90    7.30
  10   4   0  132.78    8.01
  11  -4   0    0.09    3.89
 -11  -4   0   -1.20    2.31
  11  -4   0   -2.09    3.07
 -11  -4   0    1.71    2.57
  11  -4   0   -5.19    2.45
 -11  -4   0   -0.76    1.12
  11  -4   0   -0.98    1.83
  11  -4   0   -0.98    2.29
 -11  -4   0    1.83    2.15
 -11  -4   0   -1.78    1.58
  11   4   0    2.44    2.33
  11   4   0    1.62    3.89
  11   4   0    1.53    2.32
  11   4   0    1.09    3.34
  11   4   0    0.69    2.92
 -11   4   0    0.88    2.55
 -11   4   0    1.55    1.91
 -12  -4   0   10.79    3.42
  12  -4   0    7.27    2.08
  12  -4   0    3.67    3.70
  12  -4   0    4.73    4.64
 -12  -4   0    7.01    2.02
  12  -4   0   -1.17    2.74
 -12  -4   0    2.29    2.67
 -12  -4   0    2.84    2.32
  12  -4   0    3.80    2.71
  12   4   0    3.69    2.76
  12   4   0    5.42    2.85
  12   4   0    1.80    4.43
 -12   4   0    4.69    2.16
 -12   4   0    5.46    3.13
  12   4   0    3.88    3.65
  12   4   0    7.66    4.15
  13  -4   0   76.43    8.53
  13  -4   0   65.48    6.28
  13  -4   0   78.82    7.03
 -13  -4   0   68.94    5.16
 -13  -4   0   79.79    6.00
  13  -4   0   68.94    5.62
 -13  -4   0   73.78    4.99
 -13  -4   0   70.35    4.17
  13   4   0   73.27    5.60
 -13   4   0   75.80    4.53
  13   4   0   80.88    5.84
  13   4   0   70.38    7.07
  13   4   0   86.72    8.90
  13   4   0   83.90    8.43
 -13   4   0   61.06    5.98
  14  -4   0   -1.83    3.37
 -14  -4   0    2.36    3.24
  14  -4   0   -4.81    4.22
  14  -4   0   -0.47    5.03
  14  -4   0   -1.46    2.78
 -14  -4   0   -0.65    2.77
 -14  -4   0   -2.92    3.11
 -14  -4   0    0.18    1.85
  14   4   0    3.00    4.11
  14   4   0    1.18    4.14
 -14   4   0    4.80    3.54
  14   4   0   -0.38    5.20
  14   4   0   -2.08    2.99
  14   4   0    0.28    2.96
  15  -4   0   -2.35    3.32
 -15  -4   0   -2.84    2.73
  15  -4   0   -1.81    4.72
 -15  -4   0   -1.32    3.31
  15  -4   0   -2.89    5.22
 -15  -4   0    2.25    3.03
  15   4   0   -2.36    3.24
 -15   4   0    2.18    3.65
  15   4   0    0.83    4.59
  15   4   0    5.79    3.43
  15   4   0    2.62    4.03
  15   4   0    5.35    5.98
 -16  -4   0   65.97    5.55
  16  -4   0   59.67    6.83
  16  -4   0   56.60    8.83
  16  -4   0   43.02    7.20
 -16  -4   0   48.03    6.09
 -16  -4   0   57.24    5.51
  16   4   0   54.50    7.02
  16   4   0   60.33    8.36
 -16   4   0   59.52    7.05
  16   4   0   50.76    5.99
  16   4   0   54.50    8.72
  16   4   0   57.55    6.33
  17  -4   0   33.10    8.02
  17  -4   0   21.63    7.03
  17  -4   0   23.22    5.34
 -17  -4   0   31.69    4.75
 -17  -4   0   34.33    5.72
 -17  -4   0   38.82    4.73
  17   4   0   28.19    6.87
 -17   4   0   23.98    5.33
  17   4   0   34.35    5.43
  17   4   0   34.29    5.35
  17   4   0   44.76    7.07
  17   4   0   16.65    7.61
  18  -4   0   85.91   10.93
  18  -4   0   95.54    8.85
 -18  -4   0  111.20    9.48
  18  -4   0   89.67   10.18
  18   4   0  109.21   12.02
  18   4   0  103.61    8.21
  18   4   0  102.31   10.37
  18   4   0  110.07   10.18
 -18   4   0   93.92    8.19
  18   4   0  109.74    8.52
 -19  -4   0    7.30    4.84
 -19  -4   0    4.01    3.62
  19  -4   0   17.82    5.46
  19  -4   0   20.86    8.21
  19  -4   0   -9.59    6.36
  19   4   0   18.37    6.70
  19   4   0   11.35    4.88
 -19   4   0   20.90    5.80
  19   4   0  -10.60    6.92
  19   4   0   22.02    5.66
 -20  -4   0   -5.36    4.40
  20  -4   0   -0.43    4.68
  20   4   0   -6.74    4.34
  20   4   0  -16.19    7.55
   0  -5   0    0.62    1.50
   0  -5   0    3.65    1.18
   0  -5   0    3.86    1.23
   0  -5   0    1.73    1.94
   0  -5   0    2.28    2.32
   0  -5   0    4.41    1.61
   0   5   0    3.80    1.27
   0   5   0    1.41    1.32
   0   5   0    4.29    1.27
   0   5   0    0.37    1.31
   0   5   0    6.70    2.45
   0   5   0    5.97    1.52
   1  -5   0   37.11    2.59
  -1  -5   0   38.43    2.68
   1  -5   0   46.87    2.81
  -1  -5   0   37.93    2.82
   1  -5   0   35.09    2.83
  -1  -5   0   34.13    2.31
  -1  -5   0   33.10    2.83
   1  -5   0   29.88    3.55
   1  -5   0   39.99    1.66
  -1  -5   0   38.41    2.65
   1  -5   0   35.50    3.40
  -1  -5   0   37.04    3.31
  -1  -5   0   34.59    3.50
   1  -5   0   40.73    2.95
   1   5   0   35.59    2.36
   1   5   0   33.84    2.38
  -1   5   0   38.47    2.84
   1   5   0   36.39    2.58
  -1   5   0   44.06    2.54
  -1   5   0   43.91    3.42
   1   5   0   35.60    1.75
  -1   5   0   41.92    2.84
   1   5   0   40.94    2.79
   1   5   0   37.97    3.69
  -2  -5   0  349.53   10.62
   2  -5   0  336.46   10.41
  -2  -5   0  346.53   10.98
   2  -5   0  334.01   10.68
   2  -5   0  344.08   10.03
  -2  -5   0  346.52   10.20
  -2  -5   0  349.44    9.45
   2  -5   0  356.58   12.12
   2  -5   0  357.20    9.95
  -2  -5   0  346.16   10.16
   2  -5   0  347.07    9.85
  -2  -5   0  355.22   10.85
  -2   5   0  338.20    9.78
   2   5   0  354.55   11.39
  -2   5   0  338.10   10.65
   2   5   0  349.15   10.26
  -2   5   0  342.84    9.98
   2   5   0  339.06    9.65
  -2   5   0  350.04   11.10
   2   5   0  353.42    9.74
   3  -5   0  136.16    5.99
   3  -5   0  146.02    5.19
   3  -5   0  139.68    5.44
  -3  -5   0  133.15    4.59
  -3  -5   0  139.69    5.62
  -3  -5   0  137.68    5.32
   3  -5   0  128.40    6.92
   3  -5   0  137.97    5.11
   3  -5   0  121.76    5.44
  -3  -5   0  130.97    5.27
   3   5   0  143.86    4.92
   3   5   0  136.01    4.93
  -3   5   0  133.77    4.97
  -3   5   0  133.39    5.18
  -3   5   0  142.04    5.76
   3   5   0  136.64    5.71
   3   5   0  137.02    6.48
   4  -5   0   85.39    5.26
   4  -5   0   85.34    4.04
   4  -5   0   87.34    3.98
   4  -5   0   91.03    4.48
   4  -5   0   88.69    5.85
  -4  -5   0   82.59    3.30
   4  -5   0   92.07    4.62
  -4  -5   0   91.20    4.27
   4  -5   0   83.56    2.51
  -4  -5   0   87.11    3.48
  -4  -5   0   85.42    4.29
  -4  -5   0   81.25    4.14
   4   5   0   78.65    3.66
   4   5   0   83.14    2.61
   4   5   0   85.59    4.89
   4   5   0   76.25    5.20
  -4   5   0   88.36    4.52
   4   5   0   87.88    3.72
   4   5   0   77.94    4.14
  -4   5   0   82.02    3.88
  -4   5   0   82.56    4.34
   5  -5   0    3.43    1.99
   5  -5   0    4.54    1.78
  -5  -5   0    4.90    1.91
   5  -5   0    0.45    2.42
   5  -5   0    5.42    2.25
  -5  -5   0    3.50    1.88
   5  -5   0    7.02    3.03
  -5  -5   0    2.11    1.92
   5  -5   0    3.43    1.24
  -5  -5   0    4.84    1.40
  -5   5   0    3.37    2.28
   5   5   0    4.50    1.71
   5   5   0    3.33    2.33
  -5   5   0    2.74    1.94
   5   5   0    1.51    1.40
   5   5   0    2.51    1.15
   5   5   0    2.10    1.54
  -5   5   0    3.87    1.70
   5   5   0    7.50    2.73
   6  -5   0   25.68    3.94
   6  -5   0   30.06    3.15
   6  -5   0   22.67    2.75
  -6  -5   0   25.54    2.90
   6  -5   0   22.71    3.02
  -6  -5   0   22.43    2.11
   6  -5   0   22.35    2.33
  -6  -5   0   25.21    2.90
  -6  -5   0   19.33    2.71
  -6  -5   0   25.31    1.96
   6  -5   0   20.13    3.70
   6   5   0   26.22    4.12
   6   5   0   18.78    2.07
  -6   5   0   31.25    3.12
  -6   5   0   26.12    2.73
   6   5   0   25.82    2.54
   6   5   0   30.40    3.98
  -6   5   0   34.37    3.45
   6   5   0   23.52    2.29
   6   5   0   21.97    2.53
  -7  -5   0   -0.08    1.80
   7  -5   0    0.76    2.12
  -7  -5   0    2.48    1.47
  -7  -5   0    2.06    1.46
   7  -5   0    3.64    2.72
  -7  -5   0    2.77    2.13
  -7  -5   0    2.31    1.77
   7  -5   0   -0.47    1.62
   7  -5   0    3.81    2.03
   7  -5   0   -0.69    2.73
   7  -5   0    2.07    1.91
  -7   5   0    1.90    1.71
   7   5   0    2.17    2.73
  -7   5   0    5.29    2.21
   7   5   0   -1.65    2.74
   7   5   0    1.96    0.76
   7   5   0    0.11    1.66
   7   5   0    1.88    1.90
   7   5   0    4.26    1.78
  -8  -5   0  231.84    7.80
   8  -5   0  246.53    8.70
   8  -5   0  232.69   10.34
  -8  -5   0  235.67    7.38
  -8  -5   0  236.58    8.63
   8  -5   0  241.50    8.45
   8  -5   0  229.21    8.03
  -8  -5   0  236.93    8.42
   8  -5   0  243.87    9.05
   8   5   0  247.18    8.31
   8   5   0  241.33    8.19
   8   5   0  231.06   10.05
   8   5   0  241.64    8.19
   8   5   0  231.01   10.05
  -8   5   0  226.31    8.76
  -9  -5   0   63.15    3.64
   9  -5   0   61.48    4.41
   9  -5   0   57.58    4.41
  -9  -5   0   59.01    4.19
  -9  -5   0   57.93    4.45
   9  -5   0   59.79    6.14
   9  -5   0   60.06    4.51
   9  -5   0   59.04    4.27
  -9  -5   0   67.56    3.67
  -9   5   0   51.35    4.57
   9   5   0   61.91    5.70
   9   5   0   74.31    4.70
   9   5   0   66.06    6.06
   9   5   0   56.34    4.07
   9   5   0   64.76    4.16
  10  -5   0   51.73    3.79
 -10  -5   0   53.27    4.56
  10  -5   0   48.01    4.88
 -10  -5   0   49.36    3.66
  10  -5   0   53.75    4.50
 -10  -5   0   51.73    3.31
  10  -5   0   46.01    4.62
 -10  -5   0   49.31    4.24
  10  -5   0   45.54    6.10
  10   5   0   52.06    6.25
  10   5   0   49.21    4.16
  10   5   0   49.35    4.79
  10   5   0   46.72    4.03
  10   5   0   51.24    6.71
 -10   5   0   48.28    3.92
 -10   5   0   48.05    4.99
 -11  -5   0    4.70    1.81
 -11  -5   0    2.69    2.27
  11  -5   0    3.10    2.42
 -11  -5   0    5.70    2.85
 -11  -5   0    7.84    2.84
  11  -5   0    4.93    4.42
  11  -5   0    4.46    3.02
  11  -5   0    2.63    3.20
  11  -5   0    6.01    2.80
  11   5   0    1.24    2.70
  11   5   0    7.51    4.16
  11   5   0    0.97    2.41
 -11   5   0    0.83    2.84
  11   5   0    7.15    3.31
 -11   5   0    0.07    2.25
  11   5   0    0.48    4.27
  12  -5   0   26.45    3.44
 -12  -5   0   25.00    4.19
 -12  -5   0   28.03    3.37
  12  -5   0   20.61    3.71
  12  -5   0   23.72    5.84
  12  -5   0   21.74    4.37
 -12  -5   0   25.95    3.83
  12  -5   0   22.83    4.34
  12   5   0   24.32    3.81
  12   5   0   19.78    4.32
  12   5   0   18.65    5.26
  12   5   0   21.33    3.71
 -12   5   0   17.65    3.01
 -12   5   0   22.50    4.29
  12   5   0   22.54    5.88
  13  -5   0   68.33    6.95
  13  -5   0   78.32    6.39
  13  -5   0   78.55    8.88
 -13  -5   0   83.33    5.77
 -13  -5   0   83.17    6.33
  13  -5   0   84.68    4.87
 -13  -5   0   87.34    5.13
  13  -5   0   89.09    6.87
  13   5   0   87.41    7.74
  13   5   0   81.18    5.79
  13   5   0   86.11    6.85
 -13   5   0   78.79    6.46
  13   5   0   97.70    6.66
 -13   5   0   79.31    5.05
  13   5   0   88.57    9.31
  14  -5   0   23.87    5.28
 -14  -5   0   31.21    3.73
 -14  -5   0   25.58    4.69
 -14  -5   0   25.66    4.26
  14  -5   0   33.20    7.17
  14  -5   0   30.38    5.15
 -14   5   0   28.41    5.47
  14   5   0   32.08    5.32
  14   5   0   27.72    4.64
  14   5   0   27.75    6.31
  14   5   0   32.41    7.18
  14   5   0   33.37    4.81
 -15  -5   0   11.52    3.86
 -15  -5   0   11.94    3.20
 -15  -5   0   14.71    4.45
  15  -5   0   14.19    4.69
  15  -5   0   12.50    6.38
  15  -5   0    9.70    5.00
 -15   5   0   17.09    4.71
  15   5   0   16.28    4.92
  15   5   0   17.57    4.24
  15   5   0   13.25    4.15
  15   5   0   16.87    7.45
  15   5   0   11.48    5.63
  16  -5   0    4.37    4.18
 -16  -5   0    2.65    4.07
 -16  -5   0    6.47    3.32
 -16  -5   0    1.33    3.22
  16  -5   0    4.06    6.22
  16  -5   0    2.14    4.95
  16   5   0   -4.07    6.26
  16   5   0   10.58    5.89
  16   5   0    2.75    3.85
  16   5   0    5.82    3.91
 -16   5   0    9.39    4.90
  16   5   0   11.01    7.16
  17  -5   0   18.84    7.61
  17  -5   0    1.85    4.43
 -17  -5   0    3.97    4.17
 -17  -5   0   13.63    4.52
  17   5   0    4.94    6.38
  17   5   0    9.43    4.25
  17   5   0    9.67    7.28
  17   5   0    5.24    4.09
 -17   5   0    5.25    4.67
 -18  -5   0   -0.95    3.46
  18  -5   0    9.58    7.29
  18  -5   0   -0.19    4.24
 -18  -5   0    1.27    4.43
  18   5   0    2.52    6.11
  18   5   0   -1.03    4.44
 -18   5   0   -3.87    4.67
  18   5   0   -3.92    7.18
  18   5   0   -2.34    4.00
 -19  -5   0    1.56    4.14
 -19  -5   0  -12.69    3.65
  19  -5   0    3.00    7.15
  19  -5   0    2.40    4.60
  19   5   0    0.76    4.47
  19   5   0   -7.89    6.57
  19   5   0   -1.88    4.37
 -19   5   0   -7.91    4.13
  19   5   0  -10.04    7.47
   0  -6   0  109.63    6.21
   0  -6   0  116.21    4.38
   0  -6   0  119.04    4.73
   0  -6   0  118.78    4.93
   0  -6   0  114.00    3.99
   0  -6   0  122.64    5.68
   0   6   0  117.51    4.72
   0   6   0  113.57    4.63
   0   6   0  121.03    4.10
   0   6   0  121.80    4.63
   0   6   0  114.39    5.77
   0   6   0  114.44    4.14
  -1  -6   0  105.86    4.05
   1  -6   0  102.86    4.26
  -1  -6   0  104.95    5.77
   1  -6   0  105.23    4.50
   1  -6   0  101.83    3.09
   1  -6   0   97.45    5.19
  -1  -6   0  107.30    5.25
   1  -6   0  102.96    4.63
   1  -6   0   94.57    5.99
   1  -6   0  104.59    4.56
  -1  -6   0  106.27    4.16
  -1  -6   0  103.22    4.59
  -1  -6   0  100.62    4.28
  -1   6   0   98.57    4.24
  -1   6   0  101.68    4.20
  -1   6   0  109.57    5.42
   1   6   0   96.22    3.21
  -1   6   0  100.73    4.35
   1   6   0  106.14    4.32
   1   6   0  103.24    4.37
   1   6   0   98.24    5.61
   1   6   0  106.02    4.29
   1   6   0  101.63    4.14
  -2  -6   0  162.64    5.45
  -2  -6   0  163.70    6.23
  -2  -6   0  165.98    6.73
   2  -6   0  159.71    5.98
  -2  -6   0  178.03    6.42
   2  -6   0  158.90    7.95
   2  -6   0  154.11    5.72
   2  -6   0  171.56    6.19
   2  -6   0  168.63    6.42
  -2  -6   0  177.95    5.84
   2  -6   0  173.91    6.97
   2   6   0  172.22    5.85
  -2   6   0  172.48    6.88
   2   6   0  168.30    6.23
   2   6   0  167.70    7.47
  -2   6   0  155.25    5.73
  -2   6   0  168.81    6.07
  -3  -6   0   12.74    1.71
  -3  -6   0   11.02    2.34
  -3  -6   0   13.50    2.57
  -3  -6   0   15.33    2.45
   3  -6   0   14.43    2.84
   3  -6   0   10.55    2.22
   3  -6   0    7.10    2.83
   3  -6   0   10.35    2.32
   3  -6   0   12.28    2.64
   3  -6   0   10.33    1.96
  -3   6   0    9.63    1.90
   3   6   0   13.82    2.56
  -3   6   0   12.80    2.32
   3   6   0   12.07    1.97
   3   6   0   12.21    1.80
   3   6   0   11.06    3.39
  -3   6   0   13.53    2.96
   4  -6   0   60.54    4.73
  -4  -6   0   61.34    4.09
  -4  -6   0   64.46    4.01
  -4  -6   0   69.10    3.15
   4  -6   0   60.07    3.61
   4  -6   0   63.20    4.00
  -4  -6   0   65.92    3.88
   4  -6   0   66.62    5.55
   4  -6   0   56.18    4.18
   4  -6   0   62.36    3.62
  -4   6   0   62.64    4.38
   4   6   0   70.28    4.57
   4   6   0   67.01    5.14
   4   6   0   60.22    3.57
  -4   6   0   62.75    3.91
   4   6   0   61.45    3.44
  -4   6   0   60.23    3.49
   5  -6   0    4.77    2.77
  -5  -6   0    3.86    1.43
  -5  -6   0    0.79    2.15
   5  -6   0    7.57    2.02
  -5  -6   0    4.38    2.02
   5  -6   0    1.38    2.04
   5  -6   0    6.00    1.94
  -5  -6   0    2.13    1.95
   5  -6   0    1.34    2.47
   5  -6   0    6.84    2.43
   5   6   0    4.22    3.31
  -5   6   0    5.24    2.36
   5   6   0    4.08    1.60
   5   6   0    2.76    1.62
   5   6   0    7.24    2.77
  -5   6   0    6.60    1.84
  -5   6   0    6.68    2.61
   6  -6   0    7.39    2.45
   6  -6   0    6.26    1.36
   6  -6   0    9.50    3.27
  -6  -6   0    9.03    2.49
   6  -6   0    8.08    3.26
   6  -6   0    7.35    2.11
  -6  -6   0    8.67    1.64
  -6  -6   0    6.60    2.32
  -6  -6   0   10.53    2.58
  -6  -6   0    5.46    1.51
   6  -6   0    9.77    2.61
   6   6   0    4.55    1.72
  -6   6   0    6.15    2.63
   6   6   0    6.94    3.08
   6   6   0    8.40    2.17
   6   6   0    9.05    1.34
  -6   6   0    8.35    2.70
  -6   6   0    7.64    1.77
   6   6   0    3.59    3.30
   6   6   0    5.52    1.77
  -7  -6   0   67.77    4.39
  -7  -6   0   69.87    3.33
  -7  -6   0   63.25    4.73
   7  -6   0   63.67    4.27
  -7  -6   0   58.57    4.23
   7  -6   0   65.86    5.69
   7  -6   0   71.76    5.99
   7  -6   0   60.34    3.29
   7  -6   0   75.95    5.00
   7  -6   0   66.82    4.53
   7   6   0   67.43    4.09
   7   6   0   67.07    5.74
  -7   6   0   62.09    4.47
   7   6   0   63.04    3.17
   7   6   0   61.94    3.93
   7   6   0   66.55    5.51
   7   6   0   73.39    3.42
  -7   6   0   64.87    4.64
  -7   6   0   69.23    4.17
  -8  -6   0   72.42    4.72
  -8  -6   0   74.09    4.92
   8  -6   0   86.00    5.53
   8  -6   0   79.38    4.89
   8  -6   0   88.41    5.07
  -8  -6   0   77.72    4.57
  -8  -6   0   79.70    3.81
   8  -6   0   85.04    4.17
   8  -6   0   83.94    7.10
   8   6   0   82.22    4.13
   8   6   0   79.50    6.35
   8   6   0   70.80    3.11
   8   6   0   76.92    6.37
   8   6   0   78.19    4.56
  -8   6   0   80.80    5.28
   8   6   0   70.90    4.40
   9  -6   0   29.28    3.69
   9  -6   0   29.62    5.53
  -9  -6   0   36.62    4.02
  -9  -6   0   34.58    3.38
  -9  -6   0   28.75    3.87
   9  -6   0   29.10    3.35
   9  -6   0   27.75    3.70
  -9  -6   0   31.72    2.86
   9  -6   0   27.42    4.06
   9   6   0   29.54    3.54
   9   6   0   32.89    3.45
   9   6   0   36.52    3.83
  -9   6   0   22.17    3.69
   9   6   0   29.36    5.40
   9   6   0   30.18    5.19
 -10  -6   0    4.10    2.57
  10  -6   0    3.05    3.00
  10  -6   0    2.33    2.69
 -10  -6   0    4.19    2.00
 -10  -6   0    5.98    3.19
  10  -6   0    2.96    2.46
  10  -6   0   -1.11    2.45
 -10  -6   0    3.91    2.18
  10  -6   0    7.20    4.89
  10   6   0    4.52    2.44
  10   6   0    5.40    2.60
  10   6   0    4.10    2.55
  10   6   0    4.61    4.39
  10   6   0    4.99    4.38
 -10   6   0    0.99    2.87
  11  -6   0  244.70    9.28
 -11  -6   0  256.69    8.33
  11  -6   0  246.54    9.54
 -11  -6   0  272.62    8.66
 -11  -6   0  268.93   10.33
  11  -6   0  239.23   12.41
  11  -6   0  247.66   11.14
 -11  -6   0  239.77    9.62
  11  -6   0  272.54   10.97
  11   6   0  238.86   11.94
 -11   6   0  244.83   10.47
 -11   6   0  248.14    9.38
  11   6   0  256.08    9.48
  11   6   0  250.16   12.35
  11   6   0  261.31    9.83
  11   6   0  259.93    9.67
 -12  -6   0    0.17    3.12
  12  -6   0   -1.71    3.17
  12  -6   0    4.30    5.27
  12  -6   0    7.24    2.93
 -12  -6   0    0.21    2.27
 -12  -6   0    2.32    2.97
  12  -6   0    2.58    3.56
  12   6   0    7.05    5.32
  12   6   0   -0.74    4.36
 -12   6   0    4.37    2.76
  12   6   0    4.41    3.22
  12   6   0    2.71    2.83
 -12   6   0    2.94    3.49
  12   6   0    2.19    3.22
  13  -6   0    6.21    5.65
  13  -6   0   -1.29    3.80
 -13  -6   0   11.45    2.72
 -13  -6   0    4.82    3.23
  13  -6   0    9.78    4.01
  13  -6   0    5.03    2.99
 -13  -6   0    7.18    3.65
  13   6   0    6.18    3.49
 -13   6   0    5.34    2.69
 -13   6   0    4.07    3.80
  13   6   0   -1.21    4.66
  13   6   0   10.67    5.84
  13   6   0    6.36    3.40
 -14  -6   0   31.77    4.64
 -14  -6   0   21.65    4.54
  14  -6   0   22.19    4.95
 -14  -6   0   25.70    3.84
  14  -6   0   37.83    7.66
  14   6   0   27.47    4.37
  14   6   0   37.84    7.73
  14   6   0   22.47    6.38
  14   6   0   25.97    4.76
 -14   6   0   32.16    5.19
 -15  -6   0    5.89    3.76
 -15  -6   0    0.06    3.43
  15  -6   0    0.37    4.05
  15  -6   0    5.28    6.21
  15   6   0    3.03    3.72
  15   6   0   -3.01    6.69
  15   6   0    3.61    5.33
 -15   6   0    3.28    4.19
  15   6   0    4.75    3.70
 -16  -6   0   29.03    4.89
 -16  -6   0   37.96    6.34
  16  -6   0   21.68    5.38
  16  -6   0   48.44    8.66
  16   6   0   15.94    6.80
  16   6   0   46.90    5.79
  16   6   0   39.50    5.62
  16   6   0   26.46    8.24
 -16   6   0   38.29    6.21
 -17  -6   0   23.80    5.83
  17  -6   0   39.31    6.47
 -17  -6   0   33.85    5.61
  17  -6   0   23.19    7.99
 -17   6   0   29.75    6.05
  17   6   0   30.74    7.70
  17   6   0   34.94    5.58
  17   6   0   14.14    8.84
  17   6   0   24.72    5.39
  18  -6   0   -0.18    4.34
  18  -6   0   10.38    7.32
 -18  -6   0   -8.09    4.39
 -18  -6   0   -1.97    3.66
  18   6   0   -5.11    4.21
 -18   6   0   -0.94    4.33
  18   6   0    1.61    4.30
  18   6   0  -15.55    6.93
  18   6   0   -5.66    6.58
   0  -7   0    2.28    1.15
   0  -7   0    3.05    2.02
   0  -7   0    4.01    1.83
   0  -7   0    1.19    1.37
   0  -7   0    2.13    2.33
   0   7   0    1.28    1.32
   0   7   0    2.49    1.52
   0   7   0    2.28    1.80
   0   7   0    5.47    1.35
   0   7   0    3.34    2.03
   0   7   0    2.94    2.93
  -1  -7   0   59.51    4.55
   1  -7   0   63.62    3.98
  -1  -7   0   67.74    4.06
  -1  -7   0   67.57    3.38
  -1  -7   0   66.03    3.27
   1  -7   0   62.48    3.49
   1  -7   0   60.48    3.78
   1  -7   0   68.48    4.77
  -1  -7   0   65.29    3.66
   1  -7   0   57.49    5.34
   1   7   0   70.92    3.96
  -1   7   0   59.53    3.51
  -1   7   0   68.08    4.08
   1   7   0   69.07    3.59
   1   7   0   60.09    2.31
   1   7   0   67.94    5.15
   1   7   0   64.47    3.80
  -1   7   0   65.53    4.85
   1   7   0   70.30    3.76
  -1   7   0   60.73    3.47
  -2  -7   0    3.39    2.37
   2  -7   0    5.20    1.70
  -2  -7   0    5.35    2.50
  -2  -7   0    4.12    1.47
   2  -7   0    2.75    2.01
   2  -7   0    2.43    1.97
   2  -7   0    4.81    2.13
  -2  -7   0    4.92    2.06
  -2  -7   0    7.86    2.12
   2  -7   0    4.97    2.81
   2  -7   0    4.01    2.31
  -2   7   0    4.49    2.18
   2   7   0    5.64    2.12
   2   7   0    7.53    2.21
   2   7   0    4.09    1.80
  -2   7   0    4.28    3.07
  -2   7   0    4.33    1.68
   2   7   0    6.99    3.38
   3  -7   0  140.90    5.74
  -3  -7   0  137.28    6.61
  -3  -7   0  147.07    6.51
  -3  -7   0  145.24    5.26
   3  -7   0  147.21    6.94
   3  -7   0  151.47    6.56
   3  -7   0  166.27    6.39
   3  -7   0  139.10    8.16
  -3  -7   0  151.22    5.73
   3  -7   0  150.18    6.18
  -3  -7   0  143.01    6.18
  -3   7   0  153.42    6.17
  -3   7   0  150.17    6.78
   3   7   0  149.99    5.78
   3   7   0  151.77    7.78
  -3   7   0  149.54    5.79
   3   7   0  161.98    6.62
   4  -7   0  202.99    8.31
  -4  -7   0  197.78    6.52
  -4  -7   0  200.14    7.63
   4  -7   0  200.72    8.38
   4  -7   0  194.32    7.22
   4  -7   0  210.35    7.87
   4  -7   0  202.39   10.01
   4  -7   0  201.73    7.43
  -4  -7   0  201.01    7.72
  -4  -7   0  207.01    8.14
   4   7   0  201.43    7.00
  -4   7   0  183.62    7.07
   4   7   0  212.81    8.25
   4   7   0  211.19    7.01
  -4   7   0  204.10    7.64
   4   7   0  205.74    9.14
  -4   7   0  217.19    8.36
  -5  -7   0    6.87    2.40
   5  -7   0    7.52    3.33
   5  -7   0    9.38    2.63
  -5  -7   0    9.36    2.97
   5  -7   0   10.15    2.89
   5  -7   0   10.86    2.66
  -5  -7   0   13.88    2.83
   5  -7   0    5.82    2.06
  -5  -7   0    8.34    1.68
   5  -7   0    7.26    2.97
  -5   7   0   11.51    2.94
  -5   7   0   16.37    3.52
   5   7   0   10.16    3.91
   5   7   0   10.59    2.21
   5   7   0    9.77    2.06
   5   7   0   11.79    3.37
  -5   7   0    8.28    2.10
  -6  -7   0   35.94    4.06
  -6  -7   0   35.26    3.88
  -6  -7   0   30.90    3.61
   6  -7   0   28.00    4.56
   6  -7   0   38.66    4.38
  -6  -7   0   30.74    2.58
   6  -7   0   25.94    3.56
   6  -7   0   27.64    3.20
  -6   7   0   38.34    4.46
  -6   7   0   34.43    3.83
   6   7   0   34.11    3.32
   6   7   0   32.53    3.10
   6   7   0   32.50    5.27
   6   7   0   35.25    4.70
  -7  -7   0    5.16    2.59
  -7  -7   0   -1.55    2.22
   7  -7   0    4.74    2.63
   7  -7   0    2.74    2.11
   7  -7   0    3.57    3.87
   7  -7   0    2.62    0.92
  -7  -7   0    5.67    2.66
   7  -7   0   -0.19    2.50
   7   7   0    3.60    2.15
  -7   7   0   -2.94    2.31
   7   7   0    4.46    3.89
   7   7   0    6.49    3.82
  -7   7   0    2.59    2.88
   7   7   0    4.25    2.13
   8  -7   0    7.21    4.11
  -8  -7   0    4.32    2.80
   8  -7   0    2.24    2.31
   8  -7   0   -0.01    2.97
   8  -7   0    8.06    3.18
  -8  -7   0    4.06    2.49
  -8  -7   0    0.50    2.02
  -8  -7   0    6.05    1.72
   8  -7   0   -0.25    1.96
   8   7   0    2.73    2.30
   8   7   0    3.20    2.28
   8   7   0    1.26    4.01
   8   7   0    4.61    4.22
  -8   7   0    1.83    2.82
   9  -7   0    5.87    3.21
  -9  -7   0   -0.15    2.41
   9  -7   0    6.34    3.18
  -9  -7   0    4.76    2.91
  -9  -7   0    5.52    1.81
  -9  -7   0    4.15    2.94
   9  -7   0    8.46    4.55
  -9   7   0    3.30    3.04
   9   7   0    2.24    4.20
   9   7   0    5.39    4.81
   9   7   0    4.60    2.80
   9   7   0    7.80    2.68
 -10  -7   0   60.73    5.32
  10  -7   0   49.31    5.52
  10  -7   0   63.90    5.17
  10  -7   0   58.69    7.27
 -10  -7   0   73.90    5.35
 -10  -7   0   65.22    4.66
 -10  -7   0   61.71    3.71
  10   7   0   61.91    5.01
 -10   7   0   56.29    5.70
  10   7   0   63.10    4.92
  10   7   0   61.43    7.53
  10   7   0   54.34    7.39
 -11  -7   0  173.48    8.42
 -11  -7   0  177.35    6.31
  11  -7   0  164.22    8.07
  11  -7   0  191.49    9.33
 -11  -7   0  168.24    7.07
  11  -7   0  165.85   10.72
 -11  -7   0  164.09    8.06
  11   7   0  169.03   10.51
  11   7   0  183.51   11.33
 -11   7   0  176.46    8.91
  11   7   0  168.03    7.77
  11   7   0  165.36    7.52
  12  -7   0    0.45    2.96
 -12  -7   0    3.24    3.16
 -12  -7   0    1.34    3.27
  12  -7   0    1.66    4.97
  12  -7   0    5.16    3.87
 -12   7   0    3.28    2.74
  12   7   0    1.21    3.11
  12   7   0   -1.07    5.90
 -12   7   0    5.08    3.91
  12   7   0   -0.67    4.62
  12   7   0   -0.68    2.74
  13  -7   0    1.25    3.49
  13  -7   0   -0.47    2.87
 -13  -7   0   -0.04    3.47
 -13  -7   0   -0.07    3.16
  13  -7   0   -0.66    5.86
  13   7   0   -8.64    5.25
 -13   7   0   -0.56    2.69
 -13   7   0   -0.32    4.05
  13   7   0    5.91    3.31
  13   7   0    1.26    3.37
  13   7   0   -1.13    4.86
  14  -7   0    8.55    4.31
  14  -7   0   10.81    6.01
 -14  -7   0    6.69    3.98
 -14  -7   0    8.01    3.73
  14   7   0    8.37    3.82
 -14   7   0    8.81    4.47
  14   7   0   17.03    6.25
  14   7   0    3.93    6.18
  14   7   0    9.44    4.04
  15  -7   0    7.80    6.43
 -15  -7   0    3.09    4.49
 -15  -7   0    9.03    3.99
  15  -7   0    8.93    4.61
  15   7   0    7.39    4.04
  15   7   0    9.87    7.65
  15   7   0    1.67    3.63
  15   7   0   10.61    7.06
 -15   7   0    5.50    4.61
 -16  -7   0   -5.66    3.78
  16  -7   0    2.21    4.45
 -16  -7   0   -0.53    3.74
  16  -7   0    7.09    6.48
  16   7   0   -4.60    3.63
 -16   7   0   -4.47    3.94
  16   7   0   -5.86    6.81
  16   7   0    5.40    6.23
  16   7   0    7.85    4.45
  17  -7   0   13.09    7.62
  17  -7   0   18.29    5.55
 -17  -7   0    2.43    3.88
 -17  -7   0    4.67    4.58
  17   7   0    5.20    4.44
  17   7   0    4.33    4.49
  17   7   0   -8.14    8.31
 -17   7   0   -0.89    4.44
  17   7   0    2.65    6.52
 -18  -7   0    4.72    4.84
 -18  -7   0   -2.36    4.40
  18  -7   0    4.42    4.81
  18  -7   0   19.23    8.58
 -18   7   0   13.09    5.69
  18   7   0    0.28    4.36
  18   7   0   -2.88    6.47
  18   7   0  -14.26    7.58
  18   7   0    2.58    4.50
   0  -8   0    9.73    3.14
   0  -8   0   18.99    2.79
   0  -8   0   20.71    1.80
   0  -8   0   17.37    2.20
   0  -8   0   21.78    3.20
   0   8   0   14.79    2.63
   0   8   0   21.49    2.05
   0   8   0   14.31    2.02
   0   8   0   16.12    2.62
   0   8   0   14.14    2.35
   0   8   0   19.64    4.15
  -1  -8   0   50.00    3.84
   1  -8   0   57.37    3.91
  -1  -8   0   42.05    3.10
   1  -8   0   51.60    4.98
  -1  -8   0   46.63    4.84
  -1  -8   0   48.66    3.98
   1  -8   0   54.42    4.47
   1  -8   0   47.85    3.38
   1   8   0   52.88    3.37
  -1   8   0   42.82    5.06
   1   8   0   40.98    1.66
   1   8   0   43.01    3.66
   1   8   0   45.56    5.43
  -1   8   0   49.90    3.66
   1   8   0   47.98    3.90
  -1   8   0   46.59    4.04
   2  -8   0  105.91    5.45
   2  -8   0  100.07    4.91
  -2  -8   0  107.79    5.58
  -2  -8   0  115.58    5.19
   2  -8   0  106.37    5.35
   2  -8   0  111.38    6.36
  -2  -8   0  101.59    6.14
  -2  -8   0   97.97    4.44
   2   8   0  111.14    5.25
  -2   8   0  104.30    4.92
   2   8   0  111.62    7.09
   2   8   0  104.58    5.17
  -2   8   0  114.59    5.66
  -2   8   0  115.87    6.44
   2   8   0  102.44    4.97
   3  -8   0   36.34    3.63
  -3  -8   0   37.47    3.30
   3  -8   0   39.19    4.21
   3  -8   0   41.66    4.17
  -3  -8   0   35.41    3.91
  -3  -8   0   32.49    3.72
   3  -8   0   30.71    3.15
  -3  -8   0   43.66    3.20
   3  -8   0   36.23    4.51
  -3  -8   0   36.46    4.37
   3   8   0   46.40    3.90
   3   8   0   34.29    3.26
  -3   8   0   44.06    4.90
   3   8   0   38.75    5.56
  -3   8   0   36.31    3.73
   3   8   0   50.34    4.37
   4  -8   0   17.60    3.29
  -4  -8   0   12.31    2.37
  -4  -8   0   16.53    3.52
   4  -8   0   17.38    3.72
   4  -8   0   15.52    3.34
   4  -8   0   12.75    3.14
   4  -8   0   17.30    3.08
  -4  -8   0   14.54    3.46
  -4  -8   0   13.07    2.95
   4   8   0   11.95    2.51
   4   8   0   15.22    3.51
  -4   8   0   13.77    3.06
   4   8   0   20.75    4.92
  -4   8   0   21.86    4.34
  -5  -8   0  140.25    7.14
  -5  -8   0  139.58    6.79
   5  -8   0  146.80    7.55
   5  -8   0  138.06    6.31
   5  -8   0  148.69    7.03
  -5  -8   0  147.47    6.80
   5  -8   0  144.82    7.72
   5   8   0  149.84    7.52
  -5   8   0  135.45    6.68
   5   8   0  143.91    6.01
   5   8   0  132.77    8.46
   5   8   0  144.16    6.21
  -5   8   0  138.03    7.26
   6  -8   0    1.90    2.57
  -6  -8   0   -0.14    2.73
   6  -8   0   -1.20    2.87
   6  -8   0    4.87    3.79
  -6  -8   0   -0.75    2.59
   6  -8   0    0.34    2.47
  -6  -8   0   -1.76    2.43
   6   8   0    1.96    3.56
   6   8   0   -0.21    1.87
   6   8   0   -0.17    2.12
   6   8   0    0.62    4.16
  -6   8   0   -1.43    3.37
  -6   8   0    4.08    3.06
   7  -8   0  103.15    6.65
   7  -8   0  112.10    6.85
   7  -8   0  117.50    8.17
  -7  -8   0  106.82    6.09
  -7  -8   0  104.30    6.20
  -7  -8   0  104.60    6.64
   7   8   0  111.34    7.69
   7   8   0  109.09    5.77
  -7   8   0  109.81    6.46
  -7   8   0  107.14    6.46
   7   8   0  115.44    5.61
   7   8   0  107.45    8.15
  -8  -8   0    8.61    2.71
  -8  -8   0    4.24    3.13
   8  -8   0    4.61    3.18
  -8  -8   0    9.40    3.33
   8  -8   0    6.74    4.15
   8  -8   0    9.53    3.53
  -8   8   0    7.62    3.81
  -8   8   0    3.76    3.19
   8   8   0    7.51    2.81
   8   8   0    5.02    4.78
   8   8   0   16.03    4.94
   8   8   0    9.39    2.91
  -9  -8   0   13.06    3.55
   9  -8   0    6.21    3.57
   9  -8   0   16.96    4.07
  -9  -8   0   17.93    3.92
   9  -8   0   18.86    5.24
  -9  -8   0   13.91    3.50
   9   8   0   15.33    5.40
  -9   8   0   20.35    4.48
   9   8   0   15.24    3.29
   9   8   0   10.54    3.02
   9   8   0   21.90    5.32
 -10  -8   0   22.45    4.09
 -10  -8   0   14.94    3.33
  10  -8   0   26.45    5.99
 -10  -8   0   18.53    4.38
  10  -8   0   17.47    4.13
  10  -8   0   18.37    4.47
  10   8   0   17.95    5.92
 -10   8   0   19.60    4.73
  10   8   0   16.86    3.76
  10   8   0   19.96    3.53
  10   8   0   13.33    5.32
  11  -8   0    2.73    3.59
 -11  -8   0    5.16    3.87
  11  -8   0    6.40    5.04
  11  -8   0    2.82    3.65
 -11  -8   0    6.66    2.96
 -11  -8   0    5.51    3.45
  11   8   0    2.53    2.85
  11   8   0   -2.02    4.95
  11   8   0    5.19    5.32
 -11   8   0    1.91    3.98
  11   8   0    0.17    3.25
  12  -8   0   -4.90    3.54
  12  -8   0    2.78    3.52
  12  -8   0    5.03    5.34
 -12  -8   0   -3.23    3.19
 -12  -8   0    0.50    3.35
  12   8   0   -3.94    3.24
  12   8   0   -2.29    5.11
  12   8   0   -0.63    2.96
 -12   8   0   -4.51    3.87
  12   8   0   -4.25    5.20
  13  -8   0   13.27    6.04
 -13  -8   0    6.47    3.87
 -13  -8   0   10.69    3.92
  13  -8   0    8.79    4.43
  13  -8   0    7.61    3.84
  13   8   0   10.97    3.55
  13   8   0   -1.15    5.37
  13   8   0    6.67    6.12
 -13   8   0    4.89    3.21
  13   8   0    6.77    4.07
 -13   8   0   11.36    4.68
  14  -8   0   33.04    5.83
 -14  -8   0   43.07    6.35
 -14  -8   0   32.54    5.05
  14  -8   0   34.47    7.78
 -14   8   0   38.85    6.25
  14   8   0   47.72    9.37
  14   8   0   49.49    5.67
  14   8   0   35.58    8.03
  14   8   0   41.46    5.07
  15  -8   0   43.34    6.63
  15  -8   0   63.87   10.11
 -15  -8   0   53.73    6.56
 -15  -8   0   55.22    6.28
  15   8   0   41.50    9.12
  15   8   0   52.56    5.95
  15   8   0   49.64    6.02
 -15   8   0   56.16    7.51
  15   8   0   37.66    8.39
 -16  -8   0   17.91    5.04
 -16  -8   0   17.59    4.79
  16  -8   0   27.96    7.97
  16  -8   0   23.61    5.68
  16   8   0    8.23    7.76
 -16   8   0   18.84    5.71
  16   8   0   28.16    4.87
  16   8   0   24.79    5.20
  16   8   0   23.68    8.16
  17  -8   0    2.35    7.20
 -17  -8   0   -4.69    3.78
 -17  -8   0   -1.70    4.91
  17  -8   0    1.93    4.84
  17   8   0    0.81    4.61
  17   8   0   -0.82    4.17
 -17   8   0    4.82    5.34
  17   8   0    3.38    8.10
  17   8   0  -17.63    7.96
   0  -9   0   -1.62    3.03
   0  -9   0   -3.55    2.37
   0  -9   0   -1.68    2.10
   0   9   0   -0.59    2.58
   0   9   0    6.81    4.53
  -1  -9   0   46.02    4.48
   1  -9   0   60.22    4.40
  -1  -9   0   47.09    5.31
   1  -9   0   60.87    5.86
   1  -9   0   59.27    4.74
  -1  -9   0   64.45    4.51
   1   9   0   57.81    4.27
   1   9   0   60.37    4.67
   1   9   0   56.46    4.26
  -1   9   0   61.67    4.90
   1   9   0   59.58    6.14
  -1   9   0   61.56    5.80
   2  -9   0   -0.21    2.53
   2  -9   0   -0.29    3.05
   2  -9   0    2.22    3.08
  -2  -9   0   -2.72    2.49
  -2  -9   0    0.33    3.12
  -2  -9   0   -0.32    2.18
   2   9   0    2.77    2.55
  -2   9   0    3.58    4.27
  -2   9   0    3.75    2.76
   2   9   0   -1.59    3.95
   2   9   0    3.45    2.73
   2   9   0    3.50    2.34
  -3  -9   0  172.07    7.75
   3  -9   0  167.65    7.65
  -3  -9   0  180.71    8.74
  -3  -9   0  181.52    7.16
   3  -9   0  180.54    8.87
   3  -9   0  171.94    7.57
  -3   9   0  184.38    8.97
   3   9   0  182.70    7.68
   3   9   0  183.06    7.37
   3   9   0  180.04    9.66
   3   9   0  182.75    7.43
  -3   9   0  178.75    7.64
   4  -9   0   15.19    3.60
   4  -9   0   20.83    3.97
  -4  -9   0   18.93    2.90
  -4  -9   0   16.10    3.91
   4  -9   0   15.32    3.23
  -4  -9   0   13.59    3.32
  -4  -9   0   21.47    3.97
   4  -9   0   12.55    4.00
   4   9   0   16.23    2.81
   4   9   0   17.35    5.34
  -4   9   0   21.03    4.77
  -4   9   0   17.84    3.56
   4   9   0   19.55    3.59
   4   9   0   16.67    3.74
   5  -9   0   66.52    5.07
  -5  -9   0   68.44    5.85
   5  -9   0   83.49    6.18
  -5  -9   0   68.26    5.39
   5  -9   0   69.39    6.29
   5  -9   0   60.65    5.16
  -5  -9   0   73.58    5.52
   5   9   0   66.25    4.90
  -5   9   0   71.37    5.89
  -5   9   0   77.60    6.36
   5   9   0   62.39    7.52
   5   9   0   73.58    6.28
  -6  -9   0  174.51    8.31
  -6  -9   0  198.33    8.98
   6  -9   0  182.24    8.62
  -6  -9   0  182.71    8.33
   6  -9   0  193.88    9.35
   6  -9   0  193.31    9.44
   6  -9   0  188.17    8.24
  -6   9   0  195.65    9.01
   6   9   0  196.81    9.64
  -6   9   0  168.69    8.33
   6   9   0  183.64   10.60
   6   9   0  181.35    7.68
  -7  -9   0    1.22    3.10
   7  -9   0    3.14    2.95
   7  -9   0    3.06    3.54
  -7  -9   0   -1.95    2.70
  -7  -9   0    0.32    3.25
   7  -9   0    1.62    3.49
  -7   9   0   -2.07    3.76
   7   9   0    5.08    4.26
  -7   9   0    3.47    3.49
   7   9   0   -2.36    2.49
   7   9   0   -4.64    4.56
   7   9   0    1.64    2.38
   8  -9   0   -0.98    4.37
   8  -9   0    1.86    3.59
  -8  -9   0    6.49    3.49
  -8  -9   0    0.87    3.41
   8  -9   0   -5.66    2.88
  -8  -9   0   -2.58    2.74
  -8   9   0    0.19    3.49
   8   9   0    5.86    5.02
   8   9   0   -0.18    2.49
   8   9   0    1.72    2.70
  -8   9   0    2.53    3.60
   8   9   0   -1.51    4.95
   9  -9   0   -1.48    3.35
  -9  -9   0   -0.30    3.01
  -9  -9   0   -2.01    3.25
   9  -9   0    4.14    4.48
   9  -9   0    2.83    3.44
  -9  -9   0   -3.80    3.22
   9   9   0    0.58    5.00
   9   9   0    1.14    3.15
   9   9   0    1.67    2.68
  -9   9   0    4.31    3.61
   9   9   0   -2.62    4.32
  10  -9   0    7.94    5.55
  10  -9   0    3.35    3.64
 -10  -9   0   -3.69    3.08
  10  -9   0   -4.15    3.11
 -10  -9   0    0.96    3.52
 -10  -9   0    0.94    3.30
 -10   9   0    1.64    3.65
  10   9   0   -1.85    2.91
  10   9   0   -3.19    5.13
  10   9   0   -3.45    2.48
  10   9   0    3.59    5.75
  11  -9   0   30.80    7.00
  11  -9   0   35.38    5.49
 -11  -9   0   30.56    5.02
 -11  -9   0   30.95    4.95
  11  -9   0   35.89    5.60
 -11  -9   0   28.09    4.29
 -11   9   0   24.82    5.07
  11   9   0   28.60    7.21
  11   9   0   32.32    4.44
  11   9   0   27.68    6.90
  11   9   0   30.43    4.57
  12  -9   0   37.65    7.61
 -12  -9   0   22.94    4.73
 -12  -9   0   29.03    5.56
  12  -9   0   39.85    5.39
  12  -9   0   28.62    5.48
  12   9   0   32.71    7.98
  12   9   0   34.17    4.97
 -12   9   0   43.67    6.61
  12   9   0   29.99    7.59
  12   9   0   31.84    4.57
  13  -9   0    8.95    6.57
 -13  -9   0    4.68    4.17
 -13  -9   0   -0.54    3.84
  13  -9   0    3.71    3.75
  13  -9   0    1.61    4.21
  13   9   0   -2.43    6.08
  13   9   0   -6.23    5.70
 -13   9   0    0.20    3.51
  13   9   0    6.60    4.02
  13   9   0    5.29    3.57
 -13   9   0   -1.24    4.01
 -14  -9   0   -1.48    4.23
  14  -9   0   -4.15    4.11
 -14  -9   0   -0.64    3.75
  14  -9   0    5.08    6.83
  14   9   0   -2.27    6.34
  14   9   0   -2.47    3.55
  14   9   0  -12.62    6.22
  14   9   0   -0.39    3.79
 -14   9   0   -0.22    4.70
 -15  -9   0    9.08    5.13
 -15  -9   0   13.48    4.63
  15  -9   0    7.47    4.86
  15  -9   0   12.03    6.74
  15   9   0   13.67    7.68
  15   9   0   16.54    4.39
 -15   9   0   18.10    6.16
  15   9   0    8.80    4.80
  15   9   0   -9.98    6.90
  16  -9   0    7.46    7.08
 -16  -9   0    2.58    4.31
 -16  -9   0    7.10    4.98
  16  -9   0   -3.09    4.67
  16   9   0  -13.05    8.24
  16   9   0    9.04    4.77
 -16   9   0   10.06    5.20
  16   9   0    0.09    7.27
  16   9   0    7.25    4.16
   0 -10   0    5.26    3.85
   0 -10   0   -0.18    2.55
   0 -10   0    0.15    3.38
   0  10   0   -1.43    3.09
   0  10   0    4.92    4.52
   1 -10   0   16.34    4.40
  -1 -10   0   14.94    4.39
  -1 -10   0   19.71    3.84
   1 -10   0   13.51    3.33
   1 -10   0   22.80    4.04
   1  10   0   16.55    3.56
   1  10   0   21.35    5.51
   1  10   0   16.24    3.27
  -1  10   0   20.01    4.00
  -1  10   0   31.11    5.56
   2 -10   0  723.15   20.70
  -2 -10   0  720.46   22.20
   2 -10   0  734.27   22.42
   2 -10   0  677.68   20.37
  -2 -10   0  713.41   20.89
   2  10   0  685.01   22.74
   2  10   0  724.34   20.26
  -2  10   0  702.92   20.48
   2  10   0  722.44   20.20
   3 -10   0   25.46    4.92
   3 -10   0   20.73    3.80
   3 -10   0   20.66    4.32
  -3 -10   0   24.08    4.97
  -3 -10   0   23.85    4.09
   3  10   0   21.38    3.89
  -3  10   0   27.98    5.19
   3  10   0   19.09    5.71
   3  10   0   23.78    3.61
  -3  10   0   28.06    4.56
  -4 -10   0  120.44    7.74
  -4 -10   0  122.56    6.90
   4 -10   0  106.64    6.89
   4 -10   0  112.69    6.54
   4 -10   0  112.58    7.92
  -4  10   0  112.89    6.72
   4  10   0  114.55    6.46
   4  10   0  111.82    6.45
  -4  10   0  132.64    8.09
   4  10   0  108.06    8.81
  -5 -10   0   -1.77    2.86
   5 -10   0    0.49    3.74
  -5 -10   0    1.86    3.28
   5 -10   0    0.07    3.33
   5 -10   0   -1.25    2.77
  -5 -10   0    0.47    3.60
   5 -10   0   -4.27    2.88
   5  10   0   -0.34    3.09
  -5  10   0    5.55    4.70
   5  10   0    2.40    3.74
   5  10   0   -2.86    2.69
  -5  10   0    7.57    3.83
   5  10   0    4.12    5.11
  -6 -10   0   27.64    4.96
   6 -10   0   25.21    5.05
   6 -10   0   27.82    4.65
  -6 -10   0   17.99    4.32
   6 -10   0   28.16    4.29
  -6 -10   0   31.35    4.48
   6 -10   0   25.26    4.79
  -6  10   0   36.69    5.73
   6  10   0   20.84    3.58
  -6  10   0   20.68    4.18
   6  10   0   22.94    4.80
   6  10   0   17.37    6.17
   7 -10   0    3.53    4.06
   7 -10   0    1.65    3.85
  -7 -10   0   -4.30    2.98
  -7 -10   0    3.21    3.51
  -7 -10   0   -1.72    3.90
   7 -10   0   -0.29    3.25
   7  10   0   -9.82    4.71
  -7  10   0    4.22    4.34
   7  10   0   -1.23    2.95
   7  10   0    0.61    4.30
  -7  10   0   -0.02    3.44
  -8 -10   0    3.19    3.31
   8 -10   0   10.47    4.80
  -8 -10   0   -3.52    3.41
  -8 -10   0    2.43    4.06
   8 -10   0   -3.14    3.11
   8 -10   0    4.05    3.98
   8  10   0    4.16    2.81
   8  10   0    5.33    3.39
   8  10   0    1.68    4.87
   8  10   0   -1.09    5.53
  -8  10   0   -1.97    3.37
  -9 -10   0   -2.63    3.69
  -9 -10   0   -1.69    2.90
  -9 -10   0   -0.90    3.65
   9 -10   0   -0.78    3.71
   9 -10   0    8.96    4.30
   9 -10   0   -0.02    4.24
   9  10   0   -1.20    5.58
  -9  10   0   -2.07    3.59
   9  10   0  -10.43    4.56
   9  10   0   -2.16    3.17
   9  10   0    0.46    2.77
  10 -10   0    8.08    5.57
 -10 -10   0   -4.45    3.51
  10 -10   0   -2.47    3.62
 -10 -10   0    2.12    3.67
  10 -10   0    1.81    4.02
 -10 -10   0   -4.17    3.36
 -10  10   0   -1.43    3.75
  10  10   0   -3.26    5.76
  10  10   0    1.07    2.98
  10  10   0   -5.76    5.12
  10  10   0   -2.09    3.47
  11 -10   0   10.47    4.48
  11 -10   0   20.29    6.52
  11 -10   0   15.87    4.85
 -11 -10   0   12.63    4.55
 -11 -10   0   16.63    4.40
  11  10   0   24.16    7.47
  11  10   0   22.12    3.89
  11  10   0   12.01    6.37
  11  10   0   21.19    4.20
 -11  10   0   19.00    5.19
 -12 -10   0   -3.51    3.48
  12 -10   0   -4.08    3.73
 -12 -10   0   -1.66    3.90
  12 -10   0    7.30    4.26
  12 -10   0    9.83    5.77
  12  10   0   -1.62    6.77
  12  10   0    3.84    3.69
  12  10   0    0.52    3.21
 -12  10   0    3.57    4.41
  12  10   0   -9.04    5.96
 -13 -10   0   -1.77    3.96
  13 -10   0   -4.80    3.95
  13 -10   0   13.16    6.31
  13 -10   0    6.07    4.43
 -13 -10   0    3.94    4.56
  13  10   0    7.86    4.06
  13  10   0   -1.32    3.45
  13  10   0   -8.31    6.86
 -13  10   0   -7.37    4.65
  13  10   0   -3.59    6.46
  14 -10   0   10.55    6.72
 -14 -10   0   -1.26    4.13
 -14 -10   0   -2.59    4.82
  14 -10   0   -5.31    4.03
  14  10   0    1.06    4.04
  14  10   0   -6.30    6.27
  14  10   0  -13.16    7.11
 -14  10   0    7.08    5.17
  14  10   0    4.90    3.71
   0 -11   0    1.43    3.39
   0 -11   0   -3.45    4.14
   0  11   0   -1.16    3.20
   0  11   0    2.27    4.85
  -1 -11   0    7.74    4.53
   1 -11   0   -0.11    3.59
   1 -11   0    4.87    4.46
  -1 -11   0    3.63    3.51
   1  11   0    3.36    5.21
  -1  11   0   10.53    5.05
  -1  11   0    5.47    3.91
   1  11   0   -0.06    3.53
   2 -11   0   15.46    4.95
   2 -11   0   12.86    4.01
  -2 -11   0   21.55    5.22
  -2 -11   0   15.92    4.02
   2  11   0   17.67    4.07
   2  11   0   12.92    3.60
  -2  11   0   19.27    4.01
  -2  11   0   20.93    5.45
   2  11   0   26.37    7.11
  -3 -11   0    6.72    4.31
  -3 -11   0    6.12    3.49
   3 -11   0   -3.68    3.94
   3 -11   0   -1.14    3.38
   3  11   0   -1.65    5.30
  -3  11   0    1.78    3.44
   3  11   0    9.29    3.19
   3  11   0    7.97    3.47
  -3  11   0   20.66    5.79
   4 -11   0  124.89    7.35
   4 -11   0  129.91    8.97
  -4 -11   0  137.91    8.74
  -4 -11   0  123.40    7.50
   4  11   0  141.68    7.37
   4  11   0  121.13    9.57
   4  11   0  124.11    6.79
  -4  11   0  139.87    8.03
  -4  11   0  136.20    8.32
  -5 -11   0   62.43    6.12
   5 -11   0   71.08    7.40
   5 -11   0   81.49    6.68
  -5 -11   0   62.74    6.87
  -5  11   0   59.73    6.03
   5  11   0   81.35    6.12
   5  11   0   63.79    8.64
  -5  11   0   71.60    7.24
   5  11   0   69.98    5.43
  -6 -11   0   18.98    4.95
   6 -11   0    7.64    4.36
  -6 -11   0    7.84    4.19
  -6 -11   0   13.80    4.18
   6 -11   0   12.82    4.91
   6  11   0    6.30    6.12
  -6  11   0   12.23    5.25
  -6  11   0    9.01    3.97
   6  11   0   11.09    3.42
   6  11   0   13.65    4.15
  -7 -11   0   39.87    5.29
   7 -11   0   60.00    7.09
  -7 -11   0   61.72    6.97
  -7 -11   0   45.99    5.83
   7  11   0   45.70    8.69
  -7  11   0   33.64    5.29
   7  11   0   45.49    4.83
  -8 -11   0    7.13    4.67
   8 -11   0    3.76    5.12
  -8 -11   0    6.63    4.63
  -8 -11   0   -1.83    3.41
   8  11   0    2.82    3.61
  -8  11   0    6.97    4.10
   8  11   0   -0.31    6.08
   9 -11   0    9.84    6.44
  -9 -11   0    1.07    4.13
   9 -11   0   -2.17    3.92
  -9 -11   0    0.38    3.77
  -9 -11   0   -0.78    3.56
   9  11   0   -3.40    3.35
   9  11   0   -7.03    5.91
  -9  11   0    3.07    4.18
  10 -11   0   14.10    5.54
 -10 -11   0   -2.18    4.14
  10 -11   0   -1.62    4.05
 -10 -11   0   -3.65    3.50
 -10 -11   0    3.36    3.86
  10  11   0    4.82    9.90
  10  11   0    8.18    3.33
  10  11   0    1.28    3.69
  10  11   0   -2.95    6.17
 -10  11   0   -0.31    3.98
 -11 -11   0    9.69    5.00
  11 -11   0    3.77    4.56
 -11 -11   0    8.57    4.41
  11  11   0    2.11    3.76
  11  11   0   -2.69    6.29
 -11  11   0    3.35    4.91
  11  11   0   -3.51    3.19
  11  11   0   -7.95    6.48
  12 -11   0   16.57    6.08
  12 -11   0   14.63    5.39
 -12 -11   0   13.75    5.20
 -12 -11   0   12.94    4.79
  12  11   0   14.97    7.36
  12  11   0    9.29    4.29
  12  11   0   17.83    3.93
 -12  11   0    9.55    5.50
  12  11   0    3.19    7.18
 -13 -11   0    1.36    4.25
  13 -11   0   13.84    6.32
 -13 -11   0   -3.56    4.95
  13 -11   0   12.07    6.50
  13  11   0    3.59    8.36
  13  11   0    2.81    7.41
  13  11   0    1.07    4.11
  13  11   0    8.19    3.61
 -13  11   0    1.11    4.96
   0 -12   0    0.86    4.85
   0 -12   0    3.24    3.98
   0  12   0    8.26    5.44
   0  12   0    4.50    4.12
   1 -12   0   58.07    7.31
  -1 -12   0   47.84    6.89
  -1 -12   0   54.82    5.97
   1 -12   0   49.27    5.79
  -1  12   0   46.27    5.63
   1  12   0   57.63    8.27
  -1  12   0   57.95    7.37
   1  12   0   44.26    5.52
   2 -12   0   -3.26    3.69
   2 -12   0   -3.21    4.18
  -2 -12   0   -3.63    4.37
  -2 -12   0   -0.20    3.79
  -2  12   0    3.29    3.69
   2  12   0    2.27    3.50
  -2  12   0   15.09    5.42
   2  12   0    1.91    5.66
  -3 -12   0    8.09    3.96
   3 -12   0    4.89    4.80
   3 -12   0   -0.46    3.83
  -3 -12   0   12.79    5.02
  -3  12   0    3.43    3.71
   3  12   0   10.00    6.93
   3  12   0   13.51    4.03
   3  12   0    3.67    3.34
  -3  12   0   14.58    5.74
   4 -12   0    2.89    3.89
   4 -12   0    6.05    5.20
  -4 -12   0    2.09    3.79
  -4 -12   0    6.82    4.80
  -4  12   0   -0.20    3.52
   4  12   0    0.03    3.18
   4  12   0   -6.89    5.67
   4  12   0   -0.16    3.77
  -4  12   0   10.68    5.27
   5 -12   0    1.67    5.03
   5 -12   0   -0.02    4.19
  -5 -12   0    1.48    4.33
  -5 -12   0    0.63    3.66
   5  12   0    3.65    3.56
  -5  12   0   -2.35    3.72
   5  12   0   -1.43    5.97
   5  12   0    3.10    3.84
   6 -12   0    1.15    3.76
   6 -12   0   -1.06    4.83
  -6 -12   0   -0.77    4.31
  -6 -12   0   -0.96    3.60
   6  12   0    1.93    4.04
  -6  12   0    5.10    4.07
   6  12   0   -5.66    6.18
   6  12   0    1.09    3.73
  -7 -12   0   -0.69    4.16
  -7 -12   0    4.36    4.23
   7 -12   0    3.23    4.72
  -7 -12   0   -4.62    3.40
   7  12   0    8.63    3.90
   7  12   0    0.81    6.41
  -7  12   0    4.17    4.08
  -8 -12   0   -0.10    4.76
  -8 -12   0   -0.90    4.20
   8 -12   0    1.89    4.81
  -8 -12   0    0.58    4.41
   8  12   0   -4.31    7.25
   8  12   0   10.94    3.94
  -8  12   0    5.90    4.39
  -9 -12   0   24.32    6.04
   9 -12   0   34.50    6.34
  -9 -12   0   24.04    5.22
  -9 -12   0   35.43    5.88
  -9  12   0   24.16    5.59
   9  12   0   29.90    8.38
   9  12   0   38.30    5.27
 -10 -12   0   17.20    5.94
  10 -12   0   20.51    5.66
 -10 -12   0   17.81    5.02
 -10 -12   0   16.74    5.76
  10  12   0    3.67    7.16
 -10  12   0   16.48    5.59
  10  12   0   12.66    4.46
 -11 -12   0   -0.16    5.23
  11 -12   0    8.14    4.87
 -11 -12   0   11.38    4.79
  11  12   0    7.36    4.07
 -11  12   0   11.36    5.70
  11  12   0    5.19    7.48
   0 -13   0    9.52    5.86
   0 -13   0   -1.88    4.10
   0  13   0   16.77    6.88
   0  13   0   -3.25    4.00
  -1 -13   0   19.61    6.11
   1 -13   0   18.61    5.51
   1 -13   0    9.64    5.80
  -1 -13   0   24.75    5.32
  -1  13   0   14.44    6.16
   1  13   0   15.51    4.66
   1  13   0   16.40    6.34
  -1  13   0   17.44    4.66
  -2 -13   0   16.91    5.98
  -2 -13   0   19.98    5.12
   2 -13   0   17.70    5.00
   2 -13   0   20.60    6.32
   2  13   0   15.78    4.49
  -2  13   0    8.61    4.37
  -2  13   0   27.20    6.49
   2  13   0   26.36    7.76
   3 -13   0    6.48    4.42
   3 -13   0    2.46    5.21
  -3 -13   0    4.16    4.20
  -3 -13   0    2.92    5.24
  -3  13   0   32.29    7.10
   3  13   0    1.44    6.36
   3  13   0    0.92    4.80
  -3  13   0   -0.51    3.83
   4 -13   0  -10.87    4.34
   4 -13   0    2.72    5.54
  -4 -13   0    0.26    5.49
  -4 -13   0   -1.07    3.87
  -4  13   0   -1.98    3.90
   4  13   0    3.13    6.66
   4  13   0    2.99    3.75
  -5 -13   0   16.47    4.75
   5 -13   0   12.53    5.06
   5 -13   0   17.48    6.18
  -5 -13   0   18.95    5.80
   5  13   0   10.92    7.21
  -5  13   0   12.99    5.09
   5  13   0   18.41    4.64
   6 -13   0   11.79    6.15
  -6 -13   0   10.93    5.36
  -6 -13   0    8.15    4.75
   6  13   0   10.81    4.10
  -6  13   0    5.46    4.81
   6  13   0    6.80    7.05
  -7 -13   0    8.29    4.23
   7 -13   0   16.60    6.68
  -7 -13   0    7.58    5.00
   7  13   0   -2.56    3.97
   7  13   0   -5.80    6.61
  -7  13   0   -1.55    4.61
  -8 -13   0   -1.81    4.18
  -8 -13   0    5.76    4.85
   8 -13   0    4.58    5.59
   8  13   0   -7.12    7.00
   8  13   0   -0.88    3.89
  -8  13   0   -7.43    4.27
   0 -14   0   34.00    7.47
   0 -14   0   17.13    5.49
   0  14   0   18.77    7.14
   0  14   0   41.42    7.40
   1 -14   0   11.75    5.64
   1 -14   0    4.72    6.00
  -1 -14   0    3.10    5.72
  -1 -14   0   -4.35    4.57
  -1  14   0   -2.03    4.06
   1  14   0   25.00    7.45
   2 -14   0    1.07    5.55
  -2 -14   0    3.08    4.72
   2 -14   0   -1.13    4.72
  -2 -14   0    2.00    5.78
   2  14   0    2.85    6.11
  -2  14   0    4.09    4.40
  -3 -14   0   -1.55    5.34
   3 -14   0   -0.80    5.73
  -3 -14   0    8.60    4.89
   3 -14   0   19.09    5.81
  -3  14   0   -3.68    4.30
   3  14   0    6.96    7.42
   4 -14   0   15.00    6.57
  -4 -14   0   14.51    6.03
  -4 -14   0   12.89    4.89
   4 -14   0   12.49    5.38
  -4  14   0   10.63    5.18
   4  14   0   13.61    8.15
  21   0  -1    9.05    7.07
  21   0  -1   -1.12    5.24
 -21   0   1    2.79    4.88
  21   0  -1  -11.14    7.38
 -21   0   1    5.04    4.93
 -20   0   1   -5.07    4.29
  20   0  -1  -10.82    6.81
 -20   0   1    8.87    5.22
  20   0  -1    8.40    7.35
  20   0  -1   -0.68    4.56
 -19   0   1    4.01    4.48
  19   0  -1    6.12    4.33
 -19   0   1    0.59    4.13
  19   0  -1   -5.23    7.24
  19   0  -1   14.89    6.70
  19   0  -1    1.86    4.41
  19   0  -1    5.40    4.67
  18   0  -1    8.10    6.14
  18   0  -1    3.65    4.57
  18   0  -1    5.23    4.38
  18   0  -1   -0.06    3.59
 -18   0   1   -2.11    4.02
 -18   0   1   -4.14    3.80
  18   0  -1   -9.02    5.63
  17   0  -1    7.88    6.16
  17   0  -1    0.20    3.69
 -17   0   1   -2.95    3.71
  17   0  -1   -5.59    5.37
  17   0  -1   -3.73    3.24
  17   0  -1   -1.07    3.95
  16   0  -1    1.20    3.84
  16   0  -1    2.65    3.49
  16   0  -1   -0.98    4.90
  16   0  -1  -10.29    5.65
 -16   0   1   -4.53    3.35
  16   0  -1   -3.78    2.96
  15   0  -1    5.48    5.04
  15   0  -1    0.81    2.86
  15   0  -1   -3.64    4.58
 -15   0   1   -0.43    2.96
  15   0  -1   -3.89    3.48
  15   0  -1   -1.34    3.00
  14   0  -1    0.69    4.73
  14   0  -1   -2.09    2.55
  14   0  -1   -3.72    2.97
 -14   0   1   -1.21    1.54
 -14   0   1   -3.06    2.69
  14   0  -1   -1.63    4.26
  14   0  -1    2.76    2.93
  13   0  -1    1.46    3.98
 -13   0   1    0.65    1.59
  13   0  -1    0.81    3.86
 -13   0   1    2.57    2.80
  13   0  -1   -4.76    2.30
  13   0  -1   -0.60    2.69
  13   0  -1   -2.09    2.62
  12   0  -1    1.52    3.52
  12   0  -1   -0.33    2.38
  12   0  -1    2.18    3.51
  12   0  -1   -1.00    1.78
  12   0  -1    0.26    2.93
 -12   0   1    1.12    1.49
 -12   0   1    0.78    2.63
  11   0  -1    0.10    2.00
  11   0  -1   -0.86    3.10
  11   0  -1   -2.65    2.10
 -11   0   1   -3.14    1.21
  11   0  -1   -1.37    3.42
 -11   0   1   -3.39    1.86
  11   0  -1   -4.98    2.38
 -10   0   1    0.28    1.33
  10   0  -1    0.98    1.63
  10   0  -1    0.09    2.11
  10   0  -1    1.81    2.90
 -10   0   1    1.55    2.13
  10   0  -1    2.37    2.08
  10   0  -1    3.40    2.96
   9   0  -1    3.33    2.89
   9   0  -1   -0.61    2.55
  -9   0   1    1.26    1.30
   9   0  -1    1.97    1.87
   9   0  -1   -0.49    2.26
  -9   0   1    1.01    1.96
   9   0  -1    0.77    1.88
   8   0  -1    1.72    2.43
  -8   0   1    0.94    1.28
   8   0  -1    1.69    1.96
   8   0  -1    0.36    2.54
  -8   0   1   -0.15    1.30
   8   0  -1    0.58    1.21
   8   0  -1    0.12    1.78
  -8   0   1    1.03    1.95
   8   0  -1   -0.30    1.68
  -8   0   1    1.02    0.60
  -7   0   1   -0.04    0.62
   7   0  -1    1.13    2.32
  -7   0   1   -1.24    1.30
   7   0  -1   -0.09    1.57
  -7   0   1    0.66    1.17
   7   0  -1    0.92    1.72
  -7   0   1   -0.31    1.62
   7   0  -1    0.89    1.12
   7   0  -1    0.32    2.26
  -6   0   1    0.79    1.43
   6   0  -1   -1.23    1.49
   6   0  -1   -0.64    1.19
  -6   0   1    0.06    1.09
  -6   0   1    0.41    1.54
  -6   0   1   -0.01    0.62
   6   0  -1   -1.06    2.07
   6   0  -1    0.75    2.05
  -6   0   1   -0.87    1.19
   6   0  -1   -0.03    1.09
   5   0  -1    2.19    1.25
  -5   0   1    0.08    0.67
  -5   0   1   -0.16    1.08
  -5   0   1    0.22    1.14
   5   0  -1    1.29    1.42
   5   0  -1    0.68    1.98
  -5   0   1    0.63    1.27
   5   0  -1    1.81    1.05
   5   0  -1    0.85    1.85
  -5   0   1   -0.90    1.50
  -4   0   1    1.65    0.72
   4   0  -1    0.11    1.30
  -4   0   1    2.44    1.08
  -4   0   1    2.07    1.29
  -4   0   1    2.89    1.75
  -4   0   1    1.88    1.03
   4   0  -1    0.62    1.80
   4   0  -1    2.95    1.47
  -4   0   1    0.40    1.54
   4   0  -1    0.49    1.64
   4   0  -1    1.50    1.01
  -4   0   1    2.64    1.32
   4   0  -1    3.07    1.29
  -3   0   1    1.09    1.10
  -3   0   1    1.50    0.83
   3   0  -1    1.44    1.13
   3   0  -1    2.68    1.63
   3   0  -1    1.23    0.94
  -3   0   1    1.84    1.09
   3   0  -1    3.07    1.54
   3   0  -1    0.71    1.07
   3   0  -1    2.09    1.11
  -3   0   1    1.54    1.53
  -3   0   1    1.12    0.65
  -3   0   1    1.27    1.13
  -3   0   1    2.39    1.51
  -2   0   1    2.12    0.76
   2   0  -1    0.87    0.77
   2   0  -1    3.27    0.87
   2   0  -1    2.81    0.72
  -2   0   1    2.84    0.63
   2   0  -1    1.93    0.60
  -2   0   1    3.07    0.89
   2   0  -1    3.42    0.78
  -2   0   1    1.81    0.76
   2   0  -1    1.80    0.69
  -2   0   1    2.75    0.71
   2   0  -1    2.88    0.89
  -2   0   1    2.27    1.06
  -2   0   1    3.02    0.70
  -1   0   1    2.32    0.42
   1   0  -1    1.87    0.38
  -1   0   1    2.59    0.41
   1   0  -1    2.59    0.48
  -1   0   1    2.69    0.47
   0   0  -1    1.44    0.25
   0   0   1    1.23    0.28
   0   0  -1    1.45    0.40
   0   0  -1    1.21    0.29
  -1   0  -1    1.81    0.45
   1   0   1   -0.08    0.37
   1   0   1    0.34    0.43
  -1   0  -1    1.84    0.31
   1   0   1   -0.06    0.30
  -1   0  -1    2.01    0.64
   1   0   1    1.52    0.55
   1   0   1   -0.24    0.43
  -1   0  -1    1.03    0.61
  -1   0  -1    1.60    0.49
   2   0   1    3.26    1.31
   2   0   1    2.00    0.79
   2   0   1    2.11    0.84
  -2   0  -1    1.94    0.90
   2   0   1    2.17    0.90
  -2   0  -1    1.99    0.92
  -2   0  -1    1.99    0.85
  -2   0  -1    2.95    1.06
  -2   0  -1    2.71    0.77
   2   0   1    1.92    1.13
   2   0   1    3.20    0.86
  -3   0  -1   -0.09    1.56
  -3   0  -1    0.52    0.94
   3   0   1    1.59    1.59
   3   0   1    0.84    0.98
  -3   0  -1   -0.56    1.11
   3   0   1    3.66    1.64
  -3   0  -1    1.30    0.45
   3   0   1    1.90    1.01
   3   0   1   -1.30    1.16
  -3   0  -1   -0.12    1.22
   3   0   1    0.12    0.44
  -3   0  -1    1.41    1.08
  -3   0  -1    0.57    1.29
   3   0   1    0.43    1.09
   4   0   1    0.94    1.33
   4   0   1    2.53    1.25
   4   0   1    2.18    1.43
   4   0   1    2.65    1.90
   4   0   1    0.36    0.58
  -4   0  -1    0.02    1.06
   4   0   1   -0.49    1.65
  -4   0  -1    0.65    1.26
  -4   0  -1    0.84    1.08
  -4   0  -1    0.77    1.49
  -4   0  -1    0.86    0.61
   4   0   1   -0.35    1.16
  -4   0  -1    0.92    1.66
   5   0   1    0.77    0.68
   5   0   1    1.79    1.36
  -5   0  -1    0.73    1.19
   5   0   1   -1.62    1.35
   5   0   1    0.43    2.10
  -5   0  -1   -0.58    1.39
  -5   0  -1    0.78    0.69
   5   0   1    1.06    1.88
   5   0   1    2.12    1.19
   6   0   1    0.85    2.33
   6   0   1    1.54    1.63
  -6   0  -1    3.52    1.70
  -6   0  -1    1.72    1.35
   6   0   1    0.69    1.41
   6   0   1    1.20    2.11
   6   0   1    0.76    0.76
  -6   0  -1    1.73    0.80
   6   0   1    0.32    1.44
  -7   0  -1    1.39    1.55
   7   0   1    3.98    1.80
   7   0   1    1.12    2.27
  -7   0  -1    2.44    0.90
  -7   0  -1    3.73    1.85
   7   0   1    1.42    0.85
   7   0   1    1.74    1.48
   7   0   1    3.32    1.61
   7   0   1    2.69    2.69
  -8   0  -1   -0.62    0.88
   8   0   1    2.67    2.54
   8   0   1   -0.96    1.72
  -8   0  -1   -1.22    1.54
  -8   0  -1    1.80    1.75
   8   0   1    1.86    1.73
   8   0   1    1.18    1.52
   8   0   1    0.36    0.87
   8   0   1    0.44    2.75
  -9   0  -1    0.67    0.94
   9   0   1   -1.20    2.55
  -9   0  -1    0.73    1.85
   9   0   1    0.90    1.88
   9   0   1    1.86    2.90
   9   0   1    1.51    1.87
 -10   0  -1   -0.92    0.97
 -10   0  -1    0.00    2.06
  10   0   1   -0.73    1.94
  10   0   1    0.20    2.92
  10   0   1   -3.66    1.80
  10   0   1   -4.45    2.86
 -11   0  -1   -0.38    2.18
  11   0   1   -0.26    2.19
 -11   0  -1   -3.24    0.90
  11   0   1    1.01    3.30
  11   0   1    0.78    2.21
  11   0   1    0.27    3.54
  12   0   1    1.06    3.52
 -12   0  -1   -0.61    1.06
 -12   0  -1   -1.13    2.35
  12   0   1    0.04    2.17
  12   0   1   -1.29    2.33
  12   0   1   -0.28    3.91
  13   0   1    1.59    2.66
  13   0   1    3.44    4.55
  13   0   1    2.06    2.78
 -13   0  -1    3.79    2.86
  13   0   1    4.66    4.45
 -13   0  -1    0.65    1.67
  14   0   1    3.52    4.11
 -14   0  -1   -0.99    2.79
  14   0   1    2.75    3.00
  14   0   1    3.08    4.38
  14   0   1   -5.37    4.60
  14   0   1   -0.26    2.90
  15   0   1   -0.11    4.25
  15   0   1    0.05    3.20
 -15   0  -1   -0.83    3.35
  15   0   1    2.84    5.67
  15   0   1   -6.19    4.83
  15   0   1    2.87    3.31
 -16   0  -1    3.93    3.72
  16   0   1   -3.39    5.27
  16   0   1   -1.55    3.41
  16   0   1    8.78    4.96
 -16   0  -1   -6.63    3.20
  16   0   1   -5.81    3.11
  16   0   1    0.00    5.95
 -17   0  -1   -1.26    3.74
  17   0   1    3.01    4.72
  17   0   1   -3.43    5.72
  17   0   1   -0.23    5.55
  17   0   1    1.30    3.66
 -17   0  -1    6.50    4.26
  17   0   1   -4.75    3.54
  18   0   1   -7.85    3.71
 -18   0  -1    3.29    4.06
 -18   0  -1   -7.29    3.58
  18   0   1    0.86    6.86
  18   0   1    3.09    4.86
  18   0   1   -3.04    3.56
  18   0   1   -1.21    6.49
 -19   0  -1    7.18    4.56
  19   0   1    2.25    7.16
  19   0   1    3.06    6.67
  19   0   1   11.30    5.61
  19   0   1    0.40    4.32
 -19   0  -1   -9.57    3.83
  19   0   1    4.70    4.58
  20   0   1    3.56    6.83
  20   0   1   -8.78    7.17
  20   0   1    5.94    4.83
  20   0   1    4.23    4.93
 -20   0  -1    7.58    5.07
 -20   0  -1    2.00    4.62
  21  -1  -1   17.44    7.73
  21  -1  -1   -4.38    8.30
 -21  -1   1    8.97    5.85
  21  -1  -1    8.92    5.46
 -21  -1   1   29.49    5.78
  21   1  -1   13.17    5.47
 -21   1   1   16.37    5.88
  21   1  -1   18.15    7.75
 -21   1   1   14.73    5.92
  21   1  -1   -6.88    7.95
  20  -1  -1   51.67    9.67
  20  -1  -1   18.80    8.73
  20  -1  -1   24.95    5.91
 -20  -1   1   32.11    5.63
 -20  -1   1   43.50    6.72
  20   1  -1   18.89    8.54
  20   1  -1   43.74    8.09
  20   1  -1   37.92    6.52
  20   1  -1   38.41    7.95
  20   1  -1   31.82    6.44
 -20   1   1   39.79    6.61
  19  -1  -1    2.33    6.50
  19  -1  -1    6.45    4.74
 -19  -1   1    8.30    4.61
 -19  -1   1    9.31    4.69
  19  -1  -1   12.87    7.00
  19   1  -1    0.53    7.72
 -19   1   1    3.81    4.67
  19   1  -1   13.50    6.33
  19   1  -1    8.00    5.25
  19   1  -1   21.49    5.51
  19   1  -1   -0.13    4.08
  18  -1  -1   24.04    7.27
  18  -1  -1   11.46    6.72
  18  -1  -1   13.70    4.98
  18  -1  -1   11.16    4.53
 -18  -1   1   17.82    5.48
  18  -1  -1   13.99    4.42
 -18  -1   1    8.91    4.38
  18   1  -1    4.57    6.56
 -18   1   1   19.83    5.20
  18   1  -1   19.19    4.96
  18   1  -1   14.20    4.63
  18   1  -1   12.37    6.05
  18   1  -1   11.52    5.00
  17  -1  -1    3.09    6.10
  17  -1  -1    2.16    3.67
 -17  -1   1   -5.00    3.44
 -17  -1   1   -1.96    3.31
  17  -1  -1    2.72    3.80
  17  -1  -1    5.47    6.49
  17  -1  -1    1.26    3.89
  17   1  -1   10.96    6.16
  17   1  -1   -1.88    5.81
 -17   1   1    5.00    4.31
  17   1  -1    2.95    3.60
  17   1  -1   -2.06    4.12
  17   1  -1    3.71    3.82
  16  -1  -1   23.60    4.68
  16  -1  -1   16.77    4.10
 -16  -1   1   21.34    4.30
  16  -1  -1   25.37    4.97
  16  -1  -1   24.59    6.59
 -16  -1   1   20.41    4.67
  16  -1  -1   15.34    6.56
  16   1  -1   16.47    7.09
  16   1  -1   29.69    5.80
  16   1  -1   24.63    6.14
 -16   1   1   22.04    4.99
  16   1  -1   28.76    4.84
  16   1  -1   24.75    4.84
  15  -1  -1  100.70    8.63
  15  -1  -1   97.44    6.98
  15  -1  -1   96.91    6.66
  15  -1  -1   85.73    8.90
 -15  -1   1  107.29    6.92
 -15  -1   1  105.65    7.00
  15  -1  -1   96.19    6.79
  15   1  -1   91.00    6.71
 -15   1   1   94.17    7.05
  15   1  -1  101.91    6.76
  15   1  -1   96.14    7.07
  15   1  -1   91.90    8.87
  15   1  -1   95.94    8.63
  14  -1  -1   69.77    5.57
  14  -1  -1   57.02    5.65
  14  -1  -1   74.01    8.02
 -14  -1   1   64.10    3.71
  14  -1  -1   74.28    8.16
 -14  -1   1   59.07    5.11
  14  -1  -1   67.55    5.71
 -14  -1   1   59.70    5.87
  14   1  -1   63.32    5.84
 -14   1   1   77.14    6.56
  14   1  -1   70.62    7.76
  14   1  -1   81.03    8.26
 -14   1   1   61.00    3.65
  14   1  -1   52.53    5.40
  14   1  -1   70.84    5.70
  13  -1  -1    9.09    3.11
  13  -1  -1    1.92    2.80
 -13  -1   1    7.78    3.13
  13  -1  -1    9.06    4.72
  13  -1  -1    8.68    4.13
  13  -1  -1    9.61    3.52
 -13  -1   1    7.47    3.07
 -13  -1   1    4.79    1.86
 -13   1   1    7.92    1.96
  13   1  -1    7.36    4.25
  13   1  -1    7.48    3.07
  13   1  -1    7.22    3.00
  13   1  -1   10.87    4.33
  13   1  -1    6.11    3.92
 -13   1   1    3.40    3.18
  12  -1  -1   15.52    4.42
 -12  -1   1   14.79    2.12
  12  -1  -1   19.99    4.57
  12  -1  -1   18.13    3.23
  12  -1  -1   16.14    3.35
 -12  -1   1   17.02    3.21
 -12  -1   1    7.63    3.12
  12   1  -1   20.24    3.48
  12   1  -1   11.39    3.04
  12   1  -1   16.27    3.71
  12   1  -1   13.05    4.38
  12   1  -1   15.08    4.20
 -12   1   1   21.60    3.52
 -12   1   1   15.31    2.15
 -11  -1   1   88.93    5.14
  11  -1  -1   78.36    6.61
 -11  -1   1   93.82    4.01
  11  -1  -1   82.13    5.10
  11  -1  -1   86.95    5.06
 -11  -1   1   81.31    4.12
  11  -1  -1   83.95    6.08
  11   1  -1   89.06    6.42
 -11   1   1   85.68    4.00
  11   1  -1   89.69    5.14
  11   1  -1   73.80    4.90
  11   1  -1   87.01    6.49
 -11   1   1   75.14    4.93
  11   1  -1   89.60    5.53
 -10  -1   1  203.35    7.54
 -10  -1   1  203.53    6.62
 -10  -1   1  204.80    6.69
  10  -1  -1  203.13    9.42
  10  -1  -1  219.26    8.20
  10  -1  -1  211.65    7.87
  10  -1  -1  196.59    8.65
  10   1  -1  197.66    7.76
 -10   1   1  209.35    6.75
 -10   1   1  195.34    7.75
  10   1  -1  213.71    9.26
  10   1  -1  219.32    8.57
  10   1  -1  202.82    7.72
  10   1  -1  202.48    8.99
  -9  -1   1   10.34    1.67
   9  -1  -1    4.99    2.24
   9  -1  -1    8.56    2.26
   9  -1  -1    7.43    3.17
   9  -1  -1   11.72    3.09
  -9  -1   1    8.75    2.27
  -9  -1   1    6.94    1.51
   9   1  -1    5.50    2.13
   9   1  -1   11.11    3.29
   9   1  -1    7.28    2.60
   9   1  -1    9.37    2.21
  -9   1   1    9.00    1.69
  -9   1   1    9.86    2.39
   9   1  -1    9.09    3.03
  -8  -1   1    2.11    1.82
   8  -1  -1    1.14    1.89
   8  -1  -1   -0.44    0.86
  -8  -1   1   -0.06    1.17
  -8  -1   1    0.45    1.24
   8  -1  -1    2.08    2.73
   8  -1  -1    2.31    1.89
  -8  -1   1    0.49    0.55
   8  -1  -1    1.12    2.59
   8   1  -1    3.03    2.13
   8   1  -1   -0.56    2.58
   8   1  -1    1.96    1.79
  -8   1   1    0.35    1.31
   8   1  -1    3.19    2.75
  -8   1   1    3.44    1.88
   8   1  -1   -1.33    1.67
  -8   1   1    0.96    0.87
   7  -1  -1  196.82    8.28
  -7  -1   1  210.06    6.93
   7  -1  -1  210.51    5.89
   7  -1  -1  216.85    7.79
  -7  -1   1  218.07    6.43
  -7  -1   1  218.38    6.26
   7  -1  -1  216.82    7.35
   7  -1  -1  208.73    7.12
  -7   1   1  214.39    5.88
  -7   1   1  198.83    7.08
   7   1  -1  199.61    7.08
   7   1  -1  208.77    7.05
  -7   1   1  213.05    6.45
   7   1  -1  222.04    6.47
   7   1  -1  223.65    8.03
   7   1  -1  209.99    7.63
   7   1  -1  205.83    8.11
  -6  -1   1  245.32    7.59
   6  -1  -1  252.59    8.93
  -6  -1   1  259.41    6.94
  -6  -1   1  248.35    7.18
   6  -1  -1  242.85    6.75
   6  -1  -1  240.77    7.88
   6  -1  -1  257.65    8.31
   6  -1  -1  249.01    7.66
   6   1  -1  257.16    8.56
   6   1  -1  243.20    8.66
  -6   1   1  253.43    7.23
  -6   1   1  267.62    6.81
   6   1  -1  237.81    7.73
  -6   1   1  253.50    8.22
  -6   1   1  253.29    7.68
  -6   1   1  255.92    7.85
   6   1  -1  255.63    7.24
   6   1  -1  249.71    8.14
   6   1  -1  236.65    7.53
  -5  -1   1 1562.73   38.70
  -5  -1   1 1590.43   38.38
  -5  -1   1 1586.14   39.27
   5  -1  -1 1596.14   38.98
   5  -1  -1 1585.50   38.09
   5  -1  -1 1596.31   39.90
  -5  -1   1 1520.79   38.64
   5  -1  -1 1664.38   38.90
   5  -1  -1 1652.13   39.31
  -5   1   1 1669.88   38.84
  -5   1   1 1640.40   39.40
   5   1  -1 1619.76   38.80
   5   1  -1 1595.07   38.40
   5   1  -1 1583.26   39.35
  -5   1   1 1542.22   38.84
   5   1  -1 1520.59   38.80
  -5   1   1 1575.05   39.10
  -5   1   1 1619.46   38.07
  -5   1   1 1564.21   38.41
   5   1  -1 1543.90   39.19
   5   1  -1 1532.60   39.63
  -4  -1   1  111.18    3.72
   4  -1  -1  112.45    4.01
  -4  -1   1  121.65    4.05
   4  -1  -1  116.31    3.56
  -4  -1   1  117.79    4.06
  -4  -1   1  120.22    4.54
   4  -1  -1  117.85    4.11
   4  -1  -1  113.10    4.42
  -4  -1   1  116.61    3.97
   4  -1  -1  115.19    4.78
   4  -1  -1  116.31    4.11
  -4  -1   1  110.31    4.31
  -4   1   1  118.41    4.17
  -4   1   1  114.80    4.04
   4   1  -1  111.52    4.05
   4   1  -1  113.63    3.97
   4   1  -1  119.94    3.84
   4   1  -1  107.26    4.73
  -4   1   1  113.25    4.08
  -4   1   1  112.38    3.76
  -4   1   1  115.01    3.54
  -4   1   1  116.22    4.54
   4   1  -1  114.61    4.48
   4   1  -1  114.87    4.04
   4   1  -1  112.86    4.38
  -4   1   1  121.06    4.34
  -3  -1   1  665.94   17.34
  -3  -1   1  691.98   17.21
  -3  -1   1  689.09   16.58
  -3  -1   1  672.78   16.98
  -3  -1   1  681.25   16.88
   3  -1  -1  691.07   17.01
   3  -1  -1  671.27   17.69
   3  -1  -1  690.07   16.80
   3  -1  -1  707.96   17.05
  -3  -1   1  708.88   17.68
   3  -1  -1  690.67   17.15
  -3  -1   1  684.21   16.98
   3  -1  -1  692.91   17.12
  -3  -1   1  659.93   16.92
   3   1  -1  690.60   17.21
   3   1  -1  675.74   16.98
  -3   1   1  682.67   17.60
   3   1  -1  637.05   16.98
  -3   1   1  694.88   16.79
  -3   1   1  688.78   17.06
   3   1  -1  702.91   18.15
  -3   1   1  683.38   17.08
   3   1  -1  669.18   17.60
  -3   1   1  710.64   16.95
   3   1  -1  664.70   16.87
   3   1  -1  661.81   17.35
  -3   1   1  706.75   17.13
  -3   1   1  697.15   17.02
   2  -1  -1  185.37    5.18
  -2  -1   1  191.74    5.55
   2  -1  -1  186.92    4.75
  -2  -1   1  188.76    5.16
  -2  -1   1  189.69    5.19
  -2  -1   1  195.43    5.11
   2  -1  -1  189.51    5.10
   2  -1  -1  194.68    5.16
  -2  -1   1  181.31    5.10
   2  -1  -1  181.80    5.13
   2  -1  -1  184.36    5.65
  -2  -1   1  190.36    5.03
   2  -1  -1  195.98    5.13
  -2  -1   1  189.03    5.21
  -2  -1   1  189.65    5.62
  -2   1   1  199.98    6.38
   2   1  -1  189.46    5.14
  -2   1   1  194.61    5.12
  -2   1   1  179.52    5.12
   2   1  -1  184.54    5.10
  -2   1   1  187.42    5.13
  -2   1   1  196.34    5.15
   2   1  -1  186.06    5.59
   2   1  -1  185.12    5.01
   2   1  -1  184.47    5.18
   2   1  -1  193.12    5.22
   2   1  -1  191.14    5.17
   2   1  -1  195.58    5.56
  -2   1   1  193.14    5.21
   1  -1  -1 1539.08   36.44
  -1  -1   1 1493.55   37.24
  -1  -1   1 1473.97   36.41
  -1  -1   1 1552.49   37.81
  -1  -1   1 1497.87   36.62
   1  -1  -1 1511.30   36.55
   1  -1  -1 1487.91   37.38
   1  -1  -1 1618.83   36.93
   1  -1  -1 1580.90   36.57
  -1  -1   1 1567.47   37.18
  -1  -1   1 1489.47   36.49
   1  -1  -1 1498.40   36.55
   1  -1  -1 1527.06   36.33
   1   1  -1 1639.28   37.09
  -1   1   1 1531.30   36.32
  -1   1   1 1560.87   36.44
  -1   1   1 1497.60   36.68
   1   1  -1 1536.77   36.76
   1   1  -1 1528.68   36.63
  -1   1   1 1511.85   37.03
  -1   1   1 1427.88   36.51
  -1   1   1 1559.28   36.58
   1   1  -1 1511.24   37.81
   1   1  -1 1564.70   36.95
   1   1  -1 1532.91   36.77
  -1   1   1 1607.23   36.71
  -1   1   1 1522.65   36.93
   0  -1  -1  117.93    3.36
   0  -1  -1  121.68    3.56
   0  -1  -1  122.56    3.46
   0  -1   1  116.09    3.73
   0  -1  -1  128.16    3.05
   0  -1   1  126.33    3.36
   0  -1  -1  113.16    3.32
   0  -1   1  121.46    3.19
   0  -1   1  132.86    3.42
   0  -1   1  121.54    3.66
   0  -1   1  126.84    3.39
   0  -1   1  121.35    3.37
   0  -1   1  119.76    3.37
   0  -1   1  124.43    3.37
   0   1  -1  123.17    3.39
   0   1   1  118.58    3.43
   0   1  -1  124.75    3.36
   0   1  -1  128.92    3.39
   0   1  -1  127.37    3.39
   0   1   1  120.92    3.51
   0   1  -1  119.93    3.21
   0   1   1  121.28    3.01
   1  -1   1   27.37    0.98
   1  -1   1   25.93    1.87
   1  -1   1   26.51    1.67
  -1  -1  -1   28.82    1.60
   1  -1   1   26.36    1.42
  -1  -1  -1   28.72    1.14
  -1  -1  -1   28.49    1.03
  -1  -1  -1   31.24    1.32
  -1  -1  -1   26.90    1.42
   1  -1   1   29.54    1.41
  -1  -1  -1   28.26    1.44
  -1  -1  -1   28.20    1.30
   1  -1   1   26.59    1.80
   1   1   1   31.54    1.42
  -1   1  -1   27.52    1.39
  -1   1  -1   26.59    1.38
  -1   1  -1   27.51    0.98
  -1   1  -1   27.13    1.39
   1   1   1   28.26    0.92
   1   1   1   29.03    1.08
   1   1   1   29.69    1.37
  -1   1  -1   25.76    1.57
  -1   1  -1   30.28    1.98
   1   1   1   29.08    1.31
   1   1   1   27.70    1.04
  -1   1  -1   27.67    1.70
   1   1   1   26.81    1.62
  -1   1  -1   27.46    1.25
   2  -1   1 1285.05   31.43
  -2  -1  -1 1281.61   30.48
  -2  -1  -1 1238.90   30.41
  -2  -1  -1 1262.44   30.89
  -2  -1  -1 1268.74   30.94
  -2  -1  -1 1262.14   31.21
   2  -1   1 1304.76   30.83
  -2  -1  -1 1234.47   30.63
   2  -1   1 1264.34   31.37
   2  -1   1 1365.30   30.99
   2  -1   1 1258.69   30.90
  -2  -1  -1 1314.61   30.63
   2  -1   1 1253.56   31.04
   2   1   1 1250.27   30.48
   2   1   1 1261.73   31.26
   2   1   1 1294.17   30.48
  -2   1  -1 1306.29   31.85
   2   1   1 1271.89   30.57
   2   1   1 1271.24   30.51
   2   1   1 1260.43   30.98
  -2   1  -1 1347.42   31.43
  -2   1  -1 1241.83   31.37
   2   1   1 1254.24   30.61
   2   1   1 1325.52   30.46
  -2   1  -1 1283.24   30.78
  -2   1  -1 1284.29   30.86
  -3  -1  -1  256.26    7.36
   3  -1   1  256.33    7.24
   3  -1   1  268.51    7.89
  -3  -1  -1  256.77    6.56
  -3  -1  -1  259.00    7.10
  -3  -1  -1  256.51    7.49
   3  -1   1  252.58    7.42
  -3  -1  -1  263.53    6.69
  -3  -1  -1  264.29    6.91
  -3  -1  -1  260.81    6.64
   3  -1   1  263.40    8.08
  -3  -1  -1  251.30    7.75
   3  -1   1  262.83    7.36
   3   1   1  264.73    6.67
  -3   1  -1  265.54    7.20
  -3   1  -1  272.09    7.87
  -3   1  -1  276.74    7.70
  -3   1  -1  269.16    7.37
  -3   1  -1  262.29    7.43
   3   1   1  258.98    6.55
   3   1   1  260.05    6.66
   3   1   1  258.25    7.57
   3   1   1  246.85    7.80
   3   1   1  249.90    7.01
   3   1   1  259.72    7.01
   3   1   1  250.68    7.08
  -4  -1  -1   84.40    2.77
  -4  -1  -1   86.66    3.79
   4  -1   1   80.29    3.52
  -4  -1  -1   85.44    3.64
  -4  -1  -1   81.34    2.39
   4  -1   1   82.17    4.07
  -4  -1  -1   80.23    2.64
  -4  -1  -1   85.99    3.17
   4  -1   1   80.57    3.91
   4  -1   1   78.36    3.39
   4  -1   1   85.09    4.41
  -4   1  -1   81.11    3.55
   4   1   1   82.51    2.70
   4   1   1   84.33    3.39
   4   1   1   81.62    4.15
  -4   1  -1   79.40    3.60
   4   1   1   86.50    4.13
  -4   1  -1   78.73    3.30
   4   1   1   88.99    3.25
   4   1   1   86.84    2.77
   4   1   1   78.64    3.18
  -4   1  -1   83.25    3.90
   5  -1   1  261.69    6.90
   5  -1   1  270.67    9.11
  -5  -1  -1  274.79    6.92
   5  -1   1  265.39    8.44
  -5  -1  -1  257.42    7.57
   5  -1   1  257.96    8.36
  -5  -1  -1  271.04    8.12
  -5  -1  -1  268.52    7.12
   5  -1   1  257.46    8.00
   5  -1   1  264.80    7.90
   5   1   1  257.03    8.54
   5   1   1  264.20    7.12
   5   1   1  261.07    7.77
   5   1   1  256.40    8.72
  -5   1  -1  292.42    8.41
  -5   1  -1  261.47    8.00
   5   1   1  257.14    7.68
  -5   1  -1  262.21    6.96
  -5   1  -1  259.30    8.29
   5   1   1  256.21    6.94
   6  -1   1   -0.01    0.73
  -6  -1  -1    0.03    1.30
   6  -1   1    2.40    2.52
   6  -1   1    0.35    1.61
  -6  -1  -1   -0.03    1.35
   6  -1   1    0.26    1.64
   6  -1   1    0.82    2.18
   6  -1   1    0.70    1.56
  -6  -1  -1    0.72    0.85
  -6  -1  -1    1.17    0.93
   6   1   1    0.79    0.89
  -6   1  -1    0.80    1.63
   6   1   1    3.80    2.22
   6   1   1    0.19    2.12
   6   1   1    0.89    0.96
  -6   1  -1    0.23    0.88
   6   1   1    0.67    1.41
   6   1   1   -1.29    1.41
  -7  -1  -1  636.68   15.56
   7  -1   1  620.41   16.93
   7  -1   1  604.76   17.65
   7  -1   1  626.82   15.32
  -7  -1  -1  631.10   15.99
   7  -1   1  631.06   17.46
  -7  -1  -1  604.85   17.11
  -7  -1  -1  623.48   16.57
   7  -1   1  638.14   17.19
   7  -1   1  622.61   18.50
   7   1   1  624.66   15.65
  -7   1  -1  624.69   15.61
   7   1   1  622.18   18.23
  -7   1  -1  643.99   17.03
   7   1   1  639.18   16.03
   7   1   1  619.45   18.02
   7   1   1  601.84   16.86
   7   1   1  611.49   16.75
  -8  -1  -1  134.17    5.37
   8  -1   1  138.34    7.32
  -8  -1  -1  132.86    5.90
   8  -1   1  148.53    6.91
   8  -1   1  138.35    3.95
   8  -1   1  138.25    5.77
  -8  -1  -1  139.35    4.85
  -8  -1  -1  144.64    4.37
   8  -1   1  138.66    5.94
   8  -1   1  143.96    6.21
   8   1   1  141.17    4.43
   8   1   1  134.82    6.92
   8   1   1  142.02    6.90
   8   1   1  136.77    5.60
  -8   1  -1  146.35    5.99
   8   1   1  132.58    5.63
  -8   1  -1  145.57    4.47
   9  -1   1    3.68    2.07
   9  -1   1    4.16    2.04
  -9  -1  -1    1.89    1.93
   9  -1   1    4.24    0.71
  -9  -1  -1    2.73    1.07
  -9  -1  -1    3.46    1.28
   9  -1   1    3.51    1.94
   9  -1   1    3.88    3.17
   9  -1   1    1.72    2.93
  -9  -1  -1    6.59    2.34
   9   1   1    4.96    3.33
   9   1   1    2.22    2.86
   9   1   1    3.49    1.88
  -9   1  -1    3.59    1.16
  -9   1  -1    6.97    2.29
   9   1   1    5.38    1.19
   9   1   1    2.96    1.92
 -10  -1  -1    3.64    2.31
 -10  -1  -1    4.20    2.28
  10  -1   1    5.79    2.42
  10  -1   1    3.92    3.40
  10  -1   1    4.19    3.10
 -10  -1  -1    5.32    1.51
 -10  -1  -1    5.83    1.20
  10  -1   1    2.59    2.26
  10   1   1    5.44    3.35
  10   1   1    4.98    3.13
 -10   1  -1    2.79    2.30
  10   1   1    3.89    2.91
  10   1   1    4.07    1.18
  10   1   1    5.00    2.20
  10   1   1    2.77    2.18
 -10   1  -1    5.26    1.22
 -11  -1  -1    2.03    2.24
 -11  -1  -1    1.29    2.15
  11  -1   1    0.67    2.34
 -11  -1  -1    1.17    1.10
  11  -1   1    1.59    3.54
  11  -1   1    0.96    3.12
 -11  -1  -1   -2.07    1.16
  11  -1   1    0.97    2.28
  11   1   1   -1.04    1.07
 -11   1  -1    2.25    1.14
 -11   1  -1    3.19    2.62
  11   1   1   -1.89    3.03
  11   1   1    3.34    3.56
  11   1   1    1.28    3.32
  11   1   1   -0.87    2.14
  11   1   1   -3.39    2.06
  12  -1   1  154.65    8.83
  12  -1   1  156.75    7.77
  12  -1   1  166.31    9.76
 -12  -1  -1  163.47    5.31
 -12  -1  -1  174.59    7.45
 -12  -1  -1  167.10    7.90
  12  -1   1  171.46    7.79
  12   1   1  169.00    7.69
  12   1   1  170.94    8.55
  12   1   1  173.29    9.48
 -12   1  -1  180.10    5.48
 -12   1  -1  167.61    7.58
  12   1   1  168.29    7.60
  12   1   1  189.48    9.88
  13  -1   1  264.64   10.46
  13  -1   1  270.46   10.76
 -13  -1  -1  246.87   10.47
 -13  -1  -1  272.42   10.04
 -13  -1  -1  255.14    7.95
  13  -1   1  277.04   12.24
  13  -1   1  281.19   13.15
  13   1   1  273.93   12.55
  13   1   1  258.08   10.24
  13   1   1  277.69   11.57
  13   1   1  286.49   12.82
 -13   1  -1  262.19   10.25
  13   1   1  257.55   10.37
 -13   1  -1  255.43    9.24
  14  -1   1  114.67    6.98
  14  -1   1   97.20    8.35
  14  -1   1  101.16    9.34
  14  -1   1  106.69    7.08
 -14  -1  -1  109.60    6.30
 -14  -1  -1  100.31    6.89
  14   1   1  112.57    9.01
 -14   1  -1  100.67    6.57
  14   1   1  115.35    9.30
  14   1   1  110.94    6.78
  14   1   1  115.41    7.75
  14   1   1  105.30    6.83
  15  -1   1   22.12    6.73
 -15  -1  -1   34.59    4.86
 -15  -1  -1   21.38    4.79
  15  -1   1   19.72    4.33
  15  -1   1   23.81    4.33
  15  -1   1   27.40    6.88
  15   1   1   28.79    6.03
  15   1   1   21.52    6.21
  15   1   1   27.56    4.32
  15   1   1   25.45    4.52
  15   1   1   18.73    6.17
 -15   1  -1   28.33    4.89
  16  -1   1    2.62    5.95
  16  -1   1   -0.25    3.55
 -16  -1  -1    3.54    3.71
  16  -1   1    8.39    3.81
  16  -1   1    9.82    4.78
  16  -1   1   -0.39    5.99
 -16  -1  -1   -1.92    3.31
  16   1   1    4.93    5.49
  16   1   1    8.84    3.85
  16   1   1    9.77    5.20
  16   1   1   -5.87    6.06
 -16   1  -1    7.41    4.14
  16   1   1    3.64    3.55
  17  -1   1    5.43    6.35
 -17  -1  -1   -2.02    3.64
  17  -1   1   -1.20    6.67
  17  -1   1    1.87    4.40
  17  -1   1   -1.02    3.65
  17  -1   1    6.84    4.04
 -17  -1  -1   -3.32    3.47
  17   1   1   -4.04    5.27
  17   1   1    1.27    6.81
 -17   1  -1    3.33    4.23
  17   1   1    3.36    5.06
  17   1   1    0.83    3.78
  17   1   1    0.56    4.04
 -18  -1  -1   37.91    6.25
  18  -1   1   22.23    8.08
  18  -1   1   31.66    5.87
  18  -1   1   49.62    8.95
 -18  -1  -1   26.89    4.78
  18  -1   1   34.92    5.72
  18  -1   1   46.52    6.80
  18   1   1   38.99    8.60
  18   1   1   30.97    6.68
  18   1   1   35.42    5.92
  18   1   1   51.80    9.15
 -18   1  -1   32.38    5.79
  18   1   1   43.63    6.15
 -19  -1  -1    4.43    4.99
  19  -1   1  -13.31    6.15
  19  -1   1    5.96    4.95
  19  -1   1    4.31    4.77
 -19  -1  -1   -2.48    3.61
  19  -1   1    9.61    8.07
  19   1   1    0.18    7.41
 -19   1  -1   -0.89    4.28
  19   1   1    3.90    4.85
  19   1   1   14.41    7.59
 -19   1  -1   12.38    4.83
  19   1   1   -1.38    3.95
  19   1   1    6.66    4.81
  20  -1   1    8.27    5.07
  20  -1   1   -2.11    7.36
  20  -1   1    7.89    7.51
 -20  -1  -1    1.73    4.84
 -20  -1  -1    7.99    4.45
  20   1   1    3.00    4.77
 -20   1  -1    3.14    4.83
  20   1   1    1.00    4.67
  20   1   1   23.78    8.26
 -20   1  -1    2.60    4.31
  20   1   1    8.51    5.31
  20   1   1   -3.50    7.56
 -20  -2   1    3.39    4.38
  20  -2  -1   -1.06    6.61
  20  -2  -1  -10.84    6.43
  20  -2  -1    5.41    4.92
 -20  -2   1    5.33    4.80
  20   2  -1   -0.13    4.40
  20   2  -1   -5.86    4.39
  20   2  -1  -15.89    6.60
 -20   2   1    4.94    4.66
  20   2  -1    1.39    5.15
  20   2  -1   -3.25    5.14
  19  -2  -1   33.68    7.82
 -19  -2   1   45.88    6.87
  19  -2  -1   50.30    6.94
 -19  -2   1   41.36    5.93
  19  -2  -1   50.73    9.13
  19   2  -1   52.71    6.91
  19   2  -1   46.80    8.32
 -19   2   1   41.88    6.30
  19   2  -1   41.31    7.46
  19   2  -1   30.26    8.78
  19   2  -1   43.94    6.43
  18  -2  -1   15.63    4.88
 -18  -2   1    8.98    4.47
 -18  -2   1   24.83    4.52
  18  -2  -1   10.03    6.59
  18  -2  -1    7.65    7.06
  18   2  -1   21.42    6.82
 -18   2   1    6.72    4.50
  18   2  -1    7.59    4.46
  18   2  -1    9.54    7.16
  18   2  -1   15.43    4.66
  18   2  -1   22.62    6.31
  17  -2  -1   81.60    6.94
 -17  -2   1   98.27    8.21
  17  -2  -1   98.89    9.40
  17  -2  -1   93.95   10.26
  17  -2  -1   94.31    7.75
  17  -2  -1   97.08    7.22
 -17  -2   1  103.15    7.21
  17   2  -1   93.86    7.48
 -17   2   1  103.76    7.53
  17   2  -1   96.16    8.05
  17   2  -1  106.00    9.49
  17   2  -1   97.73    7.44
  17   2  -1   94.26   10.43
  16  -2  -1    8.72    5.36
  16  -2  -1    9.26    3.09
 -16  -2   1    0.93    3.29
  16  -2  -1   15.72    6.28
 -16  -2   1    7.94    3.94
  16  -2  -1   11.35    3.97
  16  -2  -1    9.61    3.94
  16   2  -1   10.75    3.93
  16   2  -1    4.61    4.94
 -16   2   1    8.05    4.27
  16   2  -1   12.05    4.10
  16   2  -1    1.45    5.60
  16   2  -1    6.89    5.03
  15  -2  -1    9.07    5.49
  15  -2  -1   11.39    3.96
 -15  -2   1   12.88    4.07
  15  -2  -1   13.57    5.94
 -15  -2   1   19.32    4.15
  15  -2  -1   11.31    3.78
  15  -2  -1   11.76    3.59
  15   2  -1   16.22    5.54
  15   2  -1   14.70    4.12
  15   2  -1    7.97    3.70
  15   2  -1   13.68    5.83
  15   2  -1   14.74    4.74
 -15   2   1   15.09    4.41
  14  -2  -1  190.57    9.09
  14  -2  -1  199.70   11.44
 -14  -2   1  190.79    8.80
  14  -2  -1  170.07    8.43
 -14  -2   1  185.63    8.09
  14  -2  -1  168.90    9.85
 -14  -2   1  182.85    6.56
  14   2  -1  189.65    9.76
  14   2  -1  167.73    8.36
  14   2  -1  169.49    8.41
  14   2  -1  184.81   10.88
  14   2  -1  200.13   10.52
 -14   2   1  178.11    8.65
 -14   2   1  180.27    6.79
 -13  -2   1   96.93    4.46
  13  -2  -1   95.27    6.09
 -13  -2   1   89.27    5.50
  13  -2  -1  107.32    7.51
  13  -2  -1   84.97    6.15
 -13  -2   1  112.35    6.45
  13  -2  -1   96.94    8.09
  13   2  -1   93.05    6.69
  13   2  -1   89.64    7.84
  13   2  -1   92.39    6.06
 -13   2   1   93.45    6.18
 -13   2   1   99.36    4.70
  13   2  -1   89.10    5.96
  13   2  -1   96.77    7.34
  12  -2  -1   42.82    6.16
  12  -2  -1   52.07    5.99
 -12  -2   1   45.78    4.40
  12  -2  -1   41.36    4.28
 -12  -2   1   41.09    1.99
 -12  -2   1   43.72    4.56
  12  -2  -1   48.55    5.00
 -12  -2   1   39.22    3.07
 -12   2   1   39.49    3.06
  12   2  -1   42.31    5.30
 -12   2   1   46.58    4.71
  12   2  -1   45.02    5.51
  12   2  -1   49.71    6.24
  12   2  -1   38.19    4.23
  12   2  -1   41.80    4.37
  11  -2  -1   92.14    3.57
 -11  -2   1   90.92    5.35
  11  -2  -1   89.48    5.35
 -11  -2   1   92.70    4.22
  11  -2  -1   86.51    6.05
 -11  -2   1   91.00    5.11
 -11  -2   1   91.39    3.07
  11  -2  -1   88.88    5.53
  11  -2  -1  103.92    7.28
  11   2  -1   89.17    6.18
  11   2  -1   98.70    5.42
  11   2  -1   89.10    5.29
  11   2  -1   97.26    6.91
  11   2  -1   93.88    6.34
 -11   2   1   85.86    5.33
 -11   2   1   90.83    4.32
 -10  -2   1   24.68    1.51
 -10  -2   1   33.62    3.30
  10  -2  -1   25.42    4.48
  10  -2  -1   25.55    3.41
 -10  -2   1   28.35    2.49
  10  -2  -1   29.64    4.36
  10  -2  -1   21.70    3.07
  10  -2  -1   27.48    2.09
 -10  -2   1   25.83    3.39
 -10  -2   1   27.44    1.24
  10   2  -1   28.34    3.27
 -10   2   1   23.98    2.57
 -10   2   1   25.01    3.38
  10   2  -1   27.82    4.48
  10   2  -1   34.05    4.54
  10   2  -1   33.39    4.42
  10   2  -1   31.40    3.43
  -9  -2   1   79.59    2.56
   9  -2  -1   99.33    5.61
   9  -2  -1   74.51    4.48
   9  -2  -1   82.96    6.09
   9  -2  -1   79.08    3.30
  -9  -2   1   82.93    4.59
  -9  -2   1   80.70    3.68
   9  -2  -1   81.50    4.54
  -9  -2   1   73.45    4.08
   9   2  -1   76.37    4.35
  -9   2   1   82.23    3.81
   9   2  -1   85.41    5.80
   9   2  -1   80.96    5.19
  -9   2   1   92.12    4.80
   9   2  -1   75.67    5.28
   9   2  -1   80.29    4.44
  -8  -2   1  230.95    7.62
  -8  -2   1  237.87    7.22
  -8  -2   1  225.74    7.95
   8  -2  -1  225.72    9.51
  -8  -2   1  246.43    5.95
   8  -2  -1  232.23    8.23
   8  -2  -1  221.54    7.96
   8  -2  -1  240.53    8.52
   8  -2  -1  227.82    6.87
  -8  -2   1  238.06    5.95
   8   2  -1  250.30    8.06
  -8   2   1  228.53    8.17
   8   2  -1  229.34    7.92
   8   2  -1  233.51    8.63
   8   2  -1  237.56    9.32
  -8   2   1  244.66    7.38
   8   2  -1  225.68    8.64
  -7  -2   1   44.29    2.70
   7  -2  -1   46.70    2.47
   7  -2  -1   44.78    4.52
  -7  -2   1   48.09    3.31
   7  -2  -1   51.68    3.53
   7  -2  -1   51.10    3.84
   7  -2  -1   46.15    3.34
  -7  -2   1   43.00    2.94
  -7   2   1   50.63    3.61
  -7   2   1   47.41    3.16
   7   2  -1   48.49    4.30
   7   2  -1   47.05    3.87
  -7   2   1   44.67    2.81
   7   2  -1   39.29    3.04
  -7   2   1   49.53    2.53
   7   2  -1   46.69    3.77
   7   2  -1   44.25    3.20
   6  -2  -1    5.67    1.80
  -6  -2   1    5.66    1.43
  -6  -2   1    3.55    1.68
   6  -2  -1    5.50    1.92
   6  -2  -1    6.07    1.43
   6  -2  -1    7.50    2.01
   6  -2  -1    4.81    2.63
  -6  -2   1    5.86    1.81
  -6   2   1    5.98    1.29
  -6   2   1    4.86    1.87
   6   2  -1    5.18    1.70
   6   2  -1    4.78    2.40
   6   2  -1    4.90    2.32
   6   2  -1    4.80    1.69
  -6   2   1    3.07    1.39
  -6   2   1    3.62    1.53
   6   2  -1    8.04    2.09
  -5  -2   1   25.52    2.51
   5  -2  -1   30.31    2.62
   5  -2  -1   28.40    2.05
   5  -2  -1   25.85    2.57
   5  -2  -1   33.81    3.52
   5  -2  -1   28.95    2.45
  -5  -2   1   30.30    2.19
  -5  -2   1   25.89    2.19
  -5  -2   1   28.14    1.17
  -5  -2   1   28.91    2.38
   5  -2  -1   28.13    1.97
   5   2  -1   27.55    2.35
   5   2  -1   29.46    2.63
  -5   2   1   26.65    2.54
   5   2  -1   33.70    3.37
   5   2  -1   27.86    2.41
  -5   2   1   23.09    2.01
  -5   2   1   28.58    2.36
  -5   2   1   26.44    2.31
   5   2  -1   28.30    3.25
   5   2  -1   25.01    2.21
   4  -2  -1  710.41   19.51
  -4  -2   1  733.59   18.48
  -4  -2   1  742.55   18.58
   4  -2  -1  718.35   18.39
   4  -2  -1  717.54   18.49
  -4  -2   1  716.07   18.37
   4  -2  -1  713.44   18.51
   4  -2  -1  755.55   18.50
  -4  -2   1  738.08   18.36
   4  -2  -1  721.55   18.69
  -4  -2   1  751.90   18.99
   4  -2  -1  725.00   18.10
  -4  -2   1  747.89   17.76
  -4   2   1  733.87   18.38
   4   2  -1  726.94   19.41
  -4   2   1  772.34   18.72
   4   2  -1  757.90   19.10
  -4   2   1  713.01   18.35
   4   2  -1  711.06   18.44
   4   2  -1  733.55   17.76
   4   2  -1  745.99   18.56
   4   2  -1  720.55   19.31
  -4   2   1  739.19   18.64
   4   2  -1  745.72   18.56
  -4   2   1  714.61   18.47
   4   2  -1  740.16   18.44
   3  -2  -1  172.74    5.46
   3  -2  -1  172.19    5.42
  -3  -2   1  185.27    5.35
   3  -2  -1  170.85    5.21
  -3  -2   1  179.97    5.28
  -3  -2   1  182.68    5.25
  -3  -2   1  188.58    5.15
   3  -2  -1  177.07    4.99
  -3  -2   1  186.16    5.08
   3  -2  -1  178.56    5.10
  -3  -2   1  180.74    5.99
   3  -2  -1  168.48    6.08
   3  -2  -1  176.40    5.34
  -3  -2   1  186.56    5.38
  -3  -2   1  177.52    5.38
  -3   2   1  174.11    5.36
  -3   2   1  173.17    6.07
   3   2  -1  177.37    5.03
   3   2  -1  178.39    6.05
  -3   2   1  171.79    4.99
   3   2  -1  180.52    5.31
  -3   2   1  176.32    5.37
  -3   2   1  170.44    4.99
  -3   2   1  183.19    5.34
   3   2  -1  186.43    5.43
  -3   2   1  170.40    5.12
   3   2  -1  180.66    5.31
  -3   2   1  180.97    5.36
   3   2  -1  171.42    5.30
  -3   2   1  174.27    6.32
   3   2  -1  181.59    5.40
   3   2  -1  179.40    5.10
   3   2  -1  186.79    6.19
  -2  -2   1    4.89    1.19
   2  -2  -1    9.01    1.44
  -2  -2   1    6.50    1.18
   2  -2  -1    8.78    1.27
  -2  -2   1    6.37    1.25
  -2  -2   1    6.21    1.70
  -2  -2   1    6.70    1.23
   2  -2  -1    7.71    1.27
  -2  -2   1    5.01    0.78
   2  -2  -1    7.79    1.13
  -2  -2   1    5.48    1.09
   2  -2  -1    6.11    1.23
   2  -2  -1    4.84    1.61
  -2  -2   1    6.52    1.21
   2  -2  -1    5.22    1.08
  -2  -2   1    5.53    1.17
   2  -2  -1    7.00    0.80
   2   2  -1    4.49    1.22
  -2   2   1    7.01    0.77
   2   2  -1    4.92    1.12
   2   2  -1    5.83    1.64
  -2   2   1    8.04    1.20
  -2   2   1    6.81    1.75
  -2   2   1    5.43    1.34
   2   2  -1    5.10    1.12
  -2   2   1    6.36    1.14
  -2   2   1    6.09    1.09
   2   2  -1    7.25    1.26
  -2   2   1    7.82    1.23
   2   2  -1    8.98    1.82
   2   2  -1    6.55    1.15
  -2   2   1    5.75    1.04
   2   2  -1    6.50    1.17
   1  -2  -1  903.83   21.44
  -1  -2   1  895.75   21.22
  -1  -2   1  861.98   21.42
  -1  -2   1  874.03   21.46
  -1  -2   1  874.63   21.22
   1  -2  -1  856.40   21.57
  -1  -2   1  893.73   21.94
   1  -2  -1  867.20   21.08
   1  -2  -1  872.26   21.54
  -1  -2   1  846.01   21.76
   1  -2  -1  883.88   21.32
  -1  -2   1  889.72   21.22
  -1  -2   1  850.59   21.28
  -1  -2   1  845.66   20.73
  -1  -2   1  867.52   21.25
   1  -2  -1  895.09   20.98
   1  -2  -1  867.77   21.13
   1   2  -1  872.60   21.26
  -1   2   1  881.48   22.03
  -1   2   1  900.60   21.13
  -1   2   1  857.19   21.03
   1   2  -1  886.20   21.46
   1   2  -1  891.22   21.22
  -1   2   1  847.66   21.28
   1   2  -1  853.50   21.27
  -1   2   1  893.35   21.42
   1   2  -1  844.77   21.27
  -1   2   1  896.26   21.10
   1   2  -1  874.40   21.77
  -1   2   1  886.47   22.16
  -1   2   1  841.91   21.50
   1   2  -1  882.66   21.91
   1   2  -1  872.95   21.22
   0  -2   1  804.79   19.77
   0  -2  -1  804.66   19.56
   0  -2   1  813.63   19.86
   0  -2  -1  816.22   20.27
   0  -2   1  794.65   19.81
   0  -2   1  823.23   19.75
   0  -2  -1  812.37   19.51
   0  -2  -1  807.34   19.92
   0  -2  -1  792.39   19.69
   0  -2   1  808.63   19.75
   0  -2   1  792.15   19.80
   0  -2   1  833.06   20.70
   0  -2   1  812.08   19.91
   0  -2  -1  801.64   20.14
   0  -2   1  802.90   20.34
   0  -2  -1  853.20   19.58
   0  -2  -1  791.80   19.96
   0   2  -1  819.18   19.85
   0   2   1  882.60   20.45
   0   2   1  817.32   21.54
   0   2  -1  816.20   20.36
   0   2   1  777.31   19.70
   0   2  -1  837.03   19.86
   0   2  -1  829.04   20.66
   0   2   1  826.74   20.25
   0   2   1  794.73   19.52
   0   2  -1  806.56   19.75
   0   2  -1  814.98   19.88
   0   2   1  817.15   20.26
   0   2  -1  822.01   19.80
   0   2   1  798.46   19.53
   0   2  -1  800.50   19.70
   0   2  -1  846.51   19.95
   0   2  -1  810.14   19.73
   0   2  -1  811.77   19.97
  -1  -2  -1  628.06   15.69
  -1  -2  -1  621.29   15.63
   1  -2   1  620.08   16.51
  -1  -2  -1  611.13   15.11
   1  -2   1  603.24   15.79
   1  -2   1  617.34   15.25
   1  -2   1  633.23   15.52
   1  -2   1  613.67   15.60
   1  -2   1  621.34   15.53
  -1  -2  -1  622.99   15.17
  -1  -2  -1  629.89   15.58
  -1  -2  -1  624.22   15.69
   1  -2   1  604.40   15.85
   1  -2   1  634.12   15.57
  -1  -2  -1  628.87   16.10
  -1  -2  -1  629.05   15.06
  -1   2  -1  623.15   15.93
   1   2   1  634.68   15.16
   1   2   1  665.96   16.13
  -1   2  -1  625.77   15.57
  -1   2  -1  640.08   15.54
  -1   2  -1  627.42   15.60
   1   2   1  609.46   15.63
   1   2   1  627.81   16.13
  -1   2  -1  633.53   15.26
   1   2   1  631.27   15.05
   1   2   1  643.66   15.77
   1   2   1  617.46   15.15
  -1   2  -1  612.46   15.78
  -2  -2  -1    6.57    1.84
   2  -2   1    7.87    1.38
  -2  -2  -1    8.10    1.07
   2  -2   1    8.08    1.96
  -2  -2  -1    9.71    1.49
  -2  -2  -1    5.75    1.31
   2  -2   1    6.91    1.76
  -2  -2  -1    7.74    0.78
   2  -2   1    8.42    1.26
  -2  -2  -1    6.73    1.73
   2  -2   1   11.22    1.46
  -2  -2  -1    7.53    1.26
  -2  -2  -1    7.10    1.18
   2  -2   1   10.48    2.10
   2  -2   1    7.81    0.99
  -2   2  -1    9.56    1.99
   2   2   1    8.01    1.17
  -2   2  -1    8.84    1.46
   2   2   1    6.76    1.79
   2   2   1    9.14    0.97
  -2   2  -1   10.29    1.36
   2   2   1    6.21    1.25
   2   2   1    7.03    1.98
   2   2   1    8.44    1.01
  -2   2  -1    7.91    0.98
  -2   2  -1    9.69    1.43
   2   2   1    9.98    1.67
   2   2   1    4.08    1.22
   2   2   1    6.36    1.12
   2   2   1    8.85    1.08
  -2   2  -1    8.80    1.68
  -2   2  -1    7.96    1.75
  -3  -2  -1  573.36   15.02
   3  -2   1  596.90   16.29
  -3  -2  -1  573.61   15.68
  -3  -2  -1  580.73   14.51
  -3  -2  -1  594.44   14.86
   3  -2   1  612.63   15.25
   3  -2   1  625.90   15.43
  -3  -2  -1  595.71   15.30
   3  -2   1  567.07   15.95
   3  -2   1  579.81   15.03
  -3  -2  -1  585.07   14.83
   3  -2   1  610.69   15.43
  -3  -2  -1  585.38   15.07
   3   2   1  594.29   14.79
   3   2   1  597.24   15.21
   3   2   1  564.45   15.77
  -3   2  -1  598.87   15.14
   3   2   1  588.80   14.85
   3   2   1  590.51   14.82
  -3   2  -1  642.43   17.24
  -3   2  -1  603.81   15.96
  -3   2  -1  585.74   14.51
  -3   2  -1  615.77   15.31
   3   2   1  570.21   15.94
   3   2   1  560.28   14.80
   3   2   1  566.82   14.69
  -3   2  -1  620.27   15.36
  -3   2  -1  609.55   15.49
  -4  -2  -1    6.14    1.64
   4  -2   1    4.63    1.95
  -4  -2  -1    6.22    1.71
   4  -2   1    6.48    1.86
  -4  -2  -1    5.51    1.39
   4  -2   1    5.89    1.30
   4  -2   1    6.16    1.44
  -4  -2  -1    6.35    1.18
  -4  -2  -1    8.91    1.20
   4  -2   1    7.06    2.26
  -4  -2  -1    5.58    1.15
   4  -2   1    6.60    1.68
   4  -2   1    5.25    1.59
   4   2   1    5.33    0.62
   4   2   1    7.23    1.41
   4   2   1    3.66    2.18
   4   2   1    7.78    1.40
   4   2   1    6.54    1.14
   4   2   1    8.83    1.47
  -4   2  -1    6.48    1.51
  -4   2  -1    7.37    1.76
   4   2   1    6.74    1.76
  -4   2  -1    7.40    1.35
   4   2   1    8.66    2.24
  -5  -2  -1   23.37    1.72
  -5  -2  -1   22.35    2.45
   5  -2   1   28.71    2.60
   5  -2   1   23.99    1.91
  -5  -2  -1   27.72    2.37
   5  -2   1   29.13    3.34
   5  -2   1   27.88    3.18
   5  -2   1   30.69    2.67
   5  -2   1   26.05    2.71
  -5  -2  -1   25.01    2.00
  -5  -2  -1   23.02    1.64
  -5   2  -1   21.84    2.21
   5   2   1   24.42    2.56
   5   2   1   26.24    2.33
   5   2   1   22.88    1.76
   5   2   1   27.36    3.25
   5   2   1   26.20    2.20
   5   2   1   29.29    3.19
  -5   2  -1   32.07    2.76
  -5   2  -1   26.20    2.76
  -6  -2  -1   32.78    2.37
  -6  -2  -1   26.52    1.93
   6  -2   1   29.68    3.22
   6  -2   1   26.57    3.17
   6  -2   1   27.24    2.74
  -6  -2  -1   30.79    1.69
   6  -2   1   28.69    2.07
   6  -2   1   29.86    3.00
  -6  -2  -1   33.96    3.03
   6  -2   1   34.39    4.14
   6   2   1   31.34    2.51
   6   2   1   35.92    3.29
   6   2   1   26.80    1.91
   6   2   1   32.47    3.81
   6   2   1   31.62    2.62
   6   2   1   34.62    3.82
  -6   2  -1   33.10    3.05
  -7  -2  -1  103.18    4.31
   7  -2   1  104.69    5.77
   7  -2   1  112.01    4.93
  -7  -2  -1  110.82    3.19
  -7  -2  -1  106.21    3.73
   7  -2   1  106.74    5.20
   7  -2   1  100.10    6.20
  -7  -2  -1  106.10    4.96
   7  -2   1  105.69    5.02
   7  -2   1  103.26    3.75
  -7   2  -1  100.33    4.81
   7   2   1  114.48    5.59
  -7   2  -1  102.79    3.85
   7   2   1  102.17    5.61
   7   2   1  107.05    4.54
   7   2   1  108.42    5.96
   7   2   1   99.24    4.62
   7   2   1  108.50    3.85
  -8  -2  -1    0.42    0.57
  -8  -2  -1    1.43    1.11
  -8  -2  -1    1.37    1.75
   8  -2   1    0.13    1.88
   8  -2   1   -0.13    1.89
  -8  -2  -1    0.42    1.87
   8  -2   1    0.30    1.86
   8  -2   1    0.67    1.10
   8  -2   1   -1.22    2.44
   8  -2   1    2.42    3.03
  -8  -2  -1    0.78    0.50
   8   2   1    2.32    1.66
  -8   2  -1    0.12    1.09
   8   2   1    2.43    2.77
   8   2   1    1.85    2.58
   8   2   1    3.41    2.66
   8   2   1    3.21    1.73
   8   2   1   -0.04    1.05
  -8   2  -1    2.09    2.11
  -9  -2  -1  145.69    4.69
   9  -2   1  140.59    6.22
  -9  -2  -1  146.11    5.69
   9  -2   1  145.72    7.98
   9  -2   1  141.05    4.57
  -9  -2  -1  141.72    4.06
  -9  -2  -1  144.00    6.38
   9  -2   1  154.49    7.12
   9  -2   1  147.61    6.39
   9  -2   1  149.32    7.19
   9   2   1  125.07    5.77
   9   2   1  135.58    5.84
  -9   2  -1  136.41    4.80
   9   2   1  143.70    7.18
   9   2   1  147.55    7.54
  -9   2  -1  142.52    6.26
   9   2   1  132.30    6.89
  10  -2   1  163.86    7.40
 -10  -2  -1  182.50    6.77
  10  -2   1  181.17    5.31
 -10  -2  -1  176.32    5.53
  10  -2   1  173.48    8.04
 -10  -2  -1  173.91    4.93
  10  -2   1  171.19    8.06
  10  -2   1  170.31    9.09
 -10  -2  -1  172.26    7.34
  10  -2   1  173.17    7.30
 -10   2  -1  173.96    5.67
  10   2   1  165.92    6.98
  10   2   1  179.06    7.04
  10   2   1  174.89    8.74
  10   2   1  186.98    8.57
 -10   2  -1  163.58    7.22
  10   2   1  169.45    8.17
  11  -2   1    8.62    4.11
  11  -2   1    3.02    1.03
 -11  -2  -1    7.37    2.56
  11  -2   1    2.31    2.45
 -11  -2  -1    5.77    2.62
 -11  -2  -1    4.80    0.92
 -11  -2  -1    4.92    1.39
  11  -2   1    5.64    3.40
  11  -2   1    5.34    2.72
  11   2   1    7.17    3.69
 -11   2  -1    4.60    1.44
 -11   2  -1    0.47    2.34
  11   2   1    1.46    2.24
  11   2   1    3.71    2.37
  11   2   1    8.11    3.54
  11   2   1    4.94    3.69
  12  -2   1   -1.45    4.07
  12  -2   1    0.74    3.66
 -12  -2  -1   -0.04    1.19
  12  -2   1   -1.33    2.39
 -12  -2  -1    0.49    2.60
  12  -2   1   -0.48    2.51
 -12  -2  -1   -1.21    2.52
  12   2   1    0.83    3.37
  12   2   1    0.02    3.72
  12   2   1    3.45    2.48
 -12   2  -1    1.37    2.66
  12   2   1    2.03    2.55
  12   2   1   -0.37    3.59
 -12   2  -1    0.36    1.35
  13  -2   1  148.56    7.63
  13  -2   1  141.29    8.89
 -13  -2  -1  156.90    7.88
  13  -2   1  141.77    7.84
  13  -2   1  167.11   10.56
 -13  -2  -1  140.77    6.88
 -13  -2  -1  147.87    5.09
  13   2   1  146.46    7.49
  13   2   1  145.79   10.12
  13   2   1  155.96    9.48
 -13   2  -1  148.46    6.17
  13   2   1  153.49    9.01
 -13   2  -1  154.19    8.00
  13   2   1  142.86    7.37
  14  -2   1   -3.09    4.78
 -14  -2  -1    2.51    3.23
  14  -2   1    5.70    4.72
  14  -2   1    5.31    3.47
  14  -2   1    4.71    3.11
 -14  -2  -1    2.04    2.97
  14   2   1   -0.79    3.75
  14   2   1    4.63    4.67
  14   2   1    4.70    5.07
  14   2   1    0.96    2.96
  14   2   1    1.93    3.12
 -14   2  -1    0.91    3.25
  15  -2   1   11.05    3.15
  15  -2   1    4.60    5.17
  15  -2   1    8.61    3.85
 -15  -2  -1   10.56    4.02
  15  -2   1    4.56    5.69
 -15  -2  -1    4.69    3.30
  15   2   1   11.13    5.89
 -15   2  -1   10.91    3.90
  15   2   1    7.02    4.50
  15   2   1   14.67    5.47
  15   2   1   10.35    3.87
  15   2   1    3.21    3.40
 -16  -2  -1   12.43    4.33
  16  -2   1   11.90    3.70
  16  -2   1    8.54    4.26
 -16  -2  -1   19.99    4.07
  16  -2   1   12.02    5.91
 -16  -2  -1   11.69    3.28
  16  -2   1   11.81    6.43
  16   2   1   11.78    5.77
  16   2   1   21.91    6.16
 -16   2  -1   18.91    4.87
  16   2   1   10.75    3.98
  16   2   1   13.41    4.33
  16   2   1    9.61    6.41
  17  -2   1   37.87    5.84
  17  -2   1   26.07    5.50
 -17  -2  -1   33.58    5.76
  17  -2   1   39.15    8.36
  17  -2   1   29.29    7.86
  17  -2   1   33.34    5.30
 -17  -2  -1   35.33    4.86
 -17  -2  -1   30.50    4.56
 -17   2  -1   34.79    5.64
  17   2   1   38.18    8.42
  17   2   1   40.14    5.66
  17   2   1   33.00    5.50
  17   2   1   40.79    7.68
  17   2   1   34.41    6.54
  18  -2   1   43.80   10.43
 -18  -2  -1   37.08    5.40
  18  -2   1   35.89    8.59
 -18  -2  -1   33.11    5.30
  18  -2   1   30.71    5.82
  18  -2   1   32.85    8.49
 -18  -2  -1   25.12    5.49
  18   2   1   30.12    9.30
  18   2   1   34.53    6.09
  18   2   1   32.44    6.75
  18   2   1   32.67    7.30
  18   2   1   29.31    5.51
 -18   2  -1   33.47    5.68
  19  -2   1    6.27    7.20
  19  -2   1    7.62    7.88
 -19  -2  -1   20.58    4.69
  19  -2   1   14.47    5.38
 -19  -2  -1   19.96    5.37
  19   2   1   27.45    5.74
  19   2   1    6.35    7.81
 -19   2  -1   13.73    4.90
  19   2   1   25.63    6.72
  19   2   1   15.97    5.28
  19   2   1   26.84    7.52
  20  -2   1   23.43    9.18
 -20  -2  -1    9.86    5.15
  20  -2   1    7.12    8.42
  20  -2   1   13.38    5.66
  20   2   1   -0.16    7.91
 -20   2  -1   11.01    5.18
  20   2   1   21.55    7.15
  20   2   1   14.37    5.51
  20   2   1   22.74    7.87
  20   2   1   15.23    5.41
  20  -3  -1   -6.00    7.14
 -20  -3   1    5.31    4.71
  20  -3  -1    7.56    4.89
 -20  -3   1    7.21    4.31
  20  -3  -1    5.58    7.31
 -20  -3   1    0.27    3.57
  20   3  -1   -6.87    7.36
 -20   3   1   12.89    5.35
  20   3  -1    5.83    6.67
  20   3  -1   19.63    6.85
  20   3  -1   10.32    5.20
  20   3  -1   12.61    5.19
 -19  -3   1   -1.50    4.18
 -19  -3   1   10.23    4.14
  19  -3  -1   15.91    7.26
 -19  -3   1   -0.83    3.86
  19  -3  -1  -11.14    5.60
  19  -3  -1   -1.00    4.22
  19   3  -1  -13.33    6.61
  19   3  -1    3.16    5.92
  19   3  -1    5.40    4.43
  19   3  -1   10.57    5.64
  19   3  -1   -0.71    4.16
 -19   3   1    4.26    4.93
 -18  -3   1   45.85    6.77
  18  -3  -1   46.24    7.68
  18  -3  -1   35.86    8.29
 -18  -3   1   48.65    5.74
  18  -3  -1   41.49    6.36
  18   3  -1   34.07    6.85
  18   3  -1   39.16    6.05
  18   3  -1   38.00    6.01
 -18   3   1   52.75    7.11
  18   3  -1   43.79    7.40
  18   3  -1   29.78    8.29
  17  -3  -1   18.33    4.87
  17  -3  -1   16.90    6.84
  17  -3  -1   10.08    6.40
 -17  -3   1   19.72    4.23
 -17  -3   1   14.79    4.65
  17   3  -1   15.81    4.65
  17   3  -1   18.39    6.13
  17   3  -1   21.22    4.80
  17   3  -1   20.72    7.41
  17   3  -1   13.96    6.03
 -17   3   1   24.31    5.21
  16  -3  -1    9.36    4.17
 -16  -3   1   11.24    4.17
  16  -3  -1    3.45    3.92
 -16  -3   1   12.05    3.80
  16  -3  -1    6.36    5.75
  16  -3  -1    4.68    5.60
  16   3  -1    3.04    6.00
  16   3  -1    9.58    5.10
 -16   3   1   11.34    4.30
  16   3  -1   13.87    4.21
  16   3  -1   11.15    4.00
  16   3  -1   17.62    5.33
 -15  -3   1   79.80    5.91
  15  -3  -1   69.45    6.03
 -15  -3   1   71.52    6.27
  15  -3  -1   68.28    6.88
  15  -3  -1   70.31    7.36
  15  -3  -1   67.44    8.67
  15   3  -1   72.45    8.97
  15   3  -1   78.16    7.55
  15   3  -1   77.43    7.24
  15   3  -1   79.40    6.31
 -15   3   1   72.52    6.37
  15   3  -1   78.64    6.54
  14  -3  -1   50.86    5.79
  14  -3  -1   28.84    4.34
 -14  -3   1   39.87    3.40
 -14  -3   1   37.71    4.66
 -14  -3   1   38.56    5.25
  14  -3  -1   35.47    6.34
  14  -3  -1   36.95    6.81
  14   3  -1   30.66    4.54
  14   3  -1   43.36    6.34
 -14   3   1   36.05    4.99
 -14   3   1   35.55    3.38
  14   3  -1   42.40    6.49
  14   3  -1   38.59    4.94
  14   3  -1   36.26    6.83
  13  -3  -1   30.26    3.46
  13  -3  -1   31.58    5.93
  13  -3  -1   25.99    4.98
 -13  -3   1   30.24    4.06
  13  -3  -1   33.16    4.68
  13  -3  -1   27.71    4.16
 -13  -3   1   36.95    4.58
 -13  -3   1   22.78    2.73
  13   3  -1   28.35    4.91
 -13   3   1   28.86    3.12
  13   3  -1   36.97    4.54
  13   3  -1   29.78    5.45
  13   3  -1   30.21    4.14
  13   3  -1   21.02    5.42
 -13   3   1   22.03    4.20
 -12  -3   1   75.11    3.93
  12  -3  -1   63.27    6.96
 -12  -3   1   73.39    4.94
 -12  -3   1   70.30    2.39
  12  -3  -1   69.62    5.15
  12  -3  -1   77.37    5.29
 -12  -3   1   69.13    5.52
  12  -3  -1   67.83    6.34
  12  -3  -1   65.80    3.55
  12   3  -1   69.19    6.02
  12   3  -1   67.01    6.86
 -12   3   1   69.98    5.65
 -12   3   1   69.69    4.10
  12   3  -1   69.28    5.30
  12   3  -1   77.07    5.20
  12   3  -1   81.68    6.62
  11  -3  -1    3.39    2.57
  11  -3  -1   -0.14    3.52
 -11  -3   1    4.29    1.00
 -11  -3   1    3.81    2.22
  11  -3  -1    5.19    2.64
  11  -3  -1    1.65    2.83
 -11  -3   1   -0.93    1.66
  11  -3  -1    1.47    1.51
 -11  -3   1    1.49    2.37
  11   3  -1    5.01    3.76
  11   3  -1    5.55    3.37
  11   3  -1    1.83    2.27
  11   3  -1    3.38    2.81
 -11   3   1    5.08    1.97
  11   3  -1    4.58    2.34
 -11   3   1    3.93    2.71
  10  -3  -1    6.98    3.10
 -10  -3   1    1.67    2.18
 -10  -3   1    7.10    2.29
  10  -3  -1    1.38    1.53
  10  -3  -1    3.92    2.34
 -10  -3   1    5.30    1.77
  10  -3  -1    6.76    2.69
 -10  -3   1    3.89    1.16
  10  -3  -1    8.66    3.62
  10   3  -1    3.42    2.19
  10   3  -1    3.84    2.08
  10   3  -1    9.89    3.17
 -10   3   1    4.60    1.93
  10   3  -1    5.26    3.08
  10   3  -1    3.00    3.29
 -10   3   1    4.40    2.45
   9  -3  -1  134.95    5.19
   9  -3  -1  134.09    6.33
   9  -3  -1  150.21    6.71
  -9  -3   1  145.57    6.19
   9  -3  -1  142.23    7.88
  -9  -3   1  155.02    5.52
   9  -3  -1  155.80    6.38
  -9  -3   1  146.32    4.70
  -9  -3   1  146.71    5.77
   9   3  -1  137.90    7.01
  -9   3   1  149.51    5.64
  -9   3   1  142.64    6.33
   9   3  -1  142.31    6.03
   9   3  -1  153.92    6.21
   9   3  -1  147.83    6.60
   9   3  -1  142.62    7.59
   8  -3  -1   12.99    2.82
   8  -3  -1   17.38    2.58
  -8  -3   1   15.75    2.35
   8  -3  -1   11.81    2.02
   8  -3  -1   19.03    2.91
  -8  -3   1   15.44    2.53
  -8  -3   1   11.61    1.92
   8  -3  -1   11.21    3.52
   8   3  -1   12.48    3.25
  -8   3   1   13.58    2.59
   8   3  -1   17.74    2.87
   8   3  -1   12.63    2.35
  -8   3   1   14.57    2.17
   8   3  -1   15.69    2.40
   8   3  -1   17.75    3.66
   7  -3  -1   72.96    4.29
   7  -3  -1   71.48    3.47
   7  -3  -1   70.62    5.41
  -7  -3   1   73.33    3.46
   7  -3  -1   70.92    3.43
   7  -3  -1   75.83    4.30
  -7  -3   1   72.25    3.93
  -7  -3   1   81.22    3.78
   7  -3  -1   77.58    4.08
   7   3  -1   74.07    4.86
   7   3  -1   78.36    4.10
  -7   3   1   72.50    4.08
  -7   3   1   71.18    3.71
   7   3  -1   78.81    3.99
   7   3  -1   76.42    4.23
  -7   3   1   82.09    4.00
   7   3  -1   75.24    5.14
  -6  -3   1   74.60    3.79
  -6  -3   1   74.61    3.78
   6  -3  -1   73.14    3.49
  -6  -3   1   75.78    3.47
  -6  -3   1   77.79    3.58
   6  -3  -1   81.09    3.95
   6  -3  -1   85.41    4.17
   6  -3  -1   75.00    5.09
   6  -3  -1   79.69    3.94
   6  -3  -1   77.02    3.47
  -6   3   1   75.05    3.94
  -6   3   1   78.31    3.49
   6   3  -1   82.01    3.84
   6   3  -1   74.56    4.74
   6   3  -1   79.99    3.97
   6   3  -1   73.13    3.71
  -6   3   1   84.52    3.84
   6   3  -1   77.64    4.98
   5  -3  -1  122.87    4.75
  -5  -3   1  128.20    3.80
  -5  -3   1  121.56    4.48
  -5  -3   1  126.20    4.43
  -5  -3   1  121.59    4.39
   5  -3  -1  116.84    4.28
   5  -3  -1  123.72    5.91
   5  -3  -1  129.12    4.53
   5  -3  -1  124.78    4.93
   5  -3  -1  121.58    4.71
  -5  -3   1  120.73    4.68
   5   3  -1  119.55    4.68
   5   3  -1  121.16    5.67
  -5   3   1  125.36    4.50
   5   3  -1  125.65    4.51
  -5   3   1  122.51    4.24
   5   3  -1  120.99    4.70
   5   3  -1  118.34    5.62
   5   3  -1  122.97    3.72
  -5   3   1  121.84    4.77
   4  -3  -1  130.65    4.37
   4  -3  -1  133.82    4.82
  -4  -3   1  118.23    4.29
   4  -3  -1  133.96    4.19
  -4  -3   1  120.35    4.51
   4  -3  -1  127.89    5.58
  -4  -3   1  128.33    4.69
  -4  -3   1  135.46    4.12
   4  -3  -1  125.02    4.60
   4  -3  -1  125.85    4.74
  -4  -3   1  134.51    4.26
  -4  -3   1  131.06    4.65
   4   3  -1  131.20    4.17
   4   3  -1  130.51    5.63
  -4   3   1  124.86    3.97
   4   3  -1  126.43    5.59
   4   3  -1  119.24    4.48
   4   3  -1  128.78    4.54
  -4   3   1  133.74    4.70
  -4   3   1  138.24    4.64
   4   3  -1  130.12    4.20
  -4   3   1  132.70    4.65
  -4   3   1  130.39    4.37
  -3  -3   1    1.13    1.33
   3  -3  -1    4.64    1.34
  -3  -3   1    3.32    1.80
  -3  -3   1    1.99    1.42
  -3  -3   1    3.21    1.28
  -3  -3   1    4.62    1.47
  -3  -3   1    1.56    1.24
   3  -3  -1    3.41    1.56
   3  -3  -1    5.21    1.46
   3  -3  -1    5.86    1.96
   3  -3  -1    4.23    1.41
   3  -3  -1    5.11    1.31
  -3  -3   1    3.22    0.77
   3  -3  -1    4.38    0.87
   3  -3  -1    3.72    1.35
  -3   3   1    5.77    1.38
  -3   3   1    7.51    2.15
   3   3  -1    7.99    2.03
  -3   3   1    4.44    0.72
   3   3  -1    4.57    2.26
   3   3  -1    3.21    1.22
   3   3  -1    4.67    1.36
  -3   3   1    6.53    1.31
  -3   3   1    3.27    1.46
   3   3  -1    3.98    1.34
  -3   3   1    2.89    1.25
  -3   3   1    6.56    1.55
  -2  -3   1   19.95    2.07
   2  -3  -1   21.38    2.40
   2  -3  -1   23.95    1.75
  -2  -3   1   21.67    2.36
   2  -3  -1   23.97    1.88
  -2  -3   1   27.12    2.10
   2  -3  -1   19.65    2.20
  -2  -3   1   22.18    1.77
  -2  -3   1   22.38    2.00
   2  -3  -1   27.07    2.16
  -2  -3   1   20.77    1.73
   2  -3  -1   22.04    2.10
  -2  -3   1   19.86    1.94
   2  -3  -1   24.15    1.70
   2   3  -1   21.74    1.82
   2   3  -1   22.36    1.85
  -2   3   1   21.44    1.74
   2   3  -1   23.84    2.89
   2   3  -1   22.08    1.87
  -2   3   1   23.43    1.74
  -2   3   1   23.86    2.52
   2   3  -1   27.53    2.48
   2   3  -1   20.15    1.69
  -2   3   1   22.31    1.68
  -2   3   1   23.69    2.04
  -2   3   1   24.40    1.93
   2   3  -1   24.30    2.47
  -1  -3   1   14.51    1.70
  -1  -3   1   14.41    1.61
  -1  -3   1   12.90    1.55
  -1  -3   1   10.90    0.98
  -1  -3   1   12.37    1.91
  -1  -3   1   12.98    2.44
  -1  -3   1   10.91    1.37
  -1  -3   1   11.54    1.40
  -1  -3   1   13.06    1.48
   1   3  -1   11.04    1.84
   1   3  -1   12.49    1.45
   1   3  -1   11.62    0.83
   1   3  -1   12.98    1.59
   1   3  -1   13.81    2.45
   1   3  -1   15.40    1.48
   1   3  -1   13.26    1.45
   1   3  -1   12.41    1.48
   1   3  -1   11.95    1.45
   0  -3   1    1.25    1.05
   0  -3  -1    3.57    1.51
   0  -3   1    1.12    1.67
   0  -3  -1    2.31    1.31
   0  -3   1    2.50    1.30
   0  -3  -1    0.55    1.49
   0  -3   1    1.55    1.13
   0  -3   1    1.10    1.03
   0  -3   1    0.67    1.09
   0  -3   1    3.17    1.15
   0  -3  -1    2.32    0.95
   0  -3  -1    0.89    0.79
   0  -3   1    0.89    1.60
   0  -3  -1    0.45    1.18
   0  -3   1    0.22    1.00
   0  -3  -1    2.48    0.97
   0  -3  -1    1.95    0.88
   0   3   1    1.36    1.04
   0   3  -1    2.84    1.00
   0   3  -1    1.59    1.25
   0   3  -1    0.60    0.96
   0   3   1    3.67    1.78
   0   3  -1    3.19    1.10
   0   3   1    2.26    1.64
   0   3   1    2.25    1.00
   0   3  -1    2.39    1.09
   0   3  -1    2.83    1.67
   0   3  -1    2.21    1.16
   0   3  -1    2.85    1.03
   0   3   1    3.12    0.85
   0   3   1    1.37    0.87
   0   3  -1    0.99    1.75
   0   3  -1    0.15    1.12
  -1  -3  -1   30.61    2.07
   1  -3   1   35.31    1.88
  -1  -3  -1   31.58    1.55
   1  -3   1   30.46    2.06
   1  -3   1   32.91    1.68
  -1  -3  -1   32.63    2.54
   1  -3   1   32.35    2.10
  -1  -3  -1   31.35    2.20
   1  -3   1   34.11    2.22
   1  -3   1   34.15    2.42
   1  -3   1   31.93    2.00
   1  -3   1   28.02    3.19
  -1  -3  -1   34.00    2.46
   1  -3   1   36.17    2.56
  -1  -3  -1   30.56    1.67
  -1  -3  -1   29.87    2.25
  -1   3  -1   35.46    2.32
   1   3   1   30.52    1.58
  -1   3  -1   34.93    2.04
  -1   3  -1   31.28    2.11
   1   3   1   25.97    2.50
   1   3   1   31.36    1.70
   1   3   1   33.77    2.82
   1   3   1   34.89    2.25
  -1   3  -1   30.92    1.76
  -1   3  -1   31.06    2.11
   1   3   1   30.89    1.71
  -1   3  -1   32.81    2.59
   1   3   1   32.62    1.68
   1   3   1   28.00    2.20
   2  -3   1  524.74   15.48
  -2  -3  -1  548.05   14.09
  -2  -3  -1  546.90   14.29
   2  -3   1  547.46   14.74
  -2  -3  -1  572.67   14.27
   2  -3   1  555.38   13.76
   2  -3   1  550.00   14.15
   2  -3   1  536.89   14.47
   2  -3   1  556.39   14.14
  -2  -3  -1  537.93   14.39
   2  -3   1  551.23   14.27
  -2  -3  -1  553.40   13.52
  -2  -3  -1  567.35   14.35
  -2   3  -1  556.85   14.61
   2   3   1  543.24   13.55
   2   3   1  549.54   14.29
   2   3   1  523.48   13.56
  -2   3  -1  544.75   14.54
   2   3   1  555.39   14.57
  -2   3  -1  532.49   13.68
   2   3   1  554.80   15.09
   2   3   1  529.62   13.65
  -2   3  -1  530.02   14.17
   2   3   1  541.43   13.67
  -2   3  -1  539.87   14.17
  -2   3  -1  566.56   14.13
   2   3   1  525.28   14.14
  -3  -3  -1   22.01    1.40
   3  -3   1   24.06    1.83
  -3  -3  -1   22.73    1.79
   3  -3   1   27.25    3.10
  -3  -3  -1   23.34    1.97
   3  -3   1   24.02    2.18
   3  -3   1   27.72    2.44
  -3  -3  -1   24.05    2.27
  -3  -3  -1   25.03    2.24
   3  -3   1   25.71    2.22
   3  -3   1   24.71    2.22
   3  -3   1   24.39    1.79
   3  -3   1   24.13    2.97
   3   3   1   25.48    1.87
  -3   3  -1   24.62    1.84
  -3   3  -1   29.82    2.84
  -3   3  -1   24.24    1.67
   3   3   1   21.36    1.80
   3   3   1   28.71    3.06
   3   3   1   28.27    2.86
  -3   3  -1   30.78    2.61
   3   3   1   22.17    1.85
   3   3   1   23.55    1.71
   3   3   1   22.39    1.84
   4  -3   1   17.64    2.91
  -4  -3  -1   29.73    2.22
  -4  -3  -1   25.69    2.09
   4  -3   1   22.10    2.34
  -4  -3  -1   28.71    2.40
  -4  -3  -1   29.69    2.63
  -4  -3  -1   22.99    1.63
   4  -3   1   22.68    2.41
   4  -3   1   27.63    2.29
   4  -3   1   27.02    3.24
   4  -3   1   23.16    2.19
   4   3   1   20.58    2.08
   4   3   1   28.77    2.16
  -4   3  -1   25.99    2.51
  -4   3  -1   25.85    2.74
  -4   3  -1   23.16    2.22
   4   3   1   23.86    2.96
   4   3   1   24.77    1.63
   4   3   1   24.39    1.99
  -4   3  -1   23.14    1.66
   4   3   1   24.11    3.27
  -5  -3  -1   45.12    3.08
  -5  -3  -1   38.86    2.38
   5  -3   1   41.16    2.71
   5  -3   1   44.49    3.10
  -5  -3  -1   43.73    2.80
   5  -3   1   47.25    4.27
  -5  -3  -1   40.53    2.29
   5  -3   1   45.69    3.25
   5  -3   1   40.76    2.63
  -5  -3  -1   41.34    2.68
   5  -3   1   40.59    4.07
   5   3   1   40.27    2.72
   5   3   1   42.03    3.87
  -5   3  -1   47.32    2.91
  -5   3  -1   43.12    2.21
   5   3   1   41.35    1.57
  -5   3  -1   42.67    3.10
   5   3   1   45.13    3.84
   5   3   1   41.18    2.75
   5   3   1   46.96    3.23
  -6  -3  -1  422.68   12.67
   6  -3   1  434.09   14.07
  -6  -3  -1  459.54   11.72
   6  -3   1  456.72   12.76
   6  -3   1  435.70   12.63
   6  -3   1  435.06   12.87
  -6  -3  -1  438.80   12.31
  -6  -3  -1  441.91   11.65
   6  -3   1  438.43   12.12
   6  -3   1  430.33   14.09
  -6   3  -1  444.16   12.80
   6   3   1  436.81   13.83
   6   3   1  432.64   12.22
   6   3   1  463.07   12.32
  -6   3  -1  445.04   11.56
   6   3   1  450.85   12.91
   6   3   1  435.03   13.80
  -7  -3  -1   45.14    2.59
  -7  -3  -1   44.80    3.44
   7  -3   1   45.06    3.51
   7  -3   1   42.49    3.67
   7  -3   1   45.78    3.63
   7  -3   1   41.60    4.33
   7  -3   1   47.35    2.83
  -7  -3  -1   41.25    2.30
   7  -3   1   48.12    4.85
  -7  -3  -1   44.79    2.80
  -7  -3  -1   40.02    2.99
   7   3   1   41.10    3.24
   7   3   1   55.20    4.07
   7   3   1   41.38    4.18
   7   3   1   40.61    4.48
  -7   3  -1   44.32    3.51
   7   3   1   39.04    3.05
  -8  -3  -1  232.97    6.58
   8  -3   1  240.87    8.35
   8  -3   1  230.88   10.01
  -8  -3  -1  236.56    7.09
  -8  -3  -1  240.18    7.79
   8  -3   1  229.50    8.50
   8  -3   1  229.96    9.51
  -8  -3  -1  238.89    8.35
  -8  -3  -1  241.62    7.40
   8  -3   1  226.91    7.25
   8  -3   1  227.15    8.58
  -8   3  -1  220.92    8.34
   8   3   1  242.49    8.97
   8   3   1  239.21    9.47
   8   3   1  214.49    9.40
   8   3   1  232.79    7.88
   8   3   1  234.00    7.94
  -8   3  -1  239.86    7.31
   9  -3   1   -0.78    1.94
   9  -3   1    1.65    1.42
   9  -3   1   -1.28    2.11
  -9  -3  -1   -1.80    1.73
  -9  -3  -1    1.39    1.76
  -9  -3  -1   -0.75    1.19
  -9  -3  -1    1.63    0.93
   9  -3   1   -1.74    3.07
  -9  -3  -1    0.26    1.71
   9  -3   1   -0.84    2.18
   9  -3   1    0.75    2.39
   9   3   1    1.20    2.71
   9   3   1    1.23    2.05
   9   3   1    2.52    1.87
  -9   3  -1    1.87    2.43
   9   3   1    2.11    2.93
  -9   3  -1    1.93    1.46
   9   3   1    3.51    2.64
 -10  -3  -1    5.63    2.52
  10  -3   1    8.00    2.82
  10  -3   1   11.41    3.58
 -10  -3  -1   12.33    2.39
 -10  -3  -1   10.77    1.03
 -10  -3  -1   12.15    2.45
 -10  -3  -1   10.93    1.76
  10  -3   1    7.90    3.15
  10  -3   1    9.07    3.85
  10  -3   1   11.89    1.86
  10  -3   1    5.55    2.58
 -10   3  -1   10.79    3.04
  10   3   1   10.44    2.59
  10   3   1    6.00    2.26
  10   3   1   17.23    4.08
 -10   3  -1    9.65    1.86
  10   3   1   11.71    3.97
  10   3   1   11.39    3.59
 -11  -3  -1   44.08    4.53
  11  -3   1   47.51    6.31
 -11  -3  -1   49.11    4.14
  11  -3   1   39.87    5.26
 -11  -3  -1   39.08    2.73
  11  -3   1   39.82    4.34
  11  -3   1   41.27    2.79
 -11  -3  -1   45.53    3.80
  11  -3   1   41.61    4.59
 -11   3  -1   41.99    3.04
  11   3   1   36.97    5.72
  11   3   1   50.90    5.76
  11   3   1   45.50    4.36
  11   3   1   44.53    5.66
  11   3   1   46.50    4.27
 -11   3  -1   51.69    4.94
  12  -3   1   32.11    2.53
 -12  -3  -1   28.14    2.49
  12  -3   1   27.94    3.84
 -12  -3  -1   27.67    3.54
  12  -3   1   28.43    5.96
  12  -3   1   24.93    4.08
 -12  -3  -1   30.79    4.22
  12  -3   1   34.68    5.59
 -12  -3  -1   38.14    3.80
  12   3   1   38.69    6.12
  12   3   1   32.56    5.53
  12   3   1   38.10    5.73
  12   3   1   31.70    4.16
 -12   3  -1   22.95    4.07
  12   3   1   36.28    4.33
 -12   3  -1   28.88    2.69
 -13  -3  -1   11.58    3.02
  13  -3   1   16.75    4.09
 -13  -3  -1    7.62    3.49
 -13  -3  -1   11.33    3.02
  13  -3   1   10.97    3.40
  13  -3   1    6.68    5.17
  13  -3   1   11.95    5.04
  13   3   1   10.39    4.48
  13   3   1   10.78    5.07
 -13   3  -1    2.46    3.61
  13   3   1   12.38    3.54
  13   3   1   15.45    5.13
  13   3   1   12.63    3.40
 -13   3  -1   11.76    2.34
  14  -3   1   28.11    4.89
  14  -3   1   29.44    6.21
 -14  -3  -1   34.33    4.20
 -14  -3  -1   30.83    4.07
  14  -3   1   30.02    6.67
 -14  -3  -1   24.65    4.57
  14  -3   1   26.25    4.43
  14   3   1   24.48    4.13
  14   3   1   36.97    6.19
 -14   3  -1   22.62    4.44
  14   3   1   25.20    6.45
  14   3   1   40.11    6.53
  14   3   1   21.00    4.15
 -15  -3  -1  115.72    6.25
  15  -3   1   78.36    9.66
  15  -3   1   94.60    9.23
 -15  -3  -1   92.96    7.11
 -15  -3  -1   93.33    6.30
  15  -3   1   92.06    6.94
  15  -3   1   75.56    7.29
 -15   3  -1  101.96    7.70
  15   3   1   88.76    6.63
  15   3   1   92.75    8.04
  15   3   1   98.73    6.94
  15   3   1   97.87    9.40
  15   3   1  103.66    9.70
  16  -3   1   79.34    7.70
  16  -3   1   72.67    8.71
  16  -3   1   66.26    6.53
 -16  -3  -1   78.96    5.68
  16  -3   1   93.44   10.71
 -16  -3  -1   68.54    7.07
 -16  -3  -1   80.55    5.92
  16   3   1   93.06    7.31
  16   3   1   74.15    6.85
  16   3   1   75.07    9.73
  16   3   1   85.42    8.03
  16   3   1   88.66    9.53
 -16   3  -1   65.90    6.97
  17  -3   1   -3.29    6.01
  17  -3   1    3.82    6.29
 -17  -3  -1    1.32    3.43
  17  -3   1    0.41    4.01
 -17  -3  -1    0.25    3.28
 -17  -3  -1    2.73    3.92
  17   3   1    2.50    6.58
  17   3   1    7.20    4.17
  17   3   1    1.89    5.46
 -17   3  -1   -1.76    3.88
  17   3   1    5.30    5.12
  17   3   1   -2.09    3.64
 -18  -3  -1    6.88    5.00
  18  -3   1    6.19    6.21
 -18  -3  -1    9.93    3.92
  18  -3   1    7.26    7.03
  18  -3   1    5.28    4.68
 -18  -3  -1    2.29    3.37
  18   3   1   12.44    6.35
  18   3   1   14.13    6.42
  18   3   1   -0.57    3.97
 -18   3  -1   10.56    5.10
  18   3   1    3.44    4.28
  18   3   1   -6.02    6.69
  19  -3   1   21.54    7.50
  19  -3   1   41.89    6.74
  19  -3   1   28.49    8.58
 -19  -3  -1   33.26    6.11
  19   3   1   21.46    8.67
  19   3   1   42.62    6.53
  19   3   1   32.99    7.44
  19   3   1   40.47    6.30
  19   3   1   30.55    7.19
 -19   3  -1   27.54    5.73
 -20  -3  -1    6.59    4.98
  20  -3   1  -12.91    6.54
  20  -3   1   -1.33    4.51
  20   3   1    4.72    5.00
 -20   3  -1    0.19    4.73
  20   3   1  -15.73    8.23
 -20  -4   1   19.26    5.62
  20  -4  -1   44.54   10.24
  20  -4  -1   30.87    6.43
 -20  -4   1   28.28    5.29
  20   4  -1   39.74    6.82
  20   4  -1   17.42    9.20
  20   4  -1   22.42    7.33
  20   4  -1   40.83    6.68
 -20   4   1   33.54    6.51
  19  -4  -1   69.01   10.49
  19  -4  -1   70.08    8.08
 -19  -4   1   67.46    7.44
 -19  -4   1   49.22    6.94
 -19  -4   1   54.76    6.25
  19  -4  -1   42.59    8.83
  19   4  -1   64.84    7.32
  19   4  -1   63.41    7.27
 -19   4   1   63.19    7.95
  19   4  -1   65.49    8.93
  19   4  -1   45.79   10.70
  19   4  -1   48.56   11.09
  18  -4  -1   -0.09    4.14
 -18  -4   1   10.48    3.90
  18  -4  -1   11.36    6.82
 -18  -4   1    8.30    4.31
  18  -4  -1   -7.56    5.56
 -18  -4   1   -1.65    3.94
  18   4  -1    3.38    6.95
  18   4  -1   -4.87    3.77
 -18   4   1    0.84    4.17
  18   4  -1    0.19    5.25
  18   4  -1   11.30    5.31
  18   4  -1   11.34    4.51
 -17  -4   1    6.68    3.68
  17  -4  -1    4.40    6.14
  17  -4  -1   -9.51    5.31
 -17  -4   1    4.79    3.62
 -17  -4   1   -3.09    3.68
  17  -4  -1    3.24    4.04
 -17   4   1    4.26    4.22
  17   4  -1   12.75    5.28
  17   4  -1    5.12    5.38
  17   4  -1    2.44    3.89
  17   4  -1    1.30    6.52
  17   4  -1    8.67    4.15
  16  -4  -1   -4.03    4.97
 -16  -4   1    4.70    3.19
 -16  -4   1    2.85    3.77
 -16  -4   1    4.05    3.71
  16  -4  -1    1.76    3.92
  16  -4  -1    9.44    6.15
  16   4  -1   -3.94    5.48
 -16   4   1    5.06    3.97
  16   4  -1    0.59    4.88
  16   4  -1    7.05    3.73
  16   4  -1    3.49    3.47
  16   4  -1    7.08    4.68
  15  -4  -1   13.42    4.33
 -15  -4   1   13.44    3.76
  15  -4  -1   16.22    5.37
 -15  -4   1   23.02    3.98
  15  -4  -1    7.24    5.80
 -15  -4   1   16.08    4.28
  15   4  -1   17.78    6.29
  15   4  -1   13.24    5.77
 -15   4   1   15.39    4.39
  15   4  -1   20.60    5.14
  15   4  -1   17.62    4.08
  15   4  -1   18.73    4.29
  14  -4  -1   82.51    8.88
  14  -4  -1   85.00    7.83
  14  -4  -1   67.25    6.55
 -14  -4   1   71.99    6.06
 -14  -4   1   80.53    5.50
 -14  -4   1   72.87    4.50
 -14  -4   1   79.15    5.71
  14  -4  -1   75.85    6.03
  14   4  -1   70.75    6.04
  14   4  -1   90.72    9.43
  14   4  -1   82.10    6.08
  14   4  -1   78.23    7.42
 -14   4   1   79.45    4.93
 -14   4   1   78.27    6.38
  14   4  -1   83.65    7.36
  13  -4  -1   34.56    6.55
  13  -4  -1   25.27    4.51
  13  -4  -1   33.66    4.39
 -13  -4   1   34.23    3.33
  13  -4  -1   30.02    5.16
  13  -4  -1   29.47    3.12
 -13  -4   1   33.05    3.96
 -13  -4   1   29.64    4.38
  13   4  -1   35.27    5.87
 -13   4   1   38.71    3.73
  13   4  -1   30.96    6.47
  13   4  -1   38.82    4.77
 -13   4   1   32.38    4.74
  13   4  -1   32.47    4.80
  13   4  -1   28.57    4.19
 -12  -4   1    5.63    2.13
  12  -4  -1    6.50    2.86
 -12  -4   1    4.44    1.35
  12  -4  -1    3.08    3.03
  12  -4  -1    8.91    2.22
  12  -4  -1    0.64    3.54
 -12  -4   1    5.12    2.68
  12  -4  -1    2.83    4.09
 -12  -4   1    5.94    3.04
 -12   4   1    3.84    3.00
  12   4  -1    7.63    3.61
  12   4  -1    6.98    4.07
 -12   4   1    7.88    2.36
  12   4  -1    5.23    2.85
  12   4  -1   -1.36    2.56
  12   4  -1    5.03    4.60
 -11  -4   1    1.04    2.24
 -11  -4   1    2.64    1.38
  11  -4  -1   -3.13    2.10
  11  -4  -1   -1.97    1.63
  11  -4  -1    1.96    2.59
 -11  -4   1    1.76    2.63
  11  -4  -1    1.08    3.64
  11  -4  -1    0.08    3.08
 -11  -4   1    0.07    1.72
  11   4  -1    1.52    2.34
  11   4  -1    2.00    2.42
  11   4  -1    3.94    2.98
 -11   4   1    3.42    1.98
  11   4  -1   -0.48    3.80
  11   4  -1   -3.01    2.99
 -11   4   1   -0.05    2.52
  10  -4  -1   37.06    3.82
  10  -4  -1   36.89    4.17
  10  -4  -1   39.64    3.25
 -10  -4   1   42.89    3.62
 -10  -4   1   40.47    2.68
 -10  -4   1   44.94    3.33
 -10  -4   1   37.78    4.07
  10  -4  -1   36.73    4.28
  10  -4  -1   34.58    5.40
  10   4  -1   41.70    5.54
  10   4  -1   40.14    4.27
 -10   4   1   37.20    4.14
 -10   4   1   41.21    3.64
  10   4  -1   43.47    5.36
  10   4  -1   39.88    3.83
  10   4  -1   45.63    4.08
   9  -4  -1   15.36    4.02
  -9  -4   1   12.24    2.62
  -9  -4   1   14.84    1.99
   9  -4  -1   13.36    2.99
   9  -4  -1   15.63    2.71
   9  -4  -1   15.36    2.46
  -9  -4   1   15.83    2.54
  -9  -4   1   14.04    2.27
  -9  -4   1   13.78    2.69
   9  -4  -1   16.80    2.72
   9   4  -1   15.66    2.61
   9   4  -1   14.21    2.57
   9   4  -1   14.66    3.79
   9   4  -1   13.70    4.16
  -9   4   1   14.35    2.48
   9   4  -1   16.52    2.93
  -9   4   1   17.19    2.97
   8  -4  -1   17.89    2.85
  -8  -4   1   17.22    2.37
   8  -4  -1   20.21    3.94
   8  -4  -1   21.45    2.66
   8  -4  -1   16.32    2.65
  -8  -4   1   17.37    2.24
  -8  -4   1   16.76    2.07
   8  -4  -1   16.44    2.88
  -8  -4   1   16.47    2.73
  -8  -4   1   14.78    2.62
  -8   4   1   19.62    3.03
  -8   4   1   19.20    2.64
   8   4  -1   19.57    4.05
   8   4  -1   18.72    2.68
   8   4  -1   20.44    2.80
   8   4  -1   17.71    2.60
   8   4  -1   24.90    4.02
  -7  -4   1  218.18    7.31
  -7  -4   1  220.94    7.59
  -7  -4   1  222.04    7.07
  -7  -4   1  229.09    7.08
   7  -4  -1  215.30    7.92
   7  -4  -1  214.01    7.38
  -7  -4   1  227.63    7.69
   7  -4  -1  234.20    7.79
   7  -4  -1  215.34    9.13
   7  -4  -1  218.50    7.36
  -7   4   1  210.36    7.75
   7   4  -1  219.79    8.91
  -7   4   1  217.71    7.49
  -7   4   1  227.79    7.55
   7   4  -1  209.09    7.36
   7   4  -1  226.04    7.48
   7   4  -1  223.18    7.40
   7   4  -1  226.56    9.03
  -6  -4   1   54.19    3.19
   6  -4  -1   52.78    3.66
  -6  -4   1   57.94    3.47
  -6  -4   1   56.27    3.22
   6  -4  -1   57.39    3.68
   6  -4  -1   58.87    3.52
   6  -4  -1   53.31    4.71
  -6  -4   1   54.41    3.07
   6  -4  -1   50.42    3.36
  -6  -4   1   57.73    2.89
   6   4  -1   54.59    4.13
   6   4  -1   56.08    3.38
   6   4  -1   56.22    2.39
  -6   4   1   62.34    3.66
   6   4  -1   50.34    3.35
  -6   4   1   53.34    3.26
  -6   4   1   59.64    2.81
   6   4  -1   57.82    3.07
  -5  -4   1 1149.51   29.57
   5  -4  -1 1162.34   29.31
  -5  -4   1 1170.21   29.73
  -5  -4   1 1177.42   28.70
  -5  -4   1 1165.40   29.67
   5  -4  -1 1177.86   29.91
  -5  -4   1 1202.10   29.13
   5  -4  -1 1193.03   29.70
  -5  -4   1 1223.94   29.14
   5  -4  -1 1166.45   31.00
   5  -4  -1 1193.96   29.92
   5  -4  -1 1186.22   28.76
  -5   4   1 1178.21   29.37
   5   4  -1 1192.71   31.18
  -5   4   1 1163.60   29.53
   5   4  -1 1150.78   30.73
   5   4  -1 1197.94   29.48
  -5   4   1 1161.12   29.75
   5   4  -1 1183.91   28.81
   5   4  -1 1180.18   29.02
  -5   4   1 1162.17   28.60
   5   4  -1 1170.73   29.49
  -4  -4   1    0.06    1.34
   4  -4  -1    3.52    1.56
   4  -4  -1    1.44    1.60
   4  -4  -1    0.32    1.55
  -4  -4   1    0.16    1.63
   4  -4  -1    1.84    1.64
  -4  -4   1    2.15    1.60
  -4  -4   1    0.25    0.72
  -4  -4   1    1.95    1.32
   4  -4  -1    1.37    1.78
   4  -4  -1   -0.48    2.20
   4  -4  -1    1.45    0.91
  -4  -4   1   -1.34    1.37
   4   4  -1    7.08    2.23
  -4   4   1    1.88    1.29
  -4   4   1    1.24    1.52
   4   4  -1    0.64    1.32
  -4   4   1    5.15    1.75
   4   4  -1    2.52    1.37
   4   4  -1    2.02    2.62
   4   4  -1    1.29    1.40
  -3  -4   1 1157.02   29.19
   3  -4  -1 1173.48   28.92
  -3  -4   1 1170.88   29.00
   3  -4  -1 1163.27   29.76
  -3  -4   1 1147.56   29.07
   3  -4  -1 1154.42   29.06
  -3  -4   1 1183.64   28.58
  -3  -4   1 1142.52   28.62
   3  -4  -1 1168.49   28.86
  -3  -4   1 1176.40   29.43
   3  -4  -1 1160.23   29.52
   3  -4  -1 1210.21   29.09
  -3   4   1 1163.34   29.05
  -3   4   1 1146.38   28.89
   3   4  -1 1148.90   29.32
  -3   4   1 1175.29   28.83
   3   4  -1 1152.62   30.24
   3   4  -1 1163.35   29.60
   3   4  -1 1182.56   28.84
  -3   4   1 1164.73   28.88
   3   4  -1 1164.16   28.84
   2  -4  -1  122.42    4.36
  -2  -4   1  111.24    4.42
   2  -4  -1  113.31    4.86
   2  -4  -1  116.47    4.82
   2  -4  -1  111.19    4.56
  -2  -4   1  115.06    5.07
   2  -4  -1  113.81    3.88
   2  -4  -1  124.80    4.21
  -2  -4   1  112.75    4.02
  -2  -4   1  118.85    4.04
   2  -4  -1  118.94    4.33
  -2  -4   1  114.66    4.39
  -2  -4   1  122.73    4.72
  -2   4   1  115.91    4.04
  -2   4   1  119.56    4.14
   2   4  -1  122.59    4.24
   2   4  -1  112.88    4.28
   2   4  -1  126.49    4.70
   2   4  -1  127.25    5.51
  -2   4   1  107.56    4.05
  -2   4   1  114.03    4.61
   2   4  -1  120.17    5.14
  -2   4   1  119.41    4.74
  -1  -4   1   94.86    3.75
  -1  -4   1   96.83    3.51
   1  -4  -1   92.78    3.59
   1  -4  -1   90.86    3.77
   1  -4  -1   88.42    3.36
  -1  -4   1   95.26    2.84
  -1  -4   1   94.42    3.75
  -1  -4   1   96.07    3.75
   1  -4  -1   92.06    4.27
  -1  -4   1   92.40    3.73
  -1  -4   1   92.96    4.62
  -1   4   1   91.31    4.08
   1   4  -1   93.44    3.65
   1   4  -1   93.56    3.61
   1   4  -1   90.03    4.63
   1   4  -1   90.42    2.68
   1   4  -1  100.43    3.76
  -1   4   1   84.59    3.38
  -1   4   1   88.39    2.77
  -1   4   1   84.59    3.70
  -1   4   1   96.33    3.37
  -1   4   1   96.11    3.50
   1   4  -1   98.91    3.75
   0  -4  -1    4.46    1.61
   0  -4  -1    3.94    1.72
   0  -4   1    5.35    1.33
   0  -4   1    5.91    1.35
   0  -4  -1    4.02    1.11
   0  -4   1    7.34    1.51
   0  -4   1    5.63    2.02
   0  -4  -1    4.44    1.31
   0  -4   1    6.82    1.61
   0  -4   1    4.13    1.32
   0  -4  -1    5.30    1.87
   0  -4  -1    3.74    1.10
   0   4  -1    5.60    1.21
   0   4  -1    3.74    1.39
   0   4   1    8.47    2.10
   0   4  -1    6.12    1.39
   0   4   1    4.12    1.22
   0   4  -1    4.34    1.17
   0   4   1    6.69    1.26
   0   4  -1    8.18    2.35
   0   4  -1    7.82    1.52
   0   4   1    3.03    1.16
   0   4   1    4.33    1.07
   0   4   1    3.14    1.16
  -1  -4  -1   24.77    1.95
   1  -4   1   28.62    2.25
  -1  -4  -1   22.83    2.11
  -1  -4  -1   29.75    2.55
   1  -4   1   26.30    2.49
   1  -4   1   23.97    3.07
   1  -4   1   30.24    2.56
   1  -4   1   25.76    1.74
  -1  -4  -1   24.59    1.65
  -1  -4  -1   31.30    2.73
   1  -4   1   27.28    2.19
  -1  -4  -1   27.85    2.09
   1   4   1   36.47    3.51
   1   4   1   26.63    1.77
  -1   4  -1   29.74    2.08
  -1   4  -1   25.64    2.25
  -1   4  -1   28.53    2.82
   1   4   1   24.63    2.26
   1   4   1   28.69    1.85
  -1   4  -1   24.20    2.19
   1   4   1   25.35    1.62
  -1   4  -1   28.92    2.26
   1   4   1   25.93    1.86
  -2  -4  -1   -0.54    1.39
   2  -4   1    0.67    1.55
   2  -4   1    2.85    1.35
   2  -4   1    2.97    1.88
  -2  -4  -1    0.31    1.55
  -2  -4  -1    1.81    0.91
   2  -4   1   -0.60    2.02
   2  -4   1    0.24    0.86
   2  -4   1    0.43    1.69
  -2  -4  -1    1.02    1.49
   2  -4   1    1.22    1.35
  -2  -4  -1    1.84    1.23
   2   4   1   -2.15    1.33
  -2   4  -1    1.89    1.63
   2   4   1    1.58    1.15
   2   4   1    1.67    0.83
   2   4   1    0.50    1.04
  -2   4  -1    2.22    1.70
  -2   4  -1    0.44    1.21
   2   4   1    2.76    2.29
  -2   4  -1    3.09    2.22
   2   4   1   -0.15    1.47
   2   4   1    2.29    1.09
   3  -4   1  374.23   10.14
  -3  -4  -1  379.71    9.81
   3  -4   1  371.87   10.78
  -3  -4  -1  385.83   10.70
   3  -4   1  370.60   11.48
  -3  -4  -1  378.78   10.76
  -3  -4  -1  388.27   10.81
   3  -4   1  378.51    9.71
   3  -4   1  374.52   12.38
   3  -4   1  371.39   10.61
   3  -4   1  368.80   10.94
  -3   4  -1  372.65   10.74
   3   4   1  383.15    9.84
   3   4   1  377.39   10.62
  -3   4  -1  366.29   10.41
   3   4   1  373.74   10.06
   3   4   1  367.55   11.17
   3   4   1  373.56   11.81
  -3   4  -1  368.85   10.99
   3   4   1  382.32   10.10
   4  -4   1  120.93    6.16
   4  -4   1  121.61    6.54
   4  -4   1  125.14    5.08
  -4  -4  -1  123.59    4.90
  -4  -4  -1  124.62    4.92
  -4  -4  -1  129.66    3.87
  -4  -4  -1  126.05    5.02
   4  -4   1  128.00    5.19
   4  -4   1  120.87    4.25
   4  -4   1  125.33    4.38
   4  -4   1  117.59    4.89
   4   4   1  136.94    5.91
   4   4   1  122.82    4.37
  -4   4  -1  118.44    4.96
   4   4   1  121.21    4.42
  -4   4  -1  118.62    5.22
   4   4   1  132.42    6.14
   4   4   1  131.17    4.45
   4   4   1  119.47    4.31
  -4   4  -1  130.46    4.85
   5  -4   1    1.83    1.54
  -5  -4  -1    3.15    1.13
   5  -4   1   -1.42    1.48
   5  -4   1    2.37    2.59
   5  -4   1    3.45    1.97
   5  -4   1    1.15    1.72
  -5  -4  -1    2.63    1.70
   5  -4   1   -0.19    2.29
  -5  -4  -1    0.93    1.58
  -5  -4  -1    2.44    1.27
  -5  -4  -1    1.42    1.51
   5   4   1    2.18    1.47
  -5   4  -1    1.90    1.67
   5   4   1    4.44    2.72
   5   4   1    0.94    1.57
  -5   4  -1   -0.28    2.00
   5   4   1    4.79    2.35
   5   4   1    0.49    0.97
  -5   4  -1    0.52    1.47
   5   4   1    2.19    1.29
   6  -4   1    3.03    1.89
   6  -4   1    2.61    1.86
   6  -4   1    3.35    2.16
  -6  -4  -1    3.08    1.84
   6  -4   1    5.87    3.03
   6  -4   1    3.03    1.92
  -6  -4  -1    3.81    1.87
   6  -4   1    7.49    2.81
  -6  -4  -1    4.32    1.31
  -6  -4  -1    0.88    1.50
   6   4   1    4.65    2.90
  -6   4  -1    4.70    2.06
   6   4   1    4.21    1.50
  -6   4  -1    3.11    1.93
   6   4   1    4.86    1.56
   6   4   1    4.35    1.98
   6   4   1    5.98    2.53
   6   4   1    2.62    0.72
  -7  -4  -1  102.85    5.02
   7  -4   1   97.56    4.86
   7  -4   1   88.15    6.20
   7  -4   1  102.82    6.38
   7  -4   1   90.81    4.47
   7  -4   1   98.63    5.21
  -7  -4  -1  102.48    4.08
  -7  -4  -1  100.59    4.68
   7  -4   1   89.60    4.84
  -7  -4  -1  105.49    3.94
   7   4   1  109.96    5.21
   7   4   1  103.15    4.56
   7   4   1   92.46    4.38
  -7   4  -1   99.53    5.07
   7   4   1  105.71    6.15
   7   4   1  105.84    6.10
   8  -4   1  103.77    5.26
  -8  -4  -1   99.01    5.20
   8  -4   1  111.25    5.45
  -8  -4  -1  107.90    4.18
   8  -4   1  107.10    5.61
  -8  -4  -1  107.09    4.23
   8  -4   1  106.77    6.70
   8  -4   1   97.42    6.77
   8  -4   1  103.80    4.67
  -8  -4  -1  108.11    4.93
   8   4   1  104.69    6.40
   8   4   1   99.83    5.42
   8   4   1   96.77    6.41
   8   4   1  103.77    4.82
  -8   4  -1   95.30    5.30
   8   4   1   97.62    4.81
   9  -4   1   63.11    4.79
   9  -4   1   56.55    4.82
  -9  -4  -1   58.38    2.94
  -9  -4  -1   59.92    3.50
   9  -4   1   59.46    4.41
  -9  -4  -1   62.17    4.38
   9  -4   1   57.68    5.95
   9  -4   1   54.55    5.99
  -9  -4  -1   61.34    3.97
   9  -4   1   59.34    3.63
  -9   4  -1   55.96    4.71
   9   4   1   54.93    5.60
   9   4   1   59.31    3.99
   9   4   1   64.31    4.92
   9   4   1   51.61    5.11
   9   4   1   57.32    3.89
  10  -4   1   83.82    4.24
  10  -4   1   87.38    5.77
 -10  -4  -1   87.45    4.82
  10  -4   1   83.34    5.59
 -10  -4  -1   86.14    4.21
  10  -4   1   88.95    6.70
  10  -4   1   81.97    5.25
  10  -4   1   85.81    7.25
 -10  -4  -1   84.31    5.33
 -10  -4  -1   83.20    3.40
  10   4   1   82.05    6.04
 -10   4  -1   72.44    5.60
  10   4   1   83.04    5.09
  10   4   1   80.31    5.60
  10   4   1   83.50    6.91
 -10   4  -1   84.44    4.29
  10   4   1   85.88    5.03
  11  -4   1  348.68   10.63
  11  -4   1  345.07   14.58
  11  -4   1  361.12   12.78
 -11  -4  -1  347.13    9.42
 -11  -4  -1  352.72   12.28
 -11  -4  -1  361.75   10.73
 -11  -4  -1  344.36   11.42
  11  -4   1  357.96   12.29
  11  -4   1  340.73   12.57
 -11   4  -1  350.56   10.67
  11   4   1  347.46   14.26
  11   4   1  356.66   13.04
  11   4   1  344.87   11.63
  11   4   1  359.03   13.83
  11   4   1  351.48   11.74
 -11   4  -1  362.81   12.68
 -12  -4  -1   -0.75    2.68
  12  -4   1    1.11    1.85
  12  -4   1    0.08    2.71
  12  -4   1    1.24    4.73
 -12  -4  -1    7.13    2.83
  12  -4   1   -2.64    3.63
  12  -4   1    2.53    3.10
 -12  -4  -1    2.03    2.25
 -12   4  -1    0.48    2.96
  12   4   1    2.48    4.02
  12   4   1    1.62    3.65
 -12   4  -1    0.47    1.77
  12   4   1   -2.12    2.53
  12   4   1    2.24    2.69
  12   4   1    0.47    4.28
 -13  -4  -1  182.84    7.92
  13  -4   1  181.63    8.42
  13  -4   1  178.37    9.21
  13  -4   1  178.07   11.44
 -13  -4  -1  195.78    8.99
  13  -4   1  184.47    9.80
 -13  -4  -1  200.27    7.41
  13   4   1  184.79    8.35
  13   4   1  182.88   10.04
 -13   4  -1  179.80    7.41
 -13   4  -1  188.14    9.10
  13   4   1  197.77   11.37
  13   4   1  185.38    8.43
  13   4   1  178.04   10.17
  14  -4   1   12.93    3.72
  14  -4   1    3.33    5.51
  14  -4   1    8.19    4.80
 -14  -4  -1   11.08    3.87
 -14  -4  -1    8.16    3.02
  14  -4   1   11.53    4.02
 -14  -4  -1   12.94    3.71
 -14   4  -1   10.51    4.23
  14   4   1    9.43    4.99
  14   4   1    6.92    5.57
  14   4   1   13.51    3.78
  14   4   1   14.97    5.11
  14   4   1   11.73    3.70
 -15  -4  -1   78.27    7.34
  15  -4   1   69.78    7.74
  15  -4   1   81.00    9.70
  15  -4   1   79.25    7.49
 -15  -4  -1   85.15    5.47
 -15  -4  -1   73.19    6.06
  15  -4   1   57.39    6.88
  15   4   1   76.83    6.24
  15   4   1   79.23    6.50
  15   4   1   80.51    8.83
  15   4   1   76.11    8.35
 -15   4  -1   57.76    6.59
  15   4   1   74.06    9.34
 -16  -4  -1   66.79    7.15
 -16  -4  -1   78.48    5.97
  16  -4   1   82.82   10.19
 -16  -4  -1   84.45    5.71
  16  -4   1   62.04    7.99
  16  -4   1   64.74    7.25
  16   4   1   84.18    7.21
  16   4   1   66.06    8.45
  16   4   1   69.36    8.08
  16   4   1   81.12   10.13
  16   4   1   77.50    7.11
 -16   4  -1   89.47    8.11
 -17  -4  -1    5.43    4.27
 -17  -4  -1   15.88    4.47
  17  -4   1    7.41    5.60
  17  -4   1    6.44    4.59
  17  -4   1   11.21    6.83
  17   4   1   18.75    7.90
  17   4   1   13.95    5.50
  17   4   1   10.17    5.85
  17   4   1   14.97    4.93
  17   4   1   13.96    4.61
 -17   4  -1   13.71    4.85
 -18  -4  -1    1.82    3.51
  18  -4   1  -12.94    5.01
  18  -4   1    4.54    7.13
  18  -4   1   -0.78    4.36
 -18  -4  -1    2.45    4.47
  18   4   1   -1.46    8.04
  18   4   1    9.78    6.04
  18   4   1    5.60    5.19
  18   4   1    3.20    4.22
  18   4   1    2.93    4.25
 -18   4  -1    1.45    4.56
 -19  -4  -1   -1.37    4.56
 -19  -4  -1    0.49    4.36
  19  -4   1  -12.68    6.70
  19  -4   1   -0.07    4.65
  19  -4   1    1.99    7.10
  19   4   1   -4.74    5.50
 -19   4  -1    0.14    4.73
  19   4   1    6.88    8.32
  19   4   1    2.27    4.42
  19   4   1   -1.16    4.25
 -19  -5   1   27.15    5.91
 -19  -5   1   15.88    4.61
  19  -5  -1   28.91    9.39
  19  -5  -1   17.21    5.77
  19   5  -1   24.43    5.97
  19   5  -1    2.80    8.32
 -19   5   1   18.71    5.69
  19   5  -1   11.15    7.53
  19   5  -1   14.91    5.12
  18  -5  -1    8.80    7.12
 -18  -5   1    4.64    4.30
 -18  -5   1   -0.39    4.63
  18  -5  -1    7.65    5.01
  18   5  -1    1.89    8.26
  18   5  -1    4.70    4.12
 -18   5   1    1.23    4.83
  18   5  -1    0.15    5.80
  18   5  -1    6.34    4.40
 -17  -5   1    2.51    4.49
  17  -5  -1    4.71    6.27
  17  -5  -1   -0.21    4.14
 -17  -5   1    6.10    3.52
 -17  -5   1    2.30    3.73
  17   5  -1   11.31    4.37
  17   5  -1    3.35    4.14
  17   5  -1   -1.60    5.39
  17   5  -1   -5.11    6.57
 -17   5   1    9.96    4.68
  16  -5  -1   -4.95    4.45
  16  -5  -1   -2.27    5.75
  16  -5  -1    4.65    4.22
 -16  -5   1    5.99    4.21
 -16  -5   1   -4.01    3.04
 -16  -5   1    4.22    3.16
  16   5  -1    8.90    6.09
  16   5  -1  -10.26    6.51
 -16   5   1    0.07    3.87
  16   5  -1    4.77    3.93
  16   5  -1    3.08    5.64
  16   5  -1   -6.70    3.24
 -15  -5   1    5.49    4.15
  15  -5  -1    3.70    5.41
 -15  -5   1    0.27    3.46
 -15  -5   1   -0.60    2.92
  15  -5  -1   -1.23    4.15
 -15  -5   1    2.83    3.58
  15  -5  -1    2.59    3.84
  15   5  -1   -2.16    3.11
  15   5  -1    1.49    3.58
  15   5  -1   -3.35    5.79
  15   5  -1    5.22    3.99
  15   5  -1   -3.33    4.62
 -15   5   1    2.57    3.71
  14  -5  -1    2.25    3.52
 -14  -5   1    0.17    2.95
  14  -5  -1    4.73    5.36
 -14  -5   1    2.72    2.32
 -14  -5   1   -1.62    3.09
  14  -5  -1   -2.76    4.07
 -14  -5   1    2.54    2.87
  14   5  -1   -6.41    4.94
  14   5  -1    3.97    3.86
 -14   5   1    1.48    3.42
  14   5  -1    3.24    4.88
 -14   5   1    0.72    2.30
  14   5  -1   -1.54    3.03
  14   5  -1   -3.49    3.01
 -13  -5   1  105.33    5.45
  13  -5  -1  103.83    7.27
 -13  -5   1  107.63    6.41
  13  -5  -1  111.71    5.51
  13  -5  -1  107.92    9.47
  13  -5  -1  102.61    7.14
 -13  -5   1  116.99    5.91
 -13  -5   1  104.13    6.82
  13   5  -1  106.41    6.62
  13   5  -1  109.39    8.36
  13   5  -1  101.14    9.19
 -13   5   1  106.63    7.14
  13   5  -1  107.86    6.89
  13   5  -1  116.56    7.33
 -13   5   1  111.70    5.83
  12  -5  -1  140.03    7.22
 -12  -5   1  143.62    5.32
 -12  -5   1  135.87    6.93
 -12  -5   1  145.03    7.69
  12  -5  -1  140.35    7.44
 -12  -5   1  137.89    6.39
  12  -5  -1  142.24    6.30
  12  -5  -1  150.52    7.96
  12  -5  -1  144.48    9.76
 -12  -5   1  135.12    6.10
 -12   5   1  129.88    6.37
  12   5  -1  142.19    9.62
  12   5  -1  148.44    7.79
  12   5  -1  149.21    7.28
 -12   5   1  136.10    7.57
  12   5  -1  124.12    8.51
  12   5  -1  138.44    6.96
 -11  -5   1  198.43    7.19
 -11  -5   1  176.17    7.72
  11  -5  -1  180.91    7.33
 -11  -5   1  182.65    7.14
  11  -5  -1  177.16    8.47
  11  -5  -1  191.08   10.41
  11  -5  -1  173.69    8.04
  11  -5  -1  187.83    8.11
 -11  -5   1  181.32    8.05
 -11  -5   1  187.47    6.45
  11   5  -1  191.70    7.83
 -11   5   1  174.84    8.61
  11   5  -1  176.55   10.05
  11   5  -1  191.70    7.92
 -11   5   1  185.63    7.54
  11   5  -1  186.02    9.66
  11   5  -1  193.63    8.38
  10  -5  -1   16.60    2.99
  10  -5  -1   16.55    4.66
 -10  -5   1   17.87    3.19
 -10  -5   1   14.23    2.40
  10  -5  -1   16.00    3.27
 -10  -5   1   17.41    2.41
 -10  -5   1   19.53    3.31
 -10  -5   1   19.69    2.92
  10  -5  -1   14.28    3.38
  10  -5  -1   14.29    2.92
  10   5  -1   17.36    4.55
 -10   5   1   10.46    2.37
  10   5  -1   18.06    3.17
  10   5  -1   16.67    2.98
  10   5  -1   19.46    4.82
 -10   5   1   14.44    3.55
  10   5  -1   22.89    3.20
  -9  -5   1   54.35    3.64
   9  -5  -1   56.64    5.84
   9  -5  -1   59.15    4.29
   9  -5  -1   51.37    4.69
  -9  -5   1   57.28    3.49
  -9  -5   1   55.86    3.70
   9  -5  -1   59.72    4.27
  -9  -5   1   56.10    4.08
  -9  -5   1   53.50    4.18
   9  -5  -1   55.83    4.18
   9   5  -1   47.54    5.76
   9   5  -1   47.84    3.81
   9   5  -1   50.79    5.84
  -9   5   1   51.98    4.85
   9   5  -1   52.91    4.06
   9   5  -1   62.49    4.19
   8  -5  -1    3.49    3.52
  -8  -5   1    4.79    1.87
  -8  -5   1    1.88    1.64
   8  -5  -1   -0.12    1.90
   8  -5  -1    1.30    1.80
  -8  -5   1    2.02    1.77
   8  -5  -1    4.88    2.50
  -8  -5   1    2.65    2.08
   8  -5  -1   -0.05    1.88
  -8  -5   1    0.49    1.95
   8   5  -1    2.54    3.08
   8   5  -1   -2.59    2.98
  -8   5   1    4.12    2.34
  -8   5   1    0.75    1.74
   8   5  -1    2.48    1.84
   8   5  -1    3.35    1.88
   8   5  -1    2.58    2.13
  -7  -5   1   10.87    2.24
  -7  -5   1   13.01    2.22
   7  -5  -1   10.55    2.00
   7  -5  -1   12.50    2.61
  -7  -5   1   11.63    2.44
   7  -5  -1    8.46    2.22
  -7  -5   1   11.51    1.71
  -7  -5   1    9.07    1.98
   7  -5  -1    9.49    3.24
  -7  -5   1   13.46    2.51
   7  -5  -1   12.13    2.47
   7   5  -1   11.76    2.21
   7   5  -1   10.38    1.31
   7   5  -1   12.96    3.36
  -7   5   1   14.63    2.28
   7   5  -1    9.55    3.41
   7   5  -1   14.11    1.93
  -7   5   1   15.29    2.89
   7   5  -1   12.22    2.27
  -6  -5   1    1.41    1.75
  -6  -5   1    2.24    1.60
   6  -5  -1    0.36    1.89
   6  -5  -1    1.30    1.79
   6  -5  -1   -1.64    2.77
  -6  -5   1    1.63    1.46
  -6  -5   1    1.48    0.99
  -6  -5   1    4.05    1.97
   6  -5  -1    0.96    1.57
  -6  -5   1    0.93    1.61
   6  -5  -1    3.00    1.38
  -6   5   1    1.38    1.55
   6   5  -1    0.78    1.09
  -6   5   1    3.27    2.12
   6   5  -1   -0.80    1.55
   6   5  -1    2.36    2.88
  -6   5   1    1.43    1.90
   6   5  -1    1.45    1.59
   6   5  -1    2.37    1.15
   6   5  -1    0.93    2.51
  -5  -5   1  170.62    6.33
  -5  -5   1  166.37    6.36
  -5  -5   1  188.83    6.66
   5  -5  -1  167.01    6.19
   5  -5  -1  177.13    4.80
   5  -5  -1  178.07    6.57
  -5  -5   1  176.75    6.41
  -5  -5   1  174.08    6.19
  -5  -5   1  177.34    5.75
   5  -5  -1  166.88    6.67
   5  -5  -1  177.92    7.77
   5   5  -1  186.38    7.53
  -5   5   1  177.33    6.19
   5   5  -1  176.99    6.17
   5   5  -1  175.93    6.18
   5   5  -1  175.75    6.20
   5   5  -1  158.58    7.55
  -5   5   1  173.20    6.40
  -5   5   1  182.70    6.32
   4  -5  -1  155.52    5.57
  -4  -5   1  147.43    5.63
   4  -5  -1  144.14    5.44
  -4  -5   1  156.97    5.98
  -4  -5   1  153.98    6.05
   4  -5  -1  152.62    6.18
   4  -5  -1  148.20    6.53
   4  -5  -1  155.04    5.78
  -4  -5   1  150.76    5.74
  -4  -5   1  150.71    5.14
  -4  -5   1  154.44    5.11
  -4   5   1  150.51    5.77
  -4   5   1  155.21    5.81
   4   5  -1  153.98    7.02
  -4   5   1  153.00    5.45
   4   5  -1  161.66    6.43
   4   5  -1  145.24    5.37
   4   5  -1  152.06    5.43
  -3  -5   1   23.61    2.08
  -3  -5   1   22.53    2.77
  -3  -5   1   23.39    2.75
   3  -5  -1   21.33    3.01
  -3  -5   1   29.49    2.70
   3  -5  -1   22.61    2.43
   3  -5  -1   22.84    2.38
  -3  -5   1   25.94    2.19
   3  -5  -1   27.87    3.10
   3  -5  -1   24.19    2.23
  -3  -5   1   25.68    2.66
   3   5  -1   33.84    3.25
   3   5  -1   22.32    2.25
  -3   5   1   24.29    2.30
  -3   5   1   34.30    3.31
  -3   5   1   22.99    2.28
  -3   5   1   26.34    2.49
   3   5  -1   28.29    2.45
   3   5  -1   26.82    3.82
  -2  -5   1  148.66    5.62
   2  -5  -1  149.66    5.36
   2  -5  -1  145.87    5.36
  -2  -5   1  142.54    6.37
  -2  -5   1  151.11    5.97
   2  -5  -1  150.76    5.08
  -2  -5   1  154.72    5.41
   2  -5  -1  152.73    6.10
  -2  -5   1  137.91    5.87
  -2  -5   1  150.91    5.03
   2  -5  -1  142.32    5.70
  -2   5   1  154.53    5.23
   2   5  -1  161.65    5.31
   2   5  -1  148.19    5.20
  -2   5   1  157.18    6.40
   2   5  -1  149.57    6.67
  -2   5   1  149.63    5.93
  -2   5   1  146.30    5.04
  -2   5   1  143.53    5.12
   2   5  -1  164.13    5.69
   1  -5  -1   88.71    3.59
   1  -5  -1   88.74    4.57
  -1  -5   1   92.54    4.62
  -1  -5   1   93.44    3.84
  -1  -5   1   90.14    4.04
  -1  -5   1   79.92    3.86
  -1  -5   1   91.10    3.67
   1  -5  -1   91.47    4.07
   1  -5  -1   86.05    3.78
  -1  -5   1   83.35    5.20
  -1   5   1   93.12    3.58
   1   5  -1   96.10    3.87
   1   5  -1   88.58    2.78
   1   5  -1   95.09    3.99
  -1   5   1   92.19    2.88
   1   5  -1   96.76    4.07
  -1   5   1  100.78    4.87
  -1   5   1   90.49    3.93
  -1   5   1   89.14    3.69
   1   5  -1   86.79    5.00
   1   5  -1   86.50    3.83
   0  -5   1   15.12    1.88
   0  -5   1   19.38    2.68
   0  -5   1   16.49    2.91
   0  -5  -1   17.27    1.69
   0  -5   1   19.24    2.17
   0  -5  -1   18.28    2.30
   0  -5  -1   21.70    2.54
   0  -5   1   18.12    1.89
   0  -5   1   20.19    1.88
   0  -5   1   18.91    2.17
   0  -5  -1   14.82    1.85
   0  -5  -1   14.81    1.64
   0   5  -1   18.59    1.73
   0   5   1   17.95    1.80
   0   5  -1   20.88    2.26
   0   5  -1   23.69    2.41
   0   5   1   15.22    1.75
   0   5  -1   16.51    1.95
   0   5   1   17.97    2.94
   0   5   1   16.29    1.83
   0   5   1   17.53    1.94
   0   5   1   15.73    1.76
   0   5  -1   17.60    1.85
   0   5  -1   20.47    3.15
   1  -5   1  360.50   10.41
   1  -5   1  366.48   10.50
  -1  -5  -1  367.45   10.74
   1  -5   1  371.05   10.64
   1  -5   1  374.49   12.49
  -1  -5  -1  364.98   11.23
  -1  -5  -1  381.86   10.20
  -1  -5  -1  366.67    9.93
  -1  -5  -1  381.58   10.36
   1  -5   1  374.48   10.70
   1  -5   1  360.91   11.28
   1  -5   1  381.94    9.68
  -1  -5  -1  385.93   11.01
  -1   5  -1  381.18   10.52
  -1   5  -1  379.84   11.56
   1   5   1  363.19   10.45
  -1   5  -1  376.52   10.66
   1   5   1  373.34   11.69
  -1   5  -1  368.28   10.46
   1   5   1  393.60   10.19
   1   5   1  362.62    9.74
   1   5   1  380.38   10.19
  -2  -5  -1   18.17    2.34
   2  -5   1   16.23    1.46
   2  -5   1   18.08    2.04
  -2  -5  -1   13.94    2.30
   2  -5   1   19.54    2.20
  -2  -5  -1   16.30    2.48
   2  -5   1   13.79    2.77
  -2  -5  -1   14.85    1.50
   2  -5   1   15.24    2.25
   2  -5   1   15.91    2.35
   2  -5   1   14.40    2.52
   2   5   1   14.33    1.61
  -2   5  -1   20.33    2.48
   2   5   1   17.86    2.44
  -2   5  -1   15.75    2.89
   2   5   1   16.03    1.79
   2   5   1   15.18    1.29
  -2   5  -1   11.93    1.86
   2   5   1   16.66    3.20
   3  -5   1  116.78    4.85
  -3  -5  -1  117.45    4.95
   3  -5   1  120.98    5.39
   3  -5   1  120.09    3.60
   3  -5   1  120.79    3.60
  -3  -5  -1  118.05    5.03
   3  -5   1  122.36    6.75
  -3  -5  -1  124.84    5.23
   3  -5   1  124.82    4.64
   3  -5   1  118.73    5.07
   3  -5   1  129.25    5.86
  -3  -5  -1  125.44    4.09
   3   5   1  122.50    4.44
  -3   5  -1  114.73    4.69
   3   5   1  123.87    3.78
   3   5   1  115.70    4.30
   3   5   1  121.75    6.10
  -3   5  -1  120.10    4.98
   3   5   1  123.99    5.42
  -3   5  -1  125.72    5.67
   4  -5   1   66.96    4.64
  -4  -5  -1   67.02    2.90
   4  -5   1   72.57    4.15
   4  -5   1   70.06    4.02
  -4  -5  -1   70.99    3.82
   4  -5   1   68.44    5.44
  -4  -5  -1   64.12    3.77
   4  -5   1   70.49    3.80
  -4  -5  -1   66.18    3.85
   4  -5   1   69.80    2.79
   4  -5   1   73.66    3.49
   4   5   1   62.20    3.60
   4   5   1   68.69    3.24
  -4   5  -1   66.18    4.29
  -4   5  -1   68.98    3.61
   4   5   1   72.03    4.32
   4   5   1   68.51    2.91
  -4   5  -1   67.14    3.91
   4   5   1   64.39    4.90
   4   5   1   73.27    3.36
   5  -5   1   18.48    2.55
   5  -5   1   18.94    1.96
   5  -5   1   18.77    2.87
  -5  -5  -1   15.99    1.52
   5  -5   1   13.54    3.44
  -5  -5  -1   17.51    2.58
   5  -5   1   17.42    3.34
  -5  -5  -1   16.57    2.39
  -5  -5  -1   16.15    2.50
   5  -5   1   17.75    2.77
   5   5   1   14.17    1.89
   5   5   1   15.55    2.04
   5   5   1   20.06    2.24
  -5   5  -1   19.79    3.11
   5   5   1   19.44    3.77
   5   5   1   16.17    3.06
  -5   5  -1   16.90    2.34
  -5   5  -1   20.08    2.79
   5   5   1   17.07    2.06
  -6  -5  -1  437.18   12.40
  -6  -5  -1  429.85   12.65
  -6  -5  -1  455.01   11.32
   6  -5   1  415.76   14.21
   6  -5   1  416.72   12.77
  -6  -5  -1  437.67   11.82
   6  -5   1  413.61   11.85
   6  -5   1  448.89   13.30
   6  -5   1  429.68   12.83
   6  -5   1  427.81   15.07
  -6  -5  -1  438.16   12.94
  -6   5  -1  425.18   12.96
  -6   5  -1  436.30   13.02
   6   5   1  427.88   12.12
   6   5   1  416.03   14.30
   6   5   1  426.54   12.09
  -6   5  -1  421.47   12.57
   6   5   1  415.48   11.44
   6   5   1  436.24   12.20
   6   5   1  438.20   14.03
   7  -5   1   43.32    5.12
  -7  -5  -1   47.99    3.29
   7  -5   1   44.01    3.71
   7  -5   1   42.53    5.00
  -7  -5  -1   43.52    2.54
   7  -5   1   46.64    3.77
   7  -5   1   45.81    3.29
  -7  -5  -1   44.81    3.51
  -7  -5  -1   48.31    3.82
   7  -5   1   51.18    4.22
   7   5   1   45.06    4.69
   7   5   1   44.46    1.80
   7   5   1   49.21    3.48
   7   5   1   50.48    4.98
  -7   5  -1   46.17    3.92
   7   5   1   44.69    3.35
   7   5   1   47.62    3.64
  -8  -5  -1    1.61    2.00
   8  -5   1    1.76    2.18
   8  -5   1    1.35    2.76
  -8  -5  -1   -1.53    1.96
   8  -5   1   -0.84    2.20
   8  -5   1   -0.74    1.71
   8  -5   1   -1.19    2.04
  -8  -5  -1    1.75    1.76
   8  -5   1   -3.19    3.04
  -8  -5  -1   -0.65    1.37
   8   5   1   -0.65    2.40
  -8   5  -1   -1.78    2.13
   8   5   1   -0.65    1.87
   8   5   1   -0.77    1.76
   8   5   1    3.58    2.32
   8   5   1    2.13    3.50
  -9  -5  -1   16.32    3.16
   9  -5   1   11.77    3.79
   9  -5   1   13.08    2.73
  -9  -5  -1   16.79    2.32
   9  -5   1   10.36    2.72
   9  -5   1   10.43    4.18
   9  -5   1   15.85    3.14
   9  -5   1   16.96    3.12
  -9  -5  -1   13.62    2.70
  -9  -5  -1   18.11    2.25
   9   5   1   16.09    4.31
   9   5   1   16.87    2.65
  -9   5  -1   12.45    3.19
   9   5   1   16.12    3.30
   9   5   1   13.32    2.73
   9   5   1   15.16    4.26
  10  -5   1   78.50    5.45
 -10  -5  -1   86.60    4.07
 -10  -5  -1   85.42    5.54
 -10  -5  -1   85.80    4.17
  10  -5   1   88.47    7.72
 -10  -5  -1   81.01    5.05
  10  -5   1   86.16    5.96
  10  -5   1   86.06    5.54
  10  -5   1   73.71    7.14
  10  -5   1   86.12    4.88
  10   5   1   87.47    4.96
  10   5   1   80.52    7.09
  10   5   1   88.73    6.94
  10   5   1   91.13    5.86
  10   5   1   87.44    5.29
 -10   5  -1   79.88    5.74
  11  -5   1    1.61    2.57
 -11  -5  -1   -0.53    2.49
  11  -5   1    1.57    2.24
  11  -5   1    2.44    4.34
 -11  -5  -1   -5.01    2.52
  11  -5   1   -1.21    2.89
 -11  -5  -1    0.25    1.90
  11  -5   1   -0.46    3.14
 -11  -5  -1    2.14    1.55
  11   5   1    2.19    3.21
  11   5   1    2.08    4.14
  11   5   1    1.58    2.49
  11   5   1   -0.61    2.26
 -11   5  -1   -1.24    2.95
 -11   5  -1    0.76    1.94
  11   5   1    0.15    4.44
  12  -5   1   31.38    5.02
 -12  -5  -1   20.14    4.14
  12  -5   1   22.55    4.46
  12  -5   1   22.63    6.19
 -12  -5  -1   26.40    3.88
  12  -5   1   20.80    3.19
 -12  -5  -1   24.84    3.01
  12  -5   1   20.82    3.78
 -12   5  -1   22.79    3.08
  12   5   1   28.41    6.24
  12   5   1   31.96    4.29
 -12   5  -1   25.88    4.51
  12   5   1   28.60    5.96
  12   5   1   28.28    4.81
  12   5   1   31.52    4.23
 -13  -5  -1    6.49    3.21
  13  -5   1   13.96    4.13
 -13  -5  -1   12.91    2.77
  13  -5   1   10.25    3.27
  13  -5   1   15.54    6.02
  13  -5   1    8.35    4.38
 -13  -5  -1    6.69    3.61
  13   5   1   11.22    4.40
  13   5   1   10.81    3.63
 -13   5  -1    9.38    2.83
 -13   5  -1   12.34    4.05
  13   5   1   11.04    3.42
  13   5   1   14.13    5.93
  13   5   1   13.90    5.31
 -14  -5  -1   -3.03    3.60
  14  -5   1    7.54    4.09
 -14  -5  -1    3.25    2.53
  14  -5   1    1.35    5.79
  14  -5   1   -3.13    4.09
 -14  -5  -1    0.14    3.38
  14   5   1    0.85    3.09
 -14   5  -1    2.27    4.10
  14   5   1    1.45    3.20
  14   5   1   -4.72    4.44
  14   5   1    7.06    4.36
  14   5   1   -0.25    5.34
 -15  -5  -1   28.48    4.73
  15  -5   1   13.72    4.73
 -15  -5  -1   19.43    4.76
  15  -5   1   28.17    7.47
  15  -5   1   18.82    5.58
  15   5   1   24.95    4.73
  15   5   1   15.08    6.78
 -15   5  -1   21.76    5.02
  15   5   1   30.13    4.84
  15   5   1   26.27    5.59
  15   5   1   28.32    6.88
 -16  -5  -1    1.90    3.23
  16  -5   1   -4.75    4.85
  16  -5   1    4.42    4.13
 -16  -5  -1   -0.76    3.83
  16  -5   1   10.11    6.77
  16   5   1    2.16    3.75
  16   5   1    1.11    3.93
 -16   5  -1   -1.29    4.46
  16   5   1    4.13    5.68
  16   5   1   -4.56    6.17
  17  -5   1   15.62    5.20
 -17  -5  -1   22.78    5.30
 -17  -5  -1   17.84    4.58
  17  -5   1   20.20    7.76
  17   5   1   18.00    8.80
  17   5   1   18.86    5.29
  17   5   1   17.13    4.78
 -17   5  -1   10.81    4.91
  17   5   1   21.60    6.82
 -18  -5  -1    4.03    4.65
  18  -5   1   -2.84    6.62
 -18  -5  -1   13.84    4.49
  18  -5   1    2.36    4.90
  18   5   1    0.48    6.23
  18   5   1   -1.48    4.11
  18   5   1  -12.49    6.89
  18   5   1    3.06    4.15
 -18   5  -1    6.61    5.13
 -19  -5  -1    1.85    5.26
  19  -5   1    1.27    7.28
  19  -5   1    3.44    5.05
 -19  -5  -1   12.88    4.68
  19   5   1   10.21    7.54
  19   5   1   -1.52    4.52
 -19   5  -1   13.66    5.65
  19   5   1  -10.40    7.24
  19   5   1    8.09    4.61
 -19  -6   1   -1.50    4.28
 -19  -6   1   -3.63    3.64
  19  -6  -1    6.00    7.44
  19  -6  -1   -4.31    4.47
  19   6  -1   -5.20    4.44
  19   6  -1    1.23    4.45
  19   6  -1   -7.50    6.04
  19   6  -1   -8.39    7.80
 -19   6   1    6.26    5.33
  18  -6  -1    5.15    4.95
  18  -6  -1    8.35    7.31
 -18  -6   1    2.92    4.35
 -18  -6   1    7.19    4.60
  18   6  -1   12.14    4.90
  18   6  -1    5.28    4.54
 -18   6   1   11.00    5.12
  18   6  -1   -1.18    7.67
  18   6  -1    4.04    6.49
  17  -6  -1   -4.09    4.35
  17  -6  -1   -3.54    5.98
 -17  -6   1   -7.37    3.36
 -17  -6   1   -6.17    3.61
  17   6  -1   -2.68    6.45
  17   6  -1    0.73    4.12
 -17   6   1   -0.35    4.17
  17   6  -1   -4.19    6.95
  17   6  -1   -5.29    3.49
 -16  -6   1   10.71    4.39
  16  -6  -1   20.24    7.14
  16  -6  -1   16.13    4.96
 -16  -6   1   20.86    4.55
  16   6  -1   24.72    4.88
  16   6  -1   27.55    4.90
 -16   6   1   23.41    5.34
  16   6  -1   17.37    7.26
  16   6  -1   19.60    6.74
 -15  -6   1   48.97    5.78
  15  -6  -1   40.14    8.35
  15  -6  -1   35.86    5.82
 -15  -6   1   35.76    5.70
 -15  -6   1   34.94    4.15
  15   6  -1   33.42    5.15
  15   6  -1   43.52    5.32
  15   6  -1   33.01    7.12
 -15   6   1   31.15    5.54
  15   6  -1   31.96    7.84
 -14  -6   1    3.97    2.87
 -14  -6   1    8.40    3.79
 -14  -6   1    2.38    3.34
  14  -6  -1    5.71    5.65
  14  -6  -1    8.13    4.00
 -14   6   1    9.20    4.10
  14   6  -1    6.89    3.66
  14   6  -1    5.89    6.03
  14   6  -1    9.46    5.70
 -14   6   1    0.47    2.65
  14   6  -1    9.58    4.04
  13  -6  -1   -0.63    3.57
 -13  -6   1    0.82    3.15
  13  -6  -1    0.66    2.62
 -13  -6   1   -0.61    3.08
  13  -6  -1    3.89    3.67
 -13  -6   1   -1.14    2.61
  13  -6  -1   -0.11    5.04
 -13   6   1    5.23    3.59
  13   6  -1    2.21    5.38
 -13   6   1   -0.51    2.42
  13   6  -1    2.84    4.86
  13   6  -1    1.36    2.99
  13   6  -1   -4.08    2.92
  12  -6  -1   22.39    3.65
  12  -6  -1   18.71    5.65
 -12  -6   1   16.66    3.04
  12  -6  -1   13.46    4.02
  12  -6  -1    8.53    3.48
 -12  -6   1   15.06    3.79
 -12  -6   1   12.80    2.55
 -12  -6   1   16.51    3.65
  12   6  -1   22.33    4.07
  12   6  -1   20.12    3.67
  12   6  -1   21.25    5.72
  12   6  -1   14.54    3.52
 -12   6   1   24.31    4.57
  12   6  -1   14.21    5.69
 -12   6   1   20.64    3.49
  11  -6  -1  133.07    6.68
 -11  -6   1  150.56    6.18
 -11  -6   1  154.10    6.25
 -11  -6   1  151.73    7.21
 -11  -6   1  140.32    7.58
  11  -6  -1  147.32    7.87
  11  -6  -1  138.88    6.66
  11  -6  -1  142.90    9.52
  11   6  -1  147.54    6.92
 -11   6   1  134.62    6.61
 -11   6   1  150.78    8.16
  11   6  -1  132.62    9.37
  11   6  -1  145.51    9.07
  11   6  -1  140.54    6.84
  11   6  -1  136.71    7.23
 -10  -6   1   46.34    3.69
 -10  -6   1   58.20    5.19
  10  -6  -1   39.60    4.20
  10  -6  -1   52.87    4.68
  10  -6  -1   43.92    4.85
 -10  -6   1   50.29    4.72
  10  -6  -1   44.68    6.18
 -10  -6   1   41.19    3.55
  10  -6  -1   38.02    4.05
 -10   6   1   50.33    5.39
  10   6  -1   53.53    4.72
  10   6  -1   44.77    6.23
  10   6  -1   40.02    6.18
  10   6  -1   36.56    3.95
  10   6  -1   41.39    3.78
  -9  -6   1    0.40    2.37
   9  -6  -1    2.27    3.65
   9  -6  -1    1.13    2.61
  -9  -6   1    3.05    2.55
   9  -6  -1    1.23    2.20
  -9  -6   1    2.77    2.09
   9  -6  -1   -3.58    1.93
   9  -6  -1    0.00    2.27
  -9  -6   1    3.70    2.11
   9   6  -1    6.28    3.80
   9   6  -1    3.82    1.87
   9   6  -1    0.90    2.30
  -9   6   1    4.45    2.74
   9   6  -1    2.32    3.63
   9   6  -1    2.06    2.27
  -8  -6   1  103.55    5.18
   8  -6  -1   98.32    7.00
  -8  -6   1   91.95    5.17
   8  -6  -1   85.63    4.10
   8  -6  -1  103.14    5.74
  -8  -6   1  101.46    4.57
   8  -6  -1   98.14    5.67
  -8  -6   1   99.39    5.37
  -8  -6   1   99.11    3.87
   8  -6  -1   99.56    5.18
   8   6  -1   98.57    3.66
  -8   6   1   93.41    5.07
  -8   6   1   91.06    5.50
   8   6  -1   86.66    4.76
   8   6  -1   94.83    4.13
   8   6  -1  101.06    7.24
   8   6  -1   97.97    5.30
   8   6  -1   90.23    6.73
   7  -6  -1   80.54    5.12
  -7  -6   1   72.60    2.85
  -7  -6   1   76.45    4.32
   7  -6  -1   78.87    6.36
   7  -6  -1   71.37    4.35
  -7  -6   1   72.73    4.57
   7  -6  -1   76.53    4.88
  -7  -6   1   76.76    4.61
   7  -6  -1   68.51    3.08
  -7  -6   1   72.37    3.84
  -7   6   1   76.91    4.55
  -7   6   1   67.92    4.14
   7   6  -1   75.82    4.54
   7   6  -1   77.72    5.72
   7   6  -1   74.39    3.56
   7   6  -1   71.63    4.26
   7   6  -1   64.43    5.74
  -7   6   1   78.10    5.07
   6  -6  -1   12.41    2.73
   6  -6  -1    6.53    3.30
   6  -6  -1    9.13    2.10
  -6  -6   1   11.31    1.81
  -6  -6   1   11.61    2.50
   6  -6  -1   11.04    2.55
  -6  -6   1   10.57    1.92
  -6  -6   1   13.10    2.53
  -6  -6   1   11.03    2.44
  -6   6   1   13.28    2.28
   6   6  -1   11.16    3.80
  -6   6   1   14.08    2.80
   6   6  -1    8.25    2.04
   6   6  -1   14.52    3.51
   6   6  -1    8.54    2.11
  -6   6   1   11.36    2.80
  -5  -6   1  238.54    7.57
   5  -6  -1  244.28    8.24
   5  -6  -1  246.01    9.60
   5  -6  -1  241.80    8.12
  -5  -6   1  236.75    8.37
  -5  -6   1  250.09    8.64
  -5  -6   1  247.45    8.38
   5  -6  -1  243.16    8.47
  -5  -6   1  256.54    7.54
   5  -6  -1  253.21    8.98
   5   6  -1  259.38    8.15
   5   6  -1  258.96   10.10
  -5   6   1  251.15    8.47
   5   6  -1  239.90    9.27
  -5   6   1  250.13    8.56
   5   6  -1  250.91    8.13
  -5   6   1  231.68    7.96
   4  -6  -1    0.68    2.37
   4  -6  -1    2.13    1.76
   4  -6  -1    3.75    2.23
  -4  -6   1    2.06    2.01
   4  -6  -1   -0.86    1.45
  -4  -6   1    1.76    1.33
   4  -6  -1    3.50    1.85
  -4  -6   1    4.59    1.98
  -4  -6   1    2.34    1.97
  -4  -6   1    1.38    1.96
   4   6  -1    3.13    1.55
   4   6  -1    2.52    1.65
   4   6  -1    8.11    2.64
   4   6  -1    1.82    3.02
  -4   6   1    3.35    2.25
  -4   6   1    1.73    1.45
  -4   6   1    2.48    1.86
   3  -6  -1   65.90    3.43
   3  -6  -1   68.71    4.45
   3  -6  -1   78.61    4.07
  -3  -6   1   67.51    3.38
   3  -6  -1   68.96    4.43
  -3  -6   1   62.94    3.81
  -3  -6   1   70.29    4.67
   3  -6  -1   64.34    3.76
  -3  -6   1   70.32    4.01
  -3  -6   1   65.61    4.24
  -3   6   1   65.79    3.41
   3   6  -1   72.55    3.69
  -3   6   1   74.07    3.82
   3   6  -1   66.18    3.70
  -3   6   1   72.74    4.16
   3   6  -1   73.91    5.28
   3   6  -1   76.02    4.30
  -2  -6   1  165.69    5.72
  -2  -6   1  165.92    6.66
   2  -6  -1  176.57    6.35
  -2  -6   1  183.73    6.45
   2  -6  -1  177.69    6.60
  -2  -6   1  181.04    7.52
   2  -6  -1  178.24    6.15
  -2  -6   1  176.65    6.40
   2  -6  -1  169.73    5.88
   2  -6  -1  161.95    6.72
  -2  -6   1  175.97    6.14
   2   6  -1  185.41    6.43
  -2   6   1  168.17    6.06
   2   6  -1  172.45    7.62
   2   6  -1  168.65    6.02
  -2   6   1  170.08    6.11
  -2   6   1  174.49    6.98
   2   6  -1  180.70    6.11
  -2   6   1  173.60    5.94
   1  -6  -1  195.39    6.44
  -1  -6   1  204.26    6.73
  -1  -6   1  182.96    6.59
   1  -6  -1  191.33    6.11
  -1  -6   1  180.99    7.24
   1  -6  -1  186.98    6.67
  -1  -6   1  183.81    6.19
  -1  -6   1  181.37    7.93
   1  -6  -1  190.88    7.44
  -1  -6   1  192.19    6.21
   1   6  -1  191.17    6.24
  -1   6   1  194.34    5.18
  -1   6   1  190.37    6.14
   1   6  -1  182.35    5.11
  -1   6   1  186.58    6.29
  -1   6   1  183.91    6.38
   1   6  -1  188.20    7.84
   1   6  -1  188.76    6.45
  -1   6   1  199.28    7.46
   1   6  -1  188.45    6.41
   1   6  -1  188.21    6.36
   0  -6   1   40.60    2.97
   0  -6  -1   42.06    2.88
   0  -6   1   41.21    3.71
   0  -6  -1   40.16    3.10
   0  -6   1   46.32    2.97
   0  -6   1   45.27    4.43
   0  -6   1   40.11    2.65
   0  -6   1   43.55    2.52
   0  -6  -1   44.35    2.29
   0  -6   1   46.45    3.22
   0  -6  -1   40.14    3.66
   0  -6  -1   43.62    2.57
   0   6  -1   40.75    3.03
   0   6   1   39.52    2.54
   0   6  -1   40.84    2.40
   0   6  -1   41.27    3.25
   0   6   1   48.05    4.29
   0   6   1   39.82    2.59
   0   6   1   36.30    2.62
   0   6  -1   39.64    2.80
   0   6  -1   45.27    2.40
   0   6  -1   44.61    4.10
   0   6   1   42.21    2.85
   0   6   1   42.62    2.61
  -1  -6  -1    8.37    2.41
   1  -6   1    7.86    1.22
  -1  -6  -1    8.32    1.70
   1  -6   1   12.00    2.32
   1  -6   1    9.03    1.85
  -1  -6  -1    8.49    2.09
  -1  -6  -1    8.48    1.71
  -1  -6  -1    6.86    1.38
   1  -6   1   11.61    2.08
  -1  -6  -1    9.07    2.36
   1  -6   1    8.04    2.44
   1  -6   1    8.40    2.01
   1  -6   1    6.27    2.72
   1   6   1    5.99    1.28
  -1   6  -1    7.43    2.00
  -1   6  -1    8.93    1.80
   1   6   1    8.75    1.64
   1   6   1    6.92    1.92
  -1   6  -1   10.73    3.23
   1   6   1    8.68    1.77
  -1   6  -1    8.24    1.80
   1   6   1    9.58    1.71
   1   6   1   12.14    3.06
  -2  -6  -1   53.88    3.99
  -2  -6  -1   63.28    3.92
   2  -6   1   59.30    3.35
  -2  -6  -1   62.46    3.21
  -2  -6  -1   54.33    2.71
   2  -6   1   62.32    3.42
   2  -6   1   55.45    5.06
   2  -6   1   59.57    2.00
   2  -6   1   62.02    3.85
  -2  -6  -1   58.86    3.66
   2  -6   1   63.97    3.96
   2  -6   1   62.52    4.22
   2   6   1   62.71    2.14
  -2   6  -1   64.05    3.45
   2   6   1   61.21    3.17
  -2   6  -1   57.29    3.61
  -2   6  -1   62.22    4.33
   2   6   1   52.99    2.14
   2   6   1   54.67    3.70
   2   6   1   58.27    4.64
   3  -6   1   67.23    3.60
   3  -6   1   69.54    4.19
  -3  -6  -1   74.53    4.39
  -3  -6  -1   65.93    3.03
   3  -6   1   68.20    5.60
   3  -6   1   72.54    3.87
   3  -6   1   69.71    4.60
   3  -6   1   69.25    4.21
  -3  -6  -1   68.29    4.15
  -3  -6  -1   70.90    4.07
   3   6   1   74.42    2.35
   3   6   1   68.40    3.33
  -3   6  -1   72.62    3.74
   3   6   1   71.83    2.29
   3   6   1   74.23    4.34
   3   6   1   73.06    5.19
  -3   6  -1   71.96    4.12
   3   6   1   73.31    3.40
  -3   6  -1   69.95    4.53
   4  -6   1   20.10    1.27
   4  -6   1   16.83    1.25
  -4  -6  -1   14.60    2.63
   4  -6   1   19.84    3.06
  -4  -6  -1   16.95    1.68
   4  -6   1   13.04    2.53
   4  -6   1   11.73    3.30
  -4  -6  -1   17.27    2.68
  -4  -6  -1   17.99    2.92
   4  -6   1   16.69    2.52
   4  -6   1   18.38    2.28
   4  -6   1   14.10    3.25
  -4   6  -1   16.62    2.32
   4   6   1   18.42    3.80
   4   6   1   12.72    1.42
   4   6   1   19.64    3.24
   4   6   1   17.16    2.10
  -4   6  -1   16.44    2.64
  -4   6  -1   20.03    3.30
   4   6   1   19.23    2.09
  -5  -6  -1   16.93    2.11
   5  -6   1   16.13    3.67
  -5  -6  -1   20.84    2.84
  -5  -6  -1   25.40    3.08
   5  -6   1   25.35    4.05
   5  -6   1   23.39    3.27
   5  -6   1   18.00    2.33
   5  -6   1   18.74    2.99
   5  -6   1   21.74    2.74
  -5  -6  -1   17.62    2.73
   5  -6   1   19.66    1.76
   5   6   1   27.89    2.56
   5   6   1   18.57    3.92
   5   6   1   21.06    2.48
  -5   6  -1   23.83    3.23
   5   6   1   25.84    3.81
   5   6   1   17.60    1.92
  -5   6  -1   23.47    2.63
  -5   6  -1   18.72    3.48
   6  -6   1   29.85    3.76
   6  -6   1   23.79    3.01
   6  -6   1   21.69    4.00
  -6  -6  -1   22.40    3.21
   6  -6   1   31.33    3.64
  -6  -6  -1   24.49    3.12
  -6  -6  -1   25.55    3.06
   6  -6   1   20.23    3.95
   6  -6   1   23.49    2.28
   6   6   1   21.82    2.58
   6   6   1   23.76    2.44
  -6   6  -1   33.19    3.75
   6   6   1   18.66    2.34
  -6   6  -1   26.94    3.79
   6   6   1   28.22    4.59
   6   6   1   30.90    4.13
   6   6   1   29.49    2.74
  -6   6  -1   21.68    2.82
   7  -6   1   45.11    5.48
   7  -6   1   52.48    4.13
  -7  -6  -1   47.55    2.54
   7  -6   1   44.24    3.21
   7  -6   1   49.12    4.53
  -7  -6  -1   46.24    4.03
   7  -6   1   45.92    5.43
   7  -6   1   46.15    3.93
  -7  -6  -1   48.05    4.24
  -7  -6  -1   45.98    3.61
   7   6   1   48.60    3.42
   7   6   1   45.38    2.70
   7   6   1   54.20    5.21
   7   6   1   49.91    3.54
   7   6   1   52.05    3.69
  -7   6  -1   45.74    4.33
   7   6   1   48.38    5.82
   8  -6   1   10.85    2.41
  -8  -6  -1   14.42    1.85
   8  -6   1   14.16    2.90
  -8  -6  -1   12.35    2.80
  -8  -6  -1   13.68    3.10
  -8  -6  -1   17.98    2.85
   8  -6   1   12.51    4.07
   8  -6   1   19.02    3.54
   8  -6   1   13.33    2.87
   8  -6   1   11.39    4.27
   8   6   1   10.71    3.94
   8   6   1   12.35    2.59
  -8   6  -1   12.31    3.14
   8   6   1   14.84    4.39
   8   6   1   13.22    2.57
   8   6   1   10.98    2.49
   9  -6   1    8.78    4.41
   9  -6   1    9.26    2.98
   9  -6   1    2.94    2.58
   9  -6   1    5.86    2.57
  -9  -6  -1    8.25    2.43
   9  -6   1    5.58    3.82
  -9  -6  -1   10.80    1.87
   9  -6   1    4.36    2.99
  -9  -6  -1    9.00    2.93
  -9  -6  -1    7.70    2.85
   9   6   1    9.79    2.77
   9   6   1    8.40    2.49
   9   6   1    7.63    4.17
   9   6   1    9.91    4.61
  -9   6  -1    4.01    2.95
   9   6   1   10.41    2.54
  10  -6   1  139.24    7.78
  10  -6   1  145.42    7.22
 -10  -6  -1  151.00    6.13
 -10  -6  -1  133.12    6.82
 -10  -6  -1  146.49    7.37
  10  -6   1  140.07    6.75
  10  -6   1  132.10    9.93
  10  -6   1  150.92    6.98
 -10  -6  -1  146.51    5.34
  10   6   1  147.70    9.35
 -10   6  -1  149.02    7.73
  10   6   1  152.47    9.18
  10   6   1  155.37    6.80
  10   6   1  146.26    6.65
  10   6   1  141.68    6.99
  11  -6   1  179.48    8.61
 -11  -6  -1  189.13    6.50
  11  -6   1  198.72    9.46
  11  -6   1  188.09    8.32
 -11  -6  -1  180.36    8.68
 -11  -6  -1  189.33    8.21
  11  -6   1  182.95    7.89
  11  -6   1  190.00   11.31
 -11  -6  -1  187.95    6.92
  11   6   1  180.66   10.49
  11   6   1  202.67    8.16
  11   6   1  195.23    8.70
  11   6   1  199.29    8.15
  11   6   1  190.99   10.97
 -11   6  -1  182.43    8.98
  12  -6   1    4.09    5.29
  12  -6   1    4.60    2.89
 -12  -6  -1    3.99    2.13
 -12  -6  -1   -0.42    2.71
 -12  -6  -1   -2.16    3.23
  12  -6   1   -1.55    3.12
  12  -6   1    1.23    3.52
 -12   6  -1   -1.66    3.32
 -12   6  -1    3.26    2.45
  12   6   1    3.81    2.99
  12   6   1    1.42    3.45
  12   6   1    1.35    2.93
  12   6   1    2.54    4.82
  12   6   1    3.90    5.13
 -13  -6  -1    0.02    3.03
  13  -6   1   -0.23    3.54
  13  -6   1    7.30    5.74
  13  -6   1   -4.74    3.66
 -13  -6  -1    2.49    3.25
  13   6   1   -2.94    4.58
  13   6   1    4.95    2.99
 -13   6  -1   -2.58    3.41
  13   6   1   -0.48    2.94
 -13   6  -1   -0.20    2.63
  13   6   1   -2.69    5.18
  14  -6   1   -3.90    3.61
 -14  -6  -1   -2.95    3.45
 -14  -6  -1   -1.25    3.22
  14  -6   1    1.04    5.74
  14   6   1    0.47    5.56
  14   6   1   -4.77    3.35
  14   6   1   -2.27    3.27
 -14   6  -1    3.45    4.02
  14   6   1    7.35    5.35
 -15  -6  -1   -1.80    3.62
  15  -6   1    0.54    5.98
 -15  -6  -1   -0.27    3.69
  15  -6   1   -4.10    3.63
  15   6   1   -0.82    3.23
  15   6   1    1.71    5.95
  15   6   1   -2.31    6.38
  15   6   1    4.89    3.94
 -15   6  -1    4.41    4.04
 -16  -6  -1    1.72    3.56
  16  -6   1    3.61    4.44
 -16  -6  -1   -2.27    3.91
  16  -6   1   -0.50    6.20
  16   6   1  -12.80    5.84
  16   6   1   -3.18    3.63
  16   6   1    1.77    3.58
  16   6   1    5.87    6.06
 -16   6  -1   11.57    4.88
  17  -6   1   -3.62    4.16
 -17  -6  -1    1.68    4.22
  17  -6   1   13.16    7.56
 -17  -6  -1    2.64    3.81
 -17   6  -1   -3.71    4.23
  17   6   1    3.67    4.50
  17   6   1   -6.91    3.31
  17   6   1   -4.73    7.23
  17   6   1   -3.80    5.74
  18  -6   1    4.51    8.27
 -18  -6  -1   -6.10    3.75
 -18  -6  -1    6.33    4.72
  18  -6   1   -0.96    4.60
  18   6   1    4.40    4.85
  18   6   1   -2.69    3.90
 -18   6  -1    7.87    5.03
  18   6   1   -8.87    7.52
  18   6   1   -3.22    6.86
 -18  -7   1    8.32    4.76
  18  -7  -1    1.65    5.07
  18  -7  -1   17.91    7.59
 -18  -7   1    1.48    4.22
  18   7  -1    7.85    7.25
  18   7  -1  -13.11    7.51
  18   7  -1    9.33    5.42
  18   7  -1    2.49    4.26
 -18   7   1   15.39    5.81
 -17  -7   1   13.49    5.13
  17  -7  -1   17.57    7.63
 -17  -7   1    9.44    4.46
  17  -7  -1   14.55    5.31
  17   7  -1    9.65    5.12
  17   7  -1    4.55    7.84
  17   7  -1   17.23    7.33
  17   7  -1   17.75    4.62
 -17   7   1   10.71    5.01
 -16  -7   1   -0.12    3.53
  16  -7  -1    9.50    4.74
  16  -7  -1   11.61    6.94
 -16  -7   1    4.60    4.18
  16   7  -1    6.06    3.95
  16   7  -1    1.16    6.91
  16   7  -1   -8.09    5.61
  16   7  -1    5.21    4.25
 -16   7   1    3.15    4.84
  15  -7  -1    6.82    4.38
 -15  -7   1   11.52    4.34
 -15  -7   1    9.13    4.31
  15  -7  -1    8.32    6.15
 -15   7   1   11.91    4.77
  15   7  -1   -3.64    6.53
  15   7  -1    1.12    5.76
  15   7  -1    4.44    3.93
  15   7  -1    8.60    4.22
  14  -7  -1   13.67    4.68
  14  -7  -1   10.49    6.34
 -14  -7   1   10.19    3.93
 -14  -7   1   11.28    3.94
  14   7  -1   13.90    4.33
 -14   7   1    6.43    3.31
  14   7  -1    2.05    5.49
  14   7  -1    2.08    5.91
  14   7  -1    9.69    3.78
 -14   7   1    1.20    3.96
  13  -7  -1    3.76    3.77
 -13  -7   1    3.53    3.56
  13  -7  -1    1.61    3.19
  13  -7  -1    4.23    5.32
 -13  -7   1    7.14    3.55
 -13  -7   1    6.83    2.64
 -13   7   1    1.88    3.03
  13   7  -1    1.42    3.41
  13   7  -1    1.92    3.26
  13   7  -1    0.61    6.21
  13   7  -1    3.24    5.33
 -13   7   1    2.03    4.14
  12  -7  -1   23.60    6.22
 -12  -7   1   24.65    5.04
 -12  -7   1   26.72    4.60
  12  -7  -1   12.10    3.74
 -12  -7   1   22.27    3.07
 -12  -7   1   12.22    3.92
  12  -7  -1   18.60    4.51
 -12   7   1   16.35    4.34
 -12   7   1   21.49    3.91
  12   7  -1   15.81    5.98
  12   7  -1   18.69    6.75
  12   7  -1   23.73    4.14
  12   7  -1   27.17    4.30
 -11  -7   1   36.14    3.48
  11  -7  -1   47.12    5.53
 -11  -7   1   41.51    4.03
  11  -7  -1   37.09    4.60
  11  -7  -1   26.43    5.94
 -11  -7   1   39.75    4.72
 -11  -7   1   46.23    5.09
  11   7  -1   32.58    6.33
 -11   7   1   28.48    4.73
  11   7  -1   35.97    4.35
  11   7  -1   35.35    6.83
  11   7  -1   38.42    4.52
 -10  -7   1   13.72    3.45
 -10  -7   1   14.44    3.47
  10  -7  -1   12.82    3.36
  10  -7  -1   12.67    3.75
 -10  -7   1   11.37    2.40
  10  -7  -1   19.27    5.21
 -10  -7   1    9.76    2.79
  10   7  -1   10.89    3.07
  10   7  -1    6.59    2.95
  10   7  -1   16.51    5.61
 -10   7   1    9.35    3.54
  10   7  -1   20.58    5.53
  -9  -7   1   92.45    5.77
  -9  -7   1   93.89    5.44
   9  -7  -1   87.41    6.11
  -9  -7   1   90.38    4.48
  -9  -7   1   96.24    5.48
   9  -7  -1   75.57    6.16
   9  -7  -1   80.47    7.92
   9   7  -1   88.34    5.42
   9   7  -1   81.37    7.26
  -9   7   1   83.19    5.88
   9   7  -1   90.13    5.70
   9   7  -1   91.24    8.01
   8  -7  -1   46.88    5.34
  -8  -7   1   46.57    4.48
   8  -7  -1   52.30    6.09
   8  -7  -1   44.83    4.65
  -8  -7   1   50.71    3.48
   8  -7  -1   60.86    5.34
  -8  -7   1   52.29    4.91
  -8  -7   1   60.12    4.74
   8   7  -1   55.94    6.15
  -8   7   1   61.44    5.32
   8   7  -1   55.08    6.58
   8   7  -1   50.29    4.25
   8   7  -1   50.28    4.02
  -7  -7   1   91.35    5.35
  -7  -7   1   92.59    5.32
   7  -7  -1   97.05    7.23
   7  -7  -1   85.69    5.47
  -7  -7   1   90.76    4.23
   7  -7  -1   93.34    5.72
  -7  -7   1   91.63    5.31
   7  -7  -1   96.37    5.31
  -7   7   1   91.07    5.24
   7   7  -1  100.38    7.07
   7   7  -1   88.79    4.96
  -7   7   1   94.27    5.53
   7   7  -1   88.93    4.93
   7   7  -1   84.57    6.84
  -6  -7   1   26.60    2.63
  -6  -7   1   31.06    2.73
  -6  -7   1   30.53    3.62
  -6  -7   1   27.17    3.45
   6  -7  -1   28.33    4.51
   6  -7  -1   31.68    3.64
   6  -7  -1   24.83    2.97
   6  -7  -1   32.52    4.07
  -6  -7   1   28.82    3.69
   6   7  -1   28.44    3.21
  -6   7   1   37.87    4.27
  -6   7   1   29.16    3.18
  -6   7   1   31.30    3.61
   6   7  -1   35.04    4.76
   6   7  -1   29.68    3.15
   6   7  -1   31.93    5.18
   5  -7  -1   49.84    4.55
  -5  -7   1   52.72    3.99
  -5  -7   1   50.96    3.10
   5  -7  -1   59.28    4.19
   5  -7  -1   55.32    3.94
  -5  -7   1   59.69    4.49
   5  -7  -1   49.05    3.53
   5  -7  -1   56.86    5.28
  -5  -7   1   57.55    4.37
   5   7  -1   57.09    3.79
   5   7  -1   55.84    4.96
   5   7  -1   52.03    3.66
  -5   7   1   50.43    3.51
   5   7  -1   52.05    5.85
  -5   7   1   54.23    4.41
  -5   7   1   51.76    4.28
  -4  -7   1    7.61    1.72
   4  -7  -1    7.02    2.93
  -4  -7   1   11.62    2.64
   4  -7  -1    5.57    2.37
   4  -7  -1    4.24    1.73
   4  -7  -1    6.17    2.72
   4  -7  -1    6.85    2.15
  -4  -7   1    8.18    2.71
  -4  -7   1    7.39    2.39
   4   7  -1    5.72    3.64
  -4   7   1    8.42    2.98
   4   7  -1    5.46    1.85
  -4   7   1    6.39    1.91
   4   7  -1    8.11    2.85
   4   7  -1    5.49    1.99
  -4   7   1    8.35    2.28
  -3  -7   1    5.66    2.25
   3  -7  -1    3.00    2.38
   3  -7  -1    4.77    1.98
   3  -7  -1    3.62    1.58
   3  -7  -1    7.12    2.30
  -3  -7   1   10.11    2.16
  -3  -7   1    4.64    1.61
  -3  -7   1    2.62    2.56
   3  -7  -1    3.21    2.40
  -3  -7   1    2.91    2.10
  -3  -7   1    6.76    2.56
   3   7  -1    6.39    1.91
  -3   7   1    6.15    2.89
   3   7  -1    9.42    2.59
   3   7  -1    3.91    3.45
  -3   7   1    5.18    1.72
  -3   7   1    2.90    2.13
   2  -7  -1   -3.85    2.14
  -2  -7   1    0.78    2.47
  -2  -7   1   -0.77    1.76
  -2  -7   1    0.44    1.36
   2  -7  -1    0.17    1.82
   2  -7  -1   -2.26    1.86
  -2  -7   1    0.54    2.23
  -2  -7   1    0.50    1.81
   2  -7  -1    0.48    1.32
  -2   7   1    0.80    2.71
   2   7  -1    0.72    1.81
   2   7  -1    3.46    2.00
  -2   7   1   -2.42    1.29
  -2   7   1    0.69    1.93
   2   7  -1   -0.22    2.99
   2   7  -1    1.50    1.71
  -1  -7   1   50.95    3.55
   1  -7  -1   48.83    4.27
   1  -7  -1   52.33    3.74
  -1  -7   1   56.42    4.38
  -1  -7   1   50.94    4.85
  -1  -7   1   53.95    3.13
   1  -7  -1   52.43    3.08
   1  -7  -1   56.26    3.58
  -1  -7   1   51.79    3.42
  -1  -7   1   52.94    3.67
   1   7  -1   51.91    4.89
   1   7  -1   54.28    3.24
   1   7  -1   56.03    3.55
   1   7  -1   51.87    3.46
  -1   7   1   44.84    3.65
   1   7  -1   59.45    3.62
  -1   7   1   53.08    2.01
  -1   7   1   58.98    4.58
  -1   7   1   50.43    3.11
  -1   7   1   58.51    3.64
   1   7  -1   47.85    1.93
   0  -7   1    0.83    1.28
   0  -7  -1   -1.42    1.60
   0  -7   1    1.80    2.06
   0  -7   1    1.16    2.22
   0  -7  -1    0.66    1.26
   0  -7  -1    0.90    1.54
   0  -7   1    0.24    2.34
   0  -7  -1    2.76    2.01
   0  -7   1   -4.03    1.63
   0  -7   1    1.10    1.42
   0   7   1    1.84    1.52
   0   7  -1    0.68    1.51
   0   7   1    0.63    1.35
   0   7   1    1.49    1.86
   0   7   1   -0.21    1.54
   0   7  -1   -0.92    1.10
   0   7  -1    4.12    2.08
   0   7   1    4.88    2.84
   0   7  -1   -1.46    2.61
   0   7  -1   -1.08    1.72
   0   7   1   -1.41    1.34
  -1  -7  -1   20.46    2.00
   1  -7   1   19.40    2.62
   1  -7   1   20.19    3.25
   1  -7   1   18.12    3.63
  -1  -7  -1   19.48    2.35
   1  -7   1   20.31    2.51
   1  -7   1   18.72    1.54
   1  -7   1   19.55    2.81
   1  -7   1   17.71    2.34
  -1  -7  -1   21.08    2.80
  -1  -7  -1   20.76    3.32
   1   7   1   21.06    2.53
   1   7   1   18.53    2.35
   1   7   1   17.91    2.44
  -1   7  -1   26.31    3.94
   1   7   1   23.06    3.90
   1   7   1   17.15    1.65
  -1   7  -1   20.67    2.95
   1   7   1   17.60    2.28
  -1   7  -1   20.63    2.46
   2  -7   1   37.35    3.03
   2  -7   1   41.82    3.30
  -2  -7  -1   39.32    3.91
   2  -7   1   38.66    4.80
  -2  -7  -1   32.22    2.42
  -2  -7  -1   39.60    3.73
   2  -7   1   41.27    4.19
  -2  -7  -1   37.83    2.95
   2  -7   1   44.27    3.74
  -2  -7  -1   49.87    3.63
   2  -7   1   43.58    3.62
   2   7   1   48.07    5.46
  -2   7  -1   40.62    4.51
  -2   7  -1   42.35    3.57
   2   7   1   37.82    3.43
   2   7   1   33.55    2.93
  -2   7  -1   41.00    3.12
   3  -7   1   32.44    3.43
   3  -7   1   34.78    3.21
  -3  -7  -1   38.59    2.98
  -3  -7  -1   30.77    3.49
   3  -7   1   27.57    4.44
  -3  -7  -1   37.62    3.11
  -3  -7  -1   36.72    4.00
   3  -7   1   40.54    3.24
   3  -7   1   38.08    4.13
   3  -7   1   31.94    3.81
  -3   7  -1   45.30    4.93
  -3   7  -1   32.23    3.05
   3   7   1   39.53    5.10
   3   7   1   33.14    2.84
   3   7   1   37.34    3.88
  -3   7  -1   40.33    3.68
  -4  -7  -1  126.81    6.10
   4  -7   1  146.26    6.40
   4  -7   1  132.20    6.60
   4  -7   1  131.09    6.83
   4  -7   1  122.70    7.96
   4  -7   1  138.93    5.57
  -4  -7  -1  133.60    6.39
   4  -7   1  131.91    5.75
  -4  -7  -1  134.76    6.02
  -4   7  -1  136.70    6.33
  -4   7  -1  120.73    5.47
   4   7   1  132.80    6.56
   4   7   1  134.83    5.20
   4   7   1  133.12    5.34
  -4   7  -1  137.34    6.62
   4   7   1  137.29    7.57
   5  -7   1   80.08    4.58
   5  -7   1   76.82    5.94
   5  -7   1   84.26    5.34
   5  -7   1   79.14    4.53
   5  -7   1   72.13    6.61
   5  -7   1   78.98    5.08
  -5  -7  -1   71.25    4.64
  -5  -7  -1   77.86    5.00
  -5  -7  -1   71.25    4.79
  -5   7  -1   86.88    5.64
  -5   7  -1   72.95    5.17
   5   7   1   73.98    3.97
   5   7   1   69.84    3.92
   5   7   1   76.78    5.61
  -5   7  -1   71.13    4.27
   5   7   1   79.33    6.28
  -6  -7  -1    6.37    2.87
   6  -7   1    5.66    1.22
   6  -7   1    8.21    2.36
   6  -7   1    8.47    2.96
   6  -7   1    6.35    2.92
  -6  -7  -1    8.66    2.83
  -6  -7  -1    6.61    2.50
   6  -7   1    9.04    3.94
   6  -7   1    6.16    3.43
  -6   7  -1    7.51    2.84
   6   7   1    7.65    2.15
   6   7   1    9.14    2.12
  -6   7  -1   12.96    3.68
   6   7   1   11.57    4.34
   6   7   1   13.34    3.76
   6   7   1    9.13    1.33
   7  -7   1    7.14    3.89
   7  -7   1    2.61    3.62
  -7  -7  -1    7.16    2.82
  -7  -7  -1    9.60    3.01
   7  -7   1    9.16    3.20
  -7  -7  -1    5.53    2.84
   7  -7   1    4.64    1.64
   7  -7   1    6.83    2.84
   7  -7   1    5.47    2.43
  -7   7  -1    5.61    2.90
   7   7   1    2.69    3.34
   7   7   1    3.14    4.13
   7   7   1    2.60    2.13
   7   7   1    7.35    2.33
  -7   7  -1    7.00    3.11
   7   7   1   10.01    1.84
  -8  -7  -1   15.77    3.29
   8  -7   1   12.11    4.35
   8  -7   1   15.00    4.59
  -8  -7  -1   22.34    3.74
   8  -7   1   11.50    3.02
  -8  -7  -1   21.29    3.38
   8  -7   1   18.05    3.77
   8  -7   1   15.27    3.66
   8  -7   1   16.77    2.55
   8   7   1   19.47    5.03
   8   7   1   21.66    3.12
   8   7   1   17.34    2.79
  -8   7  -1   17.21    3.73
   8   7   1   17.65    4.54
  -9  -7  -1   10.82    1.71
   9  -7   1    9.58    3.51
   9  -7   1   10.46    4.77
  -9  -7  -1    9.00    2.76
  -9  -7  -1   11.10    3.42
  -9  -7  -1    8.98    3.14
   9  -7   1    9.48    3.09
  -9   7  -1   10.41    3.78
   9   7   1    9.87    2.81
   9   7   1    2.54    4.47
   9   7   1   11.93    2.82
   9   7   1   15.99    4.97
 -10  -7  -1   71.49    5.55
  10  -7   1   71.42    5.39
 -10  -7  -1   77.38    4.84
  10  -7   1   80.27    8.08
 -10  -7  -1   76.85    5.88
  10  -7   1   74.69    6.48
  10   7   1   71.53    6.89
  10   7   1   79.59    5.26
  10   7   1   76.86    8.38
 -10   7  -1   79.90    6.24
  10   7   1   65.03    5.24
 -11  -7  -1   25.76    3.40
 -11  -7  -1   19.87    4.16
  11  -7   1   34.62    6.73
  11  -7   1   18.83    4.56
  11  -7   1   28.29    4.27
 -11  -7  -1   22.79    3.94
  11   7   1   35.34    6.68
  11   7   1   25.43    3.96
  11   7   1   27.94    6.34
  11   7   1   30.75    4.28
 -11   7  -1   23.17    4.55
 -12  -7  -1   31.07    4.56
  12  -7   1   28.08    6.65
 -12  -7  -1   25.47    4.63
  12  -7   1   23.27    4.23
  12  -7   1   19.47    4.73
  12   7   1   30.54    4.33
 -12   7  -1   34.67    5.64
  12   7   1   22.81    6.44
 -12   7  -1   22.16    3.62
  12   7   1   31.83    4.28
  12   7   1   13.00    6.05
  13  -7   1    9.81    4.36
 -13  -7  -1    8.25    3.62
  13  -7   1   14.75    6.41
 -13  -7  -1   18.20    4.36
  13   7   1    9.42    3.54
  13   7   1    7.03    6.68
  13   7   1   12.07    3.98
 -13   7  -1   16.77    4.89
  13   7   1   10.98    6.00
 -14  -7  -1   -0.91    3.33
 -14  -7  -1    0.03    3.71
  14  -7   1    1.28    4.18
  14  -7   1    6.05    6.74
  14   7   1  -11.09    5.57
  14   7   1   -3.85    5.40
 -14   7  -1   -0.44    4.17
  14   7   1    0.01    3.09
  14   7   1   -0.64    3.35
 -15  -7  -1   70.69    6.59
  15  -7   1   82.09   10.30
  15  -7   1   63.32    7.28
 -15  -7  -1   78.25    7.63
  15   7   1   93.61   10.58
  15   7   1   89.59    6.95
  15   7   1   78.26   10.36
 -15   7  -1   70.56    7.65
  15   7   1  104.84    7.78
  16  -7   1   -5.78    3.98
 -16  -7  -1   -2.09    4.06
 -16  -7  -1    4.82    4.47
  16  -7   1    5.49    6.46
 -16   7  -1    4.82    4.75
  16   7   1    4.54    4.42
  16   7   1   -0.29    3.76
  16   7   1   -1.04    7.01
  16   7   1   -7.24    6.53
 -17  -7  -1   32.96    6.08
 -17  -7  -1   34.93    5.95
  17  -7   1   36.40    8.95
  17  -7   1   34.45    6.60
  17   7   1   41.60    5.78
  17   7   1   41.67    8.99
  17   7   1   49.16    6.25
  17   7   1   26.29    8.97
 -17   7  -1   37.74    6.74
  17  -8  -1    3.56    6.77
 -17  -8   1    5.05    4.85
  17  -8  -1   -1.27    4.41
 -17  -8   1    4.18    4.11
  17   8  -1   -6.20    7.38
  17   8  -1   -1.56    3.97
  17   8  -1    3.06    4.74
 -17   8   1   -0.37    4.56
  17   8  -1   -1.41    6.44
 -16  -8   1   52.51    7.09
  16  -8  -1   65.96    9.78
 -16  -8   1   54.32    6.82
  16  -8  -1   48.42    6.93
 -16   8   1   57.19    7.23
  16   8  -1   52.81    6.06
  16   8  -1   69.29    7.07
  16   8  -1   39.08    9.50
  16   8  -1   41.26   10.15
  15  -8  -1   29.72    7.58
 -15  -8   1   26.79    5.29
 -15  -8   1   29.70    5.06
  15  -8  -1   14.07    5.06
  15   8  -1   30.85    5.00
  15   8  -1   35.83    8.55
 -15   8   1   27.58    6.28
  15   8  -1   30.77    5.32
  15   8  -1   21.15    7.30
 -14  -8   1   14.49    4.82
  14  -8  -1    8.16    4.30
 -14  -8   1   11.92    4.11
  14  -8  -1   17.03    6.47
 -14   8   1    1.60    4.33
  14   8  -1   12.51    6.97
 -14   8   1    7.00    3.49
  14   8  -1    9.41    6.19
  14   8  -1   11.92    4.49
  14   8  -1    7.33    4.03
  13  -8  -1    1.93    3.41
 -13  -8   1    0.86    3.60
 -13  -8   1   -0.21    3.28
  13  -8  -1    1.67    4.10
  13  -8  -1    8.63    6.30
  13   8  -1   -6.92    3.38
  13   8  -1   -3.88    5.15
 -13   8   1   -4.61    3.62
  13   8  -1   -0.15    3.01
 -13   8   1    1.87    3.19
  13   8  -1   -6.65    5.44
  12  -8  -1    2.25    3.89
  12  -8  -1    9.28    6.19
  12  -8  -1   -0.47    3.38
 -12  -8   1   -2.40    2.94
 -12  -8   1    4.52    3.38
 -12   8   1    0.43    2.86
 -12   8   1    3.77    4.27
  12   8  -1    1.76    5.52
  12   8  -1   -0.98    3.25
  12   8  -1   -4.66    5.23
  12   8  -1    5.29    3.09
 -11  -8   1   74.77    4.79
 -11  -8   1   74.82    6.04
 -11  -8   1   75.84    6.06
 -11  -8   1   72.16    5.32
  11  -8  -1   66.53    6.52
  11  -8  -1   72.42    6.02
  11  -8  -1   82.73    8.93
  11   8  -1   70.33    5.72
  11   8  -1   68.75    5.55
 -11   8   1   75.52    6.48
  11   8  -1   65.92    8.06
  11   8  -1   63.81    8.32
 -10  -8   1   45.76    5.05
  10  -8  -1   50.48    5.49
 -10  -8   1   50.00    3.59
  10  -8  -1   50.25    5.44
  10  -8  -1   61.28    7.31
 -10  -8   1   52.09    4.58
 -10  -8   1   55.52    5.50
  10   8  -1   45.47    4.69
  10   8  -1   47.84    4.99
 -10   8   1   49.73    5.57
  10   8  -1   42.79    6.98
  10   8  -1   46.54    6.77
   9  -8  -1   11.55    4.13
  -9  -8   1    5.68    2.07
  -9  -8   1    7.53    3.12
   9  -8  -1    8.93    3.44
  -9  -8   1    3.73    3.22
  -9  -8   1    5.02    3.16
   9  -8  -1    7.18    4.51
   9   8  -1    4.25    2.99
  -9   8   1    9.48    3.80
   9   8  -1    7.56    2.81
   9   8  -1    7.42    4.92
   9   8  -1   10.01    5.26
   8  -8  -1   29.12    4.86
  -8  -8   1   24.31    3.94
  -8  -8   1   24.64    3.85
   8  -8  -1   22.22    3.96
  -8  -8   1   24.25    4.25
   8  -8  -1   22.31    5.29
  -8   8   1   23.17    4.23
   8   8  -1   24.17    5.21
   8   8  -1   24.16    3.56
   8   8  -1   20.61    3.24
  -8   8   1   27.10    4.31
   8   8  -1   24.38    5.80
  -7  -8   1    2.70    2.66
   7  -8  -1    3.41    3.05
  -7  -8   1    3.89    2.89
   7  -8  -1    6.77    3.05
  -7  -8   1    6.55    3.00
   7  -8  -1    3.47    4.00
   7   8  -1    7.98    2.53
  -7   8   1    9.22    3.65
   7   8  -1   10.01    4.26
   7   8  -1    4.43    4.65
   7   8  -1    6.17    2.69
  -7   8   1    4.55    2.93
   6  -8  -1   67.43    4.88
  -6  -8   1   74.30    5.13
   6  -8  -1   75.73    6.47
   6  -8  -1   73.10    5.79
  -6  -8   1   80.03    5.93
  -6  -8   1   79.52    5.27
   6  -8  -1   67.47    5.02
   6   8  -1   77.53    6.29
   6   8  -1   67.18    4.34
  -6   8   1   79.57    5.57
   6   8  -1   69.09    4.63
   6   8  -1   74.01    6.99
  -6   8   1   83.40    5.54
   5  -8  -1   29.01    3.59
  -5  -8   1   30.97    4.09
   5  -8  -1   31.42    4.36
  -5  -8   1   32.04    3.87
   5  -8  -1   30.69    3.67
   5  -8  -1   32.87    4.50
  -5  -8   1   32.87    3.86
  -5   8   1   35.04    4.52
   5   8  -1   28.46    4.35
   5   8  -1   31.61    3.32
  -5   8   1   29.32    3.77
   5   8  -1   35.16    3.56
   5   8  -1   25.52    5.26
   4  -8  -1    4.43    2.46
   4  -8  -1    5.17    2.63
  -4  -8   1    9.89    2.85
   4  -8  -1    5.60    3.01
  -4  -8   1    0.29    2.35
  -4  -8   1    8.38    2.47
  -4  -8   1    4.42    2.81
   4  -8  -1    5.45    2.62
   4   8  -1    7.53    4.19
  -4   8   1    3.92    3.23
  -4   8   1    7.29    2.75
   4   8  -1    0.15    2.06
   4   8  -1   11.72    3.23
  -3  -8   1   15.14    2.96
   3  -8  -1   19.42    3.16
  -3  -8   1   22.46    3.34
  -3  -8   1   19.92    3.69
  -3  -8   1   21.89    3.03
   3  -8  -1   17.17    2.52
   3  -8  -1   25.37    4.06
   3  -8  -1   21.07    3.03
  -3  -8   1   15.40    2.15
  -3   8   1   21.47    3.29
  -3   8   1   31.56    4.50
   3   8  -1   25.36    3.37
   3   8  -1   18.08    2.92
   3   8  -1   17.78    2.71
   3   8  -1   22.74    4.76
  -3   8   1   18.52    2.57
   2  -8  -1    3.29    2.88
  -2  -8   1   -0.27    2.43
  -2  -8   1    2.34    2.02
   2  -8  -1    0.81    2.29
  -2  -8   1   -0.53    1.51
  -2  -8   1    1.04    2.18
   2  -8  -1    1.82    1.94
   2  -8  -1   -1.78    1.51
  -2  -8   1    0.68    2.60
   2   8  -1    3.75    2.13
  -2   8   1    0.62    1.65
   2   8  -1    1.88    2.08
  -2   8   1    2.53    2.34
   2   8  -1    2.31    2.37
  -2   8   1    5.74    3.42
   2   8  -1   -0.06    3.52
  -1  -8   1   25.31    4.35
   1  -8  -1   22.47    2.84
  -1  -8   1   22.12    2.48
  -1  -8   1   16.76    3.13
  -1  -8   1   27.37    3.36
  -1  -8   1   23.63    3.03
   1  -8  -1   25.61    3.38
   1  -8  -1   27.36    4.01
   1  -8  -1   22.92    2.50
  -1   8   1   20.59    2.95
   1   8  -1   26.59    4.72
  -1   8   1   20.35    2.48
  -1   8   1   30.72    4.81
   1   8  -1   26.84    3.39
   1   8  -1   23.69    2.49
   1   8  -1   23.45    2.95
   0  -8   1    0.59    1.66
   0  -8   1    0.12    2.08
   0  -8  -1    4.96    2.06
   0  -8  -1    1.92    2.28
   0  -8   1   -0.49    1.96
   0  -8  -1    3.57    1.50
   0  -8   1    1.98    2.82
   0  -8   1    4.16    2.81
   0  -8  -1    6.53    3.01
   0  -8   1    3.17    1.30
   0   8   1    4.94    1.82
   0   8   1    3.23    2.14
   0   8   1    5.91    3.31
   0   8  -1    3.60    3.36
   0   8   1   -0.70    1.80
   0   8   1    4.94    1.51
   0   8  -1    2.96    2.28
   0   8  -1    4.55    2.13
   0   8   1    4.97    2.04
   0   8  -1   -0.52    1.82
   0   8  -1    3.85    1.95
  -1  -8  -1   37.96    4.47
   1  -8   1   36.96    3.09
   1  -8   1   36.20    3.63
   1  -8   1   36.97    1.69
   1  -8   1   37.63    3.71
  -1  -8  -1   41.03    3.95
  -1  -8  -1   35.37    3.24
   1  -8   1   34.19    4.37
   1  -8   1   37.01    3.29
   1  -8   1   37.18    5.03
  -1   8  -1   32.74    3.16
   1   8   1   41.65    3.57
   1   8   1   34.58    2.25
   1   8   1   39.95    3.34
  -1   8  -1   47.35    5.28
   1   8   1   42.36    5.61
  -1   8  -1   33.26    3.60
   1   8   1   41.10    3.43
  -2  -8  -1   10.98    2.32
  -2  -8  -1   14.14    3.45
   2  -8   1   13.36    2.33
   2  -8   1   13.07    2.73
  -2  -8  -1   15.09    2.87
  -2  -8  -1   10.06    2.98
   2  -8   1   12.01    2.75
   2  -8   1    8.35    3.27
   2  -8   1   13.31    2.79
   2  -8   1    7.21    3.50
  -2   8  -1   15.46    2.94
   2   8   1   14.61    2.61
   2   8   1   14.80    4.68
   2   8   1    9.45    2.23
   2   8   1   14.19    2.84
  -2   8  -1   14.93    3.85
   3  -8   1   63.16    4.97
   3  -8   1   66.38    4.37
  -3  -8  -1   57.34    3.83
   3  -8   1   66.44    4.70
   3  -8   1   61.67    4.08
   3  -8   1   43.96    5.64
  -3  -8  -1   65.12    5.13
  -3  -8  -1   70.08    4.68
   3  -8   1   63.31    5.28
  -3  -8  -1   67.55    4.85
  -3   8  -1   61.01    4.56
  -3   8  -1   71.73    5.46
   3   8   1   64.49    3.96
   3   8   1   67.74    4.92
   3   8   1   62.03    6.03
   4  -8   1    0.99    2.29
  -4  -8  -1   -1.52    2.48
  -4  -8  -1    0.09    2.21
   4  -8   1   -1.39    1.85
  -4  -8  -1    3.02    2.62
  -4  -8  -1    2.42    1.96
   4  -8   1   -0.70    2.50
   4  -8   1   -1.08    2.75
   4  -8   1   -1.26    2.75
   4  -8   1   -1.24    3.09
  -4   8  -1    1.44    3.63
  -4   8  -1   -4.20    2.18
   4   8   1    5.49    2.99
   4   8   1    0.06    3.74
   4   8   1   -0.65    1.91
   5  -8   1   12.85    3.69
   5  -8   1   12.71    2.78
  -5  -8  -1   17.96    3.04
   5  -8   1   18.93    4.27
   5  -8   1   18.50    4.15
  -5  -8  -1   16.65    3.54
  -5  -8  -1    7.72    3.08
   5  -8   1   13.07    3.19
   5   8   1   16.89    4.93
   5   8   1   23.55    4.14
   5   8   1   12.28    2.54
  -5   8  -1   21.58    4.51
  -5   8  -1   13.58    3.29
   5   8   1   19.86    2.59
   6  -8   1    4.33    2.86
  -6  -8  -1    2.23    2.81
   6  -8   1    3.23    3.82
  -6  -8  -1    1.43    2.74
   6  -8   1    4.32    3.32
   6  -8   1   -1.20    3.35
  -6  -8  -1    0.43    2.59
   6   8   1    3.82    2.21
  -6   8  -1    3.75    3.38
   6   8   1    5.05    3.73
   6   8   1    3.96    4.50
  -6   8  -1    6.24    3.27
   6   8   1    2.35    2.00
   7  -8   1    7.40    3.18
   7  -8   1    2.02    3.89
   7  -8   1    0.99    3.10
  -7  -8  -1    3.98    2.82
   7  -8   1    3.33    4.17
  -7  -8  -1    0.21    2.91
  -7  -8  -1    9.00    3.41
   7   8   1    3.12    2.46
  -7   8  -1    1.31    3.79
  -7   8  -1    0.96    2.93
   7   8   1    0.62    2.24
   7   8   1    5.53    4.16
   7   8   1    3.07    4.38
   8  -8   1   51.03    6.32
  -8  -8  -1   57.76    5.30
   8  -8   1   53.60    5.63
   8  -8   1   52.64    5.45
  -8  -8  -1   50.26    5.04
  -8  -8  -1   54.62    5.34
   8   8   1   62.80    6.58
   8   8   1   51.78    4.33
  -8   8  -1   57.42    5.67
   8   8   1   53.74    4.41
   8   8   1   53.49    6.79
  -8   8  -1   53.26    5.47
  -9  -8  -1    0.71    2.91
   9  -8   1    5.67    4.59
   9  -8   1   -1.07    3.36
  -9  -8  -1    9.51    3.23
  -9  -8  -1    5.12    3.78
   9  -8   1    2.38    3.18
   9   8   1    4.40    2.71
   9   8   1    4.63    4.50
   9   8   1    2.92    2.70
   9   8   1    0.24    4.84
  -9   8  -1   -2.34    3.46
  10  -8   1    0.92    3.51
 -10  -8  -1   -0.22    2.54
 -10  -8  -1    1.36    3.39
  10  -8   1    0.18    3.40
  10  -8   1    8.46    5.11
 -10  -8  -1   -1.72    2.91
  10   8   1   -5.05    4.38
  10   8   1   -3.72    2.37
  10   8   1   -1.50    2.91
  10   8   1    1.90    4.73
 -10   8  -1    0.32    3.74
  11  -8   1   38.27    7.08
  11  -8   1   35.96    4.80
 -11  -8  -1   47.09    5.78
  11  -8   1   35.83    5.39
 -11  -8  -1   34.51    6.23
 -11  -8  -1   31.22    4.67
  11   8   1   37.43    4.79
  11   8   1   42.72    7.29
 -11   8  -1   38.06    5.94
  11   8   1   38.55    4.34
  11   8   1   41.41    7.01
  12  -8   1   85.79    9.41
  12  -8   1  102.07    6.97
 -12  -8  -1   89.75    6.93
 -12  -8  -1   97.25    6.70
  12  -8   1   66.44    6.96
  12   8   1   72.71    9.44
  12   8   1  101.59   10.38
  12   8   1   97.39    6.25
  12   8   1   87.12    6.61
 -12   8  -1   82.85    7.74
 -13  -8  -1    1.82    3.49
 -13  -8  -1   -0.68    3.59
  13  -8   1   10.67    4.64
  13  -8   1   -0.43    6.41
  13   8   1   -2.29    5.76
  13   8   1   -4.10    5.62
  13   8   1   -1.09    3.24
 -13   8  -1    4.63    4.36
  13   8   1    8.04    3.72
  14  -8   1    9.89    6.32
  14  -8   1    0.63    3.90
 -14  -8  -1   -1.62    3.54
 -14  -8  -1    3.90    4.56
  14   8   1    3.10    3.62
  14   8   1   -5.97    6.09
 -14   8  -1    4.45    4.65
  14   8   1   -1.14    3.22
  14   8   1   -2.27    6.06
  15  -8   1   -3.47    4.13
 -15  -8  -1   -4.73    3.87
  15  -8   1    0.86    6.49
 -15  -8  -1   -7.04    3.38
  15   8   1    3.94    3.69
 -15   8  -1    2.28    4.83
  15   8   1   -3.05    3.94
  15   8   1  -14.61    7.12
  15   8   1   -0.92    6.36
 -16  -8  -1   27.71    5.78
 -16  -8  -1   24.89    5.11
  16  -8   1   35.31    9.29
  16  -8   1   22.37    6.02
  16   8   1   21.61    4.74
  16   8   1   19.92    8.48
  16   8   1   37.68    5.80
 -16   8  -1   23.44    6.09
  16   8   1   24.81    8.10
 -16  -9   1    6.27    4.69
 -16  -9   1   -1.42    4.06
  16  -9  -1    2.00    4.73
  16  -9  -1    5.75    6.63
 -16   9   1    6.27    5.13
  16   9  -1   -2.77    7.01
  16   9  -1    2.46    4.90
  16   9  -1    5.78    4.30
  16   9  -1  -11.48    7.62
 -15  -9   1   19.32    5.51
  15  -9  -1   11.77    5.25
 -15  -9   1   10.02    4.57
  15  -9  -1   28.10    7.68
  15   9  -1   16.28    4.21
 -15   9   1   21.62    5.90
  15   9  -1   11.22    8.88
  15   9  -1    8.27    7.20
  15   9  -1    7.43    4.44
  14  -9  -1   22.10    6.93
 -14  -9   1    9.11    4.17
 -14  -9   1    5.89    4.34
  14  -9  -1   16.05    5.06
  14   9  -1   17.51    4.37
  14   9  -1    6.01    6.56
  14   9  -1   16.90    4.89
  14   9  -1    4.12    7.61
 -14   9   1    7.89    4.97
 -14   9   1    9.52    4.22
  13  -9  -1   27.75    5.38
 -13  -9   1   42.19    5.58
  13  -9  -1   39.20    5.69
  13  -9  -1   33.69    7.32
 -13  -9   1   34.12    5.38
 -13   9   1   21.53    4.27
  13   9  -1   43.78    5.64
 -13   9   1   32.12    5.89
  13   9  -1   26.57    7.52
  13   9  -1   34.85    4.89
  13   9  -1   30.60    8.15
 -12  -9   1   -1.83    3.96
 -12  -9   1   -5.05    3.61
  12  -9  -1    4.33    5.35
  12  -9  -1   -5.65    3.13
  12  -9  -1    1.25    3.64
  12   9  -1   -2.36    6.32
  12   9  -1   -0.97    3.23
  12   9  -1    3.40    3.86
 -12   9   1    0.74    4.16
  12   9  -1    0.08    5.46
  11  -9  -1    5.02    4.88
 -11  -9   1    1.17    3.06
  11  -9  -1    1.46    3.48
 -11  -9   1   -3.17    3.79
 -11  -9   1   -0.28    3.31
  11  -9  -1    3.55    3.61
  11   9  -1    4.22    3.20
  11   9  -1   -2.44    3.46
  11   9  -1   -4.57    5.29
  11   9  -1    2.48    5.97
 -11   9   1    1.47    3.62
 -10  -9   1   15.28    4.46
 -10  -9   1   11.46    3.55
  10  -9  -1    8.82    4.00
 -10  -9   1    5.84    3.58
  10  -9  -1   19.31    5.99
  10  -9  -1   10.96    4.00
  10   9  -1   17.80    5.98
 -10   9   1    7.91    4.08
  10   9  -1    6.20    3.65
  10   9  -1    9.24    5.59
  10   9  -1   11.59    3.20
  -9  -9   1   23.24    4.37
   9  -9  -1   20.85    4.46
  -9  -9   1   27.17    4.35
   9  -9  -1   25.50    4.78
   9  -9  -1   27.98    5.74
  -9  -9   1   30.82    4.44
   9   9  -1   18.09    6.19
   9   9  -1   24.84    3.84
  -9   9   1   25.11    4.56
   9   9  -1   25.43    4.03
   9   9  -1   19.29    5.62
   8  -9  -1    7.31    3.43
  -8  -9   1    2.50    3.05
  -8  -9   1    1.19    3.11
   8  -9  -1   -0.43    4.46
  -8  -9   1    2.82    3.31
   8  -9  -1    1.82    3.57
  -8   9   1    4.28    3.63
   8   9  -1    0.60    2.92
  -8   9   1   -2.28    3.24
   8   9  -1    4.00    2.70
   8   9  -1    5.59    5.18
   8   9  -1    2.23    4.48
   7  -9  -1   37.64    5.60
  -7  -9   1   30.15    4.26
   7  -9  -1   21.87    4.54
  -7  -9   1   23.03    4.06
   7  -9  -1   21.07    3.93
  -7  -9   1   30.85    4.57
   7   9  -1   28.82    5.35
  -7   9   1   26.80    4.90
  -7   9   1   23.84    4.47
   7   9  -1   21.50    3.28
   7   9  -1   27.40    3.81
   7   9  -1   32.39    6.41
   6  -9  -1   73.13    6.38
  -6  -9   1   54.02    5.62
   6  -9  -1   59.73    6.23
  -6  -9   1   73.51    5.95
   6  -9  -1   54.23    5.35
  -6  -9   1   52.08    5.09
   6  -9  -1   68.62    5.61
   6   9  -1   63.48    6.24
  -6   9   1   60.89    5.29
  -6   9   1   65.34    5.72
   6   9  -1   66.32    4.84
   6   9  -1   54.88    7.36
   5  -9  -1    1.30    3.49
  -5  -9   1    0.62    3.18
  -5  -9   1   -0.83    3.17
  -5  -9   1    0.46    2.43
   5  -9  -1    0.77    2.98
   5  -9  -1    4.25    3.24
   5  -9  -1    2.34    2.62
  -5  -9   1   -1.13    2.70
   5   9  -1    1.33    4.76
   5   9  -1   -0.77    2.32
  -5   9   1    2.97    3.89
  -5   9   1   -0.96    3.06
   5   9  -1    6.51    3.52
   4  -9  -1   -0.20    2.28
  -4  -9   1    0.01    3.21
   4  -9  -1   -1.33    2.71
  -4  -9   1   -0.95    2.66
   4  -9  -1   -2.13    3.15
  -4  -9   1    4.51    2.57
  -4  -9   1   10.92    3.54
   4   9  -1   -4.27    2.61
   4   9  -1    2.06    2.65
   4   9  -1    3.42    2.98
  -4   9   1    7.98    4.01
   4   9  -1   -5.30    4.12
  -4   9   1    0.51    2.73
  -3  -9   1   14.29    3.31
   3  -9  -1   16.00    3.01
  -3  -9   1   24.98    4.21
   3  -9  -1   16.92    4.06
  -3  -9   1   18.50    2.98
   3  -9  -1   11.24    3.30
   3   9  -1   12.58    4.92
   3   9  -1   18.38    3.52
  -3   9   1   13.87    3.12
  -3   9   1   17.36    4.47
   3   9  -1   15.51    3.21
   3   9  -1   18.14    3.08
  -2  -9   1    5.51    2.52
   2  -9  -1   -1.20    2.26
  -2  -9   1    0.93    3.10
   2  -9  -1    3.68    2.86
  -2  -9   1    1.70    2.67
   2  -9  -1    3.65    3.33
  -2   9   1    6.44    4.12
   2   9  -1    3.74    2.86
  -2   9   1    1.63    2.49
   2   9  -1    1.32    2.32
   2   9  -1    5.68    2.26
   2   9  -1   11.92    5.24
   1  -9  -1   32.44    4.19
  -1  -9   1   32.80    3.74
  -1  -9   1   34.93    4.07
   1  -9  -1   34.19    3.56
  -1  -9   1   33.04    4.81
   1  -9  -1   34.47    4.95
   1   9  -1   38.58    3.67
   1   9  -1   39.79    3.99
   1   9  -1   34.16    3.67
   1   9  -1   40.35    6.11
  -1   9   1   38.78    3.96
  -1   9   1   36.74    5.51
   0  -9  -1   76.41    6.29
   0  -9  -1   86.02    4.92
   0  -9  -1   83.94    5.47
   0  -9   1   88.63    5.38
   0  -9   1   78.76    6.28
   0  -9   1   82.44    5.10
   0   9  -1   88.90    7.28
   0   9  -1   82.80    5.16
   0   9   1   83.31    6.50
   0   9   1   91.66    5.22
   1  -9   1    0.32    3.13
  -1  -9  -1   -0.72    3.16
   1  -9   1    4.98    2.79
  -1  -9  -1    0.93    2.71
   1  -9   1   -0.82    2.51
  -1  -9  -1    0.73    2.15
   1   9   1    4.99    2.60
  -1   9  -1    0.71    2.60
  -1   9  -1   10.43    4.18
   1   9   1    7.19    4.13
   1   9   1    1.40    2.64
   1   9   1    4.61    2.36
   2  -9   1   43.17    4.82
  -2  -9  -1   33.66    4.87
   2  -9   1   31.66    5.58
   2  -9   1   38.86    4.11
  -2  -9  -1   35.15    4.20
   2  -9   1   37.23    4.19
   2  -9   1   40.39    4.07
  -2  -9  -1   31.88    3.36
   2   9   1   38.27    3.63
   2   9   1   38.99    5.79
  -2   9  -1   38.81    4.15
   2   9   1   44.07    4.06
   2   9   1   38.59    3.95
  -2   9  -1   47.18    6.08
   3  -9   1   16.27    4.61
   3  -9   1   19.86    4.33
  -3  -9  -1   21.64    3.77
   3  -9   1   15.98    3.29
   3  -9   1   18.35    3.69
  -3  -9  -1   21.60    4.30
   3  -9   1   19.37    3.57
  -3  -9  -1   14.55    2.98
  -3  -9  -1   26.90    3.60
   3   9   1   12.73    2.83
   3   9   1   23.28    3.35
   3   9   1   19.65    3.61
   3   9   1   17.99    5.11
  -3   9  -1   24.71    4.78
  -3   9  -1   25.79    4.14
   4  -9   1  114.91    6.82
   4  -9   1  117.23    6.74
   4  -9   1  125.25    6.64
  -4  -9  -1  114.16    6.67
  -4  -9  -1  110.38    6.35
   4  -9   1  114.37    9.18
   4  -9   1  119.78    6.12
  -4  -9  -1  128.24    7.81
   4   9   1  128.79    6.81
   4   9   1  110.40    5.66
   4   9   1  111.61    8.25
  -4   9  -1  119.52    7.19
  -4   9  -1  107.39    6.41
  -5  -9  -1   17.52    4.03
  -5  -9  -1   10.20    3.58
   5  -9   1   11.34    3.86
   5  -9   1    9.71    3.43
   5  -9   1   13.43    3.85
   5  -9   1    9.72    3.01
  -5  -9  -1    5.84    3.06
   5   9   1   11.00    2.69
   5   9   1   11.14    5.07
   5   9   1   15.67    4.19
  -5   9  -1   14.57    3.65
  -5   9  -1   14.99    4.74
   6  -9   1   60.89    5.12
  -6  -9  -1   64.34    6.17
  -6  -9  -1   45.52    5.06
   6  -9   1   65.98    5.56
  -6  -9  -1   48.99    5.02
   6  -9   1   53.19    5.78
   6  -9   1   48.51    5.81
   6   9   1   52.17    7.31
   6   9   1   53.80    4.47
  -6   9  -1   63.98    6.65
  -6   9  -1   44.17    5.02
   6   9   1   64.76    6.44
  -7  -9  -1    0.35    3.17
   7  -9   1    0.37    3.23
   7  -9   1    0.86    3.49
  -7  -9  -1    1.08    3.10
   7  -9   1    4.45    4.28
  -7  -9  -1   -1.90    2.73
   7   9   1    1.12    4.91
  -7   9  -1   -2.51    4.03
   7   9   1    0.12    2.28
   7   9   1   -3.96    3.97
  -7   9  -1   -1.75    3.50
   7   9   1   -3.52    2.56
  -8  -9  -1    1.02    3.30
   8  -9   1    2.63    4.16
   8  -9   1    0.31    3.35
  -8  -9  -1   -3.26    2.96
   8  -9   1   -3.61    3.28
  -8  -9  -1   -0.93    2.94
   8   9   1    2.26    4.67
   8   9   1    2.80    2.46
   8   9   1    1.53    4.92
  -8   9  -1    1.27    3.60
  -8   9  -1    1.49    4.01
   8   9   1   -0.88    2.90
  -9  -9  -1    2.28    3.66
  -9  -9  -1   -2.13    2.89
   9  -9   1    1.86    4.58
  -9  -9  -1   -1.88    3.14
   9  -9   1   -1.00    3.42
   9  -9   1   -0.67    3.53
   9   9   1   -4.03    2.75
   9   9   1    1.94    5.41
   9   9   1   -1.98    4.41
  -9   9  -1   -1.61    3.31
   9   9   1    4.52    2.77
 -10  -9  -1    7.95    3.97
 -10  -9  -1   -1.54    3.64
  10  -9   1    6.21    5.55
 -10  -9  -1    6.11    3.29
  10  -9   1   -0.20    3.54
  10  -9   1    0.03    3.70
  10   9   1    8.68    5.71
 -10   9  -1    2.17    3.66
  10   9   1    8.54    3.10
  10   9   1    7.42    3.42
  10   9   1    4.61    5.01
  11  -9   1    1.67    4.96
  11  -9   1   -2.98    3.79
 -11  -9  -1    2.44    3.84
  11  -9   1    2.36    3.67
 -11  -9  -1    1.04    3.30
  11   9   1   -2.54    2.97
  11   9   1   -3.10    5.09
  11   9   1   -1.94    2.90
 -11   9  -1   -1.80    3.69
  11   9   1    1.60    5.93
 -12  -9  -1    7.91    3.97
 -12  -9  -1   -3.84    3.64
  12  -9   1   -0.66    3.99
  12  -9   1   -1.11    3.78
  12  -9   1    9.55    5.65
  12   9   1   -3.42    5.60
  12   9   1   -1.38    3.30
 -12   9  -1    4.58    4.96
  12   9   1    9.28    6.65
  12   9   1   -4.32    2.87
  13  -9   1    6.52    6.14
  13  -9   1    8.82    4.65
 -13  -9  -1    6.20    4.22
 -13  -9  -1   13.11    4.27
  13   9   1   14.67    4.15
  13   9   1   18.56    7.30
  13   9   1    4.43    7.33
 -13   9  -1   10.79    5.11
  13   9   1    6.80    3.57
 -14  -9  -1    1.93    3.64
  14  -9   1    9.76    6.74
 -14  -9  -1    4.24    4.50
  14  -9   1    2.20    4.74
  14   9   1   -3.27    6.39
 -14   9  -1    6.53    4.84
  14   9   1    4.95    7.68
  14   9   1    9.32    4.44
  14   9   1    5.80    3.63
  15  -9   1   45.18    9.30
 -15  -9  -1   22.77    5.18
  15  -9   1   28.88    6.22
 -15  -9  -1   31.84    6.43
  15   9   1   32.61    5.52
  15   9   1   32.15    5.05
  15   9   1   34.59    8.85
 -15   9  -1   31.25    7.00
  15   9   1   10.72    8.05
 -15 -10   1   32.81    6.04
  15 -10  -1   63.85    9.86
 -15 -10   1   47.41    6.34
  15  10  -1   29.99    8.74
  15  10  -1   43.95    9.66
 -15  10   1   39.62    6.92
  15  10  -1   51.17    5.81
  15  10  -1   53.07    6.34
 -14 -10   1    2.13    4.05
  14 -10  -1   12.91    7.04
 -14 -10   1   -3.88    4.66
 -14  10   1    4.88    4.97
  14  10  -1    8.46    3.77
  14  10  -1    3.54    4.50
  14  10  -1   -8.83    6.32
  14  10  -1   -8.95    6.11
 -13 -10   1    5.45    4.00
  13 -10  -1   16.85    6.82
  13 -10  -1   16.67    5.13
  13 -10  -1   -4.26    4.80
 -13 -10   1    0.11    4.48
  13  10  -1   -1.32    6.81
 -13  10   1    1.73    3.87
  13  10  -1    6.89    4.35
  13  10  -1    6.76    3.60
 -13  10   1    7.61    5.23
  13  10  -1   -5.75    5.83
  12 -10  -1    3.10    3.94
 -12 -10   1    6.63    3.92
  12 -10  -1   15.97    5.86
  12 -10  -1    6.03    4.52
 -12 -10   1    7.68    4.33
 -12  10   1    1.96    4.16
  12  10  -1   -0.49    4.07
  12  10  -1   -0.52    3.27
  12  10  -1    0.54    6.37
  12  10  -1    5.97    6.02
 -11 -10   1   -1.06    3.33
  11 -10  -1   -7.68    2.92
 -11 -10   1   -3.66    3.04
  11 -10  -1    0.89    4.81
 -11 -10   1    1.59    3.90
  11 -10  -1   -2.31    3.68
  11  10  -1   -4.16    5.49
  11  10  -1    3.39    3.00
  11  10  -1    3.45    3.96
  11  10  -1   -2.08    5.40
 -11  10   1    6.51    4.26
 -10 -10   1   12.73    4.08
  10 -10  -1    9.07    3.96
 -10 -10   1    3.77    3.51
 -10 -10   1   12.93    4.39
  10 -10  -1   17.73    5.82
  10 -10  -1    5.81    4.22
  10  10  -1   11.66    3.72
  10  10  -1    4.09    3.18
  10  10  -1   12.51    6.16
 -10  10   1    4.83    4.05
  10  10  -1    4.36    6.13
  -9 -10   1   50.47    5.59
   9 -10  -1   48.91    6.44
   9 -10  -1   36.27    5.25
  -9 -10   1   35.38    5.21
   9 -10  -1   46.12    6.06
  -9 -10   1   45.93    5.58
   9  10  -1   50.02    5.21
   9  10  -1   31.56    6.29
  -9  10   1   46.89    5.75
   9  10  -1   46.55    4.65
   9  10  -1   39.85    7.70
   8 -10  -1   18.23    4.03
   8 -10  -1   25.18    5.37
  -8 -10   1   23.05    4.60
  -8 -10   1   19.87    4.29
   8 -10  -1   23.61    5.13
  -8 -10   1   21.94    4.80
   8  10  -1   21.10    3.88
   8  10  -1   17.28    6.42
   8  10  -1   18.99    3.61
   8  10  -1   19.70    5.28
  -8  10   1   15.43    4.21
  -7 -10   1    6.75    3.38
   7 -10  -1    4.27    4.00
   7 -10  -1    0.69    3.09
   7 -10  -1    2.25    3.92
  -7 -10   1   -3.76    3.85
  -7 -10   1    4.79    3.76
   7  10  -1   -0.60    3.12
  -7  10   1    4.55    3.54
   7  10  -1    2.29    4.29
  -7  10   1    6.02    4.31
   7  10  -1   -1.90    5.28
   6 -10  -1   31.19    4.89
   6 -10  -1   26.46    4.09
   6 -10  -1   31.68    4.98
  -6 -10   1   29.14    4.97
  -6 -10   1   24.22    4.25
   6 -10  -1   31.28    5.39
  -6 -10   1   25.83    4.47
  -6  10   1   33.53    5.46
  -6  10   1   21.34    4.20
   6  10  -1   30.29    5.00
   6  10  -1   29.49    4.26
   6  10  -1   23.53    6.39
  -5 -10   1    1.50    3.10
   5 -10  -1    1.59    2.79
  -5 -10   1   -1.49    3.63
  -5 -10   1    3.92    3.71
   5 -10  -1    1.23    3.95
   5 -10  -1   -0.46    3.28
   5  10  -1    1.50    3.03
   5  10  -1    3.49    3.56
  -5  10   1   -1.74    3.31
   5  10  -1   -1.38    3.30
   5  10  -1    2.68    5.22
  -5  10   1    3.85    4.24
  -4 -10   1   95.38    7.23
   4 -10  -1  101.96    7.58
  -4 -10   1   95.90    6.35
   4 -10  -1  105.30    6.54
   4 -10  -1   82.41    6.00
  -4  10   1  114.26    7.46
   4  10  -1  101.75    8.35
   4  10  -1   88.39    5.82
  -4  10   1   96.76    6.18
   4  10  -1  109.89    6.17
  -3 -10   1    5.59    3.26
  -3 -10   1    0.02    3.72
   3 -10  -1   -1.88    3.11
   3 -10  -1    5.60    3.95
   3 -10  -1    2.90    3.13
  -3  10   1   15.11    4.31
   3  10  -1    3.15    3.39
   3  10  -1   10.32    5.35
   3  10  -1    6.68    2.99
  -3  10   1    2.48    3.28
  -2 -10   1   19.38    3.40
  -2 -10   1   24.65    3.96
   2 -10  -1   19.61    4.60
  -2 -10   1   25.12    4.75
   2 -10  -1   24.29    4.22
  -2  10   1   29.99    5.53
  -2  10   1   16.31    3.75
   2  10  -1   25.38    3.89
   2  10  -1   34.26    6.18
   2  10  -1   25.94    3.83
   1 -10  -1   23.73    4.94
  -1 -10   1    9.98    3.30
  -1 -10   1   17.30    3.75
  -1 -10   1   23.32    4.76
   1 -10  -1   19.16    4.08
  -1  10   1   22.37    5.19
   1  10  -1   14.96    3.39
   1  10  -1   20.91    5.51
   1  10  -1   27.55    4.19
  -1  10   1   23.10    3.65
   0 -10   1    0.82    2.82
   0 -10  -1   -0.75    3.54
   0 -10   1   -1.36    3.49
   0 -10   1    4.24    3.17
   0 -10  -1   -0.39    3.16
   0  10  -1    5.99    3.18
   0  10  -1    0.23    4.91
   0  10   1   -5.59    2.75
   0  10   1    4.88    4.54
  -1 -10  -1   15.61    3.69
   1 -10   1   10.44    3.50
   1 -10   1   13.71    4.33
   1 -10   1    9.87    3.44
  -1 -10  -1   11.70    4.16
  -1  10  -1    8.38    3.44
   1  10   1   10.13    2.95
   1  10   1   15.94    5.11
   1  10   1   14.76    3.48
  -1  10  -1   14.10    4.84
  -2 -10  -1  105.43    7.69
   2 -10   1  102.22    7.60
   2 -10   1  117.26    6.54
   2 -10   1  115.50    6.80
  -2 -10  -1  104.08    6.59
   2  10   1  118.48    6.28
  -2  10  -1  114.07    7.76
   2  10   1  106.23    8.20
   2  10   1  115.44    6.18
  -2  10  -1  121.21    7.04
   3 -10   1    0.92    3.16
   3 -10   1    0.73    3.04
   3 -10   1    1.21    3.81
  -3 -10  -1   -1.49    3.61
  -3 -10  -1    2.27    3.15
  -3  10  -1    5.65    3.37
   3  10   1    4.52    2.70
   3  10   1    1.09    2.98
   3  10   1    2.11    4.78
  -3  10  -1    2.41    4.84
  -4 -10  -1   37.59    4.99
   4 -10   1   36.43    4.71
  -4 -10  -1   34.94    4.54
   4 -10   1   42.90    5.84
   4 -10   1   48.19    5.21
  -4 -10  -1   48.95    5.97
   4 -10   1   47.53    5.17
  -4  10  -1   49.94    6.63
  -4  10  -1   40.15    4.94
   4  10   1   38.18    4.33
   4  10   1   40.49    4.14
   4  10   1   39.65    6.84
   5 -10   1    0.09    2.97
  -5 -10  -1    1.49    3.54
   5 -10   1   10.98    4.32
  -5 -10  -1    2.39    3.74
   5 -10   1    4.11    3.18
  -5 -10  -1    2.68    3.04
   5 -10   1    1.80    3.52
   5  10   1    3.12    5.25
  -5  10  -1    2.35    4.22
  -5  10  -1    1.26    3.37
   5  10   1    2.90    3.91
   5  10   1    6.65    2.78
   6 -10   1    6.48    3.73
   6 -10   1    1.32    3.55
  -6 -10  -1    4.80    3.29
   6 -10   1    0.80    3.83
  -6 -10  -1   -3.29    3.80
   6 -10   1   -2.40    3.07
  -6 -10  -1    2.08    3.80
  -6  10  -1    3.08    4.61
  -6  10  -1   -3.22    3.30
   6  10   1    1.70    4.26
   6  10   1    0.28    5.48
   6  10   1    3.79    2.87
  -7 -10  -1   80.64    6.59
  -7 -10  -1   55.59    6.08
  -7 -10  -1   71.56    6.06
   7 -10   1   80.69    7.75
   7 -10   1   81.51    7.39
   7 -10   1   73.90    6.36
  -7  10  -1   79.44    6.58
   7  10   1   67.94    8.60
   7  10   1   65.21    7.18
   7  10   1   66.53    5.37
  -7  10  -1   73.93    6.80
   8 -10   1   11.12    4.87
  -8 -10  -1    9.89    4.40
   8 -10   1   12.05    5.01
  -8 -10  -1   14.08    4.39
  -8 -10  -1   10.00    3.88
   8 -10   1    9.63    4.03
   8  10   1   17.15    5.60
   8  10   1   12.56    3.02
  -8  10  -1   17.17    4.86
   8  10   1    6.90    5.81
   8  10   1   18.96    3.68
  -8  10  -1   13.50    4.41
  -9 -10  -1    5.82    3.48
   9 -10   1    5.33    4.53
  -9 -10  -1    2.84    4.36
   9 -10   1    0.38    4.01
  -9 -10  -1    2.54    3.92
   9 -10   1    1.27    3.87
   9  10   1   -0.95    5.00
   9  10   1   -1.45    3.22
  -9  10  -1    2.89    3.91
   9  10   1   -3.39    2.48
   9  10   1    0.32    5.85
  10 -10   1   23.65    5.11
  10 -10   1   20.86    6.21
 -10 -10  -1   32.20    5.84
 -10 -10  -1   22.70    4.60
 -10 -10  -1   23.45    4.64
  10 -10   1   17.72    5.30
 -10  10  -1   14.96    4.76
  10  10   1   21.07    4.26
  10  10   1   16.49    3.51
  10  10   1   20.98    6.91
  10  10   1   14.61    6.36
  11 -10   1   18.10    6.49
 -11 -10  -1    2.39    4.90
  11 -10   1    6.36    4.59
 -11 -10  -1   -0.52    3.63
  11 -10   1    0.87    4.06
  11  10   1    1.23    6.40
  11  10   1   -3.33    5.93
  11  10   1    3.06    3.85
 -11  10  -1    0.84    4.24
  11  10   1    1.84    3.00
  12 -10   1   16.09    5.05
  12 -10   1   14.39    4.58
  12 -10   1   31.13    7.62
 -12 -10  -1   23.71    5.31
 -12 -10  -1   19.66    5.16
  12  10   1   26.71    4.83
  12  10   1   28.78    4.27
  12  10   1   26.42    7.91
  12  10   1   19.72    7.49
 -12  10  -1   17.75    5.45
  13 -10   1    1.04    4.82
 -13 -10  -1    5.29    4.11
 -13 -10  -1    7.47    4.83
  13 -10   1    6.99    6.83
  13  10   1   -0.34    3.45
  13  10   1   -6.38    6.32
 -13  10  -1    2.89    5.10
  13  10   1   -4.67    6.56
  13  10   1    0.34    4.16
  14 -10   1   31.95    7.60
 -14 -10  -1   25.61    6.22
  14 -10   1   17.08    5.65
 -14 -10  -1   18.35    5.03
  14  10   1   29.07    4.58
  14  10   1   23.52    5.16
  14  10   1   15.26    8.02
 -14  10  -1   20.71    6.06
  14  10   1   10.75    7.62
  13 -11  -1   -1.63    4.74
 -13 -11   1   -2.42    4.28
  13 -11  -1   18.42    6.74
 -13 -11   1   -0.86    4.28
  13  11  -1   -9.67    6.18
  13  11  -1    2.50    3.49
  13  11  -1    4.25    4.57
  13  11  -1  -11.31    6.37
 -13  11   1    5.78    5.08
 -12 -11   1   38.13    5.87
  12 -11  -1   53.79    8.14
 -12 -11   1   36.05    6.50
  12 -11  -1   47.91    7.13
 -12  11   1   42.67    6.82
  12  11  -1   40.52    9.20
  12  11  -1   40.74    5.76
  12  11  -1   27.73    7.68
  12  11  -1   47.10    5.20
  11 -11  -1   18.71    5.64
 -11 -11   1    5.32    4.15
  11 -11  -1    5.57    5.06
 -11 -11   1    4.65    4.93
  11  11  -1    2.55    3.37
  11  11  -1    8.20    4.36
  11  11  -1    0.57    5.87
 -11  11   1    0.65    4.64
  11  11  -1    5.62    6.72
  10 -11  -1   21.72    5.91
 -10 -11   1    5.31    4.83
 -10 -11   1    6.79    3.97
  10 -11  -1   -2.81    4.77
 -10 -11   1    1.61    3.80
  10  11  -1    0.94    6.46
  10  11  -1    6.57    3.98
  10  11  -1    7.04    8.81
  10  11  -1    3.48    3.42
 -10  11   1   -1.08    3.98
  -9 -11   1    0.56    4.04
  -9 -11   1    2.36    3.70
   9 -11  -1    3.61    4.36
   9 -11  -1   11.90    5.45
  -9 -11   1   -0.50    4.41
   9  11  -1   -3.65    5.96
  -9  11   1   -4.00    3.66
   9  11  -1    1.91    3.43
   8 -11  -1   13.80    5.23
  -8 -11   1    5.83    4.17
  -8 -11   1    1.40    3.75
  -8 -11   1    1.12    3.95
  -8  11   1    2.83    3.85
   8  11  -1    0.42    3.48
   8  11  -1    3.18    6.41
  -7 -11   1    3.10    4.15
  -7 -11   1    5.92    4.14
   7 -11  -1   -1.71    4.24
  -7 -11   1   -1.24    3.29
   7  11  -1    4.33    3.56
  -7  11   1   -2.05    3.50
   7  11  -1   -6.40    5.36
   7  11  -1    3.10    4.04
  -6 -11   1   -0.25    3.30
   6 -11  -1    3.52    4.30
   6 -11  -1    1.77    4.06
  -6 -11   1    2.39    4.16
  -6 -11   1    1.02    3.74
   6  11  -1   -1.77    5.56
   6  11  -1    0.57    3.21
   6  11  -1   -1.42    3.75
  -6  11   1    0.10    3.41
  -5 -11   1   76.12    6.24
   5 -11  -1   81.17    6.87
  -5 -11   1   89.61    7.41
   5 -11  -1   73.53    7.70
   5  11  -1   69.82    8.76
   5  11  -1   79.46    5.85
   5  11  -1   71.49    6.21
  -5  11   1   67.15    6.32
  -5  11   1   87.62    7.18
   4 -11  -1   14.35    4.58
   4 -11  -1   13.06    4.83
  -4 -11   1    7.39    4.23
  -4 -11   1   13.47    4.27
   4  11  -1    9.33    3.39
  -4  11   1    7.97    3.82
   4  11  -1   11.48    3.97
  -4  11   1   15.07    5.31
   4  11  -1    7.32    5.96
  -3 -11   1  134.73    7.60
   3 -11  -1  148.92    8.26
   3 -11  -1  148.77    9.19
  -3 -11   1  143.88    8.88
   3  11  -1  127.13    7.03
  -3  11   1  134.07    8.21
   3  11  -1  113.60    9.28
  -3  11   1  126.09    7.16
   3  11  -1  138.28    7.57
  -2 -11   1   72.10    6.10
   2 -11  -1   74.66    7.63
  -2 -11   1   68.30    7.30
   2 -11  -1   75.77    6.28
  -2  11   1   84.49    6.27
   2  11  -1   78.08    8.02
   2  11  -1   82.05    5.85
   2  11  -1   75.09    5.82
  -2  11   1   92.25    7.83
  -1 -11   1   71.65    7.41
  -1 -11   1   77.31    6.64
   1 -11  -1   62.12    5.96
   1 -11  -1   77.35    7.65
   1  11  -1   84.43    7.92
  -1  11   1   88.84    7.98
  -1  11   1   84.93    6.19
   1  11  -1   77.47    5.92
   0 -11  -1   16.18    4.96
   0 -11   1   18.95    5.02
   0 -11   1   18.14    4.30
   0 -11  -1   20.15    4.44
   0  11   1   17.94    4.02
   0  11   1   24.25    5.79
   0  11  -1   29.56    6.12
   0  11  -1   20.75    4.46
  -1 -11  -1   20.49    4.23
   1 -11   1   29.53    4.66
  -1 -11  -1   17.69    5.11
   1 -11   1   26.02    5.31
  -1  11  -1   31.12    6.57
   1  11   1   22.23    4.03
   1  11   1   27.31    6.84
  -1  11  -1   25.34    4.54
  -2 -11  -1    2.65    3.37
   2 -11   1    4.21    4.20
  -2 -11  -1    1.97    4.27
   2 -11   1    2.35    3.43
  -2  11  -1    5.64    3.55
   2  11   1   -3.49    4.88
   2  11   1   -2.79    3.04
   2  11   1    1.40    3.33
  -2  11  -1    4.29    4.71
   3 -11   1   -0.50    3.41
  -3 -11  -1    4.81    3.53
  -3 -11  -1   10.70    4.47
   3 -11   1    7.88    4.46
   3  11   1    0.47    3.31
   3  11   1   -0.14    5.13
  -3  11  -1    6.00    4.78
  -3  11  -1    1.13    3.78
   3  11   1    8.48    3.05
  -4 -11  -1    7.37    4.40
   4 -11   1    2.33    3.54
   4 -11   1   10.64    4.86
  -4 -11  -1    4.76    3.61
   4  11   1    1.40    3.33
   4  11   1    9.87    3.25
  -4  11  -1   -1.07    3.32
   4  11   1   -3.66    5.37
  -4  11  -1    6.01    5.49
  -5 -11  -1    1.90    3.45
  -5 -11  -1    5.29    4.73
  -5 -11  -1    4.90    4.14
   5 -11   1    8.13    4.52
   5 -11   1   13.12    4.18
  -5  11  -1   -0.08    3.61
  -5  11  -1    4.86    5.15
   5  11   1   -0.46    5.70
   5  11   1    2.49    3.39
   5  11   1    3.77    3.18
  -6 -11  -1   18.46    4.56
   6 -11   1   14.36    4.30
   6 -11   1   12.19    4.94
  -6 -11  -1   11.46    3.91
  -6 -11  -1   10.38    4.74
   6  11   1    9.72    3.89
   6  11   1   12.59    3.59
  -6  11  -1   11.81    4.19
  -6  11  -1   18.79    5.61
   6  11   1   13.11    6.57
  -7 -11  -1    6.43    3.66
  -7 -11  -1   -3.73    3.78
   7 -11   1   -3.95    5.93
   7 -11   1    4.65    4.43
  -7 -11  -1    0.92    3.84
   7  11   1    0.81    6.15
  -7  11  -1    0.30    3.88
   7  11   1   -6.18    2.87
  -8 -11  -1   -2.51    3.98
   8 -11   1    1.28    4.19
  -8 -11  -1   -1.23    3.39
  -8 -11  -1   -6.19    4.06
   8  11   1   -2.95    2.98
  -8  11  -1    5.95    4.18
   8  11   1   -2.65    6.00
  -9 -11  -1   55.54    6.40
   9 -11   1   32.18    5.88
   9 -11   1   48.77   10.11
  -9 -11  -1   46.01    5.80
  -9 -11  -1   34.61    5.82
   9  11   1   53.75    5.34
   9  11   1   48.09    8.66
  -9  11  -1   30.34    5.59
  10 -11   1    3.89    4.43
 -10 -11  -1   -2.24    4.08
 -10 -11  -1   -0.07    5.26
  10 -11   1    9.96    5.65
 -10 -11  -1   -3.34    3.51
  10  11   1    1.65    6.62
  10  11   1    8.95    3.56
 -10  11  -1   -1.51    4.17
  11 -11   1   66.92    8.85
  11 -11   1   29.54    5.88
 -11 -11  -1   43.13    5.95
 -11 -11  -1   43.65    6.40
  11  11   1   31.54    5.02
  11  11   1   32.41    8.43
  11  11   1   41.21    8.96
 -11  11  -1   40.71    6.84
  11  11   1   33.33    4.47
  12 -11   1    3.53    4.91
 -12 -11  -1    1.72    4.21
 -12 -11  -1    3.14    4.77
  12 -11   1   14.84    6.78
 -12  11  -1   -1.47    4.92
  12  11   1    0.96    4.04
  12  11   1   -0.53    6.96
  12  11   1    3.72    3.42
  12  11   1   -9.76    6.40
  11 -12  -1    3.02    4.62
 -11 -12   1    0.94    4.32
 -11 -12   1    2.07    4.56
 -11  12   1    1.03    5.20
  11  12  -1    7.64    7.80
  11  12  -1    1.52    4.29
  10 -12  -1   -5.53    4.19
 -10 -12   1    2.81    3.92
 -10 -12   1   -2.91    4.12
 -10 -12   1    4.03    4.39
 -10  12   1    7.25    4.66
  10  12  -1  -12.66    6.34
  10  12  -1    2.13    4.25
   9 -12  -1    9.32    5.10
  -9 -12   1    3.12    4.13
  -9 -12   1   -1.87    4.05
  -9 -12   1    2.58    4.46
   9  12  -1   -5.36    6.44
  -9  12   1    1.37    4.24
   9  12  -1   -0.66    3.47
  -8 -12   1   49.89    7.06
  -8 -12   1   46.23    5.87
  -8 -12   1   32.26    5.61
   8 -12  -1   57.71    7.84
   8  12  -1   49.43    5.49
  -8  12   1   33.55    5.60
   8  12  -1   20.03    7.78
   8  12  -1   39.03    5.80
   7 -12  -1   -1.71    4.73
  -7 -12   1    6.89    4.84
  -7 -12   1   -1.31    3.60
   7  12  -1   -0.74    3.45
   7  12  -1   -5.45    5.79
   7  12  -1    8.31    4.17
  -7  12   1   -0.72    3.61
  -6 -12   1   32.98    6.23
   6 -12  -1   25.68    6.08
   6 -12  -1   15.54    4.60
  -6 -12   1   23.15    4.80
  -6  12   1   25.77    4.86
   6  12  -1   32.56    8.41
   6  12  -1   35.05    5.02
   6  12  -1   25.16    5.03
  -5 -12   1   10.69    4.18
   5 -12  -1    6.58    5.12
   5 -12  -1   13.86    4.54
  -5 -12   1   13.76    5.24
  -5  12   1   10.71    4.14
   5  12  -1    7.21    4.03
   5  12  -1    9.12    7.38
   5  12  -1   20.47    4.90
  -4 -12   1    3.95    3.82
   4 -12  -1    1.18    4.42
   4 -12  -1    6.56    4.11
  -4 -12   1    2.79    4.55
  -4  12   1   10.37    5.34
  -4  12   1    2.24    3.51
   4  12  -1    5.40    4.19
   4  12  -1    0.65    5.82
   4  12  -1    3.52    3.35
   3 -12  -1    0.31    3.92
  -3 -12   1   -1.80    4.21
  -3 -12   1    3.70    3.81
   3 -12  -1   -4.76    4.42
   3  12  -1   11.91    4.37
   3  12  -1    1.16    5.90
  -3  12   1   10.95    5.17
   3  12  -1    1.95    3.37
  -3  12   1   -0.50    3.44
  -2 -12   1   90.01    8.70
   2 -12  -1   77.41    8.16
  -2 -12   1   92.36    7.52
   2 -12  -1   95.06    7.67
   2  12  -1   85.55    6.93
  -2  12   1   69.01    6.51
  -2  12   1   99.53    8.41
   2  12  -1   98.91    9.68
   1 -12  -1   16.26    4.66
   1 -12  -1   40.34    6.55
  -1 -12   1   26.47    6.05
  -1 -12   1   18.86    4.58
   1  12  -1   21.66    4.86
  -1  12   1   43.27    7.24
   1  12  -1   28.16    6.74
  -1  12   1   21.56    4.64
   0 -12  -1    7.47    4.18
   0 -12   1   15.71    4.45
   0 -12   1    9.47    5.06
   0 -12  -1   11.72    5.33
   0  12  -1    5.61    3.93
   0  12   1    3.22    3.77
   0  12  -1    7.66    5.41
   0  12   1   11.15    6.08
  -1 -12  -1    0.38    3.95
   1 -12   1    1.71    3.82
   1 -12   1    3.58    4.98
  -1 -12  -1    0.19    4.53
   1  12   1    5.97    5.64
  -1  12  -1    0.39    3.78
  -1  12  -1    8.29    5.88
   1  12   1    8.56    3.77
   2 -12   1    3.20    4.73
  -2 -12  -1    7.92    4.72
   2 -12   1    2.26    3.77
  -2 -12  -1    9.31    4.10
  -2  12  -1   14.17    6.05
   2  12   1    5.54    3.88
   2  12   1    6.53    6.62
  -2  12  -1    3.93    3.93
  -3 -12  -1   33.37    5.07
   3 -12   1   26.44    5.18
   3 -12   1   38.12    6.41
  -3 -12  -1   21.59    5.64
  -3  12  -1   15.86    4.33
   3  12   1   27.88    4.66
   3  12   1   28.44    7.36
  -3  12  -1   41.42    6.78
   3  12   1   26.82    4.24
   4 -12   1    3.28    4.29
  -4 -12  -1    4.66    3.72
   4 -12   1    0.43    4.75
  -4 -12  -1    1.30    4.53
   4  12   1   -2.11    3.27
  -4  12  -1    4.61    3.91
  -4  12  -1   10.17    5.32
   4  12   1   -0.59    5.83
  -5 -12  -1   34.41    5.19
   5 -12   1   39.30    5.49
   5 -12   1   39.75    6.79
  -5 -12  -1   48.71    7.15
   5  12   1   34.11    7.79
  -5  12  -1   48.58    7.34
  -5  12  -1   22.58    5.28
   5  12   1   41.69    4.89
  -6 -12  -1    3.82    3.74
   6 -12   1    2.68    3.76
  -6 -12  -1   -1.08    4.35
   6 -12   1    6.71    5.06
  -6  12  -1    0.50    4.03
   6  12   1   -7.80    5.85
   6  12   1    0.02    3.54
  -7 -12  -1   10.63    5.15
  -7 -12  -1    9.89    4.78
  -7 -12  -1    8.80    4.27
   7 -12   1   10.10    5.34
   7  12   1    8.67    3.83
   7  12   1    0.32    6.42
  -7  12  -1    4.38    4.34
  -8 -12  -1   16.90    4.67
   8 -12   1   12.23    5.49
  -8 -12  -1   19.41    5.38
  -8 -12  -1   22.35    5.22
   8  12   1   15.58    3.93
  -8  12  -1   16.49    5.13
   8  12   1   16.17    7.52
  -9 -12  -1   38.25    6.34
   9 -12   1   52.45    7.21
  -9 -12  -1   46.33    6.23
  -9 -12  -1   26.98    5.36
  -9  12  -1   32.54    5.99
   9  12   1   47.09    5.40
   9  12   1   33.81    8.77
 -10 -12  -1    5.25    4.26
  10 -12   1    2.08    4.67
 -10 -12  -1    0.56    4.75
 -10  12  -1    9.84    5.24
  10  12   1  -12.23    6.59
  10  12   1    2.57    3.72
 -11 -12  -1   45.12    6.93
  11 -12   1   47.48    7.04
   9 -13  -1   -1.31    5.15
  -9 -13   1   -2.75    4.49
  -9 -13   1   -2.10    3.88
  -9 -13   1   -4.05    4.47
  -9  13   1    0.83    4.43
   9  13  -1    4.99    4.65
   9  13  -1   -7.81    6.62
  -8 -13   1    7.59    4.59
   8 -13  -1    8.25    5.66
  -8 -13   1    5.71    5.86
  -8  13   1   10.25    5.13
   8  13  -1    7.35    4.09
   8  13  -1   -4.93    6.72
   7 -13  -1   -1.51    4.91
  -7 -13   1    4.96    4.30
  -7 -13   1    0.99    5.16
   7  13  -1   -1.95    4.02
  -7  13   1   -0.56    4.51
   7  13  -1    4.73    7.47
  -6 -13   1   16.22    6.38
   6 -13  -1   20.02    6.23
  -6 -13   1   17.88    4.92
   6  13  -1   15.82    4.35
  -6  13   1   13.32    5.05
   6  13  -1   19.04    8.08
  -5 -13   1   -4.84    3.61
   5 -13  -1   -0.47    4.89
   5 -13  -1   -0.19    5.09
  -5 -13   1   -4.62    4.98
   5  13  -1   -5.48    3.76
  -5  13   1   -6.92    3.89
   5  13  -1   -0.24    4.34
   5  13  -1    4.46    7.01
   4 -13  -1    2.56    5.41
   4 -13  -1   -0.43    4.86
  -4 -13   1   -1.81    5.00
  -4 -13   1    7.60    4.13
   4  13  -1    4.41    4.49
   4  13  -1    2.74    6.50
   4  13  -1   10.03    3.97
  -4  13   1   -1.87    3.99
   3 -13  -1    1.86    4.50
  -3 -13   1   19.95    5.95
   3 -13  -1    6.44    5.55
  -3 -13   1    6.44    4.43
   3  13  -1    7.78    4.46
  -3  13   1    6.88    4.29
   3  13  -1   15.63    7.47
  -2 -13   1    7.92    4.36
   2 -13  -1   -4.96    4.71
   2 -13  -1    1.44    4.20
  -2 -13   1   -6.45    4.23
   2  13  -1    4.28    5.84
  -2  13   1    6.12    4.92
  -2  13   1   -3.56    3.82
   2  13  -1   -0.51    4.12
   1 -13  -1    0.05    4.36
   1 -13  -1   -0.24    5.14
  -1 -13   1   -4.44    4.87
  -1 -13   1    2.09    4.18
  -1  13   1    1.48    4.06
   1  13  -1    1.40    4.06
  -1  13   1   21.80    5.97
   1  13  -1   15.56    6.32
   0 -13   1   49.74    7.45
   0 -13  -1   66.26    8.38
   0 -13   1   60.53    6.82
   0 -13  -1   70.86    7.44
   0  13  -1   48.33    5.94
   0  13   1   60.07    6.42
   0  13   1   62.51    8.01
   0  13  -1   56.41    8.10
   1 -13   1   -4.24    5.01
  -1 -13  -1    3.84    5.04
  -1 -13  -1   -3.22    4.19
   1 -13   1    1.41    4.23
  -1  13  -1   -3.73    3.83
   1  13   1   12.19    6.83
  -1  13  -1   19.49    6.70
   2 -13   1   24.06    5.07
  -2 -13  -1   35.85    6.69
  -2 -13  -1   21.17    5.35
   2 -13   1   25.22    6.35
  -2  13  -1   22.52    4.93
   2  13   1   32.67    7.56
  -2  13  -1   48.70    7.96
   3 -13   1    1.40    5.31
   3 -13   1    0.68    4.58
  -3 -13  -1   -0.84    4.77
  -3 -13  -1   -3.74    3.78
   3  13   1    2.64    6.15
  -3  13  -1   24.54    6.57
  -3  13  -1    0.52    3.83
  -4 -13  -1   56.60    6.53
   4 -13   1   53.63    6.58
  -4 -13  -1   66.98    7.95
   4 -13   1   60.48    8.04
   4  13   1   60.98    5.80
   4  13   1   66.22   10.45
  -4  13  -1   46.54    6.09
   5 -13   1    5.03    5.66
  -5 -13  -1   14.25    6.31
   5 -13   1    3.73    4.62
  -5 -13  -1    3.72    4.18
   5  13   1    5.90    7.83
   5  13   1    2.68    3.73
  -5  13  -1    6.16    4.57
  -6 -13  -1   29.28    6.21
  -6 -13  -1   28.82    5.33
   6 -13   1   18.50    6.22
   6  13   1   28.33    9.15
  -6  13  -1   16.77    5.24
   6  13   1   38.53    4.98
   7 -13   1   11.50    5.85
  -7 -13  -1   14.56    6.01
  -7 -13  -1    4.61    4.79
  -7  13  -1    2.15    4.94
   7  13   1    8.72    4.15
   7  13   1   -6.76    6.79
  -8 -13  -1    2.31    4.99
  -8 -13  -1   -3.72    4.52
   8 -13   1   -4.84    4.99
  -8 -13  -1   -0.50    3.94
  -8  13  -1   -3.07    4.72
   8  13   1  -11.34    3.32
   8  13   1  -13.20    6.73
  -4 -14   1    2.72    4.48
  -4 -14   1    4.73    5.64
   4 -14  -1   16.28    6.46
   4 -14  -1    2.80    5.41
  -4  14   1    0.51    4.53
   4  14  -1   14.39    7.27
  -3 -14   1    1.98    6.08
   3 -14  -1    3.75    4.72
  -3 -14   1   -5.20    4.40
   3 -14  -1   -4.51    5.42
   3  14  -1   15.70    7.08
  -3  14   1   -2.38    4.22
  -2 -14   1   11.75    6.25
  -2 -14   1    6.26    4.85
   2 -14  -1    9.85    6.06
   2 -14  -1    9.47    5.09
   2  14  -1   26.24    7.40
   2  14  -1    3.10    4.62
  -1 -14   1   16.62    5.81
  -1 -14   1    5.40    5.83
   1 -14  -1    5.28    4.98
   1 -14  -1   11.54    6.28
   1  14  -1   24.70    7.42
   1  14  -1   17.75    5.54
   0 -14  -1   23.48    5.84
   0 -14   1   23.52    5.56
   0 -14  -1   29.81    7.00
   0 -14   1   32.05    7.38
   0  14   1   35.31    7.49
   0  14  -1   30.64    7.40
   0  14  -1   15.05    5.35
  -1 -14  -1   60.25    8.45
  -1 -14  -1   52.70    6.82
   1 -14   1   53.01    6.82
   1 -14   1   52.93    8.39
   1  14   1   48.23    8.16
  -1  14  -1   54.15    7.94
  -1  14  -1   39.36    6.24
  -2 -14  -1    7.56    5.06
   2 -14   1   10.35    6.28
   2 -14   1   -0.93    4.40
  -2 -14  -1    5.69    5.79
  -2  14  -1   27.49   10.42
   2  14   1   10.27    7.14
  -2  14  -1    2.36    4.40
  -3 -14  -1   30.34    6.80
   3 -14   1   36.36    7.48
  -3 -14  -1   22.48    5.79
   3 -14   1   35.18    6.37
   3  14   1   31.63    8.70
  -3  14  -1   21.32    5.12
  -4 -14  -1    2.77    5.66
   4 -14   1    3.56    6.05
 -21   0   2   60.33    7.12
 -21   0   2   38.63    6.78
  21   0  -2   58.14    7.90
  21   0  -2   36.20    9.57
  21   0  -2   72.76   10.85
  20   0  -2  -16.76    7.09
 -20   0   2   -0.61    4.31
  20   0  -2   10.16    6.69
 -20   0   2   -5.19    4.08
  20   0  -2   -3.98    4.45
  19   0  -2   -3.61    6.52
 -19   0   2    7.02    4.56
  19   0  -2   -3.70    4.49
  19   0  -2   13.84    6.62
 -19   0   2    3.02    4.33
  19   0  -2    7.43    4.50
  19   0  -2   -0.91    6.87
  18   0  -2   33.46    7.77
  18   0  -2   54.39    8.82
 -18   0   2   62.46    6.90
  18   0  -2   46.83    6.32
  18   0  -2   53.49    6.37
  18   0  -2   50.48    6.64
  17   0  -2   90.70    7.20
  17   0  -2   88.47    6.97
  17   0  -2   91.92    7.36
  17   0  -2   90.78    9.41
 -17   0   2   92.49    7.43
  17   0  -2   90.81    9.76
  16   0  -2   77.96    9.18
  16   0  -2   70.20    6.44
  16   0  -2   77.54    6.66
 -16   0   2   72.28    6.63
  16   0  -2   78.80    6.61
  16   0  -2   69.49    8.39
  15   0  -2  425.29   15.20
 -15   0   2  433.91   14.78
  15   0  -2  437.11   14.97
  15   0  -2  444.02   17.19
  15   0  -2  445.91   15.26
  15   0  -2  435.34   17.46
  14   0  -2    5.87    3.58
 -14   0   2    5.07    2.04
  14   0  -2    5.28    5.02
  14   0  -2    4.78    3.13
  14   0  -2    1.96    4.56
  14   0  -2    3.50    2.95
 -14   0   2    4.97    3.13
  13   0  -2  115.58    6.76
  13   0  -2  123.23    6.67
  13   0  -2  127.47    8.52
 -13   0   2  122.30    6.82
  13   0  -2  134.20    6.98
  13   0  -2  123.15    8.19
 -13   0   2  135.06    5.44
  12   0  -2  388.57   12.86
 -12   0   2  371.03   12.64
  12   0  -2  379.13   14.51
  12   0  -2  409.22   13.00
  12   0  -2  379.99   13.05
  12   0  -2  419.06   14.87
 -12   0   2  407.39   11.59
 -11   0   2  170.19    4.56
 -11   0   2  171.08    6.05
  11   0  -2  165.19    8.80
  11   0  -2  174.92    7.20
  11   0  -2  160.41    8.24
  11   0  -2  167.55    7.18
 -11   0   2  158.09    6.95
  11   0  -2  160.89    7.16
 -10   0   2  422.52   12.83
 -10   0   2  421.91   11.77
 -10   0   2  418.76   10.46
  10   0  -2  424.68   14.30
  10   0  -2  419.31   12.64
  10   0  -2  392.61   13.82
  10   0  -2  403.22   12.84
  10   0  -2  410.52   12.76
   9   0  -2  543.62   16.94
   9   0  -2  529.71   16.65
   9   0  -2  569.05   15.65
  -9   0   2  546.47   13.64
   9   0  -2  565.38   15.85
   9   0  -2  538.19   15.56
  -9   0   2  534.94   15.52
  -9   0   2  556.17   14.77
  -8   0   2   30.02    3.16
   8   0  -2   27.73    2.98
   8   0  -2   29.79    3.90
   8   0  -2   27.08    3.09
  -8   0   2   27.44    2.41
   8   0  -2   25.86    2.85
  -8   0   2   25.30    1.62
   8   0  -2   28.69    3.76
  -8   0   2   21.71    2.42
   7   0  -2  414.85   12.64
   7   0  -2  404.85   11.59
   7   0  -2  424.28   11.95
  -7   0   2  422.30   11.23
  -7   0   2  410.72   10.43
  -7   0   2  394.50   11.67
   7   0  -2  383.04   12.62
   7   0  -2  414.46   11.65
  -6   0   2 1874.30   45.30
  -6   0   2 1904.13   46.26
   6   0  -2 1944.24   46.53
   6   0  -2 1872.86   46.29
   6   0  -2 1825.41   47.19
   6   0  -2 1907.77   45.91
  -6   0   2 1928.83   45.99
   6   0  -2 1859.88   46.16
  -6   0   2 1943.22   46.39
   6   0  -2 1914.66   47.16
  -5   0   2 4683.04  110.04
   5   0  -2 4617.98  112.30
  -5   0   2 4557.20  110.96
   5   0  -2 4591.86  110.16
  -5   0   2 4523.89  113.19
   5   0  -2 4572.86  109.49
  -5   0   2 4603.26  109.47
   5   0  -2 4509.90  109.23
  -5   0   2 4777.21  110.33
   5   0  -2 4582.05  112.39
   5   0  -2 4624.79  111.25
   4   0  -2   60.43    3.33
  -4   0   2   59.40    2.36
   4   0  -2   60.37    2.96
  -4   0   2   59.30    3.25
   4   0  -2   58.05    3.37
   4   0  -2   60.01    2.81
  -4   0   2   57.09    2.52
   4   0  -2   62.67    2.67
  -4   0   2   59.66    3.37
   4   0  -2   63.62    2.89
  -4   0   2   65.38    2.80
  -4   0   2   58.46    2.59
  -4   0   2   64.98    2.73
   4   0  -2   61.59    2.60
  -4   0   2   62.69    2.85
  -3   0   2  937.83   22.95
  -3   0   2  968.66   22.92
   3   0  -2  913.33   23.29
   3   0  -2  973.82   23.47
  -3   0   2  926.36   23.29
  -3   0   2  945.70   22.93
  -3   0   2  939.66   23.40
  -3   0   2  933.87   22.93
   3   0  -2  921.64   22.90
   3   0  -2  902.27   22.92
   3   0  -2  930.06   22.88
  -3   0   2  917.82   22.68
   3   0  -2  954.84   22.92
   3   0  -2  950.78   22.72
  -2   0   2   31.28    1.40
   2   0  -2   31.18    1.53
  -2   0   2   32.02    2.18
   2   0  -2   29.69    1.53
  -2   0   2   28.36    1.57
  -2   0   2   29.36    1.56
  -2   0   2   30.99    1.47
   2   0  -2   28.83    1.82
   2   0  -2   29.73    1.42
  -2   0   2   28.90    1.60
   2   0  -2   28.35    1.47
  -1   0   2  565.55   14.07
   1   0  -2  542.22   13.41
   1   0  -2  574.50   13.66
   1   0  -2  583.62   13.47
  -1   0   2  544.58   13.44
  -1   0   2  529.74   13.61
  -1   0   2  571.72   13.42
   1   0  -2  571.10   13.41
   1   0  -2  538.73   13.57
  -1   0   2  540.16   13.42
  -1   0   2  547.25   13.58
   0   0   2  378.02    9.49
   0   0  -2  391.73   10.09
   0   0   2  386.58    9.39
   0   0   2  378.14    9.36
   0   0  -2  389.29    9.34
   0   0   2  387.81   10.06
   0   0   2  387.35    9.37
   0   0   2  387.62    9.37
   0   0   2  376.55    9.37
   0   0   2  386.28    9.35
   0   0  -2  398.20    9.35
   0   0  -2  388.19    9.37
   0   0  -2  381.56    9.51
  -1   0  -2    4.73    0.85
  -1   0  -2    4.93    1.11
   1   0   2    4.60    0.81
   1   0   2    5.36    0.54
   1   0   2    4.70    1.21
   1   0   2    4.75    0.76
  -1   0  -2    5.23    0.57
  -1   0  -2    6.61    0.73
  -1   0  -2    5.95    0.83
   1   0   2    4.38    0.54
  -1   0  -2    5.14    0.54
  -1   0  -2    5.76    0.82
  -1   0  -2    5.90    1.53
   1   0   2    5.81    1.06
   1   0   2    4.72    0.69
   2   0   2 1007.84   24.40
  -2   0  -2  949.83   23.47
   2   0   2  966.05   23.83
  -2   0  -2 1002.70   24.39
  -2   0  -2  963.73   24.52
   2   0   2  985.29   23.89
   2   0   2 1019.55   24.61
  -2   0  -2  999.58   23.90
  -2   0  -2 1000.53   23.87
   2   0   2  987.07   23.93
   2   0   2  967.06   24.59
  -3   0  -2 1343.48   33.29
  -3   0  -2 1319.75   33.65
  -3   0  -2 1337.87   32.78
   3   0   2 1398.56   33.04
   3   0   2 1391.13   33.34
   3   0   2 1345.72   32.90
  -3   0  -2 1389.22   33.68
   3   0   2 1394.43   32.97
   3   0   2 1301.41   33.60
  -3   0  -2 1325.14   32.90
   3   0   2 1419.02   33.97
  -3   0  -2 1353.17   32.90
  -4   0  -2  858.20   21.56
   4   0   2  881.08   21.93
   4   0   2  854.31   21.56
  -4   0  -2  833.52   21.83
   4   0   2  886.98   22.55
   4   0   2  883.08   21.73
   4   0   2  850.66   22.63
   5   0   2  214.21    6.78
   5   0   2  210.08    7.72
  -5   0  -2  214.29    5.14
   5   0   2  213.81    6.63
   5   0   2  197.94    7.39
  -5   0  -2  203.51    6.53
   5   0   2  201.75    6.63
  -5   0  -2  214.13    6.80
  -6   0  -2 2152.04   51.86
   6   0   2 2143.93   51.93
  -6   0  -2 2167.60   50.14
   6   0   2 2118.88   51.73
   6   0   2 2109.17   53.19
   6   0   2 1999.93   52.75
  -6   0  -2 2163.75   51.71
   7   0   2    1.92    1.69
  -7   0  -2    1.80    0.63
   7   0   2    3.66    1.79
   7   0   2    1.52    1.62
   7   0   2    1.56    2.35
   7   0   2    3.56    2.83
  -7   0  -2    1.00    1.67
  -7   0  -2    2.81    1.90
   8   0   2  556.29   15.35
  -8   0  -2  533.97   13.28
   8   0   2  534.38   16.99
   8   0   2  551.08   15.57
  -8   0  -2  532.52   15.11
   8   0   2  547.88   16.67
   8   0   2  542.67   15.25
   9   0   2  675.86   21.19
  -9   0  -2  670.00   19.09
  -9   0  -2  718.09   17.13
   9   0   2  719.35   19.46
   9   0   2  710.84   21.03
   9   0   2  715.67   19.63
   9   0   2  703.57   19.26
  10   0   2  265.73   10.74
  10   0   2  271.45    9.44
  10   0   2  254.90    9.16
 -10   0  -2  247.76    8.89
 -10   0  -2  256.20    6.77
  10   0   2  263.58    9.06
  10   0   2  243.49   10.99
 -11   0  -2   -0.51    0.71
  11   0   2   -0.12    2.21
 -11   0  -2    0.40    2.20
  11   0   2    2.66    3.43
  11   0   2    0.97    3.63
  11   0   2   -0.17    2.17
 -12   0  -2  561.93   16.62
  12   0   2  551.53   17.13
  12   0   2  565.73   17.05
  12   0   2  566.40   19.55
  12   0   2  533.45   18.77
 -12   0  -2  539.31   14.44
  13   0   2    5.96    3.08
  13   0   2    8.84    4.79
 -13   0  -2    7.78    3.15
  13   0   2    0.04    4.67
  13   0   2    2.66    2.80
  14   0   2  149.51    8.18
 -14   0  -2  166.04    7.84
 -14   0  -2  156.38    8.57
  14   0   2  168.20   10.55
  14   0   2  163.61   10.99
  14   0   2  166.37    8.31
  15   0   2   12.85    3.99
  15   0   2    9.20    5.84
  15   0   2    7.72    5.64
 -15   0  -2    8.87    4.05
  15   0   2   13.46    4.89
  15   0   2    8.33    3.71
 -15   0  -2   15.48    3.92
  16   0   2  115.86    7.83
 -16   0  -2  125.81    7.30
  16   0   2  108.26    8.78
 -16   0  -2  113.68    8.09
  16   0   2  111.52   10.63
  16   0   2  104.38   10.06
  16   0   2  108.81    7.68
  17   0   2   44.27    5.88
 -17   0  -2   53.82    5.78
  17   0   2   50.40    8.61
  17   0   2   83.63    9.12
  17   0   2   46.85    8.65
 -17   0  -2   37.63    6.11
  17   0   2   55.41    6.69
 -18   0  -2   33.09    6.24
  18   0   2   26.29    5.78
  18   0   2   25.16    8.04
 -18   0  -2   37.63    5.34
  18   0   2   40.18    7.50
  18   0   2   23.34    7.95
  18   0   2   31.50    5.67
  19   0   2   18.78    6.37
  19   0   2   20.11    5.35
  19   0   2   15.44    8.19
 -19   0  -2   13.03    4.63
  19   0   2   12.23    4.89
 -19   0  -2   14.93    5.32
  19   0   2   13.62    7.61
  20   0   2    2.93    4.65
  20   0   2   -6.39    4.37
  20   0   2   -9.38    7.36
  20   0   2    4.79    6.82
  20   0   2    0.98    6.86
 -20   0  -2   -2.50    3.92
 -20   0  -2    8.79    5.13
 -21  -1   2    2.37    4.31
  21  -1  -2   12.39    8.14
  21  -1  -2    2.34    5.00
 -21  -1   2    3.62    4.67
  21  -1  -2  -15.78    7.70
 -21   1   2    6.97    4.96
  21   1  -2   10.45    6.33
  21   1  -2   -9.81    7.42
 -21   1   2    5.15    5.15
  21   1  -2   -4.28    4.65
  20  -1  -2   90.42   11.04
  20  -1  -2  105.13    9.34
 -20  -1   2   70.45    8.00
  20  -1  -2   66.99   10.22
 -20  -1   2   96.32    7.68
  20   1  -2  104.11    8.81
  20   1  -2   88.24   12.19
  20   1  -2   89.59   10.51
 -20   1   2  109.13    9.28
  19  -1  -2    9.43    4.83
  19  -1  -2    5.39    6.46
 -19  -1   2    4.47    4.90
 -19  -1   2   12.43    4.88
  19  -1  -2   -1.55    6.48
  19   1  -2    7.52    4.79
  19   1  -2   10.16    4.62
 -19   1   2   14.58    5.21
  19   1  -2    6.70    7.27
  19   1  -2    9.54    6.68
  19   1  -2    8.79    5.33
 -18  -1   2  109.22    8.13
  18  -1  -2   94.21   10.15
 -18  -1   2  100.29    7.84
  18  -1  -2  110.84   11.25
  18  -1  -2  103.76    8.27
  18  -1  -2  111.49   13.52
  18  -1  -2   95.75    9.06
  18   1  -2  103.53    8.40
  18   1  -2   84.47    9.93
  18   1  -2  101.98    8.09
  18   1  -2  114.30   10.11
 -18   1   2   97.72    8.05
  18   1  -2  109.21    8.04
  17  -1  -2    7.19    5.85
  17  -1  -2   17.26    4.19
  17  -1  -2   18.65    4.76
 -17  -1   2   13.86    4.12
  17  -1  -2   21.81    6.56
 -17  -1   2   12.08    4.40
  17  -1  -2   15.36    4.56
  17   1  -2   14.06    4.44
 -17   1   2   13.79    4.64
  17   1  -2   14.96    4.68
  17   1  -2   21.21    6.86
  17   1  -2   23.26    6.25
  17   1  -2   21.12    4.60
  16  -1  -2  135.90    7.74
  16  -1  -2  125.23   10.48
 -16  -1   2  124.17    8.40
  16  -1  -2  134.02    7.83
 -16  -1   2  127.10    7.53
  16  -1  -2  143.14    8.37
  16  -1  -2  141.82   11.37
  16   1  -2  146.63   10.13
  16   1  -2  105.71    9.79
  16   1  -2  149.77    8.84
 -16   1   2  125.66    7.72
  16   1  -2  127.20    8.02
  16   1  -2  143.62    8.11
  15  -1  -2    6.06    5.03
  15  -1  -2    9.62    3.76
 -15  -1   2    6.98    3.69
  15  -1  -2    7.32    3.29
  15  -1  -2    9.24    5.46
  15  -1  -2   13.21    3.92
 -15  -1   2    5.70    2.23
 -15  -1   2    5.25    3.63
  15   1  -2   11.55    3.95
  15   1  -2    9.86    4.91
  15   1  -2   11.64    3.85
  15   1  -2    8.67    5.46
 -15   1   2    8.84    3.54
  15   1  -2    9.73    3.55
 -15   1   2    7.36    2.22
  14  -1  -2  100.18    8.47
  14  -1  -2   89.28    5.99
  14  -1  -2  105.71    8.67
  14  -1  -2   90.85    6.21
 -14  -1   2   99.28    4.85
  14  -1  -2  102.81    6.72
 -14  -1   2   99.47    6.12
  14   1  -2  113.58    8.34
  14   1  -2   89.57    6.81
 -14   1   2   94.83    4.80
  14   1  -2   93.99    6.38
  14   1  -2  100.85    8.38
 -14   1   2  103.07    6.45
  14   1  -2  100.81    6.35
  13  -1  -2  141.98    7.03
  13  -1  -2  136.26    8.84
 -13  -1   2  136.85    6.96
  13  -1  -2  129.54    8.28
 -13  -1   2  134.34    5.50
  13  -1  -2  138.10    6.76
  13  -1  -2  126.48    7.00
  13   1  -2  146.05    8.61
 -13   1   2  132.71    6.96
  13   1  -2  122.93    6.83
 -13   1   2  136.74    5.65
  13   1  -2  140.15    7.26
  13   1  -2  140.75    8.78
  13   1  -2  121.48    6.93
 -12  -1   2   48.21    4.39
 -12  -1   2   39.16    3.09
  12  -1  -2   45.97    4.67
  12  -1  -2   45.29    5.53
  12  -1  -2   44.48    4.39
  12  -1  -2   39.43    3.97
  12  -1  -2   43.74    5.71
 -12   1   2   47.87    4.67
  12   1  -2   52.97    6.30
  12   1  -2   50.94    5.42
  12   1  -2   49.61    5.68
  12   1  -2   44.22    4.44
 -12   1   2   48.16    3.44
  12   1  -2   38.42    4.15
 -11  -1   2   96.71    4.31
  11  -1  -2   85.83    6.54
 -11  -1   2   87.44    2.60
  11  -1  -2   94.32    5.28
 -11  -1   2   91.17    4.31
 -11  -1   2   85.57    4.94
  11  -1  -2   94.06    5.06
  11  -1  -2   81.87    5.22
  11  -1  -2   92.96    6.76
 -11   1   2   83.96    5.10
  11   1  -2   81.98    5.11
  11   1  -2   95.67    6.67
  11   1  -2   87.28    5.23
 -11   1   2   90.30    4.30
  11   1  -2   99.71    5.80
  11   1  -2   99.24    6.42
 -10  -1   2    0.08    1.45
 -10  -1   2    1.63    1.26
  10  -1  -2   -0.02    1.89
  10  -1  -2   -1.72    2.51
 -10  -1   2    0.77    0.70
  10  -1  -2   -0.60    2.06
 -10  -1   2   -0.38    1.83
  10  -1  -2    1.50    2.32
  10  -1  -2    4.32    2.16
 -10   1   2    1.09    2.06
  10   1  -2   -1.35    2.85
 -10   1   2    1.47    0.97
  10   1  -2    2.57    2.63
 -10   1   2    1.06    1.55
  10   1  -2    3.02    2.14
  10   1  -2    1.03    1.91
  10   1  -2    0.62    2.82
   9  -1  -2  350.80   11.88
  -9  -1   2  371.07   10.18
   9  -1  -2  350.04   11.04
   9  -1  -2  362.95   11.35
   9  -1  -2  343.50   12.35
  -9  -1   2  347.40    9.07
  -9  -1   2  376.41   10.33
  -9  -1   2  352.12   10.86
  -9   1   2  370.78   10.38
  -9   1   2  359.18    9.43
  -9   1   2  342.43   11.01
   9   1  -2  346.97   10.98
   9   1  -2  345.76   11.37
   9   1  -2  342.47   11.05
   9   1  -2  350.67   12.19
   9   1  -2  357.94   12.39
  -8  -1   2   64.73    3.19
  -8  -1   2   68.76    3.36
   8  -1  -2   59.25    3.77
   8  -1  -2   62.17    2.65
  -8  -1   2   70.57    3.82
   8  -1  -2   62.34    4.86
   8  -1  -2   59.13    4.94
   8  -1  -2   64.28    3.97
  -8   1   2   63.99    2.70
   8   1  -2   68.92    4.68
  -8   1   2   60.63    3.83
   8   1  -2   63.67    4.88
   8   1  -2   55.31    3.70
   8   1  -2   58.87    3.90
  -8   1   2   65.53    3.36
   8   1  -2   61.75    3.85
   7  -1  -2   75.54    4.39
   7  -1  -2   63.41    4.75
  -7  -1   2   64.27    3.56
   7  -1  -2   66.11    2.76
  -7  -1   2   67.21    3.30
   7  -1  -2   76.62    3.76
   7  -1  -2   72.37    3.76
   7   1  -2   64.67    3.70
  -7   1   2   75.56    3.75
   7   1  -2   69.09    4.36
  -7   1   2   66.46    3.71
  -7   1   2   69.30    3.40
   7   1  -2   69.13    4.69
  -7   1   2   67.23    2.76
   7   1  -2   63.97    3.84
   7   1  -2   63.60    3.71
   6  -1  -2   20.84    3.19
  -6  -1   2   17.92    1.87
   6  -1  -2   19.72    2.35
   6  -1  -2   19.11    2.70
   6  -1  -2   21.33    1.78
   6  -1  -2   16.81    2.17
   6  -1  -2   22.83    2.09
  -6  -1   2   18.44    2.53
  -6  -1   2   20.99    2.33
  -6   1   2   17.57    1.88
  -6   1   2   19.15    2.17
  -6   1   2   19.95    1.74
   6   1  -2   20.09    2.35
   6   1  -2   20.21    2.70
   6   1  -2   19.27    2.66
   6   1  -2   18.28    2.36
  -6   1   2   21.49    2.40
   6   1  -2   20.16    3.14
   6   1  -2   21.90    2.34
  -5  -1   2   96.39    3.91
   5  -1  -2   98.11    3.65
  -5  -1   2   90.97    3.98
   5  -1  -2  102.99    3.47
  -5  -1   2   92.92    3.98
   5  -1  -2  100.91    4.37
   5  -1  -2  104.09    4.10
   5  -1  -2   98.55    4.86
   5  -1  -2  107.06    4.04
  -5  -1   2   94.43    4.45
  -5  -1   2   97.12    3.69
  -5   1   2   94.25    3.43
   5   1  -2   92.77    4.28
  -5   1   2  100.34    4.02
   5   1  -2   94.24    4.00
  -5   1   2  105.32    4.40
   5   1  -2   94.72    3.94
  -5   1   2  103.08    3.77
  -5   1   2  103.56    3.94
  -5   1   2  107.08    4.08
   5   1  -2   92.59    4.74
   5   1  -2   99.50    4.34
   5   1  -2   96.85    3.81
   4  -1  -2 2624.44   63.93
  -4  -1   2 2621.24   63.97
  -4  -1   2 2624.66   63.69
  -4  -1   2 2708.02   63.68
   4  -1  -2 2646.93   63.68
  -4  -1   2 2606.07   63.76
   4  -1  -2 2735.57   63.70
   4  -1  -2 2643.35   63.45
   4  -1  -2 2630.23   63.79
  -4  -1   2 2487.58   63.62
  -4  -1   2 2675.34   64.05
  -4  -1   2 2635.83   63.54
   4  -1  -2 2772.03   63.71
   4  -1  -2 2646.95   64.58
  -4   1   2 2865.58   63.91
   4   1  -2 2669.48   64.02
  -4   1   2 2655.43   63.43
  -4   1   2 2785.02   64.01
   4   1  -2 2655.13   63.71
  -4   1   2 2760.79   63.73
   4   1  -2 2560.70   63.97
   4   1  -2 2617.83   63.80
  -4   1   2 2655.98   63.70
  -4   1   2 2677.02   63.75
   4   1  -2 2593.78   64.41
   4   1  -2 2699.51   63.67
  -3  -1   2  397.96   10.19
   3  -1  -2  390.12   10.03
   3  -1  -2  381.53   10.06
   3  -1  -2  390.69   10.10
   3  -1  -2  391.36   10.17
  -3  -1   2  384.58    9.94
  -3  -1   2  399.30   10.25
  -3  -1   2  392.21   10.81
   3  -1  -2  398.32   10.32
  -3  -1   2  400.14   10.25
   3  -1  -2  396.32   10.21
  -3  -1   2  378.18   10.09
  -3  -1   2  394.45   10.47
  -3  -1   2  389.95   10.32
  -3  -1   2  388.34   10.18
   3  -1  -2  383.60   10.83
  -3   1   2  366.29   10.02
   3   1  -2  389.32   10.34
  -3   1   2  392.08   10.26
  -3   1   2  392.56   10.09
   3   1  -2  401.33   10.21
  -3   1   2  391.42   10.24
   3   1  -2  373.24   10.16
  -3   1   2  392.77   10.11
   3   1  -2  405.78   10.50
  -3   1   2  399.96   10.18
   3   1  -2  362.90   10.16
   3   1  -2  388.25   10.77
   3   1  -2  389.79   10.16
   2  -1  -2  444.33   11.65
   2  -1  -2  470.11   11.42
   2  -1  -2  476.26   11.50
  -2  -1   2  453.61   11.68
  -2  -1   2  435.67   11.52
   2  -1  -2  459.21   11.57
  -2  -1   2  466.35   11.65
  -2  -1   2  443.39   11.98
  -2  -1   2  444.24   11.55
   2  -1  -2  469.87   11.33
  -2  -1   2  455.78   11.86
  -2  -1   2  458.32   11.90
  -2  -1   2  463.52   11.25
   2   1  -2  450.59   11.25
   2   1  -2  457.39   11.89
   2   1  -2  465.46   11.57
  -2   1   2  446.74   11.57
   2   1  -2  465.74   11.87
   2   1  -2  472.52   11.89
  -2   1   2  469.11   11.40
  -2   1   2  467.94   11.48
  -2   1   2  475.97   11.45
   2   1  -2  458.95   11.61
  -2   1   2  461.08   11.72
  -2   1   2  452.42   11.66
   2   1  -2  464.74   12.03
  -1  -1   2    7.40    0.97
   1  -1  -2    7.57    1.03
  -1  -1   2    6.49    0.96
  -1  -1   2    6.37    1.30
  -1  -1   2    6.52    1.14
  -1  -1   2    6.89    0.99
  -1  -1   2    6.83    0.53
   1  -1  -2    8.01    1.11
  -1  -1   2    6.93    1.02
   1  -1  -2    7.53    0.59
   1  -1  -2    6.69    0.65
   1   1  -2    6.44    0.95
   1   1  -2    7.34    1.34
   1   1  -2   10.24    1.09
   1   1  -2    6.94    1.06
  -1   1   2    7.10    0.61
  -1   1   2    6.25    0.93
   1   1  -2    7.38    0.56
   1   1  -2    6.52    0.94
   1   1  -2    5.91    1.15
   1   1  -2    7.76    1.04
  -1   1   2    7.08    0.51
  -1   1   2    7.00    0.65
   1   1  -2    6.53    1.17
   0  -1   2 1267.01   30.65
   0  -1  -2 1267.06   30.57
   0  -1  -2 1275.82   30.38
   0  -1   2 1247.72   30.38
   0  -1   2 1289.85   31.11
   0  -1  -2 1306.09   30.42
   0  -1   2 1256.64   30.39
   0  -1   2 1294.52   30.40
   0  -1   2 1288.93   30.42
   0  -1   2 1259.67   30.44
   0   1   2 1277.87   30.40
   0   1  -2 1267.77   30.40
   0   1  -2 1241.17   30.39
   0   1  -2 1265.70   30.64
   0   1   2 1274.10   30.56
   0   1  -2 1242.34   30.81
   0   1  -2 1268.33   30.38
   0   1  -2 1272.14   30.39
   0   1   2 1264.83   30.37
   0   1  -2 1269.04   30.40
  -1  -1  -2 5698.86  136.21
   1  -1   2 5670.51  139.11
  -1  -1  -2 5581.78  138.37
   1  -1   2 6013.70  137.39
  -1  -1  -2 5777.88  137.02
   1  -1   2 5720.70  138.88
  -1  -1  -2 5469.55  135.54
  -1  -1  -2 5795.22  134.33
   1  -1   2 5704.50  136.68
  -1  -1  -2 5598.86  133.66
   1  -1   2 5719.99  133.50
   1  -1   2 5537.87  136.98
   1  -1   2 5468.76  135.00
  -1   1  -2 5619.82  138.84
   1   1   2 5640.81  135.40
  -1   1  -2 5691.48  135.38
   1   1   2 5578.36  137.49
   1   1   2 5796.41  134.28
  -1   1  -2 5688.11  135.58
   1   1   2 5648.67  137.31
   1   1   2 5784.27  136.43
  -1   1  -2 5626.91  139.22
  -1   1  -2 5680.56  139.42
  -1   1  -2 5573.45  135.86
   1   1   2 5689.02  135.79
   1   1   2 5650.86  134.39
   1   1   2 5459.35  136.79
  -1   1  -2 5584.17  134.94
  -2  -1  -2 1016.09   25.60
   2  -1   2 1087.22   25.51
   2  -1   2 1109.73   25.24
  -2  -1  -2 1054.44   24.62
  -2  -1  -2 1028.14   24.73
  -2  -1  -2 1046.21   24.82
   2  -1   2  984.91   25.71
   2  -1   2  993.42   25.52
  -2  -1  -2  984.08   24.78
  -2  -1  -2 1027.44   25.41
  -2  -1  -2  993.96   24.43
   2  -1   2 1083.99   25.93
  -2  -1  -2 1013.56   25.16
   2  -1   2 1046.82   25.06
  -2  -1  -2 1041.51   25.16
   2   1   2 1000.69   24.77
   2   1   2 1008.85   25.17
  -2   1  -2 1058.69   24.56
   2   1   2 1024.11   25.44
   2   1   2 1003.17   24.75
   2   1   2 1013.04   25.11
  -2   1  -2 1034.98   25.11
   2   1   2 1012.62   24.68
  -2   1  -2 1040.53   24.99
   2   1   2 1009.09   24.80
   2   1   2 1028.06   24.64
   2   1   2 1011.26   25.62
  -2   1  -2 1028.06   25.83
   3  -1   2   32.53    2.98
   3  -1   2   30.60    2.40
  -3  -1  -2   32.04    1.88
   3  -1   2   33.67    2.11
  -3  -1  -2   30.17    2.41
  -3  -1  -2   38.39    1.97
  -3  -1  -2   32.21    3.21
   3  -1   2   30.94    2.22
   3  -1   2   32.95    2.16
  -3  -1  -2   36.26    1.70
  -3  -1  -2   34.73    2.03
  -3  -1  -2   33.62    1.74
  -3  -1  -2   28.01    2.26
   3  -1   2   35.84    2.85
   3   1   2   31.48    1.56
   3   1   2   33.80    1.97
   3   1   2   35.44    2.63
   3   1   2   34.15    1.91
   3   1   2   31.55    1.99
   3   1   2   33.22    2.75
  -3   1  -2   32.46    2.21
  -3   1  -2   31.89    1.35
  -3   1  -2   32.34    2.05
   3   1   2   33.15    1.77
  -3   1  -2   30.93    2.69
   3   1   2   34.32    1.39
   3   1   2   33.55    2.25
   4  -1   2   45.23    2.62
   4  -1   2   44.87    2.71
  -4  -1  -2   43.82    2.29
   4  -1   2   43.41    3.33
   4  -1   2   42.78    2.94
  -4  -1  -2   43.68    2.21
   4  -1   2   38.30    3.49
  -4  -1  -2   41.03    2.28
  -4  -1  -2   45.73    2.85
   4   1   2   41.96    2.49
  -4   1  -2   43.32    2.64
   4   1   2   37.64    2.23
   4   1   2   43.67    3.34
   4   1   2   41.70    2.40
   4   1   2   42.10    2.27
  -4   1  -2   47.55    3.27
  -4   1  -2   51.56    2.61
   4   1   2   38.48    1.67
   4   1   2   42.04    3.14
   4   1   2   37.40    1.59
   5  -1   2  111.43    5.59
   5  -1   2  103.01    4.81
   5  -1   2  110.40    4.55
  -5  -1  -2  115.54    4.07
  -5  -1  -2  106.33    4.52
  -5  -1  -2  109.88    3.76
  -5  -1  -2  111.09    3.93
   5  -1   2  106.73    5.00
   5  -1   2  113.83    4.41
   5   1   2  108.21    4.10
  -5   1  -2  102.74    4.33
   5   1   2  106.54    4.16
   5   1   2  109.70    3.06
   5   1   2  107.98    3.91
   5   1   2  114.16    5.37
   5   1   2  108.42    3.20
  -5   1  -2  108.43    3.16
   5   1   2  103.78    5.06
  -6  -1  -2  120.64    5.17
   6  -1   2  123.17    5.66
   6  -1   2  124.44    5.13
  -6  -1  -2  121.15    4.40
   6  -1   2  129.31    5.00
  -6  -1  -2  121.33    4.60
   6  -1   2  128.80    6.42
   6  -1   2  134.66    5.75
  -6   1  -2  118.83    3.58
   6   1   2  138.44    4.58
   6   1   2  119.53    5.94
   6   1   2  122.84    3.65
   6   1   2  118.89    4.77
   6   1   2  125.64    5.97
   6   1   2  122.26    4.71
  -6   1  -2  121.27    4.95
   7  -1   2  327.98   11.60
  -7  -1  -2  313.67    9.43
   7  -1   2  318.17    8.29
  -7  -1  -2  316.65    9.17
   7  -1   2  303.35   10.66
  -7  -1  -2  339.85    8.23
  -7  -1  -2  324.34   10.14
   7  -1   2  320.79   10.45
   7  -1   2  324.61   10.09
   7  -1   2  310.03    9.81
   7   1   2  328.24    9.21
   7   1   2  315.53    8.29
  -7   1  -2  330.15    8.26
  -7   1  -2  319.44    9.87
   7   1   2  329.29   11.20
   7   1   2  319.14   11.11
   7   1   2  312.88    9.61
   7   1   2  311.16    9.78
   8  -1   2   33.83    1.64
   8  -1   2   36.03    3.36
  -8  -1  -2   38.86    3.12
   8  -1   2   36.99    4.27
   8  -1   2   39.57    4.85
  -8  -1  -2   35.95    3.52
  -8  -1  -2   41.27    2.66
  -8  -1  -2   35.09    1.69
   8  -1   2   38.03    3.26
   8  -1   2   35.83    3.51
   8   1   2   38.83    2.67
   8   1   2   34.48    3.13
   8   1   2   44.75    4.70
   8   1   2   35.24    1.82
  -8   1  -2   36.32    1.77
  -8   1  -2   36.54    3.42
   8   1   2   36.88    4.48
   8   1   2   35.69    3.32
   9  -1   2  210.15    8.99
   9  -1   2  208.56    8.10
  -9  -1  -2  220.70    7.13
  -9  -1  -2  216.43    8.24
   9  -1   2  206.35    8.30
   9  -1   2  223.41    9.88
  -9  -1  -2  230.24    7.60
   9  -1   2  224.18    5.68
   9  -1   2  228.64    8.15
  -9  -1  -2  222.36    5.96
   9   1   2  216.93    7.12
   9   1   2  222.22    9.52
   9   1   2  205.03    7.82
   9   1   2  219.90    9.43
   9   1   2  223.96    6.09
   9   1   2  204.05    7.71
  -9   1  -2  222.64    8.15
  -9   1  -2  216.97    5.98
 -10  -1  -2  296.10    7.81
 -10  -1  -2  307.12    9.81
 -10  -1  -2  292.38    9.52
 -10  -1  -2  272.67   10.28
  10  -1   2  299.90   10.51
  10  -1   2  294.78   12.24
  10  -1   2  310.36   11.78
  10  -1   2  306.93   10.73
  10  -1   2  288.09   10.16
  10   1   2  289.34    9.99
  10   1   2  301.70    7.96
  10   1   2  289.28   11.79
  10   1   2  287.04   11.66
 -10   1  -2  301.11   10.16
 -10   1  -2  299.62    7.85
  10   1   2  295.44   10.11
 -11  -1  -2  137.32    6.03
  11  -1   2  136.69    7.90
  11  -1   2  132.65    6.73
 -11  -1  -2  136.14    7.06
  11  -1   2  128.25    6.52
  11  -1   2  134.42    8.64
  11  -1   2  140.52    6.95
  11   1   2  134.41    8.44
  11   1   2  129.19    8.03
 -11   1  -2  133.62    4.11
  11   1   2  145.53    6.60
 -11   1  -2  125.82    6.59
  11   1   2  121.06    6.26
  12  -1   2   26.43    3.93
  12  -1   2   26.14    5.71
  12  -1   2   28.30    4.10
 -12  -1  -2   20.56    3.94
 -12  -1  -2   26.75    3.74
  12  -1   2   35.73    5.72
  12   1   2   35.84    5.42
  12   1   2   32.04    5.68
  12   1   2   29.86    5.80
 -12   1  -2   24.76    2.40
 -12   1  -2   32.43    4.17
  12   1   2   25.21    3.71
  12   1   2   28.67    3.87
  13  -1   2  181.85   11.11
 -13  -1  -2  166.65    7.56
 -13  -1  -2  156.60    8.23
  13  -1   2  156.80    8.02
  13  -1   2  175.25    9.92
  13  -1   2  157.93    8.16
  13   1   2  166.93    7.91
 -13   1  -2  176.58    7.97
  13   1   2  168.35   10.12
  13   1   2  160.45   10.29
  13   1   2  149.71    9.20
  13   1   2  166.17    8.01
  14  -1   2  140.74   10.65
  14  -1   2  126.24    7.53
  14  -1   2  130.67    9.43
  14  -1   2  126.18    7.67
 -14  -1  -2  136.71    6.92
 -14  -1  -2  142.53    8.00
  14   1   2  120.18    9.81
 -14   1  -2  123.44    7.14
  14   1   2  135.19    7.76
  14   1   2  143.05    7.90
  14   1   2  127.75    8.89
  14   1   2  128.89    9.69
 -15  -1  -2  192.51    9.66
  15  -1   2  187.85   12.42
 -15  -1  -2  189.73    8.62
  15  -1   2  161.76    8.88
  15  -1   2  177.01    9.37
  15  -1   2  169.44   11.04
  15   1   2  182.14    9.06
  15   1   2  190.24   11.90
 -15   1  -2  179.01    9.09
  15   1   2  174.27   11.42
  15   1   2  175.72    9.02
  15   1   2  182.75   10.62
  16  -1   2   10.37    4.00
  16  -1   2   10.63    5.98
 -16  -1  -2    3.03    4.39
  16  -1   2   10.58    3.96
 -16  -1  -2    8.63    3.78
  16  -1   2    4.81    6.14
 -16  -1  -2    4.92    2.81
  16   1   2   10.12    3.97
  16   1   2    4.84    6.05
  16   1   2    4.57    4.71
 -16   1  -2    5.02    4.08
  16   1   2    2.56    5.60
  16   1   2   -0.97    3.41
  17  -1   2    5.19    4.04
  17  -1   2    7.01    6.51
  17  -1   2   -4.05    5.77
 -17  -1  -2    2.63    4.19
  17  -1   2    9.49    4.43
 -17  -1  -2    8.77    4.00
  17  -1   2   12.80    5.48
  17   1   2    2.66    5.80
  17   1   2    7.94    4.14
 -17   1  -2    5.86    4.27
  17   1   2   11.15    4.39
  17   1   2    4.13    6.68
  17   1   2    5.40    4.74
 -18  -1  -2   64.22    7.66
  18  -1   2   80.62   11.44
  18  -1   2   58.69    9.39
  18  -1   2   76.68    8.61
 -18  -1  -2   66.81    6.51
  18  -1   2   65.41    7.64
  18  -1   2   65.62    7.20
 -18   1  -2   58.81    6.51
  18   1   2   67.76    7.37
  18   1   2   72.08    8.66
  18   1   2   67.28    7.22
 -18   1  -2   58.48    7.28
  18   1   2   72.41    9.83
  18   1   2   70.31   10.10
 -19  -1  -2    8.04    4.15
  19  -1   2    4.97    7.47
  19  -1   2   10.08    5.25
  19  -1   2    8.23    4.56
  19  -1   2   -1.05    6.80
  19  -1   2    8.26    5.14
 -19  -1  -2    8.42    4.99
  19   1   2    3.11    4.79
  19   1   2   -3.83    7.27
  19   1   2    6.36    4.45
 -19   1  -2    9.33    4.94
  19   1   2   15.25    5.92
  19   1   2    7.41    6.94
 -19   1  -2    6.68    4.13
  20  -1   2   34.76    9.16
  20  -1   2   43.52    7.27
 -20  -1  -2   52.67    7.60
 -20   1  -2   36.18    6.67
  20   1   2   60.28    7.77
  20   1   2   36.34    9.93
  20   1   2   58.03    7.49
 -20   1  -2   46.96    6.44
  20   1   2   45.17    7.80
  21  -2  -2   -5.42    6.72
 -21  -2   2    7.93    4.73
  21  -2  -2   22.01    8.65
  21  -2  -2   -4.47    4.34
 -21  -2   2    2.21    4.76
  21   2  -2    7.09    5.47
 -21   2   2    2.51    4.77
  21   2  -2  -15.39    7.54
  21   2  -2   16.70    6.71
  20  -2  -2   13.10    7.42
 -20  -2   2   -0.47    5.05
  20  -2  -2    0.34    4.62
 -20  -2   2    4.15    4.51
  20  -2  -2  -14.46    6.82
 -20   2   2    8.31    4.81
  20   2  -2   12.16    6.68
  20   2  -2   -0.42    5.59
  20   2  -2    3.88    4.49
  20   2  -2  -12.24    7.76
  20   2  -2    5.93    5.15
  19  -2  -2    4.22    4.55
 -19  -2   2    9.49    4.77
  19  -2  -2    6.17    6.44
 -19  -2   2    6.42    4.49
  19  -2  -2  -12.72    6.47
  19   2  -2   12.67    5.90
  19   2  -2    1.74    5.31
  19   2  -2    1.22    7.19
  19   2  -2    8.30    4.55
 -19   2   2    4.91    4.40
  19   2  -2    5.32    4.77
 -18  -2   2   -0.34    3.58
  18  -2  -2    4.61    6.16
 -18  -2   2    0.65    3.96
  18  -2  -2  -11.58    5.22
  18  -2  -2    5.41    4.42
  18   2  -2    4.55    5.09
  18   2  -2   -8.00    6.14
  18   2  -2    2.13    3.94
  18   2  -2    3.76    4.47
  18   2  -2   -1.34    4.40
 -18   2   2    5.28    4.26
 -17  -2   2  143.28    8.62
  17  -2  -2  139.78   11.24
 -17  -2   2  144.18    8.28
  17  -2  -2  142.64   11.05
  17  -2  -2  127.54    8.69
  17  -2  -2  118.08    9.52
  17   2  -2  126.68    9.34
  17   2  -2  140.27    8.62
 -17   2   2  130.95    8.37
  17   2  -2  130.35   11.16
  17   2  -2  158.47   11.16
  17   2  -2  137.21    8.52
  16  -2  -2   70.85    8.85
  16  -2  -2   74.92    6.23
 -16  -2   2   80.65    6.13
  16  -2  -2   79.62    7.18
  16  -2  -2   67.32    5.70
  16  -2  -2   67.81    8.15
 -16  -2   2   76.75    6.54
  16   2  -2   75.12    7.98
  16   2  -2   75.50    6.83
  16   2  -2   89.52    7.16
  16   2  -2   75.43    6.96
 -16   2   2   82.64    6.66
  16   2  -2   71.20    8.86
  15  -2  -2   52.64    4.97
  15  -2  -2   55.91    6.02
 -15  -2   2   46.13    3.82
  15  -2  -2   54.46    7.61
 -15  -2   2   65.35    5.98
  15  -2  -2   38.95    4.97
  15  -2  -2   61.73    7.66
 -15  -2   2   38.78    5.28
  15   2  -2   62.55    8.04
  15   2  -2   49.71    6.67
  15   2  -2   47.69    5.60
 -15   2   2   52.92    5.83
 -15   2   2   52.01    4.00
  15   2  -2   52.82    5.64
  15   2  -2   60.18    7.38
  14  -2  -2   94.14    7.70
 -14  -2   2  100.79    6.03
  14  -2  -2   90.82    6.55
  14  -2  -2   86.00    8.44
  14  -2  -2   96.44    5.83
 -14  -2   2   97.90    6.42
  14  -2  -2   83.26    6.03
 -14  -2   2   94.11    4.70
 -14   2   2   90.10    4.92
  14   2  -2   96.61    9.10
  14   2  -2   95.76    7.71
 -14   2   2   77.33    6.48
  14   2  -2   93.81    7.14
  14   2  -2   85.01    6.29
  14   2  -2  101.91    6.45
  13  -2  -2   64.44    7.41
  13  -2  -2   76.63    7.17
  13  -2  -2   68.09    4.77
  13  -2  -2   71.59    5.64
  13  -2  -2   73.10    5.26
 -13  -2   2   60.12    5.44
 -13  -2   2   57.89    3.81
 -13  -2   2   56.20    4.75
 -13  -2   2   60.80    3.58
 -13   2   2   68.59    5.94
  13   2  -2   64.33    5.67
  13   2  -2   58.14    5.27
 -13   2   2   59.03    4.13
  13   2  -2   63.21    5.18
  13   2  -2   65.89    6.32
  13   2  -2   69.47    7.05
 -12  -2   2  178.46    4.60
 -12  -2   2  180.83    5.52
 -12  -2   2  170.66    5.48
 -12  -2   2  177.69    7.75
  12  -2  -2  175.23    7.66
 -12  -2   2  174.16    4.59
 -12  -2   2  168.44    7.24
  12  -2  -2  170.00    9.56
  12  -2  -2  184.05    9.07
  12  -2  -2  176.91    8.03
 -12  -2   2  180.90    6.55
  12   2  -2  170.76    9.36
 -12   2   2  186.91    6.75
  12   2  -2  190.03    7.90
  12   2  -2  171.95    9.06
  12   2  -2  174.02    8.32
  12   2  -2  175.66    7.74
 -12   2   2  178.08    7.86
  11  -2  -2    5.01    2.39
  11  -2  -2    6.83    3.23
 -11  -2   2    7.89    2.61
  11  -2  -2    5.18    3.51
  11  -2  -2    6.32    1.48
  11  -2  -2    6.28    2.68
 -11  -2   2    9.25    2.55
 -11  -2   2    6.03    1.87
 -11  -2   2    6.58    1.17
 -11  -2   2    4.06    1.23
  11   2  -2    7.29    3.57
  11   2  -2    6.32    2.40
 -11   2   2   12.44    2.88
  11   2  -2    2.86    2.41
  11   2  -2   13.14    3.45
  11   2  -2    5.14    3.02
 -11   2   2    9.12    2.07
 -10  -2   2    3.43    1.03
  10  -2  -2    3.33    2.27
 -10  -2   2   -1.34    1.97
  10  -2  -2    2.46    3.08
  10  -2  -2    2.02    1.30
 -10  -2   2    2.41    1.01
  10  -2  -2   -1.34    1.87
 -10  -2   2    4.49    1.84
  10  -2  -2    3.31    2.72
 -10  -2   2    2.47    2.00
 -10   2   2    3.10    2.32
 -10   2   2    1.42    1.75
  10   2  -2    3.93    3.07
  10   2  -2    0.99    2.10
  10   2  -2    6.78    2.73
  10   2  -2    2.32    1.99
  10   2  -2    1.79    2.56
  -9  -2   2   28.70    1.81
  -9  -2   2   25.79    3.11
  -9  -2   2   26.67    2.59
   9  -2  -2   25.60    2.22
   9  -2  -2   31.49    3.39
   9  -2  -2   26.47    3.63
   9  -2  -2   28.87    3.18
  -9  -2   2   32.20    3.31
  -9  -2   2   24.10    1.77
   9  -2  -2   23.62    4.06
   9   2  -2   28.01    4.18
   9   2  -2   28.76    3.82
   9   2  -2   31.65    3.28
   9   2  -2   29.36    3.71
  -9   2   2   27.06    2.71
  -9   2   2   23.09    3.11
   9   2  -2   23.17    2.99
   8  -2  -2   72.69    5.48
  -8  -2   2   81.53    4.41
   8  -2  -2   84.06    4.49
  -8  -2   2   81.22    3.68
   8  -2  -2   79.65    3.47
  -8  -2   2   80.39    4.22
   8  -2  -2   84.84    4.32
   8  -2  -2   86.53    5.02
  -8  -2   2   81.31    2.96
   8   2  -2   80.40    4.26
  -8   2   2   76.62    3.74
   8   2  -2   71.31    4.16
   8   2  -2   80.15    4.96
  -8   2   2   82.35    4.17
   8   2  -2   81.18    4.80
   8   2  -2   79.87    5.47
  -8   2   2   80.24    4.30
   7  -2  -2  101.33    5.90
   7  -2  -2  105.22    4.08
   7  -2  -2  104.43    4.81
  -7  -2   2  104.64    4.55
   7  -2  -2  105.00    4.66
  -7  -2   2  105.40    3.47
   7  -2  -2  123.05    5.34
  -7  -2   2  100.21    4.54
  -7  -2   2  105.73    4.21
  -7   2   2  105.42    4.87
   7   2  -2  100.28    5.73
   7   2  -2  104.09    4.67
  -7   2   2  115.37    4.66
   7   2  -2  104.07    4.93
   7   2  -2  103.38    5.20
  -7   2   2  107.94    3.93
  -7   2   2  105.62    4.41
   7   2  -2  106.03    4.64
   6  -2  -2  541.35   14.19
   6  -2  -2  512.72   15.34
  -6  -2   2  524.19   13.88
   6  -2  -2  506.82   14.25
  -6  -2   2  504.50   13.90
  -6  -2   2  525.13   13.14
  -6  -2   2  521.85   14.41
   6  -2  -2  547.58   14.42
   6  -2  -2  518.92   13.66
  -6  -2   2  525.31   14.08
   6   2  -2  510.94   15.22
  -6   2   2  509.05   13.57
   6   2  -2  519.45   14.40
   6   2  -2  495.49   14.10
  -6   2   2  533.29   14.26
  -6   2   2  528.81   13.96
   6   2  -2  511.58   14.80
   6   2  -2  508.18   14.04
  -6   2   2  520.31   14.25
  -6   2   2  533.89   14.10
   5  -2  -2  193.37    7.42
  -5  -2   2  198.67    6.21
  -5  -2   2  201.87    5.71
  -5  -2   2  197.86    6.18
  -5  -2   2  203.72    6.51
   5  -2  -2  201.38    6.33
   5  -2  -2  203.06    6.48
  -5  -2   2  204.24    6.31
   5  -2  -2  203.29    6.52
   5  -2  -2  200.01    5.51
   5  -2  -2  191.71    6.12
  -5   2   2  203.89    6.32
   5   2  -2  193.26    7.24
   5   2  -2  192.80    6.98
  -5   2   2  202.33    6.32
   5   2  -2  207.04    6.47
  -5   2   2  201.79    6.38
  -5   2   2  194.76    6.00
   5   2  -2  194.78    6.30
  -5   2   2  188.86    6.31
   5   2  -2  197.63    6.43
  -5   2   2  209.57    6.34
   4  -2  -2  208.25    5.49
   4  -2  -2  207.42    6.13
  -4  -2   2  203.27    6.21
  -4  -2   2  213.16    6.36
   4  -2  -2  200.49    6.26
   4  -2  -2  217.50    6.26
  -4  -2   2  212.39    6.05
   4  -2  -2  208.93    7.30
   4  -2  -2  196.73    6.34
   4  -2  -2  211.63    6.28
  -4  -2   2  211.50    6.21
  -4  -2   2  212.65    6.34
  -4  -2   2  221.89    6.41
   4   2  -2  213.90    6.37
  -4   2   2  212.71    6.34
  -4   2   2  219.30    6.31
   4   2  -2  201.95    6.70
   4   2  -2  209.90    6.23
   4   2  -2  208.29    6.39
   4   2  -2  205.20    6.20
   4   2  -2  224.53    7.30
   4   2  -2  211.81    6.05
  -4   2   2  207.48    6.18
  -4   2   2  202.13    6.21
   4   2  -2  208.64    7.04
  -4   2   2  202.43    6.27
   3  -2  -2   16.87    1.71
  -3  -2   2   13.60    1.54
   3  -2  -2   17.97    1.56
   3  -2  -2   18.50    1.63
  -3  -2   2   19.93    1.79
  -3  -2   2   16.91    1.66
  -3  -2   2   16.83    1.74
  -3  -2   2   17.79    2.36
   3  -2  -2   18.03    2.37
  -3  -2   2   20.46    1.64
  -3  -2   2   16.10    1.73
   3  -2  -2   17.99    1.56
   3  -2  -2   19.07    1.21
   3  -2  -2   17.16    1.84
  -3  -2   2   21.50    2.54
   3   2  -2   19.07    2.53
  -3   2   2   15.92    2.30
  -3   2   2   18.59    1.84
  -3   2   2   16.67    1.17
   3   2  -2   18.40    1.79
  -3   2   2   19.71    1.67
   3   2  -2   22.59    2.52
  -3   2   2   17.41    1.61
   3   2  -2   16.92    1.75
  -3   2   2   17.37    1.58
  -3   2   2   19.40    1.64
   3   2  -2   17.55    1.91
   3   2  -2   15.69    1.70
   3   2  -2   19.91    1.82
   3   2  -2   16.12    1.49
  -3   2   2   18.78    1.71
  -2  -2   2    5.25    1.32
   2  -2  -2    6.69    1.02
   2  -2  -2    6.44    1.48
  -2  -2   2    5.45    1.04
  -2  -2   2    5.15    1.25
   2  -2  -2    6.99    1.36
  -2  -2   2    7.17    1.72
   2  -2  -2    4.80    1.08
   2  -2  -2    5.45    1.05
  -2  -2   2    6.04    1.26
  -2  -2   2    6.36    1.36
   2  -2  -2    4.42    0.87
   2   2  -2    5.44    1.26
  -2   2   2    6.35    1.65
  -2   2   2    4.60    1.25
  -2   2   2    5.42    0.98
   2   2  -2    8.36    1.69
  -2   2   2    5.78    0.96
  -2   2   2    5.95    0.97
  -2   2   2    4.31    1.41
   2   2  -2    5.90    1.26
   2   2  -2    5.74    1.32
   2   2  -2    5.97    1.04
  -2   2   2    5.89    1.04
   2   2  -2    8.03    2.08
  -2   2   2    7.47    1.10
   1  -2  -2  434.74   11.32
   1  -2  -2  440.67   10.86
   1  -2  -2  448.30   10.79
  -1  -2   2  441.82   10.95
  -1  -2   2  430.85   11.22
  -1  -2   2  442.42   11.28
  -1  -2   2  433.89   11.01
   1  -2  -2  438.77   11.58
  -1  -2   2  439.34   11.95
   1  -2  -2  424.77   11.26
  -1  -2   2  438.61   11.39
  -1  -2   2  453.53   11.54
  -1  -2   2  429.74   11.21
   1  -2  -2  439.40   10.72
   1   2  -2  445.90   11.45
   1   2  -2  447.89   11.25
  -1   2   2  445.16   10.71
   1   2  -2  434.18   11.30
   1   2  -2  424.99   11.88
   1   2  -2  453.78   10.96
  -1   2   2  436.58   11.28
   1   2  -2  457.37   11.49
  -1   2   2  446.58   10.83
   1   2  -2  436.83   11.24
  -1   2   2  431.39   10.81
   1   2  -2  456.03   11.93
   0  -2   2  104.47    3.19
   0  -2   2  104.73    3.52
   0  -2   2  108.02    4.08
   0  -2  -2  102.76    3.52
   0  -2  -2   96.97    3.71
   0  -2  -2  105.01    3.60
   0  -2   2  102.53    3.46
   0  -2   2  108.13    3.61
   0  -2  -2  110.59    2.69
   0  -2   2  114.11    3.58
   0  -2  -2  109.24    2.83
   0  -2  -2  105.12    2.83
   0  -2   2   98.62    3.51
   0  -2   2  108.44    3.50
   0  -2   2  111.79    4.47
   0  -2  -2  108.95    2.67
   0  -2   2  104.28    3.52
   0  -2   2  110.31    3.67
   0   2  -2  103.16    3.49
   0   2   2  105.85    2.81
   0   2   2  104.10    2.80
   0   2  -2  105.42    3.52
   0   2  -2  109.54    3.47
   0   2  -2  114.06    4.40
   0   2  -2  104.68    3.53
   0   2  -2  103.89    4.08
   0   2   2   99.19    3.73
   0   2  -2  106.78    3.57
   0   2   2  102.29    3.68
   1  -2   2 2280.88   52.65
   1  -2   2 2184.10   52.37
   1  -2   2 2270.18   52.53
   1  -2   2 2327.17   52.58
   1  -2   2 2209.77   52.50
  -1  -2  -2 2221.11   52.60
   1  -2   2 2215.90   52.91
  -1  -2  -2 2210.22   52.62
  -1  -2  -2 2182.93   51.89
   1  -2   2 2140.69   52.54
  -1  -2  -2 2115.99   52.42
   1  -2   2 2132.52   52.95
  -1  -2  -2 1953.92   51.66
  -1  -2  -2 2189.39   52.05
   1  -2   2 2173.89   53.56
  -1   2  -2 2273.25   52.50
  -1   2  -2 2265.16   52.41
  -1   2  -2 2236.55   52.52
   1   2   2 2159.92   52.54
  -1   2  -2 2173.16   53.02
   1   2   2 2182.98   53.49
   1   2   2 2248.81   52.96
   1   2   2 2166.78   52.44
  -1   2  -2 2319.57   52.63
   1   2   2 2234.51   52.59
  -1   2  -2 2192.69   52.55
   1   2   2 2077.12   53.04
   1   2   2 2151.73   52.77
  -1   2  -2 2205.81   51.98
  -1   2  -2 2162.05   52.79
  -2  -2  -2  899.15   22.37
  -2  -2  -2  871.29   22.18
   2  -2   2  924.86   22.37
   2  -2   2  899.11   23.00
  -2  -2  -2  881.62   22.18
   2  -2   2  916.76   21.60
  -2  -2  -2  847.65   21.57
   2  -2   2  898.29   23.47
  -2  -2  -2  899.23   22.79
   2  -2   2  887.10   22.76
  -2  -2  -2  880.74   21.75
   2  -2   2  948.34   22.54
  -2  -2  -2  882.80   22.42
  -2   2  -2  938.66   22.92
  -2   2  -2  928.59   22.30
  -2   2  -2  890.32   23.47
  -2   2  -2  959.07   22.48
   2   2   2  897.67   22.39
  -2   2  -2  888.15   22.86
   2   2   2  907.86   21.76
  -2   2  -2  922.48   22.40
  -2   2  -2  898.69   21.57
   2   2   2  899.17   22.18
   2   2   2  872.79   21.55
   2   2   2  896.16   23.13
   2   2   2  864.26   21.72
   2   2   2  917.85   22.86
  -2   2  -2  901.46   21.99
   2   2   2  919.92   22.20
   3  -2   2  194.28    7.16
  -3  -2  -2  190.25    5.64
   3  -2   2  197.69    6.99
   3  -2   2  201.99    6.24
   3  -2   2  194.81    6.86
   3  -2   2  200.71    6.16
  -3  -2  -2  190.87    5.77
  -3  -2  -2  195.82    5.54
  -3  -2  -2  198.59    5.01
  -3  -2  -2  189.55    6.10
   3  -2   2  204.35    6.00
  -3  -2  -2  192.93    6.16
   3   2   2  178.01    6.58
   3   2   2  190.74    5.64
   3   2   2  196.37    5.50
   3   2   2  206.01    6.17
  -3   2  -2  195.37    5.07
   3   2   2  188.22    5.56
   3   2   2  197.16    6.24
   3   2   2  194.84    5.51
   3   2   2  187.89    6.86
   3   2   2  190.53    5.38
   3   2   2  194.07    5.54
  -3   2  -2  198.35    5.86
  -3   2  -2  206.99    6.21
  -4  -2  -2   75.27    2.68
  -4  -2  -2   76.71    2.94
   4  -2   2   85.87    4.62
   4  -2   2   77.76    4.56
   4  -2   2   85.60    3.66
   4  -2   2   80.58    3.82
  -4  -2  -2   78.66    3.71
   4  -2   2   80.28    3.62
  -4  -2  -2   80.40    3.22
  -4  -2  -2   80.84    3.70
   4   2   2   82.71    2.88
   4   2   2   77.84    4.31
   4   2   2   75.41    3.13
   4   2   2   76.75    3.88
  -4   2  -2   78.47    2.52
   4   2   2   75.84    3.12
  -4   2  -2   79.74    3.44
   4   2   2   73.87    2.83
   4   2   2   80.43    3.11
  -4   2  -2   82.64    3.71
   4   2   2   73.45    2.83
  -5  -2  -2  339.53   10.15
   5  -2   2  341.39   10.28
  -5  -2  -2  344.15    9.16
   5  -2   2  343.31   11.37
   5  -2   2  353.67   10.25
  -5  -2  -2  343.60    9.01
  -5  -2  -2  328.71    9.51
   5  -2   2  366.87   10.15
   5  -2   2  356.31   11.29
   5   2   2  338.56    8.95
   5   2   2  346.27    8.96
   5   2   2  343.27    9.08
  -5   2  -2  358.37   10.25
   5   2   2  333.86   10.99
   5   2   2  342.44   10.49
   5   2   2  340.17    9.57
   5   2   2  340.70    9.66
  -6  -2  -2    4.03    1.01
  -6  -2  -2    2.88    1.82
   6  -2   2    1.65    2.29
   6  -2   2    3.56    1.85
   6  -2   2    1.46    1.93
  -6  -2  -2    0.79    1.31
   6  -2   2    5.73    3.00
  -6  -2  -2    4.07    1.50
   6  -2   2    2.31    1.77
   6   2   2    0.99    2.39
   6   2   2    4.06    2.26
   6   2   2    6.34    1.58
   6   2   2   11.34    2.74
  -6   2  -2    4.96    2.05
   6   2   2    3.45    1.06
   6   2   2    1.76    1.52
  -7  -2  -2  362.23   10.27
   7  -2   2  377.31   12.17
  -7  -2  -2  370.08   11.31
  -7  -2  -2  370.86   10.51
   7  -2   2  367.58    9.94
   7  -2   2  374.43   11.46
  -7  -2  -2  367.09    9.63
   7  -2   2  366.21   11.16
   7  -2   2  362.81   12.78
   7  -2   2  374.30   11.86
   7   2   2  369.67   10.81
   7   2   2  379.75    9.62
   7   2   2  359.53    9.76
   7   2   2  379.36   12.21
   7   2   2  365.91   10.85
   7   2   2  364.10   12.29
   7   2   2  337.01   12.19
  -7   2  -2  377.27    9.78
  -7   2  -2  364.74   11.21
  -8  -2  -2    6.23    2.15
  -8  -2  -2    7.80    1.95
   8  -2   2    9.47    2.70
  -8  -2  -2    6.77    1.08
   8  -2   2    9.59    2.31
  -8  -2  -2    7.25    1.80
   8  -2   2    6.47    2.85
   8  -2   2    4.38    1.23
   8  -2   2    7.65    2.96
   8  -2   2    7.24    2.28
  -8   2  -2    6.65    2.20
   8   2   2    3.42    2.90
   8   2   2    7.62    2.14
   8   2   2    4.39    1.80
  -8   2  -2    4.68    1.16
   8   2   2    5.70    2.93
   8   2   2    9.32    1.33
   8   2   2   10.49    1.20
   8   2   2    8.18    3.31
   9  -2   2  102.19    6.24
   9  -2   2   98.91    5.47
   9  -2   2  106.33    3.79
   9  -2   2  103.54    7.09
  -9  -2  -2  110.00    3.70
  -9  -2  -2  112.42    5.61
   9  -2   2  102.31    5.39
   9  -2   2  113.31    6.21
  -9  -2  -2  119.73    4.86
  -9  -2  -2  102.29    4.70
   9   2   2  115.44    5.38
   9   2   2  100.38    6.60
  -9   2  -2  104.03    3.76
   9   2   2  101.61    4.99
   9   2   2  107.29    3.84
   9   2   2  109.68    6.53
   9   2   2  100.03    6.22
  -9   2  -2  106.43    5.43
  10  -2   2   77.50    6.78
  10  -2   2   87.40    5.20
 -10  -2  -2   82.44    3.20
  10  -2   2   79.66    3.17
 -10  -2  -2   87.12    4.54
  10  -2   2   81.19    5.26
  10  -2   2   92.06    5.79
 -10  -2  -2   82.47    4.41
  10  -2   2   79.15    6.27
 -10  -2  -2   86.67    5.27
 -10   2  -2   81.48    3.23
  10   2   2   83.31    4.79
  10   2   2   92.95    4.94
  10   2   2   72.00    6.24
  10   2   2   77.77    5.94
 -10   2  -2   81.49    5.10
  10   2   2   94.12    6.93
  10   2   2   80.86    3.33
  11  -2   2   23.94    4.76
  11  -2   2   25.30    1.77
 -11  -2  -2   27.00    3.26
  11  -2   2   23.20    3.63
  11  -2   2   28.21    4.06
  11  -2   2   26.20    4.69
 -11  -2  -2   27.38    3.31
 -11  -2  -2   19.68    3.54
  11  -2   2   23.37    3.73
 -11   2  -2   24.16    2.01
  11   2   2   27.31    4.87
  11   2   2   21.11    4.84
 -11   2  -2   25.24    3.99
  11   2   2   25.38    3.34
  11   2   2   27.44    3.59
  11   2   2   24.87    4.87
 -12  -2  -2   29.27    4.33
 -12  -2  -2   29.47    3.53
 -12  -2  -2   31.30    3.70
  12  -2   2   30.78    5.27
  12  -2   2   20.81    5.70
  12  -2   2   28.11    4.20
  12  -2   2   26.15    4.01
  12   2   2   24.57    5.40
  12   2   2   35.56    4.15
 -12   2  -2   32.09    4.31
  12   2   2   27.93    5.20
  12   2   2   28.16    5.70
 -12   2  -2   23.98    2.12
  12   2   2   32.96    4.17
  13  -2   2   40.90    5.13
 -13  -2  -2   48.59    4.01
  13  -2   2   46.17    7.39
 -13  -2  -2   40.61    5.12
  13  -2   2   52.36    5.16
 -13  -2  -2   42.52    4.33
  13  -2   2   39.96    6.18
 -13   2  -2   61.40    5.94
  13   2   2   43.35    6.80
  13   2   2   58.93    6.95
  13   2   2   45.48    4.99
  13   2   2   39.21    4.64
  13   2   2   51.70    6.83
  14  -2   2  225.78    9.90
 -14  -2  -2  217.77   10.03
  14  -2   2  202.47   11.21
  14  -2   2  222.88   12.83
 -14  -2  -2  227.50    8.89
  14  -2   2  212.01   10.06
 -14  -2  -2  205.05    8.30
  14   2   2  227.35   11.22
  14   2   2  216.54    9.56
  14   2   2  228.02   12.10
  14   2   2  214.12    9.53
  14   2   2  222.50   12.32
 -14   2  -2  210.54    9.63
 -15  -2  -2   29.15    3.98
  15  -2   2   30.59    7.01
  15  -2   2   26.50    4.61
  15  -2   2   29.44    7.44
 -15  -2  -2   35.61    4.44
 -15  -2  -2   27.82    5.10
  15  -2   2   26.64    5.03
  15   2   2   32.14    4.77
  15   2   2   28.91    7.15
  15   2   2   32.87    4.80
  15   2   2   25.44    6.87
 -15   2  -2   29.59    5.09
  15   2   2   38.81    6.75
  16  -2   2    1.38    6.09
  16  -2   2    6.54    3.77
  16  -2   2    8.06    4.12
 -16  -2  -2   11.50    4.40
 -16  -2  -2    7.63    3.15
 -16  -2  -2   13.93    3.87
  16  -2   2    5.34    6.60
  16   2   2   14.72    4.37
  16   2   2   16.12    5.54
  16   2   2   18.86    4.58
  16   2   2   15.99    6.68
  16   2   2   16.21    6.80
 -16   2  -2   10.66    4.65
  17  -2   2   78.90    7.85
  17  -2   2   69.15    9.54
  17  -2   2   70.02    7.11
  17  -2   2   68.72   10.12
 -17  -2  -2   80.68    6.25
 -17  -2  -2   74.16    5.70
 -17  -2  -2   70.33    7.79
  17   2   2   93.48   10.73
  17   2   2   75.94    7.11
  17   2   2   80.48    8.22
  17   2   2   70.90   10.78
 -17   2  -2   67.04    6.90
  17   2   2   87.47    7.99
 -18  -2  -2   -2.32    4.04
 -18  -2  -2    3.15    3.78
  18  -2   2    7.14    5.03
  18  -2   2    0.01    6.54
  18  -2   2   -2.29    6.96
  18  -2   2    7.99    4.67
  18  -2   2   -0.02    4.09
 -18   2  -2    7.43    4.42
  18   2   2    0.81    3.94
  18   2   2    0.90    6.73
  18   2   2    8.32    5.40
  18   2   2    0.32    4.05
  18   2   2    0.57    7.77
  19  -2   2   42.98    6.85
 -19  -2  -2   49.38    7.02
  19  -2   2   47.27    9.55
  19  -2   2   35.43    9.18
  19   2   2   59.66    9.89
 -19   2  -2   55.39    7.06
  19   2   2   60.87    7.51
  19   2   2   39.40    9.48
  19   2   2   61.55    8.69
  19   2   2   62.92    7.39
  20  -3  -2    2.85    6.54
  20  -3  -2   43.53    9.06
 -20  -3   2   25.59    5.91
 -20  -3   2   31.40    5.65
  20  -3  -2   21.88    5.94
  20   3  -2   22.31    5.82
  20   3  -2   27.92    7.61
 -20   3   2   30.10    6.19
  20   3  -2   34.54    6.20
  20   3  -2   14.20    8.89
  20   3  -2   28.45    6.84
 -19  -3   2   67.05    6.66
  19  -3  -2   62.09    9.71
 -19  -3   2   67.43    7.42
  19  -3  -2   54.32    9.02
  19  -3  -2   65.28    7.61
  19   3  -2   55.14    8.12
  19   3  -2   61.19    7.21
  19   3  -2   71.64    7.53
  19   3  -2   35.80    9.09
  19   3  -2   77.28    9.21
 -19   3   2   64.44    7.54
  18  -3  -2    3.01    6.21
  18  -3  -2   -2.27    3.46
 -18  -3   2   -3.92    3.80
  18  -3  -2   -3.71    5.92
 -18  -3   2    3.37    3.80
  18   3  -2   -7.27    4.97
  18   3  -2    4.12    4.25
 -18   3   2    0.70    4.66
  18   3  -2   -0.01    3.78
  18   3  -2  -12.84    5.65
  18   3  -2    2.38    4.68
  17  -3  -2   -3.56    5.31
 -17  -3   2    6.43    3.57
 -17  -3   2   -0.40    3.51
  17  -3  -2    1.53    3.59
  17  -3  -2   -6.38    5.26
  17   3  -2    5.87    4.17
 -17   3   2    3.52    4.37
  17   3  -2   -1.12    3.37
  17   3  -2   -6.44    5.78
  17   3  -2    4.65    5.11
  17   3  -2    1.62    4.75
 -16  -3   2   13.67    4.12
 -16  -3   2   10.63    4.00
  16  -3  -2    5.88    5.67
  16  -3  -2   15.84    4.42
  16  -3  -2   12.05    5.92
  16   3  -2    8.70    4.89
  16   3  -2   14.22    4.99
  16   3  -2    6.61    3.85
  16   3  -2   14.66    4.42
 -16   3   2    2.61    3.91
  16   3  -2   12.14    6.30
  15  -3  -2   87.58    5.66
  15  -3  -2   87.72    6.35
  15  -3  -2   83.32    8.21
 -15  -3   2   81.81    4.69
  15  -3  -2   93.54    9.18
 -15  -3   2   98.76    6.78
  15  -3  -2   90.56    6.94
 -15  -3   2   95.77    6.38
 -15   3   2   83.79    6.67
  15   3  -2  105.29    8.48
  15   3  -2   94.34    6.74
  15   3  -2   84.40    9.14
  15   3  -2   86.91    6.52
  15   3  -2   76.06    7.79
 -15   3   2   82.85    4.92
  14  -3  -2   14.30    5.12
  14  -3  -2   15.66    5.43
 -14  -3   2   11.89    3.63
  14  -3  -2    9.15    2.79
  14  -3  -2   12.67    3.79
 -14  -3   2   15.73    3.76
 -14  -3   2   13.36    2.64
  14   3  -2   18.53    3.81
 -14   3   2   10.97    3.77
  14   3  -2   11.06    4.45
  14   3  -2   12.84    3.56
  14   3  -2   20.58    4.67
 -14   3   2   10.19    2.62
  14   3  -2    8.27    5.28
  13  -3  -2   29.82    4.45
  13  -3  -2   26.48    2.65
  13  -3  -2   24.61    5.60
 -13  -3   2   31.49    4.19
  13  -3  -2   32.90    5.59
  13  -3  -2   25.15    3.87
 -13  -3   2   25.06    4.04
 -13  -3   2   25.82    3.03
 -13   3   2   29.12    3.30
  13   3  -2   32.79    5.34
  13   3  -2   21.08    5.40
  13   3  -2   25.60    4.01
  13   3  -2   26.84    4.32
 -13   3   2   32.43    4.54
  13   3  -2   27.97    5.03
  12  -3  -2    3.89    3.60
  12  -3  -2   -0.62    3.53
 -12  -3   2    5.26    2.71
 -12  -3   2    0.18    1.80
  12  -3  -2   -0.55    2.65
  12  -3  -2    1.26    1.52
 -12  -3   2    1.67    1.04
 -12  -3   2   -0.99    2.46
  12  -3  -2    3.26    2.51
  12   3  -2    4.87    4.00
  12   3  -2    4.33    3.49
 -12   3   2    3.44    2.72
  12   3  -2    0.76    2.40
  12   3  -2   -0.12    3.05
 -12   3   2   -0.54    1.88
  12   3  -2   -0.91    2.50
 -11  -3   2   95.74    5.47
 -11  -3   2  107.54    5.24
  11  -3  -2  100.92    4.43
  11  -3  -2  104.99    5.68
  11  -3  -2  106.46    6.50
  11  -3  -2   91.52    7.16
 -11  -3   2  102.52    4.63
  11  -3  -2   96.22    5.78
 -11   3   2  111.05    5.05
  11   3  -2  107.09    7.31
  11   3  -2   99.48    6.34
  11   3  -2  108.63    6.25
  11   3  -2   88.33    5.39
  11   3  -2   96.14    5.54
 -11   3   2   96.39    5.66
  10  -3  -2   17.78    3.56
 -10  -3   2    7.72    2.63
 -10  -3   2   12.64    2.55
  10  -3  -2    7.42    3.57
  10  -3  -2   10.17    1.91
 -10  -3   2   12.95    2.23
  10  -3  -2   10.38    2.76
  10  -3  -2    9.53    2.48
 -10   3   2    8.83    2.22
  10   3  -2   12.18    2.71
  10   3  -2    9.38    2.55
  10   3  -2    9.44    3.29
  10   3  -2   12.72    3.82
 -10   3   2   14.87    2.87
  10   3  -2   13.83    3.03
   9  -3  -2 1023.87   26.64
  -9  -3   2 1005.27   25.46
  -9  -3   2  963.96   25.98
   9  -3  -2  940.95   27.96
  -9  -3   2  998.77   25.65
   9  -3  -2  995.88   26.17
   9  -3  -2 1034.07   26.50
   9  -3  -2  992.66   25.20
   9   3  -2  945.49   27.67
   9   3  -2  977.56   27.23
  -9   3   2  987.06   25.63
   9   3  -2  999.98   26.54
   9   3  -2  995.89   25.99
  -9   3   2  955.33   26.23
   9   3  -2  987.08   26.07
  -8  -3   2  432.70   12.08
   8  -3  -2  426.91   11.54
  -8  -3   2  406.21   12.30
   8  -3  -2  409.89   14.14
   8  -3  -2  410.55   12.43
   8  -3  -2  438.96   12.74
  -8  -3   2  431.71   12.03
   8  -3  -2  414.71   11.83
   8  -3  -2  406.14   12.66
  -8   3   2  401.11   12.53
  -8   3   2  429.41   12.22
   8   3  -2  412.41   12.62
   8   3  -2  423.18   12.43
   8   3  -2  419.11   14.09
   8   3  -2  412.80   13.48
  -8   3   2  447.59   12.45
   8   3  -2  414.16   12.32
  -7  -3   2    0.86    1.76
   7  -3  -2    0.70    1.35
   7  -3  -2    0.04    1.34
  -7  -3   2    3.14    1.86
   7  -3  -2    0.85    1.72
   7  -3  -2    0.03    1.77
  -7  -3   2    0.11    1.42
  -7  -3   2    2.99    0.85
   7  -3  -2   -0.47    2.55
   7   3  -2    4.40    2.85
   7   3  -2   -0.81    2.46
  -7   3   2    1.89    1.83
  -7   3   2    2.16    1.34
   7   3  -2    2.30    1.73
   7   3  -2    5.61    1.81
   7   3  -2    1.21    1.85
  -7   3   2    2.13    1.68
  -6  -3   2   81.34    3.65
   6  -3  -2   82.11    3.90
   6  -3  -2   82.55    3.96
   6  -3  -2   77.60    3.84
  -6  -3   2   86.57    3.12
  -6  -3   2   82.21    3.72
   6  -3  -2   77.61    4.03
  -6  -3   2   80.43    3.77
   6  -3  -2   80.15    5.21
  -6  -3   2   81.79    3.90
   6  -3  -2   75.18    3.12
   6   3  -2   71.12    3.80
   6   3  -2   76.39    4.71
  -6   3   2   79.08    3.63
   6   3  -2   78.19    3.83
   6   3  -2   86.37    5.16
   6   3  -2   73.84    3.83
  -6   3   2   80.17    3.78
   6   3  -2   82.79    2.98
  -6   3   2   80.10    3.98
   5  -3  -2  545.58   14.48
   5  -3  -2  522.59   15.70
   5  -3  -2  559.77   14.15
  -5  -3   2  543.23   14.54
   5  -3  -2  545.01   14.67
  -5  -3   2  546.68   14.20
  -5  -3   2  553.30   14.04
  -5  -3   2  527.78   14.27
   5  -3  -2  550.52   14.61
   5  -3  -2  519.99   13.70
  -5  -3   2  533.47   14.37
  -5   3   2  534.54   14.05
   5   3  -2  541.81   15.61
   5   3  -2  556.84   14.03
  -5   3   2  553.09   15.20
   5   3  -2  574.61   15.81
   5   3  -2  551.43   14.17
   5   3  -2  525.69   14.43
  -5   3   2  543.70   14.55
   5   3  -2  540.45   14.53
  -5   3   2  530.09   14.39
   4  -3  -2  400.59   11.50
   4  -3  -2  410.79   10.70
  -4  -3   2  407.68   11.39
   4  -3  -2  434.35   11.43
   4  -3  -2  424.40   10.72
  -4  -3   2  431.18   10.80
  -4  -3   2  427.38   11.31
  -4  -3   2  427.22   11.18
   4  -3  -2  412.69   12.32
   4  -3  -2  403.34   11.17
  -4  -3   2  403.86   11.08
   4  -3  -2  409.06   10.99
   4   3  -2  419.29   11.22
  -4   3   2  403.41   10.67
   4   3  -2  401.35   12.10
   4   3  -2  429.60   11.41
  -4   3   2  412.66   11.22
  -4   3   2  407.75   10.69
   4   3  -2  428.62   12.42
  -4   3   2  422.49   11.22
   4   3  -2  397.24   11.21
  -4   3   2  417.16   11.29
  -3  -3   2    5.56    1.31
   3  -3  -2    6.71    1.78
  -3  -3   2    5.11    1.46
  -3  -3   2    6.00    1.60
   3  -3  -2    5.13    1.30
   3  -3  -2    6.95    1.43
   3  -3  -2    5.08    2.06
   3  -3  -2    5.41    1.32
  -3  -3   2    5.62    1.96
   3  -3  -2    6.76    1.23
   3  -3  -2    7.42    1.62
  -3  -3   2    5.52    1.55
  -3  -3   2    6.57    1.02
  -3   3   2    6.71    0.99
   3   3  -2    5.69    1.50
   3   3  -2    8.36    2.18
   3   3  -2    6.80    1.49
   3   3  -2    5.95    1.48
   3   3  -2    5.67    2.34
   3   3  -2    4.29    1.20
  -3   3   2    6.24    1.33
  -3   3   2    7.27    1.37
  -3   3   2    7.53    1.40
  -3   3   2    6.54    1.35
  -3   3   2    5.52    1.90
  -2  -3   2 1328.90   33.48
   2  -3  -2 1375.63   32.52
  -2  -3   2 1355.27   32.88
  -2  -3   2 1382.25   33.86
   2  -3  -2 1338.69   33.06
  -2  -3   2 1347.57   33.10
  -2  -3   2 1361.06   32.29
   2  -3  -2 1368.89   32.77
   2  -3  -2 1383.70   33.20
  -2  -3   2 1318.80   33.05
  -2  -3   2 1406.55   33.06
   2  -3  -2 1344.37   33.56
  -2  -3   2 1345.51   33.30
  -2  -3   2 1338.12   32.98
   2  -3  -2 1366.67   32.87
   2   3  -2 1357.95   34.07
  -2   3   2 1398.02   33.07
   2   3  -2 1359.75   33.78
  -2   3   2 1314.61   32.75
   2   3  -2 1373.78   33.51
   2   3  -2 1320.13   33.10
  -2   3   2 1380.45   32.81
   2   3  -2 1348.36   33.09
  -2   3   2 1346.07   32.32
  -2   3   2 1348.80   33.62
  -2   3   2 1377.09   32.75
   2   3  -2 1360.53   32.88
  -1  -3   2   22.93    2.39
  -1  -3   2   22.61    1.79
   1  -3  -2   20.89    1.96
   1  -3  -2   22.63    1.54
  -1  -3   2   27.01    1.93
   1  -3  -2   23.63    1.49
  -1  -3   2   21.71    1.59
   1  -3  -2   23.65    1.96
  -1  -3   2   21.51    1.84
  -1  -3   2   24.48    1.99
  -1  -3   2   31.95    3.21
  -1  -3   2   22.35    1.99
   1  -3  -2   25.82    2.47
  -1   3   2   21.43    1.43
  -1   3   2   18.61    2.01
  -1   3   2   22.56    1.47
   1   3  -2   21.23    1.83
  -1   3   2   21.49    2.16
   1   3  -2   31.71    2.22
   1   3  -2   24.54    2.03
   1   3  -2   23.47    1.94
   1   3  -2   26.56    2.90
   1   3  -2   21.71    1.93
   1   3  -2   24.75    2.04
  -1   3   2   20.98    1.43
   1   3  -2   24.15    2.67
  -1   3   2   25.52    1.55
   0  -3  -2  125.81    4.78
   0  -3  -2  133.17    4.44
   0  -3  -2  122.81    4.35
   0  -3   2  139.46    4.78
   0  -3   2  130.22    4.44
   0  -3   2  124.66    4.21
   0  -3   2  125.03    4.20
   0  -3   2  128.01    4.29
   0  -3  -2  122.79    4.67
   0  -3   2  124.57    3.98
   0  -3  -2  131.09    3.69
   0  -3  -2  128.55    3.66
   0  -3   2  130.53    4.30
   0  -3  -2  124.76    3.53
   0  -3   2  130.78    4.44
   0  -3   2  129.32    5.46
   0   3   2  119.40    4.09
   0   3  -2  126.01    4.25
   0   3  -2  123.53    5.01
   0   3  -2  127.47    4.08
   0   3  -2  131.89    4.35
   0   3   2  130.57    3.67
   0   3   2  125.57    4.79
   0   3   2  126.90    3.63
   0   3  -2  125.94    4.22
   0   3  -2  127.41    3.99
   1  -3   2  220.41    6.00
   1  -3   2  219.86    6.44
  -1  -3  -2  214.35    5.52
  -1  -3  -2  207.89    5.72
  -1  -3  -2  215.80    6.51
   1  -3   2  214.91    6.54
  -1  -3  -2  219.49    6.59
  -1  -3  -2  210.58    6.68
   1  -3   2  211.29    6.74
  -1  -3  -2  218.14    6.49
   1  -3   2  220.11    7.83
   1  -3   2  219.25    6.45
   1   3   2  213.16    7.11
  -1   3  -2  219.01    6.50
   1   3   2  223.74    5.72
   1   3   2  212.00    6.57
  -1   3  -2  209.92    7.04
  -1   3  -2  216.67    5.97
   1   3   2  213.75    5.72
  -1   3  -2  222.49    6.40
  -1   3  -2  217.02    6.62
  -1   3  -2  224.63    6.52
   2  -3   2  334.64    9.15
  -2  -3  -2  318.81    9.14
   2  -3   2  325.83    8.45
  -2  -3  -2  330.12    9.09
  -2  -3  -2  316.38    8.10
   2  -3   2  322.36    9.07
   2  -3   2  324.72    9.24
  -2  -3  -2  320.45    9.38
  -2  -3  -2  319.04    8.38
   2  -3   2  329.18   10.56
   2  -3   2  320.00    9.66
  -2  -3  -2  338.21    9.28
  -2   3  -2  316.32    8.39
   2   3   2  328.89    8.20
   2   3   2  310.22    8.35
   2   3   2  309.15    9.91
   2   3   2  304.94    9.42
   2   3   2  319.29    8.83
   2   3   2  327.09    8.36
   2   3   2  323.96    9.49
  -2   3  -2  334.23    9.63
  -2   3  -2  334.61    9.69
  -2   3  -2  342.55    9.44
  -2   3  -2  328.32    8.97
  -2   3  -2  326.62    9.17
   3  -3   2   50.10    3.63
  -3  -3  -2   44.87    2.89
  -3  -3  -2   48.36    2.62
   3  -3   2   50.79    4.09
  -3  -3  -2   47.45    2.71
   3  -3   2   49.94    2.17
   3  -3   2   51.04    2.98
   3  -3   2   51.68    3.08
  -3  -3  -2   49.30    2.66
  -3   3  -2   45.80    2.70
  -3   3  -2   48.91    2.04
   3   3   2   48.29    2.20
   3   3   2   48.22    2.07
   3   3   2   47.83    3.26
  -3   3  -2   44.65    2.91
  -3   3  -2   50.82    3.28
   3   3   2   49.55    2.32
   3   3   2   45.07    2.69
   3   3   2   44.64    2.60
   3   3   2   44.85    3.28
  -4  -3  -2  253.73    7.83
  -4  -3  -2  260.29    7.92
   4  -3   2  266.84    8.04
   4  -3   2  259.77    8.25
   4  -3   2  258.07    7.91
  -4  -3  -2  262.70    7.68
  -4  -3  -2  261.85    6.78
   4  -3   2  274.80    9.65
   4  -3   2  267.84    9.26
  -4  -3  -2  267.33    8.29
   4   3   2  257.42    8.04
   4   3   2  255.79    7.47
  -4   3  -2  276.61    8.27
   4   3   2  264.09    7.63
   4   3   2  260.93    8.90
  -4   3  -2  269.07    7.04
   4   3   2  259.26    7.46
  -4   3  -2  257.79    8.47
   4   3   2  286.93    9.38
  -4   3  -2  277.68    8.03
   4   3   2  260.40    7.57
  -5  -3  -2   14.09    2.02
   5  -3   2   14.83    2.23
  -5  -3  -2   14.63    1.80
   5  -3   2   14.09    2.87
   5  -3   2   17.77    2.52
  -5  -3  -2   15.52    1.40
   5  -3   2   19.95    2.47
  -5  -3  -2   14.05    2.26
   5  -3   2   16.03    3.31
  -5   3  -2   16.09    1.40
   5   3   2   17.05    2.43
   5   3   2   16.46    1.93
   5   3   2   20.44    3.21
   5   3   2   15.66    1.46
  -5   3  -2   13.06    2.28
   5   3   2   16.29    1.86
   5   3   2   15.58    3.19
   6  -3   2  132.49    4.82
  -6  -3  -2  130.93    5.43
  -6  -3  -2  131.26    4.23
   6  -3   2  138.07    5.51
   6  -3   2  118.30    6.40
  -6  -3  -2  123.76    4.32
   6  -3   2  127.69    5.47
   6  -3   2  136.78    5.69
   6  -3   2  118.97    6.67
  -6  -3  -2  131.64    4.94
   6   3   2  130.82    5.73
  -6   3  -2  126.10    4.00
   6   3   2  113.30    6.16
   6   3   2  119.65    6.27
   6   3   2  126.75    3.59
   6   3   2  122.45    4.82
  -6   3  -2  131.76    5.46
   6   3   2  121.13    4.74
   7  -3   2    0.68    1.89
   7  -3   2    1.48    2.28
   7  -3   2   -0.01    1.90
  -7  -3  -2    1.78    1.57
   7  -3   2    2.22    1.47
   7  -3   2    1.06    2.94
  -7  -3  -2    1.26    1.10
  -7  -3  -2    2.19    1.88
  -7  -3  -2    2.77    1.32
   7  -3   2    3.26    2.31
   7   3   2    2.86    2.65
   7   3   2    2.19    1.51
   7   3   2    4.96    2.55
   7   3   2    1.92    2.16
  -7   3  -2    1.74    2.00
  -7   3  -2    1.60    0.97
   7   3   2    1.34    1.51
  -8  -3  -2  257.10    7.20
   8  -3   2  264.53   10.93
  -8  -3  -2  266.56    7.82
  -8  -3  -2  262.20    9.13
  -8  -3  -2  272.94    8.46
   8  -3   2  244.36    9.16
   8  -3   2  265.92    9.56
   8  -3   2  255.13    7.92
   8  -3   2  266.94    9.14
   8  -3   2  260.03   10.33
   8   3   2  261.76    9.85
   8   3   2  244.67   10.11
   8   3   2  255.68   10.35
  -8   3  -2  259.26    9.14
   8   3   2  258.10    8.58
   8   3   2  264.84    8.53
  -9  -3  -2  213.74    7.09
   9  -3   2  241.45    9.18
  -9  -3  -2  221.99    8.39
  -9  -3  -2  211.86    6.01
   9  -3   2  217.30    8.34
  -9  -3  -2  220.40    7.68
   9  -3   2  225.49    8.70
   9  -3   2  216.22    9.53
   9  -3   2  223.29    6.97
   9  -3   2  202.23   10.08
   9   3   2  223.44    9.13
   9   3   2  210.56    9.45
   9   3   2  213.11    9.76
   9   3   2  217.56    7.91
  -9   3  -2  219.89    6.80
  -9   3  -2  204.91    8.27
   9   3   2  222.71    7.92
  10  -3   2   22.11    4.90
 -10  -3  -2   35.44    3.09
 -10  -3  -2   27.72    3.07
  10  -3   2   28.44    2.57
  10  -3   2   34.35    4.79
  10  -3   2   29.28    4.18
 -10  -3  -2   21.61    3.59
  10  -3   2   28.11    3.91
  10  -3   2   28.74    3.41
  10   3   2   31.43    5.09
 -10   3  -2   27.71    2.37
  10   3   2   33.51    4.86
  10   3   2   26.93    4.83
  10   3   2   28.55    3.44
  10   3   2   24.70    3.28
 -10   3  -2   25.56    3.63
  11  -3   2    1.84    1.50
 -11  -3  -2   -1.99    2.32
 -11  -3  -2    3.39    2.30
  11  -3   2    2.01    2.82
 -11  -3  -2    3.42    2.13
  11  -3   2    0.11    4.05
  11  -3   2    2.27    3.29
  11  -3   2   -0.47    2.48
  11  -3   2    2.44    3.08
  11   3   2    0.63    3.37
  11   3   2    0.09    3.85
  11   3   2   -1.63    2.06
  11   3   2    3.25    3.56
 -11   3  -2    1.29    2.68
 -11   3  -2    0.55    1.33
  11   3   2    2.89    2.56
  12  -3   2  227.96    9.92
  12  -3   2  220.25   10.32
  12  -3   2  229.48   10.80
 -12  -3  -2  218.71    9.44
  12  -3   2  217.56   11.95
  12  -3   2  226.32    9.42
 -12  -3  -2  223.11    8.02
 -12  -3  -2  218.16    8.27
 -12   3  -2  215.77    6.96
  12   3   2  240.54   11.34
  12   3   2  223.66    8.99
  12   3   2  223.77    9.11
  12   3   2  236.47   11.69
 -12   3  -2  217.81    9.46
  12   3   2  222.59   10.75
 -13  -3  -2    9.93    2.83
  13  -3   2   10.30    5.56
  13  -3   2   16.38    5.29
 -13  -3  -2   11.08    3.61
  13  -3   2   10.67    3.72
 -13  -3  -2   15.45    3.05
  13  -3   2   15.71    3.66
  13   3   2   15.84    3.78
  13   3   2    9.48    4.77
  13   3   2   11.63    5.30
 -13   3  -2   13.81    4.18
  13   3   2   14.92    3.66
  13   3   2   25.41    5.91
  14  -3   2    0.70    3.09
  14  -3   2    5.85    5.82
 -14  -3  -2    4.22    3.02
 -14  -3  -2    7.03    3.67
  14  -3   2    5.87    3.70
 -14  -3  -2   14.48    3.21
  14  -3   2    5.05    5.33
 -14   3  -2    6.94    3.71
  14   3   2    6.08    3.33
  14   3   2   12.11    4.90
  14   3   2   10.02    5.55
  14   3   2    8.14    6.03
  14   3   2    4.76    3.30
  15  -3   2  111.00    9.77
  15  -3   2  130.91    8.50
  15  -3   2  112.17   10.87
 -15  -3  -2  129.62    8.15
  15  -3   2  122.54    7.92
 -15  -3  -2  134.04    7.06
 -15  -3  -2  148.43    6.91
  15   3   2  142.44    8.13
  15   3   2  131.91    9.92
  15   3   2  138.59   10.03
 -15   3  -2  133.78    8.56
  15   3   2  123.62   10.62
  15   3   2  138.10    8.29
  16  -3   2    0.98    3.98
 -16  -3  -2    1.27    2.91
  16  -3   2    2.23    6.11
 -16  -3  -2    4.87    3.22
  16  -3   2   -2.50    5.58
  16  -3   2    0.60    3.31
 -16  -3  -2    2.07    3.78
  16   3   2    3.40    3.69
  16   3   2    1.48    5.95
 -16   3  -2   -0.23    3.84
  16   3   2    0.92    3.71
  16   3   2   -1.96    4.78
  16   3   2    8.63    5.47
 -17  -3  -2   30.31    6.75
  17  -3   2   28.45    5.70
 -17  -3  -2   25.29    5.48
 -17  -3  -2   29.05    4.44
  17  -3   2   29.86    7.75
  17  -3   2   24.96    7.88
 -17   3  -2   32.42    5.78
  17   3   2   32.26    5.52
  17   3   2   25.99    5.18
  17   3   2   17.26    7.89
  17   3   2   33.95    7.31
  17   3   2   28.55    6.88
 -18  -3  -2    0.67    4.15
  18  -3   2   -2.18    5.97
  18  -3   2   -0.91    4.26
  18  -3   2    1.72    6.93
  18   3   2    4.14    4.32
  18   3   2    9.79    6.58
  18   3   2    3.74    4.13
  18   3   2    9.60    6.11
 -18   3  -2   -0.25    4.59
  18   3   2  -11.01    6.33
 -19  -3  -2    2.71    5.11
  19  -3   2    5.24    7.07
  19  -3   2    2.26    4.95
  19  -3   2   11.90    7.98
  19   3   2   10.07    6.09
  19   3   2   14.80    6.81
  19   3   2   -4.43    7.33
  19   3   2    3.22    4.54
  19   3   2    5.94    4.55
 -19   3  -2    3.41    4.32
 -20  -4   2   15.64    5.07
 -20  -4   2   13.54    4.99
 -20  -4   2   11.96    5.02
  20  -4  -2   14.28    5.61
  20  -4  -2   15.84    7.64
  20   4  -2   10.36    5.25
  20   4  -2   14.69    6.71
  20   4  -2   10.52    5.17
 -20   4   2   20.06    5.84
  20   4  -2   -6.29    7.91
 -19  -4   2   23.33    4.88
  19  -4  -2    8.23    5.11
 -19  -4   2   11.87    4.27
  19  -4  -2   11.67    7.22
 -19  -4   2    1.75    4.35
  19  -4  -2   -1.93    6.56
  19   4  -2    8.12    6.82
  19   4  -2   19.95    5.40
  19   4  -2    7.33    4.79
  19   4  -2   -3.07    7.11
 -19   4   2    5.08    4.78
  19   4  -2   22.09    9.04
  18  -4  -2   14.25    5.05
 -18  -4   2   12.70    4.32
 -18  -4   2   25.06    5.18
 -18  -4   2   21.69    4.56
  18  -4  -2   26.37    7.47
  18  -4  -2    8.19    6.23
  18   4  -2   24.06    5.92
  18   4  -2   27.22    5.28
  18   4  -2   16.38    7.99
 -18   4   2   31.44    6.24
  18   4  -2   20.54    6.65
  18   4  -2   23.84    5.26
  17  -4  -2    7.75    5.73
 -17  -4   2   18.34    4.33
 -17  -4   2    9.82    4.62
  17  -4  -2   13.26    4.74
  17  -4  -2   12.71    6.64
 -17   4   2   13.97    4.91
  17   4  -2   21.05    5.10
  17   4  -2    4.07    6.42
  17   4  -2   16.92    5.49
  17   4  -2   18.09    4.98
  17   4  -2   13.79    5.71
  16  -4  -2   -6.21    4.70
  16  -4  -2    7.94    5.81
  16  -4  -2   -0.81    3.68
 -16  -4   2    1.70    3.46
 -16  -4   2   -0.39    3.31
  16   4  -2    3.34    4.31
  16   4  -2   -3.98    3.61
  16   4  -2    1.14    5.30
  16   4  -2    2.29    5.97
 -16   4   2    2.52    3.85
  16   4  -2    7.16    4.07
  15  -4  -2  113.70    9.93
 -15  -4   2  112.30    6.67
 -15  -4   2  114.62    7.21
  15  -4  -2   93.73    8.21
  15  -4  -2  108.62    7.69
  15   4  -2  111.40    7.69
  15   4  -2  102.66    8.28
 -15   4   2   89.64    7.52
  15   4  -2  111.09    8.30
 -15   4   2  112.72    5.99
  15   4  -2  107.24    7.37
  15   4  -2  105.03    9.80
  14  -4  -2   -1.76    3.95
 -14  -4   2    6.40    2.35
 -14  -4   2    6.66    3.22
  14  -4  -2    1.43    2.89
  14  -4  -2    3.11    3.55
 -14  -4   2    6.34    3.33
  14  -4  -2    1.46    5.02
  14   4  -2    1.13    3.03
  14   4  -2   -1.38    4.14
 -14   4   2    4.22    2.55
  14   4  -2    3.98    5.73
  14   4  -2   -0.97    3.06
  14   4  -2   10.20    3.93
 -14   4   2    0.50    3.28
  13  -4  -2   12.19    5.04
  13  -4  -2   16.17    2.61
  13  -4  -2   12.64    4.37
 -13  -4   2   21.25    3.63
  13  -4  -2   15.95    3.43
  13  -4  -2   12.33    3.78
 -13  -4   2   16.28    3.89
 -13  -4   2   10.91    2.53
  13   4  -2   18.76    3.75
 -13   4   2   18.54    3.88
 -13   4   2   14.55    2.98
  13   4  -2   14.65    3.48
  13   4  -2   21.22    4.30
  13   4  -2   15.16    4.77
  13   4  -2   13.26    5.25
 -12  -4   2  497.59   14.08
  12  -4  -2  435.63   16.96
  12  -4  -2  470.70   14.78
 -12  -4   2  450.70   12.24
  12  -4  -2  446.40   14.98
  12  -4  -2  446.19   15.05
 -12  -4   2  452.82   13.44
  12  -4  -2  457.03   13.28
 -12  -4   2  464.95   14.63
  12   4  -2  448.15   16.04
  12   4  -2  440.77   14.36
  12   4  -2  477.36   14.69
 -12   4   2  455.14   13.79
  12   4  -2  444.17   16.82
  12   4  -2  439.83   15.05
 -12   4   2  409.76   14.63
  11  -4  -2   14.41    2.60
 -11  -4   2   17.77    3.22
  11  -4  -2   19.22    3.15
  11  -4  -2   16.21    3.70
  11  -4  -2   16.82    3.43
  11  -4  -2   14.01    4.15
 -11  -4   2   12.41    1.95
 -11  -4   2   13.74    2.34
 -11  -4   2   16.54    2.95
 -11   4   2   16.03    2.88
  11   4  -2   13.90    3.08
  11   4  -2   19.33    4.80
  11   4  -2   18.27    3.55
  11   4  -2   14.10    4.74
 -11   4   2   14.18    3.36
  11   4  -2   15.57    3.06
  10  -4  -2   26.79    2.94
  10  -4  -2   26.66    3.79
 -10  -4   2   21.02    3.20
  10  -4  -2   28.39    4.74
  10  -4  -2   29.74    3.81
  10  -4  -2   26.04    3.31
 -10  -4   2   31.13    3.30
 -10  -4   2   23.46    2.74
  10   4  -2   26.91    4.61
 -10   4   2   24.25    2.97
  10   4  -2   29.62    3.66
  10   4  -2   28.46    3.42
 -10   4   2   31.87    4.00
  10   4  -2   26.73    3.35
  10   4  -2   23.87    4.85
   9  -4  -2    9.40    2.36
   9  -4  -2   10.72    3.61
   9  -4  -2   14.26    2.45
  -9  -4   2   14.46    2.58
  -9  -4   2   12.23    2.20
   9  -4  -2   11.96    2.76
  -9  -4   2   14.50    2.57
   9  -4  -2    7.92    2.60
  -9   4   2   10.63    2.29
   9   4  -2   12.40    3.13
  -9   4   2    9.99    2.82
   9   4  -2   12.82    3.83
   9   4  -2   12.63    2.54
   9   4  -2    9.92    2.45
   9   4  -2   12.29    2.50
  -9   4   2    9.39    2.35
   8  -4  -2    5.21    2.14
   8  -4  -2    2.39    2.04
   8  -4  -2    1.03    1.74
  -8  -4   2    0.20    1.85
   8  -4  -2    6.66    2.04
  -8  -4   2    1.93    1.73
   8  -4  -2    5.60    3.13
  -8  -4   2    0.34    1.50
   8  -4  -2    3.01    1.49
  -8   4   2    6.95    2.28
   8   4  -2    4.74    1.96
   8   4  -2    4.86    1.93
  -8   4   2    3.39    1.73
   8   4  -2    5.57    3.42
   8   4  -2    0.60    1.84
  -8   4   2    0.83    1.74
   8   4  -2   -0.45    2.62
   7  -4  -2  107.31    4.13
   7  -4  -2  116.50    4.78
  -7  -4   2  117.24    4.62
  -7  -4   2  112.34    4.86
  -7  -4   2  108.09    4.54
  -7  -4   2  110.42    4.88
  -7  -4   2  112.98    3.77
   7  -4  -2  102.99    6.26
   7  -4  -2  112.17    4.93
   7  -4  -2  107.07    4.80
   7  -4  -2  111.22    5.20
   7   4  -2  107.78    6.03
   7   4  -2  111.48    5.01
  -7   4   2  115.12    4.83
  -7   4   2  113.58    5.10
   7   4  -2  116.73    6.30
   7   4  -2  105.66    4.90
   7   4  -2  108.55    3.71
   7   4  -2  112.69    4.61
  -7   4   2  104.92    4.31
   6  -4  -2  132.19    5.49
   6  -4  -2  142.28    5.41
  -6  -4   2  135.64    4.82
  -6  -4   2  143.50    5.44
  -6  -4   2  137.83    5.35
   6  -4  -2  149.61    5.74
   6  -4  -2  135.69    4.73
   6  -4  -2  143.60    4.93
  -6  -4   2  142.20    5.21
  -6  -4   2  141.09    5.36
   6  -4  -2  136.42    6.77
  -6  -4   2  137.92    4.81
   6   4  -2  134.32    6.60
   6   4  -2  139.76    5.41
   6   4  -2  136.64    4.79
   6   4  -2  149.29    6.73
   6   4  -2  138.35    4.74
   6   4  -2  136.13    5.50
  -6   4   2  141.42    4.69
  -6   4   2  139.53    5.52
  -6   4   2  148.04    5.40
  -5  -4   2    1.06    1.19
  -5  -4   2    2.34    1.58
   5  -4  -2   -0.49    1.70
  -5  -4   2   -0.18    1.35
  -5  -4   2    0.09    1.28
  -5  -4   2   -0.14    1.53
   5  -4  -2    1.97    1.70
  -5  -4   2    1.74    1.53
   5  -4  -2   -0.02    2.36
   5  -4  -2   -0.07    1.48
   5  -4  -2    1.85    1.44
   5  -4  -2   -1.49    1.25
   5   4  -2    2.79    1.57
   5   4  -2    1.62    1.56
  -5   4   2   -0.26    1.39
  -5   4   2   -0.15    1.35
  -5   4   2    0.53    1.07
  -5   4   2    2.88    1.78
   5   4  -2    6.19    2.71
   5   4  -2   -1.38    1.13
   5   4  -2    1.57    2.51
  -4  -4   2  359.89   10.01
   4  -4  -2  350.96   10.12
   4  -4  -2  349.40    9.88
   4  -4  -2  357.45   10.56
  -4  -4   2  341.65   10.18
   4  -4  -2  347.91   10.03
   4  -4  -2  342.18   11.02
  -4  -4   2  351.66    8.82
  -4  -4   2  354.12    9.81
  -4  -4   2  342.13   10.13
  -4  -4   2  338.80   10.24
   4  -4  -2  347.35    9.74
   4   4  -2  351.01   10.01
  -4   4   2  359.00    9.93
   4   4  -2  344.41    9.99
  -4   4   2  358.41    9.87
   4   4  -2  343.42   11.34
  -4   4   2  350.34    8.82
   4   4  -2  380.16   11.12
   4   4  -2  347.48   10.22
  -4   4   2  357.92    9.72
  -4   4   2  351.21    9.95
   3  -4  -2  395.04   11.23
  -3  -4   2  400.68   11.04
   3  -4  -2  421.68   11.17
   3  -4  -2  392.41   11.73
   3  -4  -2  404.62   11.18
  -3  -4   2  392.10   11.41
   3  -4  -2  399.47   11.94
  -3  -4   2  409.31   11.91
  -3  -4   2  414.33   11.04
  -3  -4   2  395.81   11.00
  -3  -4   2  398.89   11.28
   3  -4  -2  409.49   10.66
   3  -4  -2  407.43   10.94
   3   4  -2  412.82   12.47
  -3   4   2  415.53   11.02
   3   4  -2  405.20   11.83
  -3   4   2  401.91   11.09
   3   4  -2  408.79   11.23
  -3   4   2  399.17   10.95
   3   4  -2  414.21   11.85
   3   4  -2  417.16   11.25
  -3   4   2  431.56   11.00
   2  -4  -2  254.66    7.40
  -2  -4   2  262.90    7.54
  -2  -4   2  258.18    7.59
  -2  -4   2  260.96    8.01
   2  -4  -2  254.74    7.26
  -2  -4   2  245.17    6.45
   2  -4  -2  270.12    7.01
  -2  -4   2  277.26    8.04
   2  -4  -2  260.43    7.78
   2  -4  -2  241.79    8.10
   2  -4  -2  250.19    7.83
  -2  -4   2  263.52    7.70
  -2  -4   2  267.55    8.77
  -2  -4   2  264.38    7.50
  -2   4   2  256.32    7.82
  -2   4   2  252.33    6.49
   2   4  -2  259.33    7.98
  -2   4   2  256.57    8.08
  -2   4   2  260.42    7.30
  -2   4   2  268.15    7.32
   2   4  -2  255.85    7.64
   2   4  -2  260.41    8.83
   2   4  -2  261.35    7.65
  -2   4   2  261.51    7.29
   1  -4  -2   85.40    3.08
  -1  -4   2   75.57    4.43
  -1  -4   2   82.38    3.58
  -1  -4   2   75.62    3.30
  -1  -4   2   78.07    2.91
  -1  -4   2   82.97    3.66
  -1  -4   2   78.20    3.56
   1  -4  -2   84.90    4.11
   1  -4  -2   76.27    2.87
   1  -4  -2   77.64    3.56
  -1  -4   2   77.15    3.33
   1   4  -2   80.15    2.70
  -1   4   2   81.17    3.00
  -1   4   2   75.73    2.90
   1   4  -2   75.72    3.44
   1   4  -2   73.66    3.41
  -1   4   2   82.31    3.92
   1   4  -2   82.03    3.42
   1   4  -2   78.85    3.39
   1   4  -2   76.63    4.38
  -1   4   2   79.49    2.99
  -1   4   2   80.05    3.57
  -1   4   2   78.64    2.79
   0  -4   2   67.66    3.36
   0  -4  -2   70.97    3.33
   0  -4   2   66.52    3.14
   0  -4  -2   71.50    2.53
   0  -4   2   71.04    4.47
   0  -4  -2   70.85    3.80
   0  -4   2   69.14    3.01
   0  -4  -2   74.32    2.72
   0  -4   2   76.06    3.21
   0  -4  -2   68.48    3.35
   0  -4   2   66.76    3.18
   0   4  -2   69.79    3.37
   0   4   2   68.37    2.68
   0   4  -2   73.21    2.92
   0   4  -2   65.56    3.24
   0   4  -2   63.46    4.01
   0   4   2   71.34    2.62
   0   4  -2   68.88    3.15
   0   4   2   67.02    2.99
   0   4   2   72.87    3.77
   1  -4   2  117.97    5.85
  -1  -4  -2  107.98    4.14
  -1  -4  -2  111.93    4.49
   1  -4   2  106.52    3.90
  -1  -4  -2  111.19    3.60
  -1  -4  -2  111.12    3.36
   1  -4   2  115.17    4.61
  -1  -4  -2  109.28    4.35
   1  -4   2  119.14    3.89
  -1  -4  -2  107.77    4.66
   1  -4   2  114.33    4.45
   1  -4   2  110.34    4.27
   1   4   2  110.93    3.59
  -1   4  -2  113.17    4.21
  -1   4  -2  107.67    4.29
   1   4   2  111.44    3.55
  -1   4  -2  116.35    4.32
   1   4   2  102.75    4.29
  -1   4  -2  111.27    5.05
   1   4   2  113.99    5.09
  -2  -4  -2  490.33   13.54
   2  -4   2  500.49   13.54
  -2  -4  -2  500.14   13.70
  -2  -4  -2  513.80   13.86
   2  -4   2  501.68   14.15
   2  -4   2  493.94   15.30
   2  -4   2  505.43   13.72
   2  -4   2  499.61   12.97
  -2  -4  -2  491.48   12.45
  -2   4  -2  490.20   13.29
[truncated: 2,109,711 more chars]
