# Supplementary material for: Photochromic diarylethene ligands featuring 2-(imidazol-2-yl)pyridine coordination site and their iron(II) complexes
Source: Beilstein J Org Chem. 2019 Oct 15;15:2428–37. doi: 10.3762/bjoc.15.235 (PMC6808200; doi:10.3762/bjoc.15.235)
Supplement: File 2 — X-ray data for compounds 1, 6, 8, and 9. [file Beilstein_J_Org_Chem-15-2428-s002.zip › 8.cif]

data_mmk1613
_audit_creation_date              2018-03-22
_audit_creation_method
;
Olex2 1.2
(compiled 2017.08.10 svn.r3458 for OlexSys, GUI svn.r5381)
;
_shelx_SHELXL_version_number      '2016/6'
_publ_contact_author_address      ?
_publ_contact_author_email        ?
_publ_contact_author_id_orcid     ?
_publ_contact_author_name         ''
_publ_contact_author_phone        ?
_publ_section_references
;
Dolomanov, O.V., Bourhis, L.J., Gildea, R.J, Howard, J.A.K. & Puschmann, H.
 (2009), J. Appl. Cryst. 42, 339-341.

Sheldrick, G.M. (2008). Acta Cryst. A64, 112-122.
;
_chemical_name_common             ?
_chemical_name_systematic
;
 ? 
;
_chemical_formula_moiety          'C84 H80 B2 Fe2 N14 O6 S2, 4(C H4 O)'
_chemical_formula_sum             'C88 H96 B2 Fe2 N14 O10 S2'
_chemical_formula_weight          1707.22
_chemical_melting_point           ?
loop_
  _atom_type_symbol
  _atom_type_description
  _atom_type_scat_dispersion_real
  _atom_type_scat_dispersion_imag
  _atom_type_scat_source
 'C' 'C' 0.0033 0.0016 'International Tables Vol C Tables 4.2.6.8 and 6.1.1.4'
 'H' 'H' 0.0000 0.0000 'International Tables Vol C Tables 4.2.6.8 and 6.1.1.4'
 'B' 'B' 0.0013 0.0007 'International Tables Vol C Tables 4.2.6.8 and 6.1.1.4'
 'N' 'N' 0.0061 0.0033 'International Tables Vol C Tables 4.2.6.8 and 6.1.1.4'
 'O' 'O' 0.0106 0.0060 'International Tables Vol C Tables 4.2.6.8 and 6.1.1.4'
 'S' 'S' 0.1246 0.1234 'International Tables Vol C Tables 4.2.6.8 and 6.1.1.4'
 'Fe' 'Fe' 0.3463 0.8444 'International Tables Vol C Tables 4.2.6.8 and 6.1.1.4'

_shelx_space_group_comment
;
The symmetry employed for this shelxl refinement is uniquely defined
by the following loop, which should always be used as a source of
symmetry information in preference to the above space-group names.
They are only intended as comments.
;
_space_group_crystal_system       'monoclinic'
_space_group_IT_number            15
_space_group_name_H-M_alt         'C 1 2/c 1'
_space_group_name_Hall            '-C 2yc'
loop_
  _space_group_symop_operation_xyz
 'x, y, z'
 '-x, y, -z+1/2'
 'x+1/2, y+1/2, z'
 '-x+1/2, y+1/2, -z+1/2'
 '-x, -y, -z'
 'x, -y, z-1/2'
 '-x+1/2, -y+1/2, -z'
 'x+1/2, -y+1/2, z-1/2'

_cell_length_a                    21.6202(10)
_cell_length_b                    17.9734(8)
_cell_length_c                    23.3289(11)
_cell_angle_alpha                 90
_cell_angle_beta                  111.190(3)
_cell_angle_gamma                 90
_cell_volume                      8452.4(7)
_cell_formula_units_Z             4
_cell_measurement_reflns_used     9766
_cell_measurement_temperature     100(2)
_cell_measurement_theta_max       28.67
_cell_measurement_theta_min       2.20
_shelx_estimated_absorpt_T_max    0.934
_shelx_estimated_absorpt_T_min    0.852
_exptl_absorpt_coefficient_mu     0.460
_exptl_absorpt_correction_T_max   0.7458
_exptl_absorpt_correction_T_min   0.7163
_exptl_absorpt_correction_type    multi-scan
_exptl_absorpt_process_details
;
SADABS-2014/5 (Bruker,2014/5) was used for absorption correction.
wR2(int) was 0.0435 before and 0.0412 after correction.
The Ratio of minimum to maximum transmission is 0.9604.
The \l/2 correction factor is Not present.
;
_exptl_absorpt_special_details    ?
_exptl_crystal_colour             red
_exptl_crystal_density_diffrn     1.342
_exptl_crystal_density_meas       ?
_exptl_crystal_density_method     'not measured'
_exptl_crystal_description        block
_exptl_crystal_F_000              3584
_exptl_crystal_size_max           0.36
_exptl_crystal_size_mid           0.2
_exptl_crystal_size_min           0.15
_exptl_special_details
;
 ? 
;
_exptl_transmission_factor_max    ?
_exptl_transmission_factor_min    ?
_diffrn_reflns_av_R_equivalents   0.0332
_diffrn_reflns_av_unetI/netI      0.0169
_diffrn_reflns_Laue_measured_fraction_full 0.999
_diffrn_reflns_Laue_measured_fraction_max 1.000
_diffrn_reflns_limit_h_max        28
_diffrn_reflns_limit_h_min        -28
_diffrn_reflns_limit_k_max        23
_diffrn_reflns_limit_k_min        -23
_diffrn_reflns_limit_l_max        30
_diffrn_reflns_limit_l_min        -30
_diffrn_reflns_number             172426
_diffrn_reflns_point_group_measured_fraction_full 0.999
_diffrn_reflns_point_group_measured_fraction_max 1.000
_diffrn_reflns_theta_full         25.242
_diffrn_reflns_theta_max          27.878
_diffrn_reflns_theta_min          2.108
_diffrn_ambient_temperature       100(2)
_diffrn_measured_fraction_theta_full 0.999
_diffrn_measured_fraction_theta_max 1.000
_diffrn_radiation_source          'fine-focus sealed tube' 
_diffrn_radiation_monochromator   'curved graphite' 
_diffrn_measurement_device_type   'Bruker Smart APEX II'
_diffrn_measurement_method        '\f and \w scans'
_diffrn_detector_area_resol_mean  83.33 
_diffrn_radiation_type            MoK\a
_diffrn_radiation_wavelength      0.71073
_diffrn_standards_number          0
_reflns_Friedel_coverage          0.000
_reflns_Friedel_fraction_full     .
_reflns_Friedel_fraction_max      .
_reflns_number_gt                 8440
_reflns_number_total              10083
_reflns_special_details
;
 Reflections were merged by SHELXL according to the crystal
 class for the calculation of statistics and refinement.
 
 _reflns_Friedel_fraction is defined as the number of unique
 Friedel pairs measured divided by the number that would be
 possible theoretically, ignoring centric projections and
 systematic absences.
;
_reflns_threshold_expression      'I > 2\s(I)'
_computing_data_collection        'Bruker APEX3'
_computing_cell_refinement        'Bruker SAINT'
_computing_data_reduction         'Bruker SAINT' 
_computing_structure_solution     'SHELXTL 6.12 (Bruker AXS, 2002)'
_computing_structure_refinement   'SHELXL-2016/6 (Sheldrick, 2015)'
_computing_molecular_graphics     'SHELXTL 6.12 (Bruker AXS, 2002)'
_computing_publication_material   'Olex2 (Dolomanov et al., 2009)'
_refine_diff_density_max          0.761
_refine_diff_density_min          -0.610
_refine_diff_density_rms          0.061
_refine_ls_extinction_coef        .
_refine_ls_extinction_method      none
_refine_ls_goodness_of_fit_ref    1.064
_refine_ls_hydrogen_treatment     constr
_refine_ls_matrix_type            full
_refine_ls_number_parameters      558
_refine_ls_number_reflns          10083
_refine_ls_number_restraints      0
_refine_ls_R_factor_all           0.0510
_refine_ls_R_factor_gt            0.0378
_refine_ls_restrained_S_all       1.064
_refine_ls_shift/su_max           0.001
_refine_ls_shift/su_mean          0.000
_refine_ls_structure_factor_coef  Fsqd
_refine_ls_weighting_details
'w=1/[\s^2^(Fo^2^)+(0.0454P)^2^+15.8629P] where P=(Fo^2^+2Fc^2^)/3'
_refine_ls_weighting_scheme       calc
_refine_ls_wR_factor_gt           0.0932
_refine_ls_wR_factor_ref          0.1026
_refine_special_details           ?
_olex2_refinement_description
;
1. Fixed Uiso
 At 1.2 times of:
  All B(H,H) groups, All C(H) groups, All C(H,H) groups
 At 1.5 times of:
  All C(H,H,H) groups, All O(H) groups
2. Others
 Sof(O300)=Sof(H300)=Sof(C300)=Sof(H30A)=Sof(H30B)=Sof(H30C)=1-FVAR(1)
 Sof(O200)=Sof(H200)=Sof(C200)=Sof(H20A)=Sof(H20B)=Sof(H20C)=FVAR(1)
3.a Riding coordinates:
 O100(H100), O200(H200), O300(H300)
3.b Ternary CH refined with riding coordinates:
 C10(H10)
3.c Secondary CH2 refined with riding coordinates:
 B1(H1A,H1B), C11(H11A,H11B), C14(H14A,H14B)
3.d Aromatic/amide H refined with riding coordinates:
 C2(H2), C17(H17), C18(H18), C19(H19), C20(H20), C21(H21), C27(H27), C28(H28),
 C29(H29), C30(H30), C31(H31), C33(H33), C34(H34), C35(H35), C36(H36), C37(H37),
  C38(H38), C39(H39), C40(H40), C41(H41), C42(H42)
3.e Idealised Me refined as rotating group:
 C5(H5A,H5B,H5C), C6(H6A,H6B,H6C), C15(H15A,H15B,H15C), C24(H24A,H24B,H24C),
 C100(H10A,H10B,H10C), C200(H20A,H20B,H20C), C300(H30A,H30B,H30C)
;
_atom_sites_solution_hydrogens    mixed
_atom_sites_solution_primary      ?
_atom_sites_solution_secondary    ?
loop_
  _atom_site_label
  _atom_site_type_symbol
  _atom_site_fract_x
  _atom_site_fract_y
  _atom_site_fract_z
  _atom_site_U_iso_or_equiv
  _atom_site_adp_type
  _atom_site_occupancy
  _atom_site_site_symmetry_order
  _atom_site_calc_flag
  _atom_site_refinement_flags_posn
  _atom_site_refinement_flags_adp
  _atom_site_refinement_flags_occupancy
  _atom_site_disorder_assembly
  _atom_site_disorder_group
 Fe1 Fe 0.33302(2) 0.95330(2) 0.51612(2) 0.01367(7) Uani 1 1 d . . . . .
 S1 S 0.32737(2) 0.80737(2) 0.74030(2) 0.02033(10) Uani 1 1 d . . . . .
 O1 O 0.32124(6) 0.85406(6) 0.54872(5) 0.0147(2) Uani 1 1 d . . . . .
 O2 O 0.37500(6) 0.89224(7) 0.46119(5) 0.0170(2) Uani 1 1 d . . . . .
 O3 O 0.42384(6) 0.79764(7) 0.43153(6) 0.0203(3) Uani 1 1 d . . . . .
 N1 N 0.26068(7) 0.54540(7) 0.56736(6) 0.0139(3) Uani 1 1 d . . . . .
 N2 N 0.30272(7) 0.51689(8) 0.66647(6) 0.0166(3) Uani 1 1 d . . . . .
 N3 N 0.16058(7) 0.44613(8) 0.53883(7) 0.0166(3) Uani 1 1 d . . . . .
 N4 N 0.43204(7) 0.97317(8) 0.58123(6) 0.0185(3) Uani 1 1 d . . . . .
 N5 N 0.44900(7) 1.00509(8) 0.63750(7) 0.0194(3) Uani 1 1 d . . . . .
 N6 N 0.33681(8) 1.07073(9) 0.61392(7) 0.0212(3) Uani 1 1 d . . . . .
 N7 N 0.29453(7) 1.03048(8) 0.56601(7) 0.0202(3) Uani 1 1 d . . . . .
 B1 B 0.39764(11) 1.03547(12) 0.66449(9) 0.0229(4) Uani 1 1 d . . . . .
 H1A H 0.382569 0.994256 0.684405 0.028 Uiso 1 1 calc R . . . .
 H1B H 0.419256 1.073284 0.696288 0.028 Uiso 1 1 calc R . . . .
 C1 C 0.25893(9) 0.75130(10) 0.70541(8) 0.0203(3) Uani 1 1 d . . . . .
 C2 C 0.25864(8) 0.72719(9) 0.65008(8) 0.0172(3) Uani 1 1 d . . . . .
 H2 H 0.224661 0.696389 0.623428 0.021 Uiso 1 1 calc R . . . .
 C3 C 0.31429(8) 0.75241(9) 0.63546(7) 0.0144(3) Uani 1 1 d . . . . .
 C4 C 0.35608(8) 0.79686(9) 0.68061(7) 0.0168(3) Uani 1 1 d . . . . .
 C5 C 0.21044(10) 0.73409(12) 0.73606(9) 0.0300(4) Uani 1 1 d . . . . .
 H5A H 0.193598 0.780636 0.746750 0.045 Uiso 1 1 calc GR . . . .
 H5B H 0.232620 0.705155 0.773501 0.045 Uiso 1 1 calc GR . . . .
 H5C H 0.173410 0.705215 0.707970 0.045 Uiso 1 1 calc GR . . . .
 C6 C 0.42195(9) 0.82896(10) 0.68635(8) 0.0206(3) Uani 1 1 d . . . . .
 H6A H 0.435504 0.865727 0.719621 0.031 Uiso 1 1 calc GR . . . .
 H6B H 0.418406 0.853081 0.647617 0.031 Uiso 1 1 calc GR . . . .
 H6C H 0.455046 0.789101 0.695580 0.031 Uiso 1 1 calc GR . . . .
 C7 C 0.32781(8) 0.72889(9) 0.58012(7) 0.0138(3) Uani 1 1 d . . . . .
 C8 C 0.34024(8) 0.78847(9) 0.54071(7) 0.0135(3) Uani 1 1 d . . . . .
 C9 C 0.37115(8) 0.76905(9) 0.49963(7) 0.0143(3) Uani 1 1 d . . . . .
 C10 C 0.38885(8) 0.68881(9) 0.49290(7) 0.0149(3) Uani 1 1 d . . . . .
 H10 H 0.384230 0.681808 0.449010 0.018 Uiso 1 1 calc R . . . .
 C11 C 0.33800(8) 0.63691(9) 0.50449(7) 0.0156(3) Uani 1 1 d . . . . .
 H11A H 0.295393 0.640037 0.469249 0.019 Uiso 1 1 calc R . . . .
 H11B H 0.354016 0.584946 0.507367 0.019 Uiso 1 1 calc R . . . .
 C12 C 0.32662(8) 0.65677(9) 0.56276(7) 0.0144(3) Uani 1 1 d . . . . .
 C13 C 0.38839(8) 0.82466(9) 0.46450(7) 0.0157(3) Uani 1 1 d . . . . .
 C14 C 0.44383(9) 0.85107(10) 0.39519(9) 0.0232(4) Uani 1 1 d . . . . .
 H14A H 0.469384 0.892133 0.421431 0.028 Uiso 1 1 calc R . . . .
 H14B H 0.404489 0.872299 0.362574 0.028 Uiso 1 1 calc R . . . .
 C15 C 0.48616(13) 0.80908(13) 0.36743(12) 0.0401(5) Uani 1 1 d . . . . .
 H15A H 0.501728 0.843074 0.342681 0.060 Uiso 1 1 calc GR . . . .
 H15B H 0.459994 0.769095 0.341219 0.060 Uiso 1 1 calc GR . . . .
 H15C H 0.524384 0.787670 0.400275 0.060 Uiso 1 1 calc GR . . . .
 C16 C 0.45996(8) 0.66790(9) 0.53219(8) 0.0172(3) Uani 1 1 d . . . . .
 C17 C 0.49390(8) 0.70171(10) 0.58843(8) 0.0196(3) Uani 1 1 d . . . . .
 H17 H 0.473245 0.740697 0.602432 0.023 Uiso 1 1 calc R . . . .
 C18 C 0.55777(9) 0.67917(11) 0.62449(9) 0.0269(4) Uani 1 1 d . . . . .
 H18 H 0.579800 0.702006 0.663277 0.032 Uiso 1 1 calc R . . . .
 C19 C 0.58942(10) 0.62376(12) 0.60428(11) 0.0360(5) Uani 1 1 d . . . . .
 H19 H 0.633003 0.608473 0.628948 0.043 Uiso 1 1 calc R . . . .
 C20 C 0.55676(11) 0.59084(13) 0.54760(12) 0.0415(6) Uani 1 1 d . . . . .
 H20 H 0.578356 0.553533 0.532838 0.050 Uiso 1 1 calc R . . . .
 C21 C 0.49249(10) 0.61233(12) 0.51236(10) 0.0301(4) Uani 1 1 d . . . . .
 H21 H 0.470274 0.588662 0.473975 0.036 Uiso 1 1 calc R . . . .
 C22 C 0.31054(8) 0.59548(9) 0.59696(7) 0.0144(3) Uani 1 1 d . . . . .
 C23 C 0.33764(8) 0.57807(9) 0.65837(8) 0.0168(3) Uani 1 1 d . . . . .
 C24 C 0.39208(9) 0.61307(10) 0.71005(8) 0.0237(4) Uani 1 1 d . . . . .
 H24A H 0.420178 0.574189 0.736134 0.035 Uiso 1 1 calc GR . . . .
 H24B H 0.373150 0.643560 0.734451 0.035 Uiso 1 1 calc GR . . . .
 H24C H 0.418816 0.644533 0.693640 0.035 Uiso 1 1 calc GR . . . .
 C25 C 0.25668(8) 0.49928(9) 0.61018(7) 0.0150(3) Uani 1 1 d . . . . .
 C26 C 0.30639(9) 0.48904(9) 0.72577(7) 0.0178(3) Uani 1 1 d . . . . .
 C27 C 0.35732(11) 0.44183(12) 0.75862(9) 0.0293(4) Uani 1 1 d . . . . .
 H27 H 0.389847 0.426941 0.742373 0.035 Uiso 1 1 calc R . . . .
 C28 C 0.36020(12) 0.41642(13) 0.81591(9) 0.0360(5) Uani 1 1 d . . . . .
 H28 H 0.395028 0.384099 0.839085 0.043 Uiso 1 1 calc R . . . .
 C29 C 0.31274(11) 0.43797(12) 0.83912(9) 0.0325(5) Uani 1 1 d . . . . .
 H29 H 0.314772 0.420014 0.878058 0.039 Uiso 1 1 calc R . . . .
 C30 C 0.26247(11) 0.48528(12) 0.80629(9) 0.0306(4) Uani 1 1 d . . . . .
 H30 H 0.230139 0.500296 0.822738 0.037 Uiso 1 1 calc R . . . .
 C31 C 0.25892(9) 0.51121(11) 0.74897(9) 0.0242(4) Uani 1 1 d . . . . .
 H31 H 0.224202 0.543816 0.726045 0.029 Uiso 1 1 calc R . . . .
 C32 C 0.20903(8) 0.43744(9) 0.59440(7) 0.0157(3) Uani 1 1 d . . . . .
 C33 C 0.21399(9) 0.37372(10) 0.62962(8) 0.0206(3) Uani 1 1 d . . . . .
 H33 H 0.248580 0.368665 0.668591 0.025 Uiso 1 1 calc R . . . .
 C34 C 0.16745(10) 0.31773(10) 0.60674(8) 0.0221(4) Uani 1 1 d . . . . .
 H34 H 0.169780 0.273745 0.630021 0.026 Uiso 1 1 calc R . . . .
 C35 C 0.11759(9) 0.32625(10) 0.54983(8) 0.0222(4) Uani 1 1 d . . . . .
 H35 H 0.085138 0.288607 0.533385 0.027 Uiso 1 1 calc R . . . .
 C36 C 0.11633(9) 0.39122(10) 0.51751(8) 0.0202(3) Uani 1 1 d . . . . .
 H36 H 0.082383 0.397119 0.478256 0.024 Uiso 1 1 calc R . . . .
 C37 C 0.48820(9) 0.94439(10) 0.57843(8) 0.0219(4) Uani 1 1 d . . . . .
 H37 H 0.491192 0.919443 0.543620 0.026 Uiso 1 1 calc R . . . .
 C38 C 0.54134(9) 0.95586(11) 0.63306(9) 0.0253(4) Uani 1 1 d . . . . .
 H38 H 0.586035 0.940324 0.643208 0.030 Uiso 1 1 calc R . . . .
 C39 C 0.51441(9) 0.99489(11) 0.66913(8) 0.0237(4) Uani 1 1 d . . . . .
 H39 H 0.538035 1.011924 0.709740 0.028 Uiso 1 1 calc R . . . .
 C40 C 0.30939(11) 1.13702(11) 0.61689(10) 0.0321(4) Uani 1 1 d . . . . .
 H40 H 0.328908 1.174785 0.646391 0.039 Uiso 1 1 calc R . . . .
 C41 C 0.24797(11) 1.14125(13) 0.56986(11) 0.0382(5) Uani 1 1 d . . . . .
 H41 H 0.217317 1.181376 0.560478 0.046 Uiso 1 1 calc R . . . .
 C42 C 0.24140(10) 1.07374(12) 0.53964(9) 0.0280(4) Uani 1 1 d . . . . .
 H42 H 0.204029 1.059924 0.504708 0.034 Uiso 1 1 calc R . . . .
 O100 O 0.53015(19) 0.5411(2) 0.3130(2) 0.1348(15) Uani 1 1 d . . . . .
 H100 H 0.521840 0.586605 0.314093 0.202 Uiso 1 1 d R . . . .
 C100 C 0.52622(18) 0.5057(3) 0.36501(19) 0.0867(12) Uani 1 1 d . . . . .
 H10A H 0.554087 0.532174 0.402068 0.130 Uiso 1 1 calc GR . . . .
 H10B H 0.541712 0.454226 0.366537 0.130 Uiso 1 1 calc GR . . . .
 H10C H 0.480100 0.505883 0.362854 0.130 Uiso 1 1 calc GR . . . .
 O200 O 0.4942(3) 0.6842(3) 0.2686(2) 0.0734(19) Uani 0.412(4) 1 d . . P A 1
 H200 H 0.501361 0.639046 0.277824 0.110 Uiso 0.412(4) 1 d R . P A 1
 C200 C 0.5557(4) 0.7222(5) 0.2830(4) 0.065(2) Uani 0.412(4) 1 d . . P A 1
 H20A H 0.547774 0.772113 0.264972 0.098 Uiso 0.412(4) 1 calc GR . P A 1
 H20B H 0.584382 0.694399 0.266265 0.098 Uiso 0.412(4) 1 calc GR . P A 1
 H20C H 0.577467 0.726133 0.327764 0.098 Uiso 0.412(4) 1 calc GR . P A 1
 O300 O 0.5996(3) 0.6763(3) 0.3511(3) 0.119(2) Uani 0.588(4) 1 d . . P A 2
 H300 H 0.619379 0.697022 0.330331 0.179 Uiso 0.588(4) 1 d R . P A 2
 C300 C 0.6379(4) 0.6838(4) 0.4146(3) 0.081(2) Uani 0.588(4) 1 d . . P A 2
 H30A H 0.649520 0.736254 0.424085 0.122 Uiso 0.588(4) 1 calc GR . P A 2
 H30B H 0.678527 0.654234 0.424616 0.122 Uiso 0.588(4) 1 calc GR . P A 2
 H30C H 0.612125 0.666143 0.438833 0.122 Uiso 0.588(4) 1 calc GR . P A 2

loop_
  _atom_site_aniso_label
  _atom_site_aniso_U_11
  _atom_site_aniso_U_22
  _atom_site_aniso_U_33
  _atom_site_aniso_U_23
  _atom_site_aniso_U_13
  _atom_site_aniso_U_12
 Fe1 0.01328(12) 0.01288(11) 0.01365(12) 0.00128(8) 0.00341(9) -0.00070(8)
 S1 0.0245(2) 0.0218(2) 0.01408(19) -0.00337(16) 0.00621(16) -0.00259(17)
 O1 0.0137(5) 0.0151(5) 0.0151(5) 0.0009(4) 0.0047(4) 0.0003(4)
 O2 0.0179(6) 0.0167(6) 0.0169(6) 0.0024(5) 0.0069(5) -0.0003(5)
 O3 0.0234(6) 0.0196(6) 0.0232(6) 0.0033(5) 0.0148(5) -0.0003(5)
 N1 0.0130(6) 0.0130(6) 0.0151(6) 0.0011(5) 0.0044(5) -0.0002(5)
 N2 0.0185(7) 0.0165(7) 0.0133(6) 0.0022(5) 0.0039(5) -0.0008(5)
 N3 0.0151(7) 0.0159(7) 0.0188(7) 0.0017(5) 0.0060(6) -0.0002(5)
 N4 0.0183(7) 0.0198(7) 0.0159(7) -0.0006(6) 0.0043(6) -0.0024(6)
 N5 0.0195(7) 0.0210(7) 0.0160(7) -0.0004(6) 0.0042(6) -0.0032(6)
 N6 0.0226(8) 0.0213(7) 0.0206(7) -0.0041(6) 0.0090(6) -0.0012(6)
 N7 0.0190(7) 0.0214(7) 0.0203(7) -0.0028(6) 0.0072(6) -0.0012(6)
 B1 0.0253(10) 0.0253(10) 0.0181(9) -0.0008(8) 0.0077(8) -0.0010(8)
 C1 0.0215(8) 0.0218(8) 0.0183(8) -0.0010(7) 0.0079(7) -0.0021(7)
 C2 0.0173(8) 0.0171(8) 0.0159(8) 0.0000(6) 0.0043(6) -0.0012(6)
 C3 0.0153(7) 0.0139(7) 0.0127(7) 0.0020(6) 0.0036(6) 0.0009(6)
 C4 0.0179(8) 0.0164(8) 0.0142(7) 0.0012(6) 0.0038(6) -0.0004(6)
 C5 0.0320(11) 0.0362(11) 0.0273(10) -0.0070(8) 0.0174(8) -0.0083(9)
 C6 0.0183(8) 0.0218(8) 0.0184(8) -0.0006(7) 0.0025(7) -0.0058(7)
 C7 0.0106(7) 0.0167(8) 0.0122(7) 0.0013(6) 0.0019(6) -0.0009(6)
 C8 0.0096(7) 0.0155(7) 0.0121(7) 0.0007(6) 0.0000(6) -0.0014(6)
 C9 0.0120(7) 0.0158(7) 0.0136(7) 0.0009(6) 0.0029(6) -0.0003(6)
 C10 0.0152(8) 0.0157(8) 0.0143(7) -0.0004(6) 0.0058(6) -0.0012(6)
 C11 0.0147(8) 0.0159(7) 0.0153(7) -0.0014(6) 0.0043(6) -0.0029(6)
 C12 0.0110(7) 0.0167(7) 0.0133(7) 0.0016(6) 0.0019(6) -0.0011(6)
 C13 0.0124(7) 0.0201(8) 0.0129(7) -0.0006(6) 0.0025(6) -0.0017(6)
 C14 0.0265(9) 0.0241(9) 0.0239(9) 0.0020(7) 0.0147(8) -0.0054(7)
 C15 0.0494(14) 0.0345(11) 0.0551(14) -0.0011(10) 0.0413(12) -0.0054(10)
 C16 0.0142(8) 0.0164(8) 0.0213(8) 0.0018(6) 0.0068(6) -0.0015(6)
 C17 0.0166(8) 0.0200(8) 0.0216(8) 0.0014(7) 0.0063(7) -0.0005(6)
 C18 0.0186(9) 0.0287(10) 0.0275(10) 0.0045(8) 0.0015(7) -0.0024(7)
 C19 0.0153(9) 0.0336(11) 0.0514(13) 0.0051(10) 0.0026(9) 0.0049(8)
 C20 0.0248(11) 0.0363(12) 0.0616(15) -0.0101(11) 0.0136(10) 0.0098(9)
 C21 0.0221(9) 0.0293(10) 0.0372(11) -0.0107(9) 0.0089(8) 0.0019(8)
 C22 0.0129(7) 0.0136(7) 0.0152(7) -0.0009(6) 0.0035(6) -0.0002(6)
 C23 0.0168(8) 0.0156(7) 0.0161(8) 0.0012(6) 0.0037(6) -0.0004(6)
 C24 0.0232(9) 0.0218(9) 0.0180(8) 0.0026(7) -0.0022(7) -0.0040(7)
 C25 0.0147(7) 0.0151(7) 0.0140(7) 0.0011(6) 0.0037(6) 0.0012(6)
 C26 0.0216(8) 0.0172(8) 0.0131(7) 0.0019(6) 0.0046(6) -0.0029(6)
 C27 0.0333(11) 0.0324(10) 0.0236(9) 0.0088(8) 0.0120(8) 0.0108(8)
 C28 0.0443(13) 0.0376(12) 0.0231(10) 0.0146(9) 0.0084(9) 0.0097(10)
 C29 0.0425(12) 0.0371(11) 0.0171(9) 0.0044(8) 0.0098(8) -0.0104(9)
 C30 0.0317(11) 0.0396(11) 0.0260(10) -0.0029(8) 0.0168(8) -0.0062(9)
 C31 0.0216(9) 0.0275(9) 0.0229(9) 0.0011(7) 0.0073(7) -0.0001(7)
 C32 0.0166(8) 0.0155(7) 0.0159(7) 0.0003(6) 0.0069(6) -0.0005(6)
 C33 0.0257(9) 0.0183(8) 0.0173(8) 0.0029(6) 0.0071(7) -0.0009(7)
 C34 0.0310(10) 0.0160(8) 0.0219(8) 0.0020(7) 0.0128(8) -0.0030(7)
 C35 0.0247(9) 0.0186(8) 0.0249(9) -0.0025(7) 0.0106(7) -0.0071(7)
 C36 0.0180(8) 0.0201(8) 0.0211(8) -0.0004(7) 0.0052(7) -0.0036(7)
 C37 0.0170(8) 0.0249(9) 0.0231(9) -0.0017(7) 0.0065(7) -0.0009(7)
 C38 0.0159(8) 0.0302(10) 0.0267(9) 0.0011(8) 0.0040(7) -0.0007(7)
 C39 0.0188(8) 0.0288(9) 0.0191(8) 0.0008(7) 0.0016(7) -0.0041(7)
 C40 0.0343(11) 0.0250(10) 0.0358(11) -0.0092(8) 0.0111(9) 0.0025(8)
 C41 0.0311(11) 0.0328(11) 0.0458(13) -0.0096(10) 0.0080(10) 0.0121(9)
 C42 0.0208(9) 0.0307(10) 0.0301(10) -0.0060(8) 0.0064(8) 0.0044(8)
 O100 0.134(3) 0.108(3) 0.216(4) 0.007(3) 0.127(3) -0.008(2)
 C100 0.059(2) 0.119(3) 0.093(3) -0.022(3) 0.040(2) 0.003(2)
 O200 0.099(5) 0.061(3) 0.064(4) -0.016(3) 0.034(4) -0.028(3)
 C200 0.074(5) 0.073(5) 0.062(5) -0.018(4) 0.039(4) -0.007(4)
 O300 0.169(6) 0.091(4) 0.087(4) 0.006(3) 0.033(4) 0.045(4)
 C300 0.097(5) 0.072(4) 0.080(4) 0.025(3) 0.037(4) 0.019(4)

_geom_special_details
;
 All esds (except the esd in the dihedral angle between two l.s. planes)
 are estimated using the full covariance matrix.  The cell esds are taken
 into account individually in the estimation of esds in distances, angles
 and torsion angles; correlations between esds in cell parameters are only
 used when they are defined by crystal symmetry.  An approximate (isotropic)
 treatment of cell esds is used for estimating esds involving l.s. planes.
;
loop_
  _geom_bond_atom_site_label_1
  _geom_bond_atom_site_label_2
  _geom_bond_distance
  _geom_bond_site_symmetry_2
  _geom_bond_publ_flag
 Fe1 O1 1.9912(11) . ?
 Fe1 O2 2.1238(12) . ?
 Fe1 N1 2.2462(14) 7_566 ?
 Fe1 N3 2.2489(14) 7_566 ?
 Fe1 N4 2.1602(15) . ?
 Fe1 N7 2.1615(15) . ?
 S1 C1 1.7311(18) . ?
 S1 C4 1.7277(17) . ?
 O1 C8 1.284(2) . ?
 O2 C13 1.245(2) . ?
 O3 C13 1.357(2) . ?
 O3 C14 1.447(2) . ?
 N1 C22 1.382(2) . ?
 N1 C25 1.325(2) . ?
 N2 C23 1.385(2) . ?
 N2 C25 1.368(2) . ?
 N2 C26 1.446(2) . ?
 N3 C32 1.349(2) . ?
 N3 C36 1.339(2) . ?
 N4 N5 1.356(2) . ?
 N4 C37 1.343(2) . ?
 N5 B1 1.560(3) . ?
 N5 C39 1.350(2) . ?
 N6 N7 1.367(2) . ?
 N6 B1 1.550(3) . ?
 N6 C40 1.344(2) . ?
 N7 C42 1.338(2) . ?
 B1 H1A 0.9900 . ?
 B1 H1B 0.9900 . ?
 C1 C2 1.360(2) . ?
 C1 C5 1.499(2) . ?
 C2 H2 0.9500 . ?
 C2 C3 1.437(2) . ?
 C3 C4 1.370(2) . ?
 C3 C7 1.484(2) . ?
 C4 C6 1.497(2) . ?
 C5 H5A 0.9800 . ?
 C5 H5B 0.9800 . ?
 C5 H5C 0.9800 . ?
 C6 H6A 0.9800 . ?
 C6 H6B 0.9800 . ?
 C6 H6C 0.9800 . ?
 C7 C8 1.498(2) . ?
 C7 C12 1.356(2) . ?
 C8 C9 1.396(2) . ?
 C9 C10 1.515(2) . ?
 C9 C13 1.425(2) . ?
 C10 H10 1.0000 . ?
 C10 C11 1.539(2) . ?
 C10 C16 1.525(2) . ?
 C11 H11A 0.9900 . ?
 C11 H11B 0.9900 . ?
 C11 C12 1.509(2) . ?
 C12 C22 1.474(2) . ?
 C14 H14A 0.9900 . ?
 C14 H14B 0.9900 . ?
 C14 C15 1.502(3) . ?
 C15 H15A 0.9800 . ?
 C15 H15B 0.9800 . ?
 C15 H15C 0.9800 . ?
 C16 C17 1.390(2) . ?
 C16 C21 1.393(3) . ?
 C17 H17 0.9500 . ?
 C17 C18 1.393(3) . ?
 C18 H18 0.9500 . ?
 C18 C19 1.384(3) . ?
 C19 H19 0.9500 . ?
 C19 C20 1.386(3) . ?
 C20 H20 0.9500 . ?
 C20 C21 1.389(3) . ?
 C21 H21 0.9500 . ?
 C22 C23 1.374(2) . ?
 C23 C24 1.486(2) . ?
 C24 H24A 0.9800 . ?
 C24 H24B 0.9800 . ?
 C24 H24C 0.9800 . ?
 C25 C32 1.469(2) . ?
 C26 C27 1.382(3) . ?
 C26 C31 1.381(3) . ?
 C27 H27 0.9500 . ?
 C27 C28 1.392(3) . ?
 C28 H28 0.9500 . ?
 C28 C29 1.377(3) . ?
 C29 H29 0.9500 . ?
 C29 C30 1.375(3) . ?
 C30 H30 0.9500 . ?
 C30 C31 1.392(3) . ?
 C31 H31 0.9500 . ?
 C32 C33 1.391(2) . ?
 C33 H33 0.9500 . ?
 C33 C34 1.386(3) . ?
 C34 H34 0.9500 . ?
 C34 C35 1.383(3) . ?
 C35 H35 0.9500 . ?
 C35 C36 1.385(3) . ?
 C36 H36 0.9500 . ?
 C37 H37 0.9500 . ?
 C37 C38 1.389(3) . ?
 C38 H38 0.9500 . ?
 C38 C39 1.376(3) . ?
 C39 H39 0.9500 . ?
 C40 H40 0.9500 . ?
 C40 C41 1.385(3) . ?
 C41 H41 0.9500 . ?
 C41 C42 1.385(3) . ?
 C42 H42 0.9500 . ?
 O100 H100 0.8400 . ?
 O100 C100 1.400(5) . ?
 C100 H10A 0.9800 . ?
 C100 H10B 0.9800 . ?
 C100 H10C 0.9800 . ?
 O200 H200 0.8401 . ?
 O200 C200 1.422(10) . ?
 C200 H20A 0.9800 . ?
 C200 H20B 0.9800 . ?
 C200 H20C 0.9800 . ?
 O300 H300 0.8399 . ?
 O300 C300 1.418(8) . ?
 C300 H30A 0.9800 . ?
 C300 H30B 0.9800 . ?
 C300 H30C 0.9800 . ?

loop_
  _geom_angle_atom_site_label_1
  _geom_angle_atom_site_label_2
  _geom_angle_atom_site_label_3
  _geom_angle
  _geom_angle_site_symmetry_1
  _geom_angle_site_symmetry_3
  _geom_angle_publ_flag
 O1 Fe1 O2 84.78(5) . . ?
 O1 Fe1 N1 98.08(5) . 7_566 ?
 O1 Fe1 N3 168.63(5) . 7_566 ?
 O1 Fe1 N4 96.35(5) . . ?
 O1 Fe1 N7 104.00(5) . . ?
 O2 Fe1 N1 86.01(5) . 7_566 ?
 O2 Fe1 N3 86.77(5) . 7_566 ?
 O2 Fe1 N4 88.78(5) . . ?
 O2 Fe1 N7 171.19(5) . . ?
 N1 Fe1 N3 73.71(5) 7_566 7_566 ?
 N4 Fe1 N1 164.13(5) . 7_566 ?
 N4 Fe1 N3 91.06(5) . 7_566 ?
 N4 Fe1 N7 89.54(6) . . ?
 N7 Fe1 N1 93.33(5) . 7_566 ?
 N7 Fe1 N3 84.61(5) . 7_566 ?
 C4 S1 C1 93.01(8) . . ?
 C8 O1 Fe1 132.46(10) . . ?
 C13 O2 Fe1 127.40(11) . . ?
 C13 O3 C14 116.38(13) . . ?
 C22 N1 Fe1 136.26(11) . 7_566 ?
 C25 N1 Fe1 112.08(10) . 7_566 ?
 C25 N1 C22 106.41(13) . . ?
 C23 N2 C26 124.14(14) . . ?
 C25 N2 C23 107.23(13) . . ?
 C25 N2 C26 127.42(14) . . ?
 C32 N3 Fe1 117.02(11) . 7_566 ?
 C36 N3 Fe1 124.31(12) . 7_566 ?
 C36 N3 C32 118.29(14) . . ?
 N5 N4 Fe1 127.09(11) . . ?
 C37 N4 Fe1 125.86(12) . . ?
 C37 N4 N5 106.09(14) . . ?
 N4 N5 B1 123.77(14) . . ?
 C39 N5 N4 109.56(15) . . ?
 C39 N5 B1 125.79(15) . . ?
 N7 N6 B1 122.59(15) . . ?
 C40 N6 N7 109.51(16) . . ?
 C40 N6 B1 126.32(16) . . ?
 N6 N7 Fe1 120.39(11) . . ?
 C42 N7 Fe1 123.97(13) . . ?
 C42 N7 N6 106.11(15) . . ?
 N5 B1 H1A 109.3 . . ?
 N5 B1 H1B 109.3 . . ?
 N6 B1 N5 111.59(14) . . ?
 N6 B1 H1A 109.3 . . ?
 N6 B1 H1B 109.3 . . ?
 H1A B1 H1B 108.0 . . ?
 C2 C1 S1 109.98(13) . . ?
 C2 C1 C5 128.54(17) . . ?
 C5 C1 S1 121.47(13) . . ?
 C1 C2 H2 123.0 . . ?
 C1 C2 C3 114.07(15) . . ?
 C3 C2 H2 123.0 . . ?
 C2 C3 C7 124.16(14) . . ?
 C4 C3 C2 112.18(15) . . ?
 C4 C3 C7 123.52(15) . . ?
 C3 C4 S1 110.75(13) . . ?
 C3 C4 C6 129.45(16) . . ?
 C6 C4 S1 119.54(12) . . ?
 C1 C5 H5A 109.5 . . ?
 C1 C5 H5B 109.5 . . ?
 C1 C5 H5C 109.5 . . ?
 H5A C5 H5B 109.5 . . ?
 H5A C5 H5C 109.5 . . ?
 H5B C5 H5C 109.5 . . ?
 C4 C6 H6A 109.5 . . ?
 C4 C6 H6B 109.5 . . ?
 C4 C6 H6C 109.5 . . ?
 H6A C6 H6B 109.5 . . ?
 H6A C6 H6C 109.5 . . ?
 H6B C6 H6C 109.5 . . ?
 C3 C7 C8 117.76(14) . . ?
 C12 C7 C3 122.93(14) . . ?
 C12 C7 C8 119.25(14) . . ?
 O1 C8 C7 115.43(14) . . ?
 O1 C8 C9 125.94(15) . . ?
 C9 C8 C7 118.63(14) . . ?
 C8 C9 C10 120.71(14) . . ?
 C8 C9 C13 120.59(15) . . ?
 C13 C9 C10 118.67(14) . . ?
 C9 C10 H10 106.9 . . ?
 C9 C10 C11 109.60(13) . . ?
 C9 C10 C16 114.19(13) . . ?
 C11 C10 H10 106.9 . . ?
 C16 C10 H10 106.9 . . ?
 C16 C10 C11 111.97(13) . . ?
 C10 C11 H11A 109.2 . . ?
 C10 C11 H11B 109.2 . . ?
 H11A C11 H11B 107.9 . . ?
 C12 C11 C10 112.00(13) . . ?
 C12 C11 H11A 109.2 . . ?
 C12 C11 H11B 109.2 . . ?
 C7 C12 C11 120.23(14) . . ?
 C7 C12 C22 122.40(15) . . ?
 C22 C12 C11 117.27(14) . . ?
 O2 C13 O3 118.71(15) . . ?
 O2 C13 C9 128.10(15) . . ?
 O3 C13 C9 113.19(14) . . ?
 O3 C14 H14A 110.5 . . ?
 O3 C14 H14B 110.5 . . ?
 O3 C14 C15 106.07(16) . . ?
 H14A C14 H14B 108.7 . . ?
 C15 C14 H14A 110.5 . . ?
 C15 C14 H14B 110.5 . . ?
 C14 C15 H15A 109.5 . . ?
 C14 C15 H15B 109.5 . . ?
 C14 C15 H15C 109.5 . . ?
 H15A C15 H15B 109.5 . . ?
 H15A C15 H15C 109.5 . . ?
 H15B C15 H15C 109.5 . . ?
 C17 C16 C10 122.21(15) . . ?
 C17 C16 C21 117.98(16) . . ?
 C21 C16 C10 119.81(16) . . ?
 C16 C17 H17 119.6 . . ?
 C16 C17 C18 120.85(17) . . ?
 C18 C17 H17 119.6 . . ?
 C17 C18 H18 119.7 . . ?
 C19 C18 C17 120.53(19) . . ?
 C19 C18 H18 119.7 . . ?
 C18 C19 H19 120.4 . . ?
 C18 C19 C20 119.20(19) . . ?
 C20 C19 H19 120.4 . . ?
 C19 C20 H20 120.0 . . ?
 C19 C20 C21 120.1(2) . . ?
 C21 C20 H20 120.0 . . ?
 C16 C21 H21 119.3 . . ?
 C20 C21 C16 121.31(19) . . ?
 C20 C21 H21 119.3 . . ?
 N1 C22 C12 120.68(14) . . ?
 C23 C22 N1 109.53(14) . . ?
 C23 C22 C12 129.78(15) . . ?
 N2 C23 C24 122.43(15) . . ?
 C22 C23 N2 105.97(14) . . ?
 C22 C23 C24 131.60(16) . . ?
 C23 C24 H24A 109.5 . . ?
 C23 C24 H24B 109.5 . . ?
 C23 C24 H24C 109.5 . . ?
 H24A C24 H24B 109.5 . . ?
 H24A C24 H24C 109.5 . . ?
 H24B C24 H24C 109.5 . . ?
 N1 C25 N2 110.85(14) . . ?
 N1 C25 C32 121.04(14) . . ?
 N2 C25 C32 128.08(15) . . ?
 C27 C26 N2 120.01(16) . . ?
 C31 C26 N2 118.93(16) . . ?
 C31 C26 C27 121.06(16) . . ?
 C26 C27 H27 120.5 . . ?
 C26 C27 C28 118.94(19) . . ?
 C28 C27 H27 120.5 . . ?
 C27 C28 H28 119.9 . . ?
 C29 C28 C27 120.3(2) . . ?
 C29 C28 H28 119.9 . . ?
 C28 C29 H29 119.8 . . ?
 C30 C29 C28 120.42(18) . . ?
 C30 C29 H29 119.8 . . ?
 C29 C30 H30 120.0 . . ?
 C29 C30 C31 120.02(19) . . ?
 C31 C30 H30 120.0 . . ?
 C26 C31 C30 119.29(18) . . ?
 C26 C31 H31 120.4 . . ?
 C30 C31 H31 120.4 . . ?
 N3 C32 C25 112.56(14) . . ?
 N3 C32 C33 122.02(15) . . ?
 C33 C32 C25 125.29(15) . . ?
 C32 C33 H33 120.7 . . ?
 C34 C33 C32 118.69(16) . . ?
 C34 C33 H33 120.7 . . ?
 C33 C34 H34 120.2 . . ?
 C35 C34 C33 119.64(16) . . ?
 C35 C34 H34 120.2 . . ?
 C34 C35 H35 120.9 . . ?
 C34 C35 C36 118.10(16) . . ?
 C36 C35 H35 120.9 . . ?
 N3 C36 C35 123.26(16) . . ?
 N3 C36 H36 118.4 . . ?
 C35 C36 H36 118.4 . . ?
 N4 C37 H37 124.4 . . ?
 N4 C37 C38 111.15(16) . . ?
 C38 C37 H37 124.4 . . ?
 C37 C38 H38 127.9 . . ?
 C39 C38 C37 104.15(16) . . ?
 C39 C38 H38 127.9 . . ?
 N5 C39 C38 109.04(16) . . ?
 N5 C39 H39 125.5 . . ?
 C38 C39 H39 125.5 . . ?
 N6 C40 H40 125.6 . . ?
 N6 C40 C41 108.80(18) . . ?
 C41 C40 H40 125.6 . . ?
 C40 C41 H41 127.8 . . ?
 C42 C41 C40 104.35(18) . . ?
 C42 C41 H41 127.8 . . ?
 N7 C42 C41 111.22(18) . . ?
 N7 C42 H42 124.4 . . ?
 C41 C42 H42 124.4 . . ?
 C100 O100 H100 109.6 . . ?
 O100 C100 H10A 109.5 . . ?
 O100 C100 H10B 109.5 . . ?
 O100 C100 H10C 109.5 . . ?
 H10A C100 H10B 109.5 . . ?
 H10A C100 H10C 109.5 . . ?
 H10B C100 H10C 109.5 . . ?
 C200 O200 H200 109.5 . . ?
 O200 C200 H20A 109.5 . . ?
 O200 C200 H20B 109.5 . . ?
 O200 C200 H20C 109.5 . . ?
 H20A C200 H20B 109.5 . . ?
 H20A C200 H20C 109.5 . . ?
 H20B C200 H20C 109.5 . . ?
 C300 O300 H300 109.4 . . ?
 O300 C300 H30A 109.5 . . ?
 O300 C300 H30B 109.5 . . ?
 O300 C300 H30C 109.5 . . ?
 H30A C300 H30B 109.5 . . ?
 H30A C300 H30C 109.5 . . ?
 H30B C300 H30C 109.5 . . ?

loop_
  _geom_torsion_atom_site_label_1
  _geom_torsion_atom_site_label_2
  _geom_torsion_atom_site_label_3
  _geom_torsion_atom_site_label_4
  _geom_torsion
  _geom_torsion_site_symmetry_1
  _geom_torsion_site_symmetry_2
  _geom_torsion_site_symmetry_3
  _geom_torsion_site_symmetry_4
  _geom_torsion_publ_flag
 Fe1 O1 C8 C7 172.96(10) . . . . ?
 Fe1 O1 C8 C9 -6.5(2) . . . . ?
 Fe1 O2 C13 O3 -170.54(10) . . . . ?
 Fe1 O2 C13 C9 9.3(2) . . . . ?
 Fe1 N1 C22 C12 -26.9(2) 7_566 . . . ?
 Fe1 N1 C22 C23 152.15(13) 7_566 . . . ?
 Fe1 N1 C25 N2 -159.59(11) 7_566 . . . ?
 Fe1 N1 C25 C32 22.36(19) 7_566 . . . ?
 Fe1 N3 C32 C25 2.75(18) 7_566 . . . ?
 Fe1 N3 C32 C33 -173.30(13) 7_566 . . . ?
 Fe1 N3 C36 C35 173.12(13) 7_566 . . . ?
 Fe1 N4 N5 B1 -1.6(2) . . . . ?
 Fe1 N4 N5 C39 168.18(12) . . . . ?
 Fe1 N4 C37 C38 -168.00(12) . . . . ?
 Fe1 N7 C42 C41 -146.65(16) . . . . ?
 S1 C1 C2 C3 1.1(2) . . . . ?
 O1 C8 C9 C10 -177.69(14) . . . . ?
 O1 C8 C9 C13 4.1(2) . . . . ?
 N1 C22 C23 N2 -1.05(18) . . . . ?
 N1 C22 C23 C24 179.66(18) . . . . ?
 N1 C25 C32 N3 -17.4(2) . . . . ?
 N1 C25 C32 C33 158.51(17) . . . . ?
 N2 C25 C32 N3 164.93(16) . . . . ?
 N2 C25 C32 C33 -19.2(3) . . . . ?
 N2 C26 C27 C28 179.29(19) . . . . ?
 N2 C26 C31 C30 -179.34(17) . . . . ?
 N3 C32 C33 C34 -0.2(3) . . . . ?
 N4 N5 B1 N6 -35.8(2) . . . . ?
 N4 N5 C39 C38 0.3(2) . . . . ?
 N4 C37 C38 C39 -1.2(2) . . . . ?
 N5 N4 C37 C38 1.4(2) . . . . ?
 N6 N7 C42 C41 -0.6(2) . . . . ?
 N6 C40 C41 C42 0.1(3) . . . . ?
 N7 N6 B1 N5 63.4(2) . . . . ?
 N7 N6 C40 C41 -0.4(2) . . . . ?
 B1 N5 C39 C38 169.87(17) . . . . ?
 B1 N6 N7 Fe1 -45.3(2) . . . . ?
 B1 N6 N7 C42 167.15(16) . . . . ?
 B1 N6 C40 C41 -166.33(19) . . . . ?
 C1 S1 C4 C3 0.46(14) . . . . ?
 C1 S1 C4 C6 -174.23(14) . . . . ?
 C1 C2 C3 C4 -0.8(2) . . . . ?
 C1 C2 C3 C7 175.07(15) . . . . ?
 C2 C3 C4 S1 0.09(18) . . . . ?
 C2 C3 C4 C6 174.09(17) . . . . ?
 C2 C3 C7 C8 129.02(16) . . . . ?
 C2 C3 C7 C12 -48.2(2) . . . . ?
 C3 C7 C8 O1 -17.6(2) . . . . ?
 C3 C7 C8 C9 161.94(14) . . . . ?
 C3 C7 C12 C11 177.42(14) . . . . ?
 C3 C7 C12 C22 1.1(2) . . . . ?
 C4 S1 C1 C2 -0.90(14) . . . . ?
 C4 S1 C1 C5 178.16(16) . . . . ?
 C4 C3 C7 C8 -55.6(2) . . . . ?
 C4 C3 C7 C12 127.22(18) . . . . ?
 C5 C1 C2 C3 -177.86(18) . . . . ?
 C7 C3 C4 S1 -175.81(12) . . . . ?
 C7 C3 C4 C6 -1.8(3) . . . . ?
 C7 C8 C9 C10 2.8(2) . . . . ?
 C7 C8 C9 C13 -175.36(14) . . . . ?
 C7 C12 C22 N1 125.89(17) . . . . ?
 C7 C12 C22 C23 -52.9(3) . . . . ?
 C8 C7 C12 C11 0.3(2) . . . . ?
 C8 C7 C12 C22 -176.05(14) . . . . ?
 C8 C9 C10 C11 31.5(2) . . . . ?
 C8 C9 C10 C16 -94.99(18) . . . . ?
 C8 C9 C13 O2 -6.1(3) . . . . ?
 C8 C9 C13 O3 173.80(14) . . . . ?
 C9 C10 C11 C12 -48.93(18) . . . . ?
 C9 C10 C16 C17 30.4(2) . . . . ?
 C9 C10 C16 C21 -150.66(17) . . . . ?
 C10 C9 C13 O2 175.71(16) . . . . ?
 C10 C9 C13 O3 -4.4(2) . . . . ?
 C10 C11 C12 C7 35.3(2) . . . . ?
 C10 C11 C12 C22 -148.17(14) . . . . ?
 C10 C16 C17 C18 177.20(16) . . . . ?
 C10 C16 C21 C20 -178.66(19) . . . . ?
 C11 C10 C16 C17 -94.87(19) . . . . ?
 C11 C10 C16 C21 84.0(2) . . . . ?
 C11 C12 C22 N1 -50.5(2) . . . . ?
 C11 C12 C22 C23 130.70(18) . . . . ?
 C12 C7 C8 O1 159.71(14) . . . . ?
 C12 C7 C8 C9 -20.8(2) . . . . ?
 C12 C22 C23 N2 177.84(16) . . . . ?
 C12 C22 C23 C24 -1.5(3) . . . . ?
 C13 O3 C14 C15 175.78(16) . . . . ?
 C13 C9 C10 C11 -150.24(14) . . . . ?
 C13 C9 C10 C16 83.23(18) . . . . ?
 C14 O3 C13 O2 0.6(2) . . . . ?
 C14 O3 C13 C9 -179.32(14) . . . . ?
 C16 C10 C11 C12 78.85(17) . . . . ?
 C16 C17 C18 C19 1.6(3) . . . . ?
 C17 C16 C21 C20 0.3(3) . . . . ?
 C17 C18 C19 C20 0.0(3) . . . . ?
 C18 C19 C20 C21 -1.4(4) . . . . ?
 C19 C20 C21 C16 1.3(4) . . . . ?
 C21 C16 C17 C18 -1.7(3) . . . . ?
 C22 N1 C25 N2 -0.80(18) . . . . ?
 C22 N1 C25 C32 -178.86(14) . . . . ?
 C23 N2 C25 N1 0.17(19) . . . . ?
 C23 N2 C25 C32 178.05(16) . . . . ?
 C23 N2 C26 C27 -83.4(2) . . . . ?
 C23 N2 C26 C31 95.7(2) . . . . ?
 C25 N1 C22 C12 -177.85(15) . . . . ?
 C25 N1 C22 C23 1.15(18) . . . . ?
 C25 N2 C23 C22 0.54(18) . . . . ?
 C25 N2 C23 C24 179.92(16) . . . . ?
 C25 N2 C26 C27 110.8(2) . . . . ?
 C25 N2 C26 C31 -70.1(2) . . . . ?
 C25 C32 C33 C34 -175.71(16) . . . . ?
 C26 N2 C23 C22 -167.67(15) . . . . ?
 C26 N2 C23 C24 11.7(3) . . . . ?
 C26 N2 C25 N1 167.87(15) . . . . ?
 C26 N2 C25 C32 -14.2(3) . . . . ?
 C26 C27 C28 C29 0.3(3) . . . . ?
 C27 C26 C31 C30 -0.2(3) . . . . ?
 C27 C28 C29 C30 -0.6(4) . . . . ?
 C28 C29 C30 C31 0.6(3) . . . . ?
 C29 C30 C31 C26 -0.2(3) . . . . ?
 C31 C26 C27 C28 0.2(3) . . . . ?
 C32 N3 C36 C35 0.4(3) . . . . ?
 C32 C33 C34 C35 0.1(3) . . . . ?
 C33 C34 C35 C36 0.2(3) . . . . ?
 C34 C35 C36 N3 -0.5(3) . . . . ?
 C36 N3 C32 C25 175.95(15) . . . . ?
 C36 N3 C32 C33 -0.1(2) . . . . ?
 C37 N4 N5 B1 -170.85(16) . . . . ?
 C37 N4 N5 C39 -1.03(19) . . . . ?
 C37 C38 C39 N5 0.5(2) . . . . ?
 C39 N5 B1 N6 156.03(17) . . . . ?
 C40 N6 N7 Fe1 148.17(14) . . . . ?
 C40 N6 N7 C42 0.6(2) . . . . ?
 C40 N6 B1 N5 -132.38(19) . . . . ?
 C40 C41 C42 N7 0.3(3) . . . . ?

_shelx_res_file
;
TITL MMK1613 in C2/c, LVOV/MARAT, AG-27-1
    mmk1613.res
    created by SHELXL-2016/6 at 13:38:07 on 22-Mar-2018
REM Old TITL mmk1613 in C2/c
REM SHELXT solution in C2/c
REM R1 0.102, Rweak 0.004, Alpha 0.034, Orientation as input
REM Formula found by SHELXT: C48 N6 O3 S Fe
CELL 0.71073 21.6202 17.9734 23.3289 90 111.19 90
ZERR 4 0.001 0.0008 0.0011 0 0.003 0
LATT 7
SYMM -X,+Y,0.5-Z
SFAC C H B N O S Fe
UNIT 352 384 8 56 40 8 8
EQIV $1 1-X,+Y,0.5-Z

L.S. 10
PLAN  20
SIZE 0.36 0.2 0.15
TEMP -173
FREE O200 O200_$1
FREE O200 C200_$1
FREE C200 O200_$1
BOND .5 $H
HTAB
CONF
WPDB -1
LIST 4
fmap 2
acta
SHEL 10 0.76
REM <olex2.extras>
REM <HklSrc "%.\\mmk1613.hkl">
REM </olex2.extras>

WGHT    0.045400   15.862901
FVAR       0.15241   0.41172
FE1   7    0.333024    0.953301    0.516117    11.00000    0.01328    0.01288 =
         0.01365    0.00128    0.00341   -0.00070
S1    6    0.327367    0.807366    0.740299    11.00000    0.02447    0.02182 =
         0.01408   -0.00337    0.00621   -0.00259
O1    5    0.321243    0.854059    0.548717    11.00000    0.01369    0.01507 =
         0.01506    0.00094    0.00473    0.00028
O2    5    0.374996    0.892241    0.461187    11.00000    0.01794    0.01668 =
         0.01692    0.00240    0.00687   -0.00033
O3    5    0.423842    0.797643    0.431534    11.00000    0.02338    0.01955 =
         0.02315    0.00328    0.01482   -0.00027
N1    4    0.260683    0.545401    0.567364    11.00000    0.01303    0.01299 =
         0.01510    0.00108    0.00438   -0.00018
N2    4    0.302724    0.516887    0.666468    11.00000    0.01853    0.01652 =
         0.01334    0.00217    0.00394   -0.00082
N3    4    0.160577    0.446132    0.538826    11.00000    0.01507    0.01590 =
         0.01883    0.00169    0.00601   -0.00020
N4    4    0.432037    0.973169    0.581225    11.00000    0.01829    0.01978 =
         0.01587   -0.00057    0.00426   -0.00238
N5    4    0.449002    1.005089    0.637505    11.00000    0.01947    0.02104 =
         0.01603   -0.00043    0.00425   -0.00317
N6    4    0.336813    1.070725    0.613924    11.00000    0.02263    0.02130 =
         0.02058   -0.00410    0.00903   -0.00119
N7    4    0.294525    1.030482    0.566008    11.00000    0.01898    0.02138 =
         0.02027   -0.00284    0.00718   -0.00125
B1    3    0.397637    1.035468    0.664488    11.00000    0.02526    0.02527 =
         0.01810   -0.00077    0.00770   -0.00098
AFIX  23
H1A   2    0.382569    0.994256    0.684405    11.00000   -1.20000
H1B   2    0.419256    1.073284    0.696288    11.00000   -1.20000
AFIX   0
C1    1    0.258927    0.751299    0.705408    11.00000    0.02148    0.02178 =
         0.01833   -0.00103    0.00793   -0.00212
C2    1    0.258642    0.727188    0.650077    11.00000    0.01728    0.01715 =
         0.01590    0.00004    0.00431   -0.00124
AFIX  43
H2    2    0.224661    0.696389    0.623428    11.00000   -1.20000
AFIX   0
C3    1    0.314285    0.752405    0.635457    11.00000    0.01531    0.01393 =
         0.01266    0.00197    0.00365    0.00087
C4    1    0.356081    0.796855    0.680613    11.00000    0.01794    0.01643 =
         0.01418    0.00117    0.00376   -0.00043
C5    1    0.210440    0.734086    0.736062    11.00000    0.03203    0.03625 =
         0.02726   -0.00699    0.01736   -0.00834
AFIX 137
H5A   2    0.193598    0.780636    0.746750    11.00000   -1.50000
H5B   2    0.232620    0.705155    0.773501    11.00000   -1.50000
H5C   2    0.173410    0.705215    0.707970    11.00000   -1.50000
AFIX   0
C6    1    0.421946    0.828963    0.686353    11.00000    0.01829    0.02176 =
         0.01844   -0.00064    0.00249   -0.00581
AFIX 137
H6A   2    0.435504    0.865727    0.719621    11.00000   -1.50000
H6B   2    0.418406    0.853081    0.647617    11.00000   -1.50000
H6C   2    0.455046    0.789101    0.695580    11.00000   -1.50000
AFIX   0
C7    1    0.327811    0.728890    0.580119    11.00000    0.01064    0.01673 =
         0.01225    0.00134    0.00186   -0.00092
C8    1    0.340244    0.788469    0.540711    11.00000    0.00959    0.01550 =
         0.01205    0.00066    0.00004   -0.00135
C9    1    0.371153    0.769048    0.499631    11.00000    0.01202    0.01576 =
         0.01363    0.00086    0.00285   -0.00033
C10   1    0.388854    0.688807    0.492896    11.00000    0.01515    0.01570 =
         0.01432   -0.00037    0.00578   -0.00121
AFIX  13
H10   2    0.384230    0.681808    0.449010    11.00000   -1.20000
AFIX   0
C11   1    0.337996    0.636914    0.504494    11.00000    0.01466    0.01588 =
         0.01530   -0.00143    0.00435   -0.00286
AFIX  23
H11A  2    0.295393    0.640037    0.469249    11.00000   -1.20000
H11B  2    0.354016    0.584946    0.507367    11.00000   -1.20000
AFIX   0
C12   1    0.326618    0.656767    0.562760    11.00000    0.01099    0.01667 =
         0.01333    0.00165    0.00191   -0.00107
C13   1    0.388386    0.824656    0.464501    11.00000    0.01237    0.02006 =
         0.01290   -0.00065    0.00251   -0.00165
C14   1    0.443832    0.851074    0.395188    11.00000    0.02647    0.02409 =
         0.02387    0.00199    0.01474   -0.00535
AFIX  23
H14A  2    0.469384    0.892133    0.421431    11.00000   -1.20000
H14B  2    0.404489    0.872299    0.362574    11.00000   -1.20000
AFIX   0
C15   1    0.486161    0.809081    0.367430    11.00000    0.04939    0.03454 =
         0.05505   -0.00112    0.04126   -0.00538
AFIX 137
H15A  2    0.501728    0.843074    0.342681    11.00000   -1.50000
H15B  2    0.459994    0.769095    0.341219    11.00000   -1.50000
H15C  2    0.524384    0.787670    0.400275    11.00000   -1.50000
AFIX   0
C16   1    0.459959    0.667899    0.532194    11.00000    0.01420    0.01642 =
         0.02130    0.00181    0.00684   -0.00149
C17   1    0.493896    0.701712    0.588428    11.00000    0.01663    0.01997 =
         0.02157    0.00139    0.00629   -0.00055
AFIX  43
H17   2    0.473245    0.740697    0.602432    11.00000   -1.20000
AFIX   0
C18   1    0.557771    0.679170    0.624491    11.00000    0.01863    0.02871 =
         0.02753    0.00454    0.00149   -0.00245
AFIX  43
H18   2    0.579800    0.702006    0.663277    11.00000   -1.20000
AFIX   0
C19   1    0.589421    0.623762    0.604280    11.00000    0.01531    0.03357 =
         0.05141    0.00507    0.00264    0.00489
AFIX  43
H19   2    0.633003    0.608473    0.628948    11.00000   -1.20000
AFIX   0
C20   1    0.556757    0.590839    0.547599    11.00000    0.02481    0.03625 =
         0.06161   -0.01011    0.01358    0.00984
AFIX  43
H20   2    0.578356    0.553533    0.532838    11.00000   -1.20000
AFIX   0
C21   1    0.492488    0.612326    0.512359    11.00000    0.02209    0.02935 =
         0.03722   -0.01067    0.00886    0.00193
AFIX  43
H21   2    0.470274    0.588662    0.473975    11.00000   -1.20000
AFIX   0
C22   1    0.310542    0.595479    0.596962    11.00000    0.01293    0.01361 =
         0.01523   -0.00085    0.00349   -0.00021
C23   1    0.337642    0.578071    0.658369    11.00000    0.01679    0.01560 =
         0.01610    0.00125    0.00370   -0.00035
C24   1    0.392082    0.613068    0.710049    11.00000    0.02322    0.02178 =
         0.01797    0.00257   -0.00217   -0.00399
AFIX 137
H24A  2    0.420178    0.574189    0.736134    11.00000   -1.50000
H24B  2    0.373150    0.643560    0.734451    11.00000   -1.50000
H24C  2    0.418816    0.644533    0.693640    11.00000   -1.50000
AFIX   0
C25   1    0.256681    0.499277    0.610176    11.00000    0.01466    0.01512 =
         0.01398    0.00109    0.00375    0.00115
C26   1    0.306386    0.489043    0.725766    11.00000    0.02156    0.01723 =
         0.01308    0.00187    0.00457   -0.00292
C27   1    0.357320    0.441825    0.758621    11.00000    0.03333    0.03239 =
         0.02359    0.00882    0.01200    0.01079
AFIX  43
H27   2    0.389847    0.426941    0.742373    11.00000   -1.20000
AFIX   0
C28   1    0.360198    0.416421    0.815910    11.00000    0.04427    0.03763 =
         0.02309    0.01462    0.00839    0.00975
AFIX  43
H28   2    0.395028    0.384099    0.839085    11.00000   -1.20000
AFIX   0
C29   1    0.312743    0.437969    0.839118    11.00000    0.04248    0.03712 =
         0.01711    0.00440    0.00980   -0.01044
AFIX  43
H29   2    0.314772    0.420014    0.878058    11.00000   -1.20000
AFIX   0
C30   1    0.262471    0.485285    0.806293    11.00000    0.03169    0.03960 =
         0.02595   -0.00289    0.01681   -0.00617
AFIX  43
H30   2    0.230139    0.500296    0.822738    11.00000   -1.20000
AFIX   0
C31   1    0.258917    0.511213    0.748966    11.00000    0.02155    0.02748 =
         0.02288    0.00113    0.00734   -0.00006
AFIX  43
H31   2    0.224202    0.543816    0.726045    11.00000   -1.20000
AFIX   0
C32   1    0.209029    0.437438    0.594399    11.00000    0.01665    0.01547 =
         0.01586    0.00035    0.00687   -0.00049
C33   1    0.213986    0.373717    0.629624    11.00000    0.02566    0.01832 =
         0.01726    0.00286    0.00711   -0.00091
AFIX  43
H33   2    0.248580    0.368665    0.668591    11.00000   -1.20000
AFIX   0
C34   1    0.167446    0.317726    0.606743    11.00000    0.03101    0.01600 =
         0.02191    0.00203    0.01284   -0.00304
AFIX  43
H34   2    0.169780    0.273745    0.630021    11.00000   -1.20000
AFIX   0
C35   1    0.117589    0.326247    0.549830    11.00000    0.02465    0.01856 =
         0.02485   -0.00249    0.01063   -0.00705
AFIX  43
H35   2    0.085138    0.288607    0.533385    11.00000   -1.20000
AFIX   0
C36   1    0.116330    0.391221    0.517506    11.00000    0.01798    0.02006 =
         0.02105   -0.00038    0.00519   -0.00363
AFIX  43
H36   2    0.082383    0.397119    0.478256    11.00000   -1.20000
AFIX   0
C37   1    0.488205    0.944389    0.578428    11.00000    0.01701    0.02491 =
         0.02311   -0.00166    0.00651   -0.00092
AFIX  43
H37   2    0.491192    0.919443    0.543620    11.00000   -1.20000
AFIX   0
C38   1    0.541338    0.955862    0.633060    11.00000    0.01587    0.03024 =
         0.02670    0.00105    0.00397   -0.00071
AFIX  43
H38   2    0.586035    0.940324    0.643208    11.00000   -1.20000
AFIX   0
C39   1    0.514411    0.994890    0.669125    11.00000    0.01879    0.02884 =
         0.01912    0.00083    0.00162   -0.00413
AFIX  43
H39   2    0.538035    1.011924    0.709740    11.00000   -1.20000
AFIX   0
C40   1    0.309388    1.137020    0.616890    11.00000    0.03425    0.02499 =
         0.03582   -0.00915    0.01109    0.00248
AFIX  43
H40   2    0.328908    1.174785    0.646391    11.00000   -1.20000
AFIX   0
C41   1    0.247974    1.141249    0.569862    11.00000    0.03106    0.03278 =
         0.04579   -0.00961    0.00800    0.01208
AFIX  43
H41   2    0.217317    1.181376    0.560478    11.00000   -1.20000
AFIX   0
C42   1    0.241400    1.073744    0.539636    11.00000    0.02081    0.03069 =
         0.03008   -0.00604    0.00642    0.00438
AFIX  43
H42   2    0.204029    1.059924    0.504708    11.00000   -1.20000
AFIX   0

O100  5    0.530150    0.541085    0.312993    11.00000    0.13403    0.10778 =
         0.21605    0.00698    0.12740   -0.00836
AFIX   3
H100  2    0.521840    0.586605    0.314093    11.00000   -1.50000
AFIX   0
C100  1    0.526217    0.505688    0.365013    11.00000    0.05908    0.11865 =
         0.09301   -0.02198    0.04017    0.00316
AFIX 137
H10A  2    0.554087    0.532174    0.402068    11.00000   -1.50000
H10B  2    0.541712    0.454226    0.366537    11.00000   -1.50000
H10C  2    0.480100    0.505883    0.362854    11.00000   -1.50000
AFIX   0
PART 1
O200  5    0.494241    0.684246    0.268644    21.00000    0.09886    0.06115 =
         0.06380   -0.01611    0.03363   -0.02793
AFIX   3
H200  2    0.501361    0.639046    0.277824    21.00000   -1.50000
AFIX   0
C200  1    0.555748    0.722171    0.283030    21.00000    0.07361    0.07261 =
         0.06209   -0.01782    0.03908   -0.00658
AFIX 137
H20A  2    0.547774    0.772113    0.264972    21.00000   -1.50000
H20B  2    0.584382    0.694399    0.266265    21.00000   -1.50000
H20C  2    0.577467    0.726133    0.327764    21.00000   -1.50000
AFIX   0
PART 0
PART 2
O300  5    0.599590    0.676332    0.351081   -21.00000    0.16901    0.09052 =
         0.08690    0.00597    0.03329    0.04451
AFIX   3
H300  2    0.619379    0.697022    0.330331   -21.00000   -1.50000
AFIX   0
C300  1    0.637897    0.683819    0.414553   -21.00000    0.09663    0.07189 =
         0.07987    0.02512    0.03723    0.01855
AFIX 137
H30A  2    0.649520    0.736254    0.424085   -21.00000   -1.50000
H30B  2    0.678527    0.654234    0.424616   -21.00000   -1.50000
H30C  2    0.612125    0.666143    0.438833   -21.00000   -1.50000
AFIX   0
HKLF 4


REM  MMK1613 in C2/c, LVOV/MARAT, AG-27-1
REM R1 =  0.0378 for    8440 Fo > 4sig(Fo)  and  0.0510 for all   10083 data
REM    558 parameters refined using      0 restraints

END

WGHT      0.0454     15.8753

REM Instructions for potential hydrogen bonds
HTAB C6 O1
HTAB C15 O200
EQIV $3 -x+1, -y+1, -z+1
HTAB C27 O100_$3
EQIV $2 -x+1/2, -y+3/2, -z+1
HTAB C36 N4_$2
HTAB C37 O2
HTAB O100 O200
HTAB O100 O200_$1
HTAB O100 O300
HTAB O200 O100
HTAB O200 O100_$1

REM Highest difference peak  0.761,  deepest hole -0.610,  1-sigma level  0.061
Q1    1   0.5194  0.6212  0.2967  11.00000  0.05    0.76
Q2    1   0.5693  0.5683  0.3903  11.00000  0.05    0.72
Q3    1   0.5693  0.6196  0.3519  11.00000  0.05    0.54
Q4    1   0.2948  0.7764  0.7321  11.00000  0.05    0.41
Q5    1   0.3677  0.6601  0.5040  11.00000  0.05    0.37
Q6    1   0.3683  0.7807  0.5281  11.00000  0.05    0.35
Q7    1   0.3423  0.7781  0.5087  11.00000  0.05    0.34
Q8    1   0.3344  0.7568  0.5567  11.00000  0.05    0.34
Q9    1   0.3818  0.7273  0.4987  11.00000  0.05    0.34
Q10   1   0.3779  0.7971  0.4857  11.00000  0.05    0.33
Q11   1   0.4785  0.6841  0.5607  11.00000  0.05    0.31
Q12   1   0.2956  0.9596  0.5189  11.00000  0.05    0.31
Q13   1   0.3027  0.5014  0.6927  11.00000  0.05    0.31
Q14   1   0.2339  0.4657  0.6037  11.00000  0.05    0.31
Q15   1   0.4277  0.6802  0.5136  11.00000  0.05    0.31
Q16   1   0.3217  0.7375  0.6083  11.00000  0.05    0.31
Q17   1   0.3373  0.5791  0.6267  11.00000  0.05    0.31
Q18   1   0.3872  0.8062  0.6838  11.00000  0.05    0.30
Q19   1   0.2490  0.7523  0.6712  11.00000  0.05    0.30
Q20   1   0.3368  0.6455  0.5353  11.00000  0.05    0.29
;
_shelx_res_checksum               80657
_shelx_hkl_file
;
  -2   0   0 3202.68   67.79
  -2   0   0 3149.58   67.89
  -2   0   0 3299.07   68.09
   2   0   0 3233.68   68.09
   2   0   0 3313.87   67.49
   2   0   0 3234.28   67.69
   2   0   0 3324.67   68.49
   2   0   0 3215.28   67.99
   2   0   0 3294.47   68.19
  -2   0   0 3356.86   68.29
  -2   0   0 3178.88   67.69
  -2   0   0 3311.67   68.19
  -2   0   0 3307.27   68.09
   4   0   0  180.88    4.50
   4   0   0  183.78    4.60
   4   0   0  180.08    4.50
  -4   0   0  180.38    4.50
  -4   0   0  183.58    4.40
   4   0   0  181.58    4.70
   4   0   0  183.88    4.20
   4   0   0  189.08    4.60
   4   0   0  188.58    4.80
  -4   0   0  180.18    4.20
  -4   0   0  186.08    4.20
  -4   0   0  186.08    4.80
  -4   0   0  189.48    4.50
  -4   0   0  177.28    4.60
  -4   0   0  187.78    4.80
   4   0   0  186.08    4.60
  -4   0   0  181.38    4.60
  -4   0   0  187.58    4.50
   6   0   0 3142.49   63.89
   6   0   0 3126.39   64.09
   6   0   0 3096.89   63.99
   6   0   0 3051.59   63.59
  -6   0   0 3039.70   63.79
  -6   0   0 3064.29   64.09
   6   0   0 3030.90   63.79
   6   0   0 3100.99   63.89
   6   0   0 3107.39   63.99
   6   0   0 3112.79   63.99
  -6   0   0 2983.60   63.89
  -6   0   0 3094.19   63.79
  -6   0   0 3032.70   63.99
  -6   0   0 3103.69   63.79
  -6   0   0 3019.70   63.89
  -6   0   0 3114.19   64.09
   8   0   0  499.45   11.60
   8   0   0  506.25   11.50
   8   0   0  520.45   11.70
  -8   0   0  486.75   11.70
  -8   0   0  499.05   11.60
  -8   0   0  496.15   11.40
   8   0   0  497.75   11.50
   8   0   0  472.45   11.70
  -8   0   0  494.35   10.90
   8   0   0  494.35   11.30
  -8   0   0  511.05   11.40
  -8   0   0  492.25   11.50
  -8   0   0  487.35   11.30
   8   0   0  515.85   11.70
   8   0   0  494.45   10.90
  -8   0   0  512.75   11.80
  10   0   0  419.26   10.40
  10   0   0  423.96   10.10
  10   0   0  418.46   10.50
  10   0   0  416.06   10.30
  10   0   0  432.76   10.50
  10   0   0  430.06   10.30
 -10   0   0  409.06   10.70
  10   0   0  412.66    9.60
 -10   0   0  423.16    9.50
  10   0   0  447.76   10.60
 -10   0   0  430.76   10.20
 -10   0   0  412.26   10.60
 -10   0   0  414.46   10.40
 -10   0   0  415.16   10.00
 -10   0   0  412.26   10.30
 -10   0   0  423.86   10.10
  12   0   0 1999.80   42.10
 -12   0   0 1979.50   42.10
  12   0   0 1954.80   41.40
 -12   0   0 1927.21   42.10
 -12   0   0 1974.30   41.70
  12   0   0 1960.20   42.30
  12   0   0 1991.90   41.70
  12   0   0 1953.70   42.10
 -12   0   0 1929.61   42.30
  12   0   0 1940.61   42.00
  12   0   0 1901.81   42.10
 -12   0   0 1968.40   42.30
 -12   0   0 1961.00   41.80
  12   0   0 1940.11   41.80
 -12   0   0 1995.80   41.10
 -12   0   0 2014.20   42.00
  14   0   0  996.50   22.60
 -14   0   0  972.20   22.00
 -14   0   0  970.90   21.90
 -14   0   0  958.70   22.70
  14   0   0 1004.00   21.90
 -14   0   0  971.70   22.40
  14   0   0  981.00   22.40
  14   0   0  999.90   22.70
 -14   0   0 1018.80   22.30
 -14   0   0  961.50   22.70
  14   0   0  962.60   22.10
  14   0   0  994.30   22.50
  14   0   0  993.20   22.30
 -16   0   0  162.68    6.10
 -16   0   0  155.28    7.00
 -16   0   0  149.29    6.00
 -16   0   0  151.58    6.80
  16   0   0  160.68    6.40
 -16   0   0  163.48    6.60
  16   0   0  170.18    6.50
  16   0   0  164.08    6.70
 -16   0   0  175.48    6.50
  16   0   0  170.58    6.60
  16   0   0  164.28    6.70
  16   0   0  156.48    6.40
 -18   0   0  488.65   12.80
 -18   0   0  502.05   13.10
 -18   0   0  511.45   13.50
  18   0   0  484.75   13.10
  18   0   0  505.45   13.30
  18   0   0  502.25   13.60
  18   0   0  477.35   13.80
 -18   0   0  484.85   13.70
 -18   0   0  477.75   12.70
  18   0   0  500.15   13.40
  18   0   0  496.65   13.50
 -18   0   0  477.75   13.80
  20   0   0   30.50    4.60
  20   0   0   26.40    4.80
  20   0   0   32.00    4.40
  20   0   0   41.70    4.80
 -20   0   0   29.80    4.80
  20   0   0   34.50    4.40
 -20   0   0   31.30    4.60
 -20   0   0   35.70    4.50
 -20   0   0   31.70    3.90
 -22   0   0  202.98    9.20
  22   0   0  194.38    8.40
  22   0   0  189.48    8.30
 -22   0   0  195.68    8.60
  24   0   0  349.77   11.80
 -24   0   0  339.57   12.50
 -24   0   0  364.96   12.20
 -26   0   0   49.80    6.30
   1  -1   0  738.43   15.20
  -1  -1   0  715.73   15.20
   1  -1   0  731.53   15.30
  -1  -1   0  734.93   15.30
   1  -1   0  714.23   15.20
  -1  -1   0  716.83   15.30
  -1  -1   0  718.83   15.20
   1   1   0  726.23   15.20
  -1   1   0  746.93   15.20
  -1   1   0  742.63   15.20
   1   1   0  733.13   15.30
   1   1   0  733.63   15.20
  -1   1   0  761.32   15.30
   3  -1   0  737.23   15.70
  -3  -1   0  720.73   15.80
  -3  -1   0  762.72   15.50
  -3  -1   0  751.92   15.80
   3  -1   0  738.83   15.70
   3  -1   0  745.03   15.90
  -3  -1   0  753.92   15.90
   3  -1   0  761.82   15.90
  -3  -1   0  747.83   15.70
   3  -1   0  751.72   15.90
  -3  -1   0  749.53   15.80
   3  -1   0  762.12   15.60
  -3  -1   0  744.33   15.80
  -3  -1   0  735.93   15.80
   3  -1   0  744.13   15.70
   3  -1   0  725.33   15.60
   3  -1   0  736.93   15.80
  -3  -1   0  750.92   15.60
  -3  -1   0  742.73   15.90
  -3  -1   0  745.73   15.80
   3  -1   0  731.23   15.70
   3   1   0  736.73   15.80
  -3   1   0  788.12   15.80
   3   1   0  735.53   15.80
  -3   1   0  766.52   15.90
   3   1   0  743.63   15.80
  -3   1   0  772.42   15.90
  -3   1   0  757.12   15.90
  -3   1   0  716.43   15.70
   3   1   0  745.43   15.80
   3   1   0  740.43   15.70
   3   1   0  739.33   15.90
   3   1   0  753.12   15.90
   3   1   0  728.43   15.60
  -3   1   0  759.72   15.60
   3   1   0  742.63   15.50
  -3   1   0  750.82   15.70
   3   1   0  744.03   15.80
   3   1   0  737.73   15.90
  -3   1   0  753.82   15.70
  -3   1   0  752.42   15.90
  -3   1   0  734.63   16.00
  -3   1   0  731.23   15.60
   5  -1   0    1.70    1.40
   5  -1   0    0.70    1.00
  -5  -1   0    2.00    1.00
  -5  -1   0    0.40    1.60
   5  -1   0    0.90    1.00
  -5  -1   0    2.30    1.00
  -5  -1   0   -1.20    1.60
   5  -1   0    0.20    1.70
   5  -1   0    1.00    1.50
   5  -1   0    0.70    1.50
  -5  -1   0    1.20    1.60
  -5  -1   0   -0.70    1.40
   5  -1   0    2.60    1.40
  -5  -1   0   -0.70    1.40
  -5  -1   0    0.30    1.50
   5  -1   0   -0.20    1.40
   5  -1   0    1.70    1.40
  -5  -1   0   -0.20    1.10
  -5   1   0    2.60    1.40
  -5   1   0   -0.30    1.30
   5   1   0    1.90    1.40
  -5   1   0   -0.10    1.10
   5   1   0    1.70    1.00
  -5   1   0    1.70    1.20
   5   1   0    2.30    1.50
   5   1   0    2.40    1.60
   5   1   0    0.50    1.50
   5   1   0   -0.70    1.50
   5   1   0    0.80    0.90
  -5   1   0    2.40    1.30
   5   1   0    0.20    1.60
   5   1   0    2.20    1.10
  -5   1   0    0.60    1.60
  -5   1   0    0.90    1.30
  -5   1   0    0.90    1.10
  -5   1   0    1.10    1.30
   7  -1   0  138.99    4.00
  -7  -1   0  146.09    4.20
  -7  -1   0  145.19    4.20
   7  -1   0  139.99    4.60
  -7  -1   0  138.09    4.50
   7  -1   0  140.79    3.70
   7  -1   0  140.39    4.40
   7  -1   0  138.09    4.30
  -7  -1   0  135.79    4.30
   7  -1   0  146.59    4.30
  -7  -1   0  136.69    3.60
  -7  -1   0  142.89    3.90
   7  -1   0  148.79    4.40
  -7  -1   0  137.69    4.20
  -7  -1   0  145.99    4.50
   7   1   0  139.19    4.30
  -7   1   0  138.99    4.10
   7   1   0  141.19    4.50
  -7   1   0  139.89    4.20
   7   1   0  143.09    4.30
   7   1   0  142.79    4.60
  -7   1   0  148.09    4.60
   7   1   0  138.89    3.80
   7   1   0  144.39    3.70
  -7   1   0  138.49    3.70
  -7   1   0  137.79    4.20
   7   1   0  139.89    4.50
  -7   1   0  148.79    4.60
  -7   1   0  142.69    4.10
  -7   1   0  133.59    4.00
   7   1   0  142.79    4.00
  -9  -1   0  935.31   20.60
  -9  -1   0  926.01   20.80
  -9  -1   0  950.60   20.40
  -9  -1   0  935.31   20.70
  -9  -1   0  918.61   21.00
   9  -1   0  961.90   20.70
   9  -1   0  947.51   20.70
  -9  -1   0  946.01   20.90
   9  -1   0  919.51   20.70
   9  -1   0  966.40   20.80
   9  -1   0  953.00   21.00
   9  -1   0  929.81   20.10
   9  -1   0  951.90   20.80
  -9  -1   0  947.71   20.00
  -9  -1   0  934.41   21.00
  -9   1   0  928.21   20.50
  -9   1   0  956.20   20.10
   9   1   0  937.31   20.20
  -9   1   0  957.60   20.60
   9   1   0  965.20   20.70
  -9   1   0  924.61   21.00
   9   1   0  952.20   21.00
  -9   1   0  927.21   20.70
   9   1   0  935.91   20.90
   9   1   0  961.50   20.90
   9   1   0  965.50   20.80
   9   1   0  948.91   20.80
  -9   1   0  933.61   21.00
   9   1   0  923.11   20.10
  -9   1   0  935.41   20.50
 -11  -1   0  195.18    6.40
  11  -1   0  201.58    6.20
  11  -1   0  197.08    6.10
  11  -1   0  206.18    6.80
  11  -1   0  203.08    6.10
  11  -1   0  204.28    5.30
 -11  -1   0  205.28    5.80
 -11  -1   0  195.08    6.50
 -11  -1   0  206.58    5.10
 -11  -1   0  204.58    6.60
 -11  -1   0  212.78    6.50
 -11  -1   0  197.68    6.00
  11  -1   0  195.08    6.00
  11  -1   0  213.38    6.40
 -11  -1   0  205.28    6.10
  11  -1   0  203.48    6.30
 -11   1   0  211.98    5.30
  11   1   0  193.18    6.20
  11   1   0  207.28    5.60
  11   1   0  196.88    6.60
 -11   1   0  201.88    5.90
 -11   1   0  196.38    6.60
  11   1   0  202.18    6.30
 -11   1   0  198.88    6.50
  11   1   0  195.38    5.80
 -11   1   0  193.38    6.10
 -11   1   0  200.38    5.90
  11   1   0  196.38    6.50
  11   1   0  205.28    6.30
 -11   1   0  194.68    6.00
  11   1   0  202.58    5.30
 -13  -1   0   17.60    2.50
 -13  -1   0   17.20    1.70
  13  -1   0   18.30    2.70
 -13  -1   0   18.90    3.00
  13  -1   0   19.80    2.60
 -13  -1   0   17.30    3.00
  13  -1   0   19.50    2.70
  13  -1   0   19.00    2.80
 -13  -1   0   23.80    3.00
 -13  -1   0   18.60    2.10
 -13  -1   0   18.90    2.90
  13  -1   0   20.10    2.70
  13  -1   0   13.00    2.70
  13  -1   0   19.40    2.50
 -13  -1   0   18.80    2.60
  13   1   0   17.90    2.10
 -13   1   0   19.70    2.60
 -13   1   0   18.50    2.70
 -13   1   0   17.20    2.50
 -13   1   0   19.80    2.40
  13   1   0   19.20    3.00
  13   1   0   22.40    3.00
  13   1   0   16.10    2.90
  13   1   0   17.80    2.80
 -13   1   0   18.50    1.80
 -13   1   0   21.80    3.10
 -13   1   0   18.20    2.70
  13   1   0   19.70    2.60
  13   1   0   17.00    2.70
  15  -1   0   84.19    4.70
  15  -1   0   82.09    5.00
  15  -1   0   77.29    4.40
 -15  -1   0   79.59    4.20
  15  -1   0   83.79    4.80
  15  -1   0   78.39    4.60
 -15  -1   0   80.99    4.70
  15  -1   0   80.79    5.50
 -15  -1   0   71.29    5.10
  15  -1   0   74.39    5.40
 -15  -1   0   83.09    4.60
 -15  -1   0   76.49    4.50
 -15  -1   0   82.49    5.30
 -15  -1   0   73.69    4.20
  15   1   0   75.69    4.70
  15   1   0   77.39    5.20
  15   1   0   80.69    4.80
  15   1   0   82.09    4.90
 -15   1   0   74.49    5.10
 -15   1   0   86.59    4.80
 -15   1   0   83.99    4.80
 -15   1   0   81.09    4.50
  15   1   0   84.99    5.20
  15   1   0   83.59    4.90
 -15   1   0   78.29    5.30
  17  -1   0   40.50    4.50
  17  -1   0   40.70    3.60
 -17  -1   0   34.20    3.50
 -17  -1   0   40.10    3.40
 -17  -1   0   43.90    4.40
 -17  -1   0   35.00    4.00
  17  -1   0   45.90    4.10
 -17  -1   0   39.40    4.20
 -17  -1   0   40.20    3.80
  17  -1   0   42.30    4.20
  17  -1   0   49.70    4.20
  17  -1   0   38.20    4.00
 -17   1   0   37.70    3.90
  17   1   0   41.50    4.30
  17   1   0   48.40    4.20
 -17   1   0   43.30    4.60
 -17   1   0   39.70    3.60
 -17   1   0   36.30    4.40
  17   1   0   35.90    4.30
  17   1   0   47.80    4.10
 -17   1   0   44.90    3.70
  17   1   0   37.90    4.30
 -17   1   0   46.50    3.90
  17   1   0   40.80    4.00
  19  -1   0  343.87   10.70
 -19  -1   0  343.17   10.90
 -19  -1   0  344.17   10.10
 -19  -1   0  320.17   11.00
  19  -1   0  334.97   11.30
  19  -1   0  354.86   11.00
 -19  -1   0  342.87   11.10
  19  -1   0  354.06   10.60
  19  -1   0  333.47   10.70
 -19   1   0  348.27   10.40
 -19   1   0  339.77   11.30
 -19   1   0  351.16   10.30
  19   1   0  342.17   10.60
 -19   1   0  343.37   10.70
 -19   1   0  344.27   11.50
  19   1   0  345.17   11.20
  19   1   0  344.97   10.70
  19   1   0  350.16   11.10
  19   1   0  349.87   11.00
  21  -1   0  784.12   21.00
 -21  -1   0  826.62   21.30
 -21  -1   0  828.82   20.80
 -21  -1   0  810.12   21.00
  21  -1   0  839.22   20.40
  21  -1   0  813.82   20.50
 -21  -1   0  805.22   20.10
 -21   1   0  829.82   21.30
  21   1   0  835.82   21.10
  21   1   0  837.22   20.50
 -21   1   0  818.22   20.50
 -21   1   0  819.12   21.20
  21   1   0  772.72   20.60
  21   1   0  836.72   20.80
  21   1   0  823.22   21.70
  23  -1   0  239.78    9.90
 -23  -1   0  248.98   10.30
 -23  -1   0  235.08    9.70
 -23   1   0  220.18    9.40
  23   1   0  242.88    9.50
 -25  -1   0    3.10    4.80
 -25  -1   0    4.10    5.00
 -25   1   0    4.70    4.60
 -27   1   0   21.40    5.70
   0  -2   0 1465.55   30.70
   0  -2   0 1466.75   30.70
   0  -2   0 1454.15   30.60
   0  -2   0 1451.45   30.70
   0  -2   0 1427.56   30.70
   0  -2   0 1499.25   30.70
   0  -2   0 1529.25   30.70
   0  -2   0 1484.75   30.60
   0   2   0 1469.85   30.70
   0   2   0 1477.95   30.60
   0   2   0 1478.15   30.70
   0   2   0 1476.35   30.70
   0   2   0 1488.35   30.70
   0   2   0 1504.55   30.70
   0   2   0 1506.85   30.80
   0   2   0 1483.05   30.60
   2  -2   0  258.97    5.70
   2  -2   0  254.07    5.80
   2  -2   0  262.87    5.80
   2  -2   0  251.37    5.40
   2  -2   0  255.77    5.70
  -2  -2   0  253.97    5.40
  -2  -2   0  249.38    5.70
  -2  -2   0  259.87    5.80
  -2  -2   0  250.17    5.80
  -2  -2   0  252.37    5.90
   2  -2   0  259.57    5.70
  -2  -2   0  255.07    5.80
  -2  -2   0  252.67    5.50
   2  -2   0  254.87    5.80
  -2  -2   0  248.58    5.90
  -2  -2   0  253.57    5.90
  -2  -2   0  253.57    5.90
   2  -2   0  258.97    5.40
   2  -2   0  261.07    6.00
  -2  -2   0  250.87    5.70
   2  -2   0  264.07    5.90
   2  -2   0  254.87    5.70
   2   2   0  257.77    5.40
   2   2   0  250.07    5.70
  -2   2   0  252.07    5.40
  -2   2   0  259.87    5.80
   2   2   0  250.57    5.90
  -2   2   0  258.87    5.70
  -2   2   0  256.07    5.70
   2   2   0  257.77    5.70
   2   2   0  253.17    5.80
   2   2   0  253.97    5.50
  -2   2   0  256.17    5.70
  -2   2   0  257.57    5.70
   2   2   0  260.27    5.70
   2   2   0  254.47    5.80
   2   2   0  255.77    5.90
  -2   2   0  246.68    5.90
   2   2   0  252.07    5.80
  -2   2   0  252.27    5.80
  -2   2   0  254.67    5.80
   2   2   0  258.17    5.70
  -2   2   0  256.77    6.00
   4  -2   0 1366.16   28.40
   4  -2   0 1354.56   28.20
   4  -2   0 1388.46   28.30
   4  -2   0 1371.86   28.60
   4  -2   0 1311.17   28.20
  -4  -2   0 1360.26   28.20
  -4  -2   0 1345.27   28.40
  -4  -2   0 1324.47   28.50
  -4  -2   0 1343.67   28.50
  -4  -2   0 1359.96   28.40
  -4  -2   0 1332.47   28.50
   4  -2   0 1382.26   28.20
   4  -2   0 1369.96   28.60
   4  -2   0 1363.86   28.40
   4  -2   0 1374.46   28.30
  -4  -2   0 1364.56   28.50
   4   2   0 1367.16   28.20
   4   2   0 1240.28   28.20
  -4   2   0 1338.87   28.20
  -4   2   0 1394.26   28.40
  -4   2   0 1378.36   28.50
  -4   2   0 1368.06   28.50
  -4   2   0 1344.17   28.20
  -4   2   0 1376.96   28.30
   4   2   0 1380.26   28.40
   4   2   0 1349.27   28.50
  -4   2   0 1376.76   28.30
   4   2   0 1355.76   28.50
  -4   2   0 1228.88   28.20
   4   2   0 1361.46   28.30
   4   2   0 1338.47   28.50
  -4   2   0 1385.56   28.60
  -6  -2   0   35.60    2.40
  -6  -2   0   37.80    2.50
   6  -2   0   31.10    2.00
   6  -2   0   40.10    2.90
  -6  -2   0   31.70    2.50
  -6  -2   0   30.10    2.60
   6  -2   0   35.10    2.00
  -6  -2   0   31.70    1.40
  -6  -2   0   36.10    1.90
   6  -2   0   35.50    2.50
   6  -2   0   30.30    2.30
  -6  -2   0   36.30    2.40
   6  -2   0   35.90    2.10
   6  -2   0   36.90    2.30
   6  -2   0   34.70    1.80
   6  -2   0   33.90    2.60
  -6  -2   0   34.30    2.60
   6   2   0   38.00    2.50
  -6   2   0   32.40    2.50
   6   2   0   33.60    2.70
  -6   2   0   31.00    2.30
  -6   2   0   32.50    2.10
   6   2   0   35.40    1.80
   6   2   0   35.80    2.50
  -6   2   0   33.90    2.00
   6   2   0   30.20    2.50
  -6   2   0   33.90    1.90
   6   2   0   31.30    1.40
  -6   2   0   30.60    2.70
  -6   2   0   36.00    2.20
   6   2   0   34.80    2.30
   6   2   0   33.00    2.50
  -6   2   0   30.60    2.00
  -8  -2   0   37.00    2.20
  -8  -2   0   33.20    2.70
  -8  -2   0   35.80    2.70
   8  -2   0   37.00    2.10
   8  -2   0   35.30    2.30
   8  -2   0   37.60    2.70
  -8  -2   0   35.10    3.00
  -8  -2   0   39.40    2.80
   8  -2   0   38.80    3.00
   8  -2   0   41.80    2.90
  -8  -2   0   36.50    2.70
   8  -2   0   37.80    2.90
   8  -2   0   35.40    2.20
   8  -2   0   37.50    2.90
   8  -2   0   36.90    3.10
  -8  -2   0   37.50    3.20
  -8  -2   0   39.00    2.20
  -8   2   0   36.20    2.30
  -8   2   0   37.70    2.70
   8   2   0   36.90    2.80
  -8   2   0   40.20    3.00
  -8   2   0   36.50    2.60
  -8   2   0   36.50    2.70
  -8   2   0   41.30    2.40
   8   2   0   40.80    2.30
   8   2   0   36.00    1.90
   8   2   0   37.00    2.80
   8   2   0   36.80    3.10
  -8   2   0   35.70    2.60
   8   2   0   39.40    2.90
  -8   2   0   38.80    2.80
   8   2   0   37.50    3.00
   8   2   0   37.10    2.50
 -10  -2   0  143.29    5.10
  10  -2   0  140.99    5.10
  10  -2   0  144.49    5.60
 -10  -2   0  141.09    5.20
 -10  -2   0  138.79    5.00
 -10  -2   0  144.19    4.80
  10  -2   0  138.79    4.10
  10  -2   0  139.49    5.20
 -10  -2   0  141.19    5.30
 -10  -2   0  137.79    4.30
 -10  -2   0  129.79    5.20
  10  -2   0  139.09    4.90
  10  -2   0  142.79    4.90
  10  -2   0  143.59    5.30
 -10  -2   0  141.29    4.10
 -10   2   0  143.59    4.70
 -10   2   0  132.19    4.70
  10   2   0  144.69    5.20
 -10   2   0  142.89    5.30
 -10   2   0  144.49    4.40
  10   2   0  138.59    5.40
 -10   2   0  144.39    5.00
  10   2   0  132.09    5.00
  10   2   0  138.99    4.20
 -10   2   0  134.39    4.90
 -10   2   0  142.89    4.20
  10   2   0  139.19    5.00
  10   2   0  140.49    5.00
  10   2   0  141.49    4.00
 -10   2   0  140.49    4.70
  10   2   0  134.79    5.20
 -12  -2   0    2.70    1.40
  12  -2   0    1.90    2.10
 -12  -2   0    4.10    2.00
  12  -2   0   -0.20    2.10
  12  -2   0   -1.90    2.10
  12  -2   0    0.50    2.40
  12  -2   0    0.40    2.20
 -12  -2   0    1.90    1.90
 -12  -2   0    0.60    2.20
  12  -2   0    4.20    2.50
 -12  -2   0    2.40    2.10
 -12  -2   0    0.20    2.40
 -12  -2   0   -1.10    2.40
  12  -2   0    0.20    1.40
 -12  -2   0   -1.10    1.70
  12   2   0    3.70    2.30
  12   2   0   -2.30    2.20
 -12   2   0    4.00    2.30
  12   2   0    2.90    1.60
  12   2   0    0.50    2.20
 -12   2   0    2.20    1.50
 -12   2   0    3.70    2.60
  12   2   0   -0.10    2.50
 -12   2   0    2.30    2.00
  12   2   0   -0.40    2.40
 -12   2   0    4.20    2.30
  12   2   0    2.60    2.50
 -12   2   0   -2.20    2.00
  12   2   0    1.50    1.50
 -12   2   0    0.40    2.50
  14  -2   0   13.30    3.20
  14  -2   0   10.30    2.60
 -14  -2   0   13.00    2.60
  14  -2   0    6.90    2.30
 -14  -2   0    5.90    2.80
 -14  -2   0    4.70    2.50
 -14  -2   0   11.00    3.00
  14  -2   0    6.00    2.70
  14  -2   0    6.30    2.60
 -14  -2   0   11.70    3.00
 -14  -2   0    5.90    2.80
 -14  -2   0    7.30    2.00
  14  -2   0    7.90    2.60
  14  -2   0   11.30    2.70
 -14   2   0    6.30    3.00
 -14   2   0    7.80    2.70
  14   2   0    9.50    2.90
 -14   2   0    8.30    1.70
  14   2   0    9.00    2.70
  14   2   0    9.30    2.70
  14   2   0   12.90    3.10
 -14   2   0    7.00    2.50
  14   2   0    5.20    2.70
 -14   2   0    9.70    2.60
 -14   2   0    9.00    3.00
 -14   2   0   11.20    2.40
  14   2   0    8.40    2.90
 -16  -2   0   59.39    4.50
 -16  -2   0   68.09    5.30
  16  -2   0   54.29    4.10
 -16  -2   0   62.29    5.30
  16  -2   0   61.09    4.70
  16  -2   0   63.29    4.70
  16  -2   0   66.79    4.90
  16  -2   0   64.89    5.10
 -16  -2   0   65.69    5.20
  16  -2   0   65.49    4.80
  16  -2   0   61.99    4.40
 -16  -2   0   63.59    5.30
 -16  -2   0   59.89    4.50
  16   2   0   64.59    5.30
 -16   2   0   57.39    4.50
  16   2   0   66.19    4.70
  16   2   0   59.59    4.80
 -16   2   0   67.39    5.50
 -16   2   0   61.49    4.40
 -16   2   0   64.89    4.60
  16   2   0   58.49    4.60
 -16   2   0   59.59    4.30
  16   2   0   63.19    4.90
  16   2   0   67.79    5.00
 -16   2   0   69.79    4.70
  18  -2   0   -4.10    3.10
  18  -2   0   -0.20    3.80
 -18  -2   0    3.10    3.50
  18  -2   0    4.10    3.60
  18  -2   0   -0.10    3.90
 -18  -2   0   -0.20    3.00
  18  -2   0    0.30    3.10
 -18  -2   0    2.90    3.20
 -18  -2   0    5.20    3.60
 -18  -2   0    0.80    3.00
 -18  -2   0    1.40    3.40
 -18   2   0   -6.70    3.20
  18   2   0   -4.10    3.60
 -18   2   0    1.60    3.20
 -18   2   0   -3.80    2.70
  18   2   0    3.20    3.40
  18   2   0    1.70    3.30
  18   2   0    0.50    3.50
 -18   2   0    2.30    2.90
 -18   2   0   -3.60    2.90
  18   2   0   -1.50    3.70
  18   2   0   -0.50    3.20
  20  -2   0   95.29    6.20
 -20  -2   0   87.29    6.40
  20  -2   0   84.69    6.40
  20  -2   0   86.39    6.70
 -20  -2   0   86.59    5.70
  20  -2   0   87.99    6.10
 -20  -2   0   86.69    6.60
 -20  -2   0   88.39    6.60
  20   2   0   84.19    6.30
  20   2   0   80.09    6.70
 -20   2   0   89.09    5.60
  20   2   0   69.69    5.50
  20   2   0   90.39    6.10
 -20   2   0   82.69    5.50
 -20   2   0   91.19    7.00
  20   2   0   83.09    6.70
 -20   2   0   82.19    6.60
 -20   2   0   91.69    6.10
 -22  -2   0  102.59    7.30
 -22  -2   0  102.39    7.10
  22  -2   0   87.49    6.50
  22  -2   0   75.99    7.20
  22   2   0   82.59    6.00
 -22   2   0   96.89    6.60
 -22   2   0   88.59    7.40
  22   2   0   84.39    6.50
 -24  -2   0   10.70    4.70
  24  -2   0    9.40    4.20
 -24  -2   0   10.40    4.60
 -24   2   0    8.40    4.90
  24   2   0    7.60    4.30
 -26  -2   0    0.20    5.20
 -26  -2   0   16.60    5.30
 -26   2   0    0.50    4.80
   1  -3   0  166.48    4.10
  -1  -3   0  169.58    4.20
   1  -3   0  163.88    4.10
   1  -3   0  182.28    4.20
   1  -3   0  176.38    4.20
   1  -3   0  163.18    4.30
  -1  -3   0  168.18    4.20
  -1  -3   0  162.88    4.10
  -1  -3   0  167.28    4.20
   1  -3   0  166.78    3.90
  -1  -3   0  168.48    4.30
  -1  -3   0  168.78    3.60
   1  -3   0  168.08    4.10
   1  -3   0  174.38    4.50
  -1  -3   0  167.78    4.20
  -1  -3   0  166.78    4.30
   1  -3   0  163.78    4.20
  -1  -3   0  171.38    4.00
  -1   3   0  167.08    4.10
   1   3   0  172.08    4.20
  -1   3   0  162.08    4.70
  -1   3   0  155.78    4.20
   1   3   0  167.98    4.10
  -1   3   0  168.18    3.90
   1   3   0  167.58    4.20
   1   3   0  174.18    4.40
   1   3   0  164.88    4.10
   1   3   0  157.98    4.30
   1   3   0  157.48    4.00
   1   3   0  164.08    3.60
  -1   3   0  166.08    4.00
  -1   3   0  168.08    4.10
   1   3   0  166.68    4.00
  -1   3   0  161.58    4.20
   1   3   0  165.98    4.50
  -1   3   0  165.88    4.40
  -1   3   0  164.68    4.20
  -3  -3   0 1395.16   29.20
  -3  -3   0 1373.36   28.70
   3  -3   0 1390.76   29.00
  -3  -3   0 1358.66   29.30
  -3  -3   0 1374.66   29.10
   3  -3   0 1371.96   28.70
   3  -3   0 1422.96   28.70
  -3  -3   0 1377.26   29.20
  -3  -3   0 1370.56   29.30
   3  -3   0 1401.36   29.20
  -3  -3   0 1388.06   28.90
   3  -3   0 1395.36   29.20
  -3  -3   0 1385.76   29.10
   3  -3   0 1365.86   29.10
   3  -3   0 1413.26   29.10
   3  -3   0 1396.86   29.10
  -3  -3   0 1371.86   29.30
   3  -3   0 1383.76   29.20
   3  -3   0 1420.86   29.50
  -3   3   0 1387.06   28.70
  -3   3   0 1400.86   29.30
   3   3   0 1406.66   28.70
   3   3   0 1375.96   28.90
  -3   3   0 1388.56   29.20
  -3   3   0 1387.36   29.10
  -3   3   0 1400.16   29.20
   3   3   0 1424.56   29.00
   3   3   0 1397.16   29.30
  -3   3   0 1400.86   29.10
  -3   3   0 1385.46   29.00
   3   3   0 1381.46   29.20
   3   3   0 1374.86   29.20
   3   3   0 1396.26   29.10
   5  -3   0   94.79    3.20
   5  -3   0   99.79    3.80
  -5  -3   0  104.69    3.10
  -5  -3   0  103.29    3.40
  -5  -3   0   95.69    3.50
  -5  -3   0  102.89    3.70
   5  -3   0  105.09    3.70
  -5  -3   0  102.39    3.40
   5  -3   0   99.49    3.00
   5  -3   0   97.09    2.90
   5  -3   0  100.89    3.20
   5  -3   0  103.29    3.60
  -5  -3   0   97.59    3.20
   5  -3   0  102.29    3.00
  -5  -3   0   96.09    3.30
  -5   3   0  100.39    3.60
  -5   3   0  102.49    3.70
  -5   3   0  102.59    3.40
   5   3   0  102.39    3.70
   5   3   0   99.89    3.40
   5   3   0   99.69    3.20
  -5   3   0   97.99    2.90
  -5   3   0   99.49    3.60
   5   3   0   96.69    3.70
   5   3   0  100.89    3.10
  -5   3   0   98.49    3.30
  -5   3   0  100.29    3.30
  -5   3   0  102.09    3.00
   5   3   0   92.19    3.20
   7  -3   0  171.48    5.30
   7  -3   0  175.18    4.70
  -7  -3   0  177.18    5.10
   7  -3   0  179.78    4.50
  -7  -3   0  179.38    5.10
   7  -3   0  174.98    4.80
  -7  -3   0  178.58    4.60
   7  -3   0  179.78    4.80
   7  -3   0  171.28    5.50
  -7  -3   0  175.68    5.30
   7  -3   0  178.08    5.00
  -7  -3   0  177.48    5.40
  -7  -3   0  183.08    5.30
   7  -3   0  181.88    5.50
   7  -3   0  187.58    5.30
  -7  -3   0  172.68    5.30
  -7   3   0  178.78    4.80
  -7   3   0  178.98    4.90
   7   3   0  180.58    5.00
   7   3   0  181.38    5.30
  -7   3   0  175.38    4.70
   7   3   0  174.78    3.80
  -7   3   0  170.98    5.40
  -7   3   0  176.88    5.00
   7   3   0  174.98    5.40
  -7   3   0  178.48    5.40
  -7   3   0  183.18    5.30
   7   3   0  173.48    4.70
  -7   3   0  174.28    4.80
   7   3   0  178.88    5.60
   7   3   0  178.48    5.20
   7   3   0  184.48    5.20
  -9  -3   0  114.49    4.80
   9  -3   0  121.09    4.70
  -9  -3   0  113.79    4.50
   9  -3   0  114.29    5.00
   9  -3   0  115.09    3.90
  -9  -3   0  118.09    4.60
   9  -3   0  119.29    3.80
   9  -3   0  117.09    4.40
  -9  -3   0  111.29    4.30
   9  -3   0  110.49    4.70
   9  -3   0  118.99    3.70
  -9  -3   0  110.09    4.70
   9  -3   0  118.29    4.80
  -9  -3   0  112.59    4.80
  -9  -3   0  110.39    3.70
  -9   3   0  109.99    4.90
   9   3   0  111.69    5.10
   9   3   0  113.29    5.00
   9   3   0  114.09    3.00
  -9   3   0  119.89    4.10
  -9   3   0  112.39    4.00
  -9   3   0  117.49    4.20
  -9   3   0  113.39    4.70
  -9   3   0  115.59    4.90
   9   3   0  118.29    4.70
   9   3   0  115.49    3.70
   9   3   0  115.69    4.60
   9   3   0  118.89    4.40
  -9   3   0  118.19    3.80
   9   3   0  111.99    4.50
  -9   3   0  112.79    4.00
 -11  -3   0    7.80    2.20
  11  -3   0    8.50    2.30
 -11  -3   0    9.80    2.40
 -11  -3   0   12.60    1.70
 -11  -3   0    6.70    2.40
  11  -3   0   11.60    2.40
 -11  -3   0    9.60    2.50
 -11  -3   0    6.80    2.40
  11  -3   0    7.40    2.30
  11  -3   0    9.20    1.70
  11  -3   0   11.30    1.60
  11  -3   0    8.60    2.80
  11  -3   0   10.50    2.40
  11  -3   0   14.50    2.60
 -11  -3   0    9.70    2.10
  11   3   0    8.30    2.50
  11   3   0   10.60    1.60
  11   3   0   10.00    1.80
 -11   3   0    9.90    2.10
  11   3   0   10.70    2.50
 -11   3   0    7.50    2.10
 -11   3   0   12.10    2.50
 -11   3   0   10.40    1.70
  11   3   0    7.70    2.40
  11   3   0   11.50    2.80
 -11   3   0    8.00    2.70
 -11   3   0    8.70    2.40
 -11   3   0   10.90    2.80
 -11   3   0   11.60    1.90
  11   3   0   12.20    2.50
  11   3   0   10.60    2.30
  13  -3   0   35.60    3.10
  13  -3   0   42.10    3.50
  13  -3   0   34.50    3.60
 -13  -3   0   33.30    2.20
  13  -3   0   35.80    3.40
 -13  -3   0   36.80    3.40
 -13  -3   0   32.20    3.20
 -13  -3   0   33.30    3.00
  13  -3   0   37.10    3.30
 -13  -3   0   41.40    3.40
  13  -3   0   39.00    3.20
 -13  -3   0   34.60    3.50
 -13  -3   0   38.40    3.30
 -13   3   0   33.30    2.90
  13   3   0   29.20    3.10
  13   3   0   39.50    3.30
  13   3   0   40.70    3.40
 -13   3   0   33.30    3.10
 -13   3   0   35.10    2.90
 -13   3   0   39.00    2.80
 -13   3   0   36.50    3.50
  13   3   0   35.20    3.30
  13   3   0   44.50    3.60
 -13   3   0   40.60    3.30
 -13   3   0   34.00    3.40
  13   3   0   34.20    2.40
 -13   3   0   35.10    3.10
  13   3   0   36.70    3.40
 -15  -3   0   41.70    4.00
  15  -3   0   41.90    3.90
  15  -3   0   44.00    3.80
  15  -3   0   43.10    4.30
 -15  -3   0   32.20    3.80
 -15  -3   0   40.90    3.70
 -15  -3   0   40.00    3.90
  15  -3   0   32.50    3.50
  15  -3   0   43.30    3.80
  15  -3   0   40.50    3.80
  15  -3   0   37.80    3.60
 -15  -3   0   39.30    3.40
 -15  -3   0   35.00    3.90
  15   3   0   35.60    3.70
 -15   3   0   40.30    3.10
 -15   3   0   39.90    4.00
  15   3   0   39.70    3.70
 -15   3   0   42.10    3.30
 -15   3   0   36.00    3.50
  15   3   0   39.70    3.90
  15   3   0   43.20    3.90
 -15   3   0   41.00    3.90
  15   3   0   38.90    3.80
  15   3   0   39.90    4.10
 -15   3   0   37.40    3.40
 -17  -3   0    0.00    3.40
  17  -3   0    3.20    3.10
 -17  -3   0    7.90    3.00
 -17  -3   0    4.20    3.50
 -17  -3   0    6.00    3.20
 -17  -3   0    4.60    3.40
  17  -3   0    5.70    3.10
  17  -3   0    4.80    3.10
 -17  -3   0    1.60    3.40
  17  -3   0    6.60    4.40
  17  -3   0   -1.30    3.70
  17  -3   0    5.50    3.10
  17   3   0    2.40    3.20
  17   3   0    3.30    3.20
  17   3   0    3.90    3.10
 -17   3   0    4.30    2.90
 -17   3   0    4.20    3.60
  17   3   0    2.80    3.50
 -17   3   0    1.70    2.70
  17   3   0    4.10    3.60
 -17   3   0    6.10    3.50
  17   3   0    4.30    3.30
 -17   3   0    4.20    3.10
  19  -3   0  505.85   13.30
  19  -3   0  471.65   14.00
  19  -3   0  476.25   13.00
 -19  -3   0  469.85   13.60
  19  -3   0  479.15   13.20
 -19  -3   0  485.25   13.50
 -19  -3   0  468.75   12.80
 -19  -3   0  462.55   13.70
 -19  -3   0  466.95   13.30
 -19  -3   0  459.05   13.60
  19   3   0  486.65   13.50
  19   3   0  475.85   13.30
  19   3   0  487.45   13.90
 -19   3   0  475.55   14.00
  19   3   0  466.45   13.10
  19   3   0  475.95   13.60
 -19   3   0  467.75   13.00
 -19   3   0  477.85   13.80
 -19   3   0  496.25   13.20
 -19   3   0  475.95   12.70
  19   3   0  501.45   13.40
 -21  -3   0   14.00    4.30
  21  -3   0   20.20    4.90
  21  -3   0   16.70    4.40
 -21  -3   0   21.90    4.60
 -21  -3   0   16.70    4.40
  21  -3   0   15.70    4.10
 -21  -3   0   15.90    4.40
  21   3   0    9.60    4.10
 -21   3   0   23.00    4.80
  21   3   0   16.40    4.30
 -21   3   0   27.30    4.40
 -21   3   0   15.70    4.40
 -21   3   0   20.80    4.00
  21   3   0   20.00    4.40
  21   3   0   15.30    4.60
 -23  -3   0   44.00    5.50
 -23  -3   0   38.40    5.20
  23  -3   0   35.30    5.30
 -23   3   0   45.20    7.50
  23   3   0   33.10    5.00
 -23   3   0   34.10    4.70
 -25  -3   0    3.70    4.80
 -25  -3   0    6.80    4.80
  25   3   0    2.90    6.60
 -25   3   0   -1.00    4.80
 -27   3   0   27.90    6.10
   0  -4   0  881.01   19.50
   0  -4   0  891.11   19.40
   0  -4   0  917.21   18.90
   0  -4   0  927.91   19.40
   0  -4   0  886.21   19.30
   0  -4   0  914.51   19.00
   0  -4   0  915.81   19.50
   0  -4   0  919.11   19.30
   0  -4   0  922.71   19.50
   0   4   0  891.91   18.90
   0   4   0  927.31   19.30
   0   4   0  936.71   19.20
   0   4   0  916.91   19.10
   0   4   0  885.01   19.40
   0   4   0  888.81   19.50
   0   4   0  917.31   19.40
   0   4   0  902.81   18.90
  -2  -4   0  684.83   15.10
   2  -4   0  705.23   15.00
  -2  -4   0  697.83   15.00
   2  -4   0  704.23   15.10
   2  -4   0  678.23   15.10
   2  -4   0  698.33   15.30
  -2  -4   0  670.53   15.00
  -2  -4   0  693.13   14.80
   2  -4   0  707.63   14.90
  -2  -4   0  702.03   14.80
  -2  -4   0  724.03   14.40
  -2  -4   0  678.23   14.90
   2  -4   0  688.23   14.90
  -2  -4   0  702.83   15.20
   2  -4   0  699.03   14.80
   2   4   0  686.13   14.80
   2   4   0  673.33   15.10
   2   4   0  707.83   15.00
  -2   4   0  703.43   14.90
   2   4   0  696.43   15.20
   2   4   0  680.63   14.90
  -2   4   0  689.63   15.10
  -2   4   0  695.63   14.90
   2   4   0  689.43   14.40
  -2   4   0  693.13   15.00
   2   4   0  685.23   14.40
   2   4   0  690.93   14.80
   2   4   0  695.53   14.80
  -2   4   0  695.83   14.90
  -2   4   0  682.53   15.20
   2   4   0  683.83   14.90
   4  -4   0 2449.45   50.29
   4  -4   0 2418.26   50.69
  -4  -4   0 2366.86   50.89
   4  -4   0 2438.76   50.19
  -4  -4   0 2382.66   50.79
   4  -4   0 2429.36   50.69
  -4  -4   0 2448.16   50.49
   4  -4   0 2433.86   50.79
  -4  -4   0 2376.56   50.89
   4  -4   0 2372.36   50.79
  -4  -4   0 2418.26   50.29
  -4  -4   0 2454.45   50.69
  -4  -4   0 2436.06   50.99
  -4  -4   0 2453.25   50.79
  -4  -4   0 2447.56   50.69
   4  -4   0 2439.46   50.59
   4  -4   0 2463.45   51.19
  -4   4   0 2501.75   50.99
   4   4   0 2393.26   50.89
  -4   4   0 2430.06   50.39
   4   4   0 2393.46   50.39
  -4   4   0 2482.75   50.69
   4   4   0 2457.35   50.39
  -4   4   0 2468.85   50.89
  -4   4   0 2446.26   50.69
   4   4   0 2429.36   50.79
   4   4   0 2374.96   50.79
  -4   4   0 2469.45   50.79
  -4   4   0 2434.66   50.59
   4   4   0 2465.35   50.69
   4   4   0 2465.65   50.59
   6  -4   0    6.90    1.30
  -6  -4   0    5.60    2.00
  -6  -4   0   10.70    1.60
   6  -4   0    7.60    1.60
   6  -4   0    7.50    2.20
  -6  -4   0    8.50    1.90
  -6  -4   0   11.10    2.10
  -6  -4   0   10.40    1.50
   6  -4   0    8.50    1.70
   6  -4   0    8.60    1.30
  -6  -4   0   10.20    1.90
   6  -4   0    8.30    2.00
  -6  -4   0    9.60    1.40
   6  -4   0    8.50    2.00
  -6   4   0    8.10    1.40
   6   4   0    7.10    2.00
   6   4   0    6.40    1.50
  -6   4   0    9.50    1.30
   6   4   0    6.40    1.50
   6   4   0   11.20    1.60
  -6   4   0    7.50    1.50
  -6   4   0    7.70    2.10
  -6   4   0    8.30    1.90
   6   4   0    7.60    2.00
  -6   4   0    8.40    1.70
  -6   4   0   12.50    1.80
   6   4   0    6.60    1.80
  -6   4   0   10.10    2.00
   8  -4   0   14.10    2.00
   8  -4   0   15.70    2.20
  -8  -4   0   13.00    2.60
   8  -4   0   18.90    2.80
  -8  -4   0   20.20    2.30
  -8  -4   0   15.60    2.60
   8  -4   0   15.00    1.80
   8  -4   0   17.30    2.70
   8  -4   0   19.20    2.40
   8  -4   0   21.20    2.10
  -8  -4   0   18.30    2.20
  -8  -4   0   15.60    2.00
  -8  -4   0   11.30    2.50
  -8  -4   0   12.40    2.10
  -8   4   0   15.20    1.90
   8   4   0   16.40    2.30
   8   4   0   13.90    2.70
  -8   4   0   11.30    2.50
  -8   4   0   19.00    2.30
   8   4   0   15.60    2.50
   8   4   0   16.50    2.10
   8   4   0   17.90    2.70
   8   4   0   15.20    2.60
  -8   4   0   17.30    2.10
  -8   4   0   16.30    2.10
  -8   4   0   17.60    2.70
  -8   4   0   18.60    2.80
  -8   4   0   16.40    2.00
   8   4   0   16.80    2.20
 -10  -4   0  282.27    7.70
  10  -4   0  287.17    7.30
  10  -4   0  289.77    8.10
 -10  -4   0  271.07    8.00
  10  -4   0  283.37    7.20
 -10  -4   0  286.07    7.00
  10  -4   0  273.17    6.90
 -10  -4   0  279.47    7.90
 -10  -4   0  274.37    7.50
  10  -4   0  287.57    7.70
 -10  -4   0  276.97    7.90
  10  -4   0  281.57    8.10
  10  -4   0  271.17    7.50
 -10  -4   0  279.67    7.90
  10  -4   0  270.67    9.00
 -10   4   0  283.27    7.10
 -10   4   0  279.77    7.70
  10   4   0  271.57    7.70
  10   4   0  292.37    7.80
  10   4   0  274.97    7.90
  10   4   0  279.87    8.20
 -10   4   0  277.47    7.20
  10   4   0  275.27    8.10
  10   4   0  274.47    7.70
 -10   4   0  284.47    7.40
 -10   4   0  273.07    8.00
 -10   4   0  276.87    7.30
  10   4   0  283.37    7.10
 -10   4   0  271.27    8.00
 -10   4   0  281.27    7.40
  12  -4   0   80.39    4.00
 -12  -4   0   71.09    4.40
  12  -4   0   77.99    4.70
 -12  -4   0   69.69    4.30
 -12  -4   0   65.79    3.20
  12  -4   0   80.69    3.40
 -12  -4   0   71.89    4.20
  12  -4   0   74.39    3.20
 -12  -4   0   70.59    4.50
  12  -4   0   63.39    4.40
  12  -4   0   75.69    4.00
  12  -4   0   71.19    4.40
 -12  -4   0   78.69    4.30
  12  -4   0   83.29    4.90
 -12  -4   0   79.79    4.10
 -12   4   0   71.19    3.50
  12   4   0   78.39    4.70
 -12   4   0   73.59    3.60
 -12   4   0   69.79    4.50
  12   4   0   73.89    4.30
  12   4   0   79.99    4.30
  12   4   0   64.99    4.60
  12   4   0   72.19    4.10
  12   4   0   65.99    4.40
 -12   4   0   81.69    4.70
  12   4   0   76.79    3.20
 -12   4   0   74.69    3.60
 -12   4   0   76.19    4.30
 -12   4   0   73.69    3.70
 -12   4   0   68.19    3.80
  14  -4   0    4.10    2.30
  14  -4   0    2.80    3.10
 -14  -4   0    0.20    2.60
 -14  -4   0    4.50    3.00
 -14  -4   0    7.20    2.90
  14  -4   0    0.30    2.50
 -14  -4   0    4.10    2.70
  14  -4   0    7.10    3.10
 -14  -4   0    4.00    2.60
  14  -4   0    5.30    2.60
 -14  -4   0    6.30    3.00
  14   4   0    6.00    2.90
 -14   4   0    1.00    2.50
  14   4   0    3.00    2.70
 -14   4   0    5.90    2.50
  14   4   0    1.70    2.80
  14   4   0    5.50    2.90
 -14   4   0    4.10    2.40
 -14   4   0    4.40    2.10
 -14   4   0    2.40    2.80
  14   4   0   -0.40    2.90
  14   4   0    5.70    2.80
 -14   4   0    2.80    2.20
  14   4   0    5.60    2.00
 -14   4   0    4.00    1.90
 -14   4   0    2.30    3.00
  16  -4   0    0.90    2.50
 -16  -4   0   -1.70    3.20
  16  -4   0   -2.30    2.80
  16  -4   0   -0.60    2.60
 -16  -4   0    2.20    3.20
  16  -4   0    0.10    2.80
  16  -4   0   -3.40    3.10
  16  -4   0   -2.70    3.40
 -16  -4   0    2.10    2.90
 -16  -4   0   -4.20    2.90
 -16  -4   0   -0.20    3.00
 -16  -4   0    5.70    3.10
  16   4   0   -0.30    3.40
  16   4   0    0.20    3.60
 -16   4   0    0.80    3.10
 -16   4   0    6.00    3.50
 -16   4   0    1.00    2.60
 -16   4   0    2.10    2.70
  16   4   0    1.00    3.00
 -16   4   0    0.10    2.60
  16   4   0    0.50    3.10
  16   4   0   -3.60    2.80
 -16   4   0    0.80    3.10
  16   4   0    1.40    3.20
  18  -4   0   23.20    3.80
  18  -4   0   23.60    4.60
 -18  -4   0   25.60    3.60
 -18  -4   0   21.90    3.50
 -18  -4   0   31.80    4.40
  18  -4   0   26.50    3.90
  18  -4   0   34.20    4.00
 -18  -4   0   31.40    4.50
 -18  -4   0   19.40    3.90
 -18  -4   0   25.90    4.00
 -18   4   0   26.10    3.60
  18   4   0   29.80    4.40
 -18   4   0   24.30    3.40
  18   4   0   27.20    4.10
 -18   4   0   32.50    4.60
 -18   4   0   28.70    4.70
  18   4   0   24.90    4.30
  18   4   0   30.90    4.20
  18   4   0   22.30    4.10
  18   4   0   30.70    4.20
 -18   4   0   23.80    3.90
 -20  -4   0    8.40    4.00
 -20  -4   0    6.40    3.90
  20  -4   0    2.10    3.40
 -20  -4   0    8.50    4.30
  20  -4   0    6.50    3.50
  20  -4   0    0.10    3.60
 -20  -4   0    6.30    3.50
 -20  -4   0    6.70    4.10
  20   4   0   -3.20    4.70
  20   4   0    5.20    4.30
  20   4   0   11.90    4.00
 -20   4   0    6.10    4.20
 -20   4   0    4.60    4.10
 -20   4   0    5.00    3.40
 -20   4   0    9.20    3.30
 -20   4   0    2.30    3.90
  20   4   0    9.30    3.90
  20   4   0    2.00    3.80
 -22  -4   0   18.60    4.80
 -22  -4   0   21.70    4.60
  22  -4   0   10.60    4.60
 -22  -4   0   27.50    4.90
 -22   4   0   24.80    4.30
  22   4   0   20.70    4.50
  22   4   0   16.80    4.70
  22   4   0   15.20    4.40
 -22   4   0   20.70    4.20
 -24  -4   0   10.50    4.70
 -24  -4   0   12.60    4.80
 -24   4   0    6.30    4.80
  24   4   0    1.30    4.80
 -26  -4   0   10.70    5.00
 -26   4   0    8.50    5.30
   1  -5   0 1498.45   31.20
  -1  -5   0 1527.65   31.50
  -1  -5   0 1495.65   31.30
  -1  -5   0 1506.45   31.40
   1  -5   0 1489.75   31.20
   1  -5   0 1480.45   30.80
  -1  -5   0 1450.15   31.20
   1  -5   0 1495.75   31.40
   1  -5   0 1503.65   31.20
   1  -5   0 1541.65   30.60
  -1  -5   0 1461.65   31.40
  -1  -5   0 1477.85   30.60
   1  -5   0 1479.65   31.50
   1  -5   0 1504.25   31.40
  -1  -5   0 1460.65   31.30
  -1  -5   0 1477.35   31.30
  -1   5   0 1524.95   31.20
  -1   5   0 1489.95   31.10
   1   5   0 1451.55   31.40
   1   5   0 1522.75   31.30
   1   5   0 1491.95   31.00
   1   5   0 1464.15   30.60
  -1   5   0 1381.26   30.60
   1   5   0 1471.95   31.30
   1   5   0 1484.55   31.20
   1   5   0 1472.25   31.00
  -1   5   0 1472.75   31.20
  -1   5   0 1470.95   31.30
  -1   5   0 1455.55   31.30
  -1   5   0 1466.95   31.40
   1   5   0 1492.95   31.40
  -3  -5   0  342.47    8.00
  -3  -5   0  342.87    7.30
  -3  -5   0  330.87    8.30
  -3  -5   0  337.37    8.30
   3  -5   0  351.16    8.60
   3  -5   0  335.67    8.10
  -3  -5   0  345.67    8.00
  -3  -5   0  342.87    7.70
   3  -5   0  332.87    8.20
   3  -5   0  342.77    7.90
   3  -5   0  334.07    8.00
  -3  -5   0  342.97    8.10
  -3  -5   0  336.07    8.10
   3  -5   0  346.07    8.00
   3  -5   0  341.17    7.90
  -3   5   0  348.27    8.40
   3   5   0  329.07    7.30
  -3   5   0  341.57    7.90
   3   5   0  342.07    7.30
   3   5   0  345.87    7.80
  -3   5   0  351.96    7.80
   3   5   0  327.67    7.90
   3   5   0  343.67    8.30
   3   5   0  341.37    8.30
  -3   5   0  348.97    8.20
  -3   5   0  342.77    8.10
   3   5   0  346.77    7.80
   3   5   0  342.67    7.90
  -3   5   0  340.57    8.00
   3   5   0  342.27    8.00
  -3   5   0  332.87    7.90
   5  -5   0   23.20    1.90
   5  -5   0   21.30    2.10
   5  -5   0   22.20    1.50
  -5  -5   0   21.10    2.10
   5  -5   0   25.60    2.30
  -5  -5   0   24.10    1.80
   5  -5   0   21.90    2.00
   5  -5   0   23.20    1.90
  -5  -5   0   20.00    2.40
  -5  -5   0   21.60    1.90
  -5  -5   0   20.40    2.30
  -5  -5   0   21.60    1.60
  -5  -5   0   21.00    2.20
  -5  -5   0   20.50    1.80
  -5  -5   0   22.90    1.20
   5  -5   0   21.40    2.60
   5   5   0   24.80    1.90
   5   5   0   24.30    2.00
  -5   5   0   25.60    2.00
  -5   5   0   21.00    1.80
   5   5   0   20.40    2.10
  -5   5   0   16.90    2.20
  -5   5   0   20.00    1.80
   5   5   0   21.40    1.50
   5   5   0   19.70    2.40
  -5   5   0   20.10    2.30
   5   5   0   19.60    2.10
  -5   5   0   21.90    2.10
  -5   5   0   22.10    2.00
  -7  -5   0   62.19    3.50
   7  -5   0   63.29    3.40
  -7  -5   0   63.69    3.20
  -7  -5   0   56.19    3.80
  -7  -5   0   63.39    3.30
   7  -5   0   65.69    3.30
  -7  -5   0   58.69    3.30
   7  -5   0   58.19    4.20
   7  -5   0   58.49    2.90
   7  -5   0   71.69    3.70
   7  -5   0   64.49    3.80
  -7  -5   0   61.59    3.70
  -7  -5   0   61.89    4.00
   7  -5   0   61.89    2.70
  -7   5   0   62.49    3.70
   7   5   0   63.59    3.20
   7   5   0   55.19    4.00
   7   5   0   61.19    3.20
  -7   5   0   69.59    3.90
   7   5   0   64.19    3.70
   7   5   0   52.09    3.90
  -7   5   0   62.69    3.50
  -7   5   0   66.09    4.10
  -7   5   0   54.49    3.20
   7   5   0   63.79    3.30
  -7   5   0   63.39    3.50
  -7   5   0   58.89    3.00
   9  -5   0  931.41   19.60
  -9  -5   0  907.81   20.00
   9  -5   0  914.91   20.50
  -9  -5   0  913.71   19.70
  -9  -5   0  906.21   20.60
   9  -5   0  897.31   20.10
   9  -5   0  920.61   19.90
  -9  -5   0  877.71   20.50
   9  -5   0  879.71   20.70
   9  -5   0  908.51   19.70
  -9  -5   0  893.71   20.40
  -9  -5   0  895.51   20.50
   9  -5   0  930.41   20.30
  -9  -5   0  920.91   20.10
  -9   5   0  899.61   20.00
   9   5   0  876.11   20.50
   9   5   0  919.61   19.80
  -9   5   0  911.81   19.90
  -9   5   0  895.61   19.60
   9   5   0  892.21   20.30
  -9   5   0  913.01   20.60
   9   5   0  900.61   20.50
   9   5   0  876.91   20.00
  -9   5   0  922.51   20.10
  -9   5   0  918.11   20.50
  -9   5   0  892.81   20.40
  -9   5   0  896.81   19.70
   9   5   0  955.60   20.00
 -11  -5   0  156.58    4.80
  11  -5   0  157.08    6.10
  11  -5   0  161.08    4.90
 -11  -5   0  166.18    5.90
  11  -5   0  168.68    6.20
 -11  -5   0  160.98    5.50
  11  -5   0  164.08    5.90
  11  -5   0  166.18    5.50
 -11  -5   0  161.18    6.00
 -11  -5   0  158.78    5.90
 -11  -5   0  162.88    5.50
  11  -5   0  168.38    5.10
  11  -5   0  168.28    5.10
 -11  -5   0  160.38    6.30
 -11   5   0  165.58    5.10
  11   5   0  166.08    6.10
 -11   5   0  159.68    5.90
 -11   5   0  160.08    5.30
  11   5   0  167.48    6.00
  11   5   0  164.68    4.90
 -11   5   0  152.38    5.90
 -11   5   0  154.28    6.00
  11   5   0  157.68    5.50
  11   5   0  161.98    5.80
 -11   5   0  167.98    5.10
  11   5   0  172.98    5.80
  11   5   0  169.58    6.00
 -11   5   0  165.98    5.50
 -11   5   0  159.78    5.10
 -13  -5   0  157.48    5.00
  13  -5   0  171.08    6.50
  13  -5   0  151.98    6.50
  13  -5   0  164.48    5.00
  13  -5   0  160.28    6.20
  13  -5   0  155.88    5.40
 -13  -5   0  156.78    6.50
 -13  -5   0  158.28    6.20
 -13  -5   0  158.98    5.90
 -13  -5   0  165.08    5.80
 -13  -5   0  159.78    6.30
  13  -5   0  154.98    5.80
 -13  -5   0  158.98    6.40
  13  -5   0  155.68    5.10
  13   5   0  157.78    5.20
 -13   5   0  161.38    5.40
 -13   5   0  156.08    5.20
 -13   5   0  166.08    6.20
  13   5   0  164.98    6.30
 -13   5   0  147.29    6.30
  13   5   0  163.98    6.30
  13   5   0  156.18    5.90
  13   5   0  152.08    6.00
 -13   5   0  156.98    5.80
 -13   5   0  162.98    5.90
 -13   5   0  161.58    5.50
  13   5   0  164.68    6.20
  13   5   0  156.48    6.00
 -13   5   0  156.88    5.50
 -15  -5   0   12.80    3.70
 -15  -5   0   17.40    3.60
 -15  -5   0   14.10    3.50
 -15  -5   0    7.50    3.00
  15  -5   0   20.80    2.90
  15  -5   0   19.70    3.20
  15  -5   0   11.70    3.30
 -15  -5   0   14.20    3.10
  15  -5   0   14.00    3.20
 -15  -5   0   14.60    3.40
  15  -5   0   16.70    3.80
  15   5   0   16.50    3.20
 -15   5   0   15.40    2.60
 -15   5   0   15.70    3.50
 -15   5   0   13.60    3.50
  15   5   0   19.80    3.50
 -15   5   0    9.30    2.60
 -15   5   0   14.00    2.80
  15   5   0   12.10    3.40
 -15   5   0   14.30    3.30
  15   5   0   13.90    3.70
 -15   5   0   18.30    3.00
  15   5   0   13.10    3.50
  15   5   0   15.70    3.40
 -17  -5   0    1.10    3.10
 -17  -5   0   -0.20    3.20
 -17  -5   0   -1.60    3.50
  17  -5   0    2.40    3.20
 -17  -5   0   -0.30    3.40
  17  -5   0   -6.00    3.80
 -17  -5   0   -1.70    3.10
  17  -5   0   -0.70    2.90
  17  -5   0   -1.30    3.50
  17  -5   0   -5.40    3.50
 -17  -5   0    2.50    3.30
  17   5   0   -6.70    3.10
  17   5   0   -1.50    3.20
 -17   5   0    2.50    2.90
  17   5   0    0.10    3.30
  17   5   0    0.00    3.70
  17   5   0    2.00    3.40
  17   5   0   -1.00    3.80
 -17   5   0   -3.00    3.70
 -17   5   0   -2.70    2.60
 -17   5   0   -0.10    3.40
 -17   5   0   -5.80    3.50
  19  -5   0    4.70    3.60
 -19  -5   0   15.10    4.20
 -19  -5   0   11.20    3.50
 -19  -5   0   13.30    4.20
  19  -5   0   15.70    4.50
 -19  -5   0   17.70    4.30
  19  -5   0   13.10    3.70
 -19  -5   0   18.60    4.40
 -19  -5   0   14.10    3.90
  19   5   0   20.70    4.10
  19   5   0   21.20    4.50
 -19   5   0    8.00    4.00
  19   5   0   17.00    3.90
 -19   5   0   20.50    3.80
  19   5   0   18.20    4.20
  19   5   0   17.70    4.00
 -19   5   0    9.30    3.70
 -19   5   0   16.80    4.50
  19   5   0    8.30    3.80
 -19   5   0    8.60    3.60
 -21  -5   0   42.80    5.30
 -21  -5   0   37.30    4.90
  21  -5   0   33.80    5.40
 -21  -5   0   45.90    5.00
  21  -5   0   41.80    4.70
  21   5   0   47.90    5.00
  21   5   0   39.00    4.90
  21   5   0   39.20    5.00
  21   5   0   41.90    5.30
 -21   5   0   44.20    4.90
 -21   5   0   35.70    5.10
 -23  -5   0   27.40    4.80
  23  -5   0   18.90    4.80
 -23  -5   0   24.50    5.00
 -23   5   0   24.10    5.20
  23   5   0   17.50    4.70
 -23   5   0   24.50    4.60
 -25   5   0   25.40    5.70
   0  -6   0  706.73   15.60
   0  -6   0  724.63   15.70
   0  -6   0  706.33   15.60
   0  -6   0  694.33   15.50
   0  -6   0  705.83   14.90
   0  -6   0  707.93   15.70
   0  -6   0  706.63   15.80
   0   6   0  743.03   15.50
   0   6   0  717.73   15.70
   0   6   0  698.43   15.00
   0   6   0  706.23   15.30
   0   6   0  699.63   15.80
   0   6   0  696.93   15.60
   0   6   0  713.13   15.50
   0   6   0  689.83   15.30
  -2  -6   0  482.05   10.70
  -2  -6   0  484.45   11.30
  -2  -6   0  476.55   11.30
   2  -6   0  488.65   11.10
   2  -6   0  496.75   10.70
   2  -6   0  496.15   11.10
   2  -6   0  506.15   11.60
  -2  -6   0  476.65   11.00
  -2  -6   0  497.65   11.10
   2  -6   0  481.95   11.20
  -2  -6   0  490.75   11.00
  -2  -6   0  490.65   11.20
   2  -6   0  488.85   11.30
   2  -6   0  489.35   11.00
  -2  -6   0  489.95   11.00
  -2   6   0  480.55   10.10
   2   6   0  486.45   11.40
   2   6   0  480.15   10.10
   2   6   0  489.95   10.80
  -2   6   0  482.55   11.20
   2   6   0  463.95   10.10
   2   6   0  472.85   10.80
  -2   6   0  487.15   11.00
  -2   6   0  478.95   11.00
   2   6   0  489.65   11.20
   2   6   0  493.75   11.00
  -2   6   0  479.45   11.40
  -2   6   0  481.95   11.00
  -2   6   0  488.85   11.10
   2   6   0  494.65   11.10
   2   6   0  485.15   11.30
  -4  -6   0  258.07    6.60
   4  -6   0  248.28    6.80
  -4  -6   0  247.58    6.80
   4  -6   0  242.68    7.10
  -4  -6   0  254.87    6.00
   4  -6   0  252.27    6.30
   4  -6   0  239.28    6.30
  -4  -6   0  245.08    6.40
  -4  -6   0  250.37    6.60
   4  -6   0  250.57    6.40
  -4  -6   0  248.48    6.50
   4  -6   0  258.37    6.50
   4  -6   0  256.97    6.70
  -4  -6   0  239.58    6.80
  -4   6   0  252.27    6.70
   4   6   0  252.47    6.20
  -4   6   0  251.27    6.20
  -4   6   0  251.67    6.70
  -4   6   0  249.08    6.40
   4   6   0  250.17    6.90
   4   6   0  242.18    5.60
   4   6   0  248.28    6.70
  -4   6   0  256.67    7.00
  -4   6   0  256.47    6.40
   4   6   0  251.67    6.50
   4   6   0  256.57    6.50
  -4   6   0  266.17    6.50
   4   6   0  260.77    6.30
   4   6   0  243.88    6.90
  -6  -6   0  236.18    6.90
  -6  -6   0  231.98    6.50
  -6  -6   0  240.28    6.00
   6  -6   0  239.38    6.30
   6  -6   0  233.98    6.50
   6  -6   0  240.88    6.70
  -6  -6   0  240.08    5.30
  -6  -6   0  238.48    6.60
   6  -6   0  249.97    6.80
   6  -6   0  239.28    6.50
   6  -6   0  237.88    5.50
  -6  -6   0  243.78    6.60
  -6  -6   0  228.38    7.00
   6  -6   0  240.88    7.40
   6   6   0  223.78    6.70
  -6   6   0  238.38    6.30
   6   6   0  236.88    6.40
  -6   6   0  237.68    6.70
   6   6   0  233.28    5.90
  -6   6   0  248.88    6.60
   6   6   0  233.88    6.20
   6   6   0  228.78    6.90
  -6   6   0  246.48    6.90
   6   6   0  234.58    7.10
  -6   6   0  240.38    6.90
  -6   6   0  235.18    6.40
   6   6   0  229.98    6.70
  -6   6   0  242.38    6.50
  -8  -6   0  122.39    4.50
   8  -6   0  128.99    3.80
  -8  -6   0  130.19    4.80
  -8  -6   0  127.19    5.30
  -8  -6   0  124.09    5.10
  -8  -6   0  129.89    4.20
   8  -6   0  132.09    5.10
   8  -6   0  125.69    4.20
   8  -6   0  146.69    5.30
   8  -6   0  130.29    4.70
   8  -6   0  129.09    4.50
   8  -6   0  127.09    5.60
  -8  -6   0  121.79    5.20
  -8  -6   0  124.69    4.90
   8   6   0  128.69    5.00
   8   6   0  130.69    4.30
   8   6   0  132.29    4.50
   8   6   0  127.69    5.20
  -8   6   0  126.49    4.80
  -8   6   0  128.99    4.30
  -8   6   0  129.79    5.40
  -8   6   0  117.19    4.80
   8   6   0  120.39    4.40
   8   6   0  123.99    5.30
  -8   6   0  138.59    5.00
  -8   6   0  131.79    5.20
  -8   6   0  131.89    4.60
 -10  -6   0   34.00    2.80
 -10  -6   0   30.30    3.10
  10  -6   0   30.30    3.20
  10  -6   0   32.80    2.40
  10  -6   0   37.80    2.70
  10  -6   0   28.70    3.40
 -10  -6   0   28.90    2.50
  10  -6   0   32.60    2.70
  10  -6   0   34.80    3.20
 -10  -6   0   31.30    2.80
 -10  -6   0   28.80    3.00
  10  -6   0   33.30    2.80
 -10  -6   0   33.80    3.30
 -10  -6   0   28.60    2.50
 -10   6   0   26.70    3.10
  10   6   0   31.90    2.60
  10   6   0   29.60    3.20
  10   6   0   27.90    2.70
  10   6   0   36.50    3.10
 -10   6   0   28.40    3.30
  10   6   0   28.90    3.20
 -10   6   0   35.40    2.80
  10   6   0   28.60    2.40
 -10   6   0   33.60    2.70
 -10   6   0   28.80    2.90
 -10   6   0   28.10    2.40
 -10   6   0   31.40    2.70
 -10   6   0   29.20    3.10
 -12  -6   0   -2.90    2.80
 -12  -6   0   -1.90    2.70
 -12  -6   0   -2.80    1.80
  12  -6   0    0.00    1.80
 -12  -6   0    0.70    2.70
  12  -6   0    0.10    2.40
  12  -6   0    0.30    2.80
  12  -6   0   -3.30    1.80
  12  -6   0   -1.10    2.80
 -12  -6   0   -2.30    2.60
 -12  -6   0    0.70    2.20
  12  -6   0   -1.10    1.90
  12  -6   0   -0.40    2.30
 -12  -6   0    0.00    2.30
  12   6   0    0.90    2.20
 -12   6   0   -0.30    1.80
 -12   6   0   -2.60    2.00
 -12   6   0    1.00    2.70
 -12   6   0   -4.30    2.70
 -12   6   0    1.30    2.20
  12   6   0    1.00    2.00
 -12   6   0    0.00    2.70
 -12   6   0   -2.40    2.10
  12   6   0   -1.10    2.10
  12   6   0    4.10    2.80
  12   6   0   -2.50    2.60
 -12   6   0   -3.10    1.90
  12   6   0   -2.00    2.70
  12   6   0    0.00    2.40
  14  -6   0   77.69    5.60
 -14  -6   0   91.39    5.40
 -14  -6   0   84.09    5.70
 -14  -6   0   86.19    5.30
  14  -6   0   85.09    5.60
 -14  -6   0   92.39    5.50
  14  -6   0   85.19    4.40
 -14  -6   0   77.09    5.30
  14  -6   0   82.69    4.20
 -14  -6   0   83.89    5.50
 -14  -6   0   79.99    4.90
  14  -6   0   90.69    4.80
  14  -6   0   82.29    4.90
  14  -6   0   82.59    4.10
 -14   6   0   82.49    5.50
 -14   6   0   88.39    4.70
 -14   6   0   88.59    4.40
 -14   6   0   87.59    4.40
  14   6   0   81.59    5.60
  14   6   0   88.09    5.40
  14   6   0   83.59    5.20
  14   6   0   94.79    4.80
  14   6   0   93.69    4.40
 -14   6   0   81.89    4.70
  14   6   0   83.79    5.30
 -14   6   0   87.99    4.70
 -14   6   0   92.39    4.20
  14   6   0   90.79    5.50
 -14   6   0   84.79    5.40
  16  -6   0   33.10    4.20
 -16  -6   0   32.90    4.20
 -16  -6   0   32.70    3.70
 -16  -6   0   30.30    4.20
 -16  -6   0   31.80    4.10
  16  -6   0   26.10    4.30
  16  -6   0   33.70    4.30
  16  -6   0   36.00    4.10
 -16  -6   0   34.50    4.20
 -16  -6   0   35.50    3.80
  16  -6   0   33.10    4.80
  16   6   0   35.10    4.60
 -16   6   0   33.20    3.50
 -16   6   0   34.60    4.20
  16   6   0   31.60    3.80
 -16   6   0   36.80    3.20
  16   6   0   25.30    4.30
  16   6   0   31.80    4.10
  16   6   0   38.20    4.10
  16   6   0   37.10    4.10
 -16   6   0   30.90    4.20
 -16   6   0   30.00    3.50
 -16   6   0   31.80    4.30
 -18  -6   0    2.70    3.80
 -18  -6   0   -0.20    3.20
  18  -6   0    1.50    3.30
 -18  -6   0    5.20    4.10
 -18  -6   0    1.80    4.00
 -18  -6   0    9.40    3.50
  18  -6   0    3.10    3.30
  18  -6   0   -0.90    3.40
 -18  -6   0    3.80    3.00
  18  -6   0    7.10    4.10
 -18   6   0    3.00    3.40
  18   6   0    1.40    3.40
 -18   6   0    3.90    3.80
 -18   6   0   -1.10    3.60
  18   6   0    1.40    3.80
  18   6   0    2.50    3.30
 -18   6   0   -2.80    3.80
  18   6   0    2.00    4.00
  18   6   0    7.00    3.80
  18   6   0    8.40    3.80
  20  -6   0   -2.80    4.30
 -20  -6   0    2.50    3.80
 -20  -6   0   -0.40    4.10
  20  -6   0    3.80    3.60
 -20  -6   0    3.30    4.10
 -20  -6   0    3.70    4.10
 -20  -6   0    3.40    3.60
  20  -6   0   -6.20    4.70
  20   6   0   -0.20    4.00
 -20   6   0   -3.10    4.00
  20   6   0    3.30    3.70
 -20   6   0    1.20    3.70
  20   6   0   -2.20    3.70
  20   6   0    7.20    4.60
 -20   6   0   -2.50    4.00
 -22  -6   0    4.80    4.50
 -22  -6   0   10.20    4.10
 -22  -6   0   -1.30    4.00
  22  -6   0    4.00    3.80
 -22   6   0   -1.90    3.40
  22   6   0   -6.90    4.10
  22   6   0    1.70    4.20
 -22   6   0    3.10    4.50
  22   6   0    1.70    4.60
 -24  -6   0    4.20    4.70
 -24   6   0    3.80    4.90
  24   6   0   -1.70    4.50
 -26  -6   0    3.80    4.00
 -26   6   0    3.70    5.40
   1  -7   0   32.70    2.60
   1  -7   0   34.10    2.20
  -1  -7   0   34.50    2.40
  -1  -7   0   37.30    1.20
   1  -7   0   33.90    3.00
  -1  -7   0   33.10    2.30
  -1  -7   0   38.10    2.90
   1  -7   0   37.20    1.90
  -1  -7   0   31.80    2.50
  -1  -7   0   35.40    3.00
  -1  -7   0   33.30    2.60
   1  -7   0   38.30    2.80
   1  -7   0   33.30    2.30
   1  -7   0   35.00    3.20
  -1  -7   0   30.40    2.60
   1   7   0   42.60    2.80
  -1   7   0   35.40    1.60
  -1   7   0   32.70    2.80
   1   7   0   36.80    2.30
  -1   7   0   36.20    2.40
   1   7   0   36.80    2.50
   1   7   0   35.40    2.20
  -1   7   0   38.20    2.70
  -1   7   0   33.30    2.50
   1   7   0   33.50    2.40
   1   7   0   37.70    3.00
  -1   7   0   32.30    2.30
   1   7   0   31.00    2.70
  -1   7   0   40.80    2.90
   1   7   0   34.20    2.70
  -1   7   0   36.70    2.70
  -3  -7   0  728.83   16.20
   3  -7   0  741.43   15.90
   3  -7   0  729.03   16.80
   3  -7   0  697.43   16.10
  -3  -7   0  737.13   16.20
   3  -7   0  745.43   16.50
   3  -7   0  732.13   16.20
  -3  -7   0  702.53   16.50
  -3  -7   0  722.73   16.40
   3  -7   0  718.73   16.40
  -3  -7   0  745.63   16.00
  -3  -7   0  716.33   16.50
  -3  -7   0  719.93   15.90
   3  -7   0  739.93   16.20
  -3   7   0  727.73   16.40
   3   7   0  727.43   16.00
  -3   7   0  727.03   16.10
   3   7   0  713.13   16.50
   3   7   0  740.53   16.30
  -3   7   0  751.12   16.30
  -3   7   0  754.02   16.30
   3   7   0  742.03   16.10
   3   7   0  696.43   15.10
   3   7   0  711.13   16.50
  -3   7   0  741.43   16.20
   3   7   0  732.93   16.40
  -3   7   0  711.23   16.60
   3   7   0  744.13   16.10
   5  -7   0  129.09    5.50
  -5  -7   0  125.99    4.60
   5  -7   0  103.79    2.70
  -5  -7   0  114.69    4.90
   5  -7   0  118.69    4.30
  -5  -7   0  126.49    4.50
   5  -7   0  117.49    4.60
  -5  -7   0  117.19    4.90
   5  -7   0  121.69    4.30
  -5  -7   0  124.89    3.70
   5  -7   0  125.69    4.30
  -5  -7   0  119.69    4.60
  -5  -7   0  117.89    4.30
   5  -7   0  123.69    4.70
   5  -7   0  121.69    4.40
   5   7   0  123.29    4.00
  -5   7   0  122.79    4.40
   5   7   0  117.39    4.50
  -5   7   0  124.39    4.80
  -5   7   0  124.39    4.90
  -5   7   0  123.49    5.20
   5   7   0  123.49    3.40
   5   7   0  129.79    4.80
   5   7   0  127.19    4.60
  -5   7   0  126.49    4.40
  -5   7   0  122.09    4.20
   5   7   0  122.99    5.00
   5   7   0  121.59    4.00
  -5   7   0  126.89    4.50
   5   7   0  116.69    5.10
   7  -7   0  146.69    4.70
   7  -7   0  148.99    3.80
  -7  -7   0  145.79    4.40
   7  -7   0  153.98    5.40
   7  -7   0  152.28    5.70
  -7  -7   0  145.29    5.20
   7  -7   0  146.99    5.20
  -7  -7   0  147.19    5.10
  -7  -7   0  152.48    4.90
   7  -7   0  145.19    5.00
  -7  -7   0  148.29    5.60
  -7  -7   0  136.79    5.50
   7  -7   0  152.18    6.10
  -7   7   0  148.19    5.10
  -7   7   0  142.69    5.50
   7   7   0  154.78    4.30
  -7   7   0  153.68    4.90
   7   7   0  150.78    5.00
   7   7   0  147.29    5.70
   7   7   0  149.99    5.40
   7   7   0  145.39    5.70
  -7   7   0  146.49    5.80
  -7   7   0  145.19    4.90
  -7   7   0  141.89    5.30
   7   7   0  151.08    5.00
   7   7   0  143.19    5.60
  -7   7   0  153.18    4.90
   9  -7   0  113.89    4.90
  -9  -7   0  108.49    4.60
  -9  -7   0  119.99    4.90
  -9  -7   0  115.19    4.20
   9  -7   0  109.19    4.70
  -9  -7   0  116.99    5.10
   9  -7   0  111.19    4.50
  -9  -7   0  116.19    5.10
   9  -7   0  120.89    4.40
   9  -7   0  114.59    4.30
   9  -7   0  110.19    5.50
   9  -7   0  113.09    3.60
  -9  -7   0  103.09    4.10
  -9   7   0  122.49    4.80
   9   7   0  112.59    4.90
  -9   7   0  112.79    4.10
   9   7   0  115.39    5.10
   9   7   0  121.49    5.30
   9   7   0  111.29    4.20
  -9   7   0  121.69    4.50
  -9   7   0  114.89    5.10
  -9   7   0  112.49    4.20
   9   7   0  119.29    4.40
  -9   7   0  119.39    5.30
  -9   7   0  106.69    4.70
   9   7   0  114.29    4.40
  -9   7   0  112.39    5.10
  11  -7   0   77.89    4.80
  11  -7   0   72.19    3.70
 -11  -7   0   75.49    3.90
 -11  -7   0   74.79    4.80
  11  -7   0   81.39    3.40
 -11  -7   0   75.89    3.80
 -11  -7   0   76.99    4.10
 -11  -7   0   69.39    4.80
 -11  -7   0   74.29    3.80
  11  -7   0   80.69    3.80
  11  -7   0   81.09    4.20
  11  -7   0   78.19    5.10
  11  -7   0   70.09    4.70
 -11  -7   0   78.19    4.60
  11   7   0   74.89    4.80
  11   7   0   64.89    4.00
 -11   7   0   74.49    4.00
 -11   7   0   82.09    4.20
 -11   7   0   70.79    4.50
  11   7   0   70.79    4.90
 -11   7   0   77.99    5.00
 -11   7   0   74.39    3.80
 -11   7   0   82.49    4.20
 -11   7   0   72.99    4.70
  11   7   0   75.09    4.00
  11   7   0   74.59    4.50
  11   7   0   85.09    3.80
  13  -7   0  165.28    5.90
  13  -7   0  167.48    5.40
 -13  -7   0  158.98    5.40
 -13  -7   0  163.08    5.90
 -13  -7   0  173.88    6.80
  13  -7   0  160.78    6.10
 -13  -7   0  166.48    6.70
  13  -7   0  156.38    7.00
 -13  -7   0  152.38    6.70
 -13  -7   0  168.88    6.30
  13  -7   0  150.78    6.80
  13  -7   0  167.98    5.50
  13  -7   0  159.58    6.30
 -13  -7   0  161.78    6.80
  13   7   0  167.68    6.00
 -13   7   0  159.08    6.70
  13   7   0  159.28    6.50
 -13   7   0  156.78    6.20
  13   7   0  166.58    6.80
 -13   7   0  163.58    5.80
 -13   7   0  167.78    6.90
 -13   7   0  175.08    6.80
  13   7   0  158.08    6.00
 -13   7   0  160.48    5.90
  13   7   0  176.28    5.80
  13   7   0  160.48    6.90
 -13   7   0  163.28    5.40
  13   7   0  161.08    6.80
 -15  -7   0  250.57    8.90
  15  -7   0  276.97    8.40
 -15  -7   0  242.18    8.30
  15  -7   0  268.67    9.30
 -15  -7   0  262.47    8.90
 -15  -7   0  267.47    8.40
 -15  -7   0  253.07    8.90
 -15  -7   0  259.47    8.50
  15  -7   0  270.07    9.20
  15  -7   0  267.67    8.90
  15   7   0  264.27    7.50
  15   7   0  263.57    9.00
 -15   7   0  274.97    9.00
  15   7   0  239.38    8.60
 -15   7   0  264.97    8.30
 -15   7   0  265.97    9.00
  15   7   0  261.17    8.40
 -15   7   0  249.38    9.00
  15   7   0  251.67    9.00
  15   7   0  246.68    9.10
  15   7   0  261.17    8.70
 -15   7   0  246.88    8.00
  17  -7   0   29.90    4.50
 -17  -7   0   26.70    4.30
 -17  -7   0   31.00    4.70
 -17  -7   0   31.30    3.80
  17  -7   0   22.30    3.90
 -17  -7   0   28.70    4.40
 -17  -7   0   28.00    3.80
 -17  -7   0   27.10    4.40
  17  -7   0   29.80    4.70
  17  -7   0   27.50    4.20
 -17   7   0   34.20    4.50
  17   7   0   31.40    4.70
  17   7   0   38.40    4.90
 -17   7   0   28.80    3.90
 -17   7   0   31.00    4.40
  17   7   0   33.00    4.20
  17   7   0   27.90    4.50
  17   7   0   35.10    4.50
 -17   7   0   33.80    4.60
  19  -7   0    7.80    4.30
 -19  -7   0    6.90    4.00
 -19  -7   0    6.00    3.60
 -19  -7   0   14.10    4.10
 -19  -7   0   19.30    4.30
 -19  -7   0   13.90    4.20
  19  -7   0   13.90    3.70
  19  -7   0    5.50    4.50
 -19  -7   0   18.80    3.80
  19   7   0    8.50    4.30
  19   7   0   15.00    4.10
  19   7   0    8.90    4.00
 -19   7   0   11.90    3.60
 -19   7   0    9.90    4.20
  19   7   0    9.30    4.00
  19   7   0   14.10    4.10
 -19   7   0   12.80    4.40
 -19   7   0   15.00    4.30
 -21  -7   0  145.19    8.00
  21  -7   0  123.99    7.00
 -21  -7   0  125.59    8.40
 -21  -7   0  124.19    7.90
  21   7   0  115.99    7.70
 -21   7   0  131.59    7.70
  21   7   0  129.19    7.30
  21   7   0  140.69    7.70
 -21   7   0  121.09    7.90
 -23  -7   0   19.20    5.20
 -23   7   0   16.70    5.10
  23   7   0   18.20    5.60
  23   7   0   10.10    4.80
 -23   7   0   16.30    4.70
 -25  -7   0   86.89    7.30
 -25   7   0   89.79    7.60
   0  -8   0  986.80   22.10
   0  -8   0  994.90   21.80
   0  -8   0 1003.40   22.00
   0  -8   0 1002.20   20.80
   0  -8   0  959.70   21.70
   0  -8   0  964.60   21.90
   0  -8   0  993.90   21.70
   0   8   0 1004.30   21.50
   0   8   0  991.90   21.40
   0   8   0 1007.90   21.90
   0   8   0 1029.90   21.00
   0   8   0  995.40   21.90
   0   8   0  987.20   22.00
   0   8   0  991.50   21.80
   0   8   0  984.80   21.70
   0   8   0  994.70   22.10
  -2  -8   0   78.09    4.40
  -2  -8   0   85.09    3.50
   2  -8   0   83.59    3.80
  -2  -8   0   84.49    4.40
   2  -8   0   79.09    4.30
   2  -8   0   90.49    3.10
  -2  -8   0   91.59    3.60
   2  -8   0   82.89    4.30
   2  -8   0   85.09    4.60
   2  -8   0   82.69    3.40
  -2  -8   0   82.99    3.90
  -2  -8   0   83.29    4.20
  -2  -8   0   83.79    4.00
  -2  -8   0   82.79    3.10
   2  -8   0   87.79    4.00
  -2   8   0   87.59    3.80
  -2   8   0   86.79    4.20
  -2   8   0   83.69    4.00
  -2   8   0   85.29    4.60
  -2   8   0   87.89    4.30
   2   8   0   85.39    3.50
   2   8   0   85.29    3.90
  -2   8   0   85.19    4.00
   2   8   0   82.79    3.90
   2   8   0   83.79    3.70
   2   8   0   84.99    4.20
  -2   8   0   82.99    3.70
  -2   8   0   88.59    2.20
   2   8   0   86.39    4.20
   2   8   0   74.69    4.30
  -4  -8   0 1139.99   23.90
   4  -8   0 1107.99   24.40
  -4  -8   0 1105.59   24.20
  -4  -8   0 1031.50   24.40
   4  -8   0 1143.99   23.80
  -4  -8   0 1126.49   23.70
   4  -8   0 1111.59   24.80
   4  -8   0 1130.99   24.10
   4  -8   0 1129.39   24.10
   4  -8   0 1084.89   24.00
  -4  -8   0 1054.19   24.20
  -4  -8   0 1098.59   24.50
   4  -8   0 1075.19   24.30
  -4  -8   0 1106.39   24.10
   4   8   0 1094.89   22.90
  -4   8   0 1098.69   24.30
  -4   8   0 1128.79   24.20
  -4   8   0 1118.69   23.60
   4   8   0 1090.09   24.10
  -4   8   0 1155.78   24.10
   4   8   0 1071.99   24.40
  -4   8   0 1104.29   24.10
  -4   8   0 1086.89   24.50
   4   8   0 1082.59   24.30
   4   8   0 1073.29   23.80
   4   8   0 1142.39   23.90
   4   8   0 1084.99   24.50
   4   8   0 1097.99   23.90
  -4   8   0 1107.19   24.00
  -6  -8   0 1491.25   31.70
   6  -8   0 1445.36   31.80
   6  -8   0 1464.15   31.50
  -6  -8   0 1432.86   31.80
   6  -8   0 1455.65   31.60
  -6  -8   0 1489.95   30.80
  -6  -8   0 1460.55   31.50
   6  -8   0 1466.15   31.80
  -6  -8   0 1514.35   32.20
   6  -8   0 1478.25   32.50
   6  -8   0 1478.35   31.50
  -6  -8   0 1454.85   31.60
  -6  -8   0 1425.16   32.00
   6   8   0 1452.55   31.60
  -6   8   0 1525.85   31.40
   6   8   0 1430.26   31.80
  -6   8   0 1460.25   31.50
   6   8   0 1473.15   30.70
   6   8   0 1427.06   31.30
   6   8   0 1460.85   32.00
  -6   8   0 1491.85   31.40
  -6   8   0 1462.45   31.90
   6   8   0 1476.75   31.70
   6   8   0 1447.66   32.10
  -6   8   0 1464.75   31.60
  -6   8   0 1464.95   31.90
   6   8   0 1484.15   31.10
  -6   8   0 1483.25   32.20
  -8  -8   0  149.69    5.20
   8  -8   0  145.39    5.70
  -8  -8   0  135.99    5.50
  -8  -8   0  145.39    5.20
   8  -8   0  139.79    5.10
   8  -8   0  139.39    4.80
   8  -8   0  140.59    5.20
  -8  -8   0  149.09    5.40
   8  -8   0  144.69    5.40
   8  -8   0  145.99    5.20
  -8  -8   0  139.59    5.20
  -8   8   0  148.09    4.90
  -8   8   0  143.59    5.40
   8   8   0  148.29    5.00
  -8   8   0  146.89    5.90
   8   8   0  134.69    5.60
  -8   8   0  146.29    5.00
   8   8   0  135.49    5.40
   8   8   0  132.99    4.90
   8   8   0  128.69    5.70
   8   8   0  149.69    4.40
   8   8   0  142.89    5.50
  -8   8   0  137.59    5.20
  -8   8   0  141.59    5.60
  -8   8   0  150.18    5.10
 -10  -8   0  192.88    6.30
  10  -8   0  187.58    6.30
 -10  -8   0  187.58    6.00
  10  -8   0  174.78    7.10
 -10  -8   0  190.08    6.50
  10  -8   0  194.88    6.60
 -10  -8   0  195.98    5.80
 -10  -8   0  192.08    6.80
  10  -8   0  192.88    6.50
  10  -8   0  192.38    6.00
 -10  -8   0  200.88    6.90
  10  -8   0  183.58    6.10
 -10   8   0  188.58    7.00
  10   8   0  177.58    6.60
  10   8   0  191.38    6.00
  10   8   0  192.38    5.70
 -10   8   0  169.48    6.20
  10   8   0  192.78    6.60
 -10   8   0  191.68    6.40
 -10   8   0  195.38    5.70
  10   8   0  197.98    6.30
 -10   8   0  196.28    6.10
 -10   8   0  194.18    6.40
 -10   8   0  183.88    6.30
 -10   8   0  187.48    5.90
  10   8   0  192.48    7.00
 -12  -8   0  537.35   13.60
 -12  -8   0  547.95   13.90
 -12  -8   0  535.25   13.10
 -12  -8   0  536.25   14.10
 -12  -8   0  546.35   13.30
  12  -8   0  559.44   13.60
  12  -8   0  543.35   13.80
  12  -8   0  562.34   13.00
  12  -8   0  574.34   13.40
 -12  -8   0  554.14   14.20
  12  -8   0  542.65   14.00
  12  -8   0  542.25   14.50
 -12   8   0  543.05   13.50
 -12   8   0  522.75   13.20
 -12   8   0  540.85   13.20
  12   8   0  527.55   14.00
  12   8   0  552.74   13.30
  12   8   0  564.54   13.20
 -12   8   0  553.34   13.40
  12   8   0  538.55   14.20
 -12   8   0  544.85   14.10
  12   8   0  555.04   14.30
  12   8   0  556.34   13.60
 -12   8   0  552.14   13.90
  12   8   0  522.65   13.80
 -12   8   0  540.05   14.20
 -12   8   0  554.64   13.00
  14  -8   0   -0.90    2.30
  14  -8   0    4.20    3.10
 -14  -8   0    3.30    3.30
 -14  -8   0    0.60    2.80
  14  -8   0    3.40    3.50
 -14  -8   0   -3.10    3.00
 -14  -8   0    0.30    3.30
  14  -8   0    0.40    3.60
 -14  -8   0   -6.50    3.00
  14  -8   0    1.40    2.80
  14  -8   0    3.40    2.60
  14   8   0   -1.30    3.40
 -14   8   0    4.80    2.80
  14   8   0   -0.70    3.20
  14   8   0    1.20    3.10
  14   8   0    1.00    3.40
 -14   8   0    3.00    2.30
 -14   8   0    1.10    3.40
 -14   8   0    1.00    2.80
 -14   8   0   -1.60    3.40
 -14   8   0   -2.60    2.40
  14   8   0    3.60    2.70
  14   8   0    2.50    2.80
 -14   8   0    2.10    3.30
  14   8   0   -1.60    3.50
 -16  -8   0  225.08    8.10
  16  -8   0  225.88    9.00
 -16  -8   0  229.48    8.60
 -16  -8   0  221.58    8.80
  16  -8   0  238.98    8.00
 -16  -8   0  216.28    7.70
  16  -8   0  223.58    8.80
 -16  -8   0  228.78    8.60
  16  -8   0  227.28    8.60
 -16   8   0  222.58    7.60
  16   8   0  221.58    8.80
  16   8   0  236.48    8.80
 -16   8   0  227.18    8.80
  16   8   0  215.18    8.70
 -16   8   0  223.88    8.60
 -16   8   0  228.48    8.70
  16   8   0  204.18    8.20
 -16   8   0  220.48    7.60
  16   8   0  219.68    8.30
 -18  -8   0  426.86   12.90
 -18  -8   0  406.46   12.30
 -18  -8   0  442.16   13.10
  18  -8   0  447.86   12.30
 -18  -8   0  430.86   12.20
  18  -8   0  421.56   12.40
 -18  -8   0  431.06   13.00
  18  -8   0  429.76   13.20
  18  -8   0  432.86   13.10
 -18   8   0  419.26   11.80
 -18   8   0  410.06   13.00
 -18   8   0  430.46   13.00
  18   8   0  418.46   12.60
  18   8   0  413.26   13.00
  18   8   0  436.76   13.30
 -18   8   0  415.56   12.70
  18   8   0  404.46   12.90
  18   8   0  447.56   12.70
  20  -8   0   68.49    6.20
 -20  -8   0   93.79    6.90
 -20  -8   0   78.29    6.80
 -20  -8   0   92.39    7.10
  20  -8   0   79.89    6.20
  20   8   0   88.69    6.50
 -20   8   0   86.39    7.20
  20   8   0   74.89    6.30
 -20   8   0   70.29    6.00
  20   8   0   82.89    6.80
  20   8   0   82.09    6.20
 -22  -8   0   34.00    5.70
  22  -8   0   32.00    4.70
 -22  -8   0   32.90    5.30
  22   8   0   27.30    5.10
  22   8   0   26.20    5.20
  22   8   0   17.50    4.60
 -22   8   0   21.90    5.00
 -22   8   0   28.90    5.40
 -24  -8   0  103.79    8.30
 -24   8   0   76.79    7.10
  24   8   0   72.59    6.50
  -1  -9   0  104.89    4.30
  -1  -9   0  103.39    4.70
   1  -9   0  105.19    4.70
   1  -9   0  107.99    5.20
   1  -9   0   95.49    4.30
  -1  -9   0   99.89    4.80
  -1  -9   0  105.29    4.40
  -1  -9   0  103.09    2.50
  -1  -9   0   97.79    3.90
   1  -9   0  106.29    3.20
   1  -9   0   88.29    4.60
   1  -9   0  101.89    4.40
  -1  -9   0  101.29    4.50
   1  -9   0  101.49    4.30
  -1   9   0  100.19    4.30
  -1   9   0   98.09    4.80
   1   9   0  104.99    4.90
  -1   9   0  101.49    4.00
   1   9   0   91.79    4.70
  -1   9   0  103.89    3.00
  -1   9   0  108.99    4.00
   1   9   0   97.29    3.80
   1   9   0  108.29    4.70
   1   9   0  107.59    3.70
  -1   9   0   99.99    4.60
   1   9   0   98.09    4.50
   1   9   0  101.79    3.60
  -1   9   0  106.19    5.00
   1   9   0  105.39    4.50
  -1   9   0  100.59    4.60
  -3  -9   0  422.26   10.80
  -3  -9   0  435.16   10.20
   3  -9   0  423.76   10.60
   3  -9   0  419.76   10.30
  -3  -9   0  404.26   10.50
  -3  -9   0  403.06   10.30
   3  -9   0  402.06   10.60
  -3  -9   0  428.56    9.80
   3  -9   0  421.36   10.10
   3  -9   0  399.16   10.30
   3  -9   0  419.06   11.00
  -3  -9   0  397.86   10.40
   3  -9   0  434.26    9.70
  -3  -9   0  406.86   10.70
   3   9   0  409.66   10.70
  -3   9   0  410.96   10.20
  -3   9   0  412.96   10.60
  -3   9   0  400.86   10.40
   3   9   0  406.26   10.40
   3   9   0  406.56   10.70
   3   9   0  417.76   10.60
  -3   9   0  447.36   10.50
   3   9   0  409.06    9.90
   3   9   0  431.66   10.30
  -3   9   0  415.46   10.80
  -3   9   0  424.36   10.50
   3   9   0  434.86   10.00
   5  -9   0  506.75   12.10
  -5  -9   0  528.75   11.70
   5  -9   0  492.25   12.40
   5  -9   0  512.35   13.10
  -5  -9   0  508.65   12.30
   5  -9   0  493.05   12.10
  -5  -9   0  506.45   12.70
   5  -9   0  505.25   12.50
  -5  -9   0  495.15   12.20
  -5  -9   0  520.15   12.00
   5  -9   0  494.05   12.20
   5  -9   0  520.15   12.00
  -5  -9   0  521.55   12.40
  -5  -9   0  504.35   12.70
  -5   9   0  522.75   12.20
   5   9   0  523.85   12.00
   5   9   0  502.85   12.70
   5   9   0  501.65   12.50
  -5   9   0  509.15   12.10
   5   9   0  534.85   12.30
   5   9   0  505.25   12.30
  -5   9   0  512.35   12.80
  -5   9   0  507.25   12.20
   5   9   0  505.25   12.70
  -5   9   0  509.85   12.60
  -5   9   0  513.25   12.40
   5   9   0  505.35   11.90
  -5   9   0  519.35   11.80
   7  -9   0   10.60    2.30
  -7  -9   0   10.80    2.80
  -7  -9   0   10.00    2.50
  -7  -9   0    8.00    2.20
   7  -9   0   12.60    3.10
   7  -9   0   13.50    2.30
   7  -9   0    8.40    2.70
  -7  -9   0   15.00    2.70
   7  -9   0   11.00    2.60
  -7  -9   0    9.00    2.30
   7  -9   0   13.60    2.60
  -7  -9   0   11.20    2.90
  -7   9   0    5.10    2.60
   7   9   0    9.70    2.80
  -7   9   0    9.80    2.40
   7   9   0    8.20    2.90
   7   9   0   11.90    2.00
   7   9   0    8.10    1.40
  -7   9   0   12.50    2.30
  -7   9   0    9.90    3.00
  -7   9   0    5.70    2.60
  -7   9   0   10.70    2.30
  -7   9   0   11.20    2.30
   7   9   0   17.20    2.90
   7   9   0   10.90    2.30
   7   9   0   13.30    2.40
   7   9   0   11.30    2.70
   9  -9   0  173.38    6.00
   9  -9   0  156.98    6.20
  -9  -9   0  172.28    6.10
  -9  -9   0  176.48    6.10
  -9  -9   0  176.78    6.60
  -9  -9   0  177.28    6.60
  -9  -9   0  178.08    5.80
   9  -9   0  174.78    5.70
   9  -9   0  177.88    7.10
   9  -9   0  175.08    6.30
   9  -9   0  172.28    6.10
  -9   9   0  167.68    6.50
   9   9   0  194.28    6.00
   9   9   0  176.18    5.00
  -9   9   0  184.78    5.70
  -9   9   0  179.68    5.90
  -9   9   0  178.38    6.30
   9   9   0  177.28    6.40
  -9   9   0  174.68    5.80
   9   9   0  178.58    5.90
   9   9   0  171.18    6.70
   9   9   0  181.68    6.70
  -9   9   0  180.98    5.90
   9   9   0  159.18    5.80
  -9   9   0  176.08    6.80
  11  -9   0  652.93   16.80
 -11  -9   0  624.94   16.20
  11  -9   0  658.23   15.30
 -11  -9   0  633.74   15.30
  11  -9   0  670.83   15.70
 -11  -9   0  649.04   15.50
  11  -9   0  633.84   15.80
 -11  -9   0  652.93   16.30
 -11  -9   0  646.34   15.80
  11  -9   0  647.04   15.90
  11  -9   0  654.03   15.50
 -11  -9   0  652.73   15.90
 -11   9   0  661.63   15.70
 -11   9   0  632.64   16.10
 -11   9   0  652.23   16.40
 -11   9   0  657.83   15.00
  11   9   0  627.54   15.90
  11   9   0  659.83   16.40
  11   9   0  636.74   16.20
  11   9   0  641.14   14.80
 -11   9   0  657.73   16.00
  11   9   0  664.43   15.40
 -11   9   0  649.54   15.60
 -11   9   0  662.63   15.30
 -11   9   0  667.23   15.80
  11   9   0  625.74   16.00
  11   9   0  673.73   15.60
 -13  -9   0   92.59    4.90
  13  -9   0  109.69    5.30
 -13  -9   0  100.59    5.50
 -13  -9   0  107.79    5.90
  13  -9   0  105.89    7.20
 -13  -9   0  100.99    6.00
 -13  -9   0   99.69    5.00
  13  -9   0  109.49    5.10
  13  -9   0  117.19    5.40
 -13  -9   0   95.19    6.10
  13  -9   0   95.09    6.00
  13  -9   0  104.69    6.00
 -13   9   0  104.79    5.50
 -13   9   0  102.49    4.90
 -13   9   0  104.59    5.80
 -13   9   0  100.19    6.10
  13   9   0  109.49    5.40
  13   9   0  102.59    6.20
  13   9   0   99.59    5.80
 -13   9   0  103.39    4.80
  13   9   0   96.89    6.30
  13   9   0  112.89    6.30
 -13   9   0  103.69    5.20
  13   9   0  106.79    5.30
 -13   9   0  104.49    6.20
 -15  -9   0  330.77   10.70
 -15  -9   0  343.57   10.10
  15  -9   0  335.47   10.60
  15  -9   0  338.97   10.00
 -15  -9   0  328.67   10.40
 -15  -9   0  314.27   10.60
  15  -9   0  327.47   11.10
 -15  -9   0  318.17    9.40
  15  -9   0  326.27   10.50
  15   9   0  340.97   10.90
 -15   9   0  330.37   10.20
 -15   9   0  323.27   10.80
  15   9   0  342.57    9.90
 -15   9   0  341.97   10.70
 -15   9   0  332.27   10.40
 -15   9   0  330.77    9.60
  15   9   0  320.17   10.30
  15   9   0  319.87   10.60
 -15   9   0  338.27   12.00
  15   9   0  333.57    9.50
  15   9   0  341.97   10.80
  17  -9   0   73.99    6.80
 -17  -9   0   78.99    6.30
  17  -9   0   65.19    5.60
 -17  -9   0   75.79    5.20
 -17  -9   0   70.19    5.10
  17  -9   0   70.89    5.60
 -17  -9   0   73.89    6.40
  17  -9   0   67.19    5.50
 -17  -9   0   63.29    5.50
 -17   9   0   73.59    5.90
 -17   9   0   64.69    5.60
  17   9   0   69.29    5.70
 -17   9   0   66.09    5.50
 -17   9   0   69.49    5.60
  17   9   0   73.99    5.90
  17   9   0   70.69    5.60
  17   9   0   71.49    5.70
  17   9   0   66.29    5.40
 -17   9   0   64.29    4.60
 -19  -9   0   38.50    5.30
 -19  -9   0   48.50    5.80
  19  -9   0   33.80    5.20
 -19  -9   0   38.00    5.10
 -19  -9   0   37.90    4.70
  19  -9   0   39.40    4.60
 -19   9   0   41.60    5.20
  19   9   0   38.90    4.60
 -19   9   0   32.90    5.10
  19   9   0   39.60    5.20
 -19   9   0   43.00    5.40
  19   9   0   38.90    5.30
  19   9   0   38.20    5.40
  21  -9   0   32.00    4.60
 -21  -9   0   33.20    5.50
 -21  -9   0   40.70    5.60
  21   9   0   43.60    5.50
  21   9   0   35.60    5.90
  21   9   0   35.50    4.80
 -21   9   0   35.00    5.40
 -21   9   0   31.10    5.20
 -23  -9   0    1.40    4.70
 -23   9   0    4.70    4.70
 -23   9   0    2.50    5.10
  23   9   0   -5.10    4.50
 -25  -9   0   58.09    6.80
   0 -10   0   30.20    1.60
   0 -10   0   32.30    2.80
   0 -10   0   29.20    2.50
   0 -10   0   27.90    3.00
   0 -10   0   28.00    2.80
   0 -10   0   22.80    3.00
   0 -10   0   25.90    3.00
   0  10   0   26.30    3.00
   0  10   0   24.30    1.80
   0  10   0   33.70    2.90
   0  10   0   32.20    2.70
   0  10   0   25.90    2.90
   0  10   0   27.50    3.00
   0  10   0   24.00    3.10
   0  10   0   34.10    2.60
   0  10   0   30.50    3.40
   2 -10   0  714.13   16.80
   2 -10   0  721.23   17.10
  -2 -10   0  716.33   16.80
   2 -10   0  726.13   17.20
  -2 -10   0  736.13   16.80
   2 -10   0  718.03   16.80
  -2 -10   0  738.53   16.80
   2 -10   0  744.83   15.90
  -2 -10   0  749.42   16.90
  -2 -10   0  773.32   17.40
  -2 -10   0  739.43   17.10
   2 -10   0  722.13   16.70
  -2 -10   0  734.63   17.30
   2 -10   0  719.93   17.30
  -2  10   0  728.93   17.10
  -2  10   0  786.62   17.00
  -2  10   0  731.03   17.30
  -2  10   0  733.73   16.70
  -2  10   0  722.03   16.90
   2  10   0  757.62   16.30
   2  10   0  701.73   16.90
  -2  10   0  751.92   16.60
   2  10   0  721.13   17.00
   2  10   0  736.53   17.30
   2  10   0  740.73   16.80
   2  10   0  715.83   16.40
  -2  10   0  712.53   16.60
   4 -10   0   -0.80    2.10
   4 -10   0   -1.40    1.70
  -4 -10   0   -1.00    2.40
   4 -10   0   -1.30    2.40
   4 -10   0   -2.30    2.70
  -4 -10   0   -0.90    2.50
  -4 -10   0    0.40    2.00
   4 -10   0   -1.80    2.00
   4 -10   0    2.00    1.70
   4 -10   0   -1.50    2.40
  -4 -10   0    0.10    1.80
  -4 -10   0    5.60    1.90
  -4 -10   0   -4.40    2.50
  -4 -10   0   -2.30    2.10
   4  10   0   -5.20    2.20
   4  10   0   -3.20    1.80
   4  10   0   -0.30    2.50
  -4  10   0    1.50    2.30
  -4  10   0   -1.60    2.30
   4  10   0    0.20    2.60
  -4  10   0    0.40    2.10
   4  10   0   -2.60    2.00
   4  10   0    0.10    2.10
  -4  10   0    2.50    2.80
   4  10   0    4.30    2.00
  -4  10   0    1.80    2.50
  -4  10   0   -0.30    2.50
  -6 -10   0  251.27    8.00
  -6 -10   0  244.18    7.60
   6 -10   0  249.97    7.00
   6 -10   0  261.17    7.30
   6 -10   0  263.97    8.00
  -6 -10   0  262.27    6.60
   6 -10   0  249.38    7.40
  -6 -10   0  254.97    8.00
  -6 -10   0  259.57    7.50
  -6 -10   0  249.08    7.50
   6 -10   0  256.77    7.40
   6 -10   0  251.87    8.40
   6 -10   0  265.07    7.80
  -6 -10   0  254.77    7.10
  -6  10   0  256.47    7.50
   6  10   0  258.97    8.00
   6  10   0  259.57    7.50
  -6  10   0  247.68    7.70
   6  10   0  253.87    7.50
   6  10   0  255.97    8.10
   6  10   0  266.77    7.00
  -6  10   0  249.38    7.80
  -6  10   0  265.67    7.00
   6  10   0  272.87    7.60
  -6  10   0  240.38    8.10
  -6  10   0  261.37    7.40
   6  10   0  262.47    7.10
  -6  10   0  272.37    7.40
  -8 -10   0  351.06    9.30
  -8 -10   0  332.77    9.30
   8 -10   0  341.17    9.80
   8 -10   0  335.87    9.30
  -8 -10   0  340.97    9.40
   8 -10   0  337.17   10.30
   8 -10   0  346.17    9.30
   8 -10   0  350.86    9.10
   8 -10   0  344.77    9.50
  -8 -10   0  341.47    9.90
  -8 -10   0  338.07    9.80
  -8  10   0  370.76    9.20
   8  10   0  338.17    9.90
  -8  10   0  338.37    9.60
   8  10   0  323.77    9.50
   8  10   0  351.16    9.50
  -8  10   0  352.26    9.00
   8  10   0  341.87    8.90
  -8  10   0  347.97   10.00
   8  10   0  340.37    9.90
  -8  10   0  332.77    9.60
   8  10   0  343.47    9.30
  -8  10   0  330.27    9.10
  -8  10   0  346.17    9.20
 -10 -10   0  135.39    5.80
  10 -10   0  143.29    6.30
  10 -10   0  152.88    5.50
  10 -10   0  145.69    6.10
 -10 -10   0  153.38    5.50
 -10 -10   0  144.49    6.40
 -10 -10   0  144.39    5.90
 -10 -10   0  145.49    6.60
  10 -10   0  138.69    5.70
  10 -10   0  145.69    5.80
  10 -10   0  137.49    7.00
  10  10   0  135.99    6.40
 -10  10   0  137.29    5.60
 -10  10   0  156.18    6.10
 -10  10   0  143.19    6.40
  10  10   0  141.09    6.20
  10  10   0  155.98    6.80
  10  10   0  135.69    5.70
  10  10   0  144.79    6.80
 -10  10   0  147.09    5.50
 -10  10   0  155.38    6.80
  10  10   0  150.68    6.20
 -10  10   0  151.68    6.00
 -10  10   0  143.19    6.20
  12 -10   0  134.99    6.30
  12 -10   0  128.29    6.20
 -12 -10   0  134.19    6.30
  12 -10   0  136.59    5.80
 -12 -10   0  144.49    6.30
 -12 -10   0  140.39    6.70
 -12 -10   0  135.99    5.80
 -12 -10   0  150.28    6.90
  12 -10   0  151.78    6.10
  12 -10   0  143.29    7.40
  12 -10   0  153.68    5.90
 -12  10   0  135.49    6.70
 -12  10   0  137.19    6.10
 -12  10   0  139.89    6.90
  12  10   0  143.09    7.10
 -12  10   0  137.39    6.30
 -12  10   0  137.69    6.30
 -12  10   0  134.19    6.20
  12  10   0  134.19    6.60
  12  10   0  146.19    5.80
  12  10   0  144.09    6.90
  12  10   0  142.19    6.20
 -12  10   0  141.69    5.70
  12  10   0  131.29    5.80
  14 -10   0   98.29    5.50
 -14 -10   0   95.19    6.40
 -14 -10   0  103.59    6.20
  14 -10   0  101.89    6.20
  14 -10   0  102.79    5.40
  14 -10   0   97.39    6.40
  14 -10   0   88.39    6.80
  14 -10   0   99.79    5.60
 -14 -10   0  101.59    6.60
 -14 -10   0   96.59    5.90
 -14  10   0  103.19    5.60
 -14  10   0  111.39    6.10
 -14  10   0   97.39    5.60
  14  10   0  114.59    6.90
 -14  10   0  109.79    6.50
  14  10   0   92.29    5.40
  14  10   0   99.49    6.50
 -14  10   0   89.89    6.50
  14  10   0   96.09    6.20
  14  10   0  107.19    6.60
 -14  10   0   91.39    5.80
 -14  10   0   98.59    5.50
  14  10   0   97.29    6.50
  14  10   0  105.89    5.20
  16 -10   0  131.79    6.70
 -16 -10   0  128.19    7.30
 -16 -10   0  123.89    7.30
 -16 -10   0  131.49    7.10
  16 -10   0  120.49    6.40
 -16 -10   0  124.19    6.60
  16 -10   0  127.19    7.20
  16 -10   0  124.79    8.50
  16  10   0  123.29    7.00
 -16  10   0  125.79    6.20
 -16  10   0  132.39    7.40
  16  10   0  130.39    6.90
 -16  10   0  120.99    7.20
  16  10   0  127.89    7.60
 -16  10   0  132.39    7.00
 -16  10   0  126.39    6.50
  16  10   0  132.09    7.50
  16  10   0  126.89    7.40
  18 -10   0   38.50    4.50
  18 -10   0   27.30    4.50
 -18 -10   0   38.60    5.10
  18 -10   0   31.20    5.50
 -18 -10   0   41.20    5.20
 -18 -10   0   31.20    4.30
 -18 -10   0   47.10    5.20
 -18  10   0   34.00    5.10
 -18  10   0   35.20    4.90
  18  10   0   41.00    5.20
  18  10   0   36.90    5.20
 -18  10   0   42.50    5.30
  18  10   0   41.80    4.80
  18  10   0   44.90    5.40
  18  10   0   33.30    4.90
 -20 -10   0    9.90    3.80
  20 -10   0   11.00    3.90
 -20 -10   0   16.90    4.70
 -20  10   0   16.00    4.80
  20  10   0    8.70    4.70
  20  10   0   15.30    4.90
  20  10   0   11.20    4.30
 -20  10   0   12.70    4.80
 -22 -10   0    1.20    4.60
 -22 -10   0   13.60    5.00
  22  10   0    1.60    4.80
 -22  10   0   -0.60    4.60
  22  10   0   -5.40    4.30
 -22  10   0    3.10    4.70
  22  10   0    7.30    4.80
 -24 -10   0   70.09    6.90
   1 -11   0  217.18    6.90
   1 -11   0  235.08    7.30
   1 -11   0  227.28    7.30
   1 -11   0  229.78    7.60
  -1 -11   0  224.48    7.00
  -1 -11   0  221.48    6.60
   1 -11   0  229.58    7.00
  -1 -11   0  217.78    6.80
  -1 -11   0  231.08    7.30
   1 -11   0  231.48    5.70
   1 -11   0  226.58    6.80
  -1 -11   0  222.38    6.70
  -1 -11   0  229.98    7.20
   1  11   0  223.78    7.00
   1  11   0  233.08    7.20
  -1  11   0  225.28    7.10
   1  11   0  227.58    6.90
  -1  11   0  220.78    7.10
  -1  11   0  243.38    6.70
  -1  11   0  228.68    7.10
  -1  11   0  218.98    6.70
   1  11   0  241.18    6.00
   1  11   0  228.38    6.60
  -1  11   0  241.88    6.70
  -1  11   0  222.08    7.40
   1  11   0  234.08    6.20
   1  11   0  223.28    7.20
   1  11   0  226.48    7.50
   1  11   0  223.98    7.10
  -1  11   0  236.98    6.80
  -3 -11   0  425.66   11.30
   3 -11   0  455.55   10.10
  -3 -11   0  441.16   10.90
  -3 -11   0  417.56   11.40
   3 -11   0  439.16   11.40
   3 -11   0  454.85   11.80
   3 -11   0  437.76   11.40
   3 -11   0  421.36   11.00
   3 -11   0  445.86   11.10
  -3 -11   0  431.36   11.50
   3 -11   0  432.26   10.90
  -3 -11   0  434.06   11.20
  -3 -11   0  419.16   10.90
  -3  11   0  443.16   11.00
   3  11   0  430.06   11.10
  -3  11   0  428.76   11.10
   3  11   0  451.85   10.50
  -3  11   0  431.56   10.80
  -3  11   0  427.76   10.90
   3  11   0  436.66   11.00
   3  11   0  430.26   11.40
  -3  11   0  433.26   11.40
   3  11   0  448.16   11.40
  -3  11   0  433.16   11.30
  -3  11   0  446.76   11.00
   3  11   0  414.26   11.00
   3  11   0  430.36   10.60
  -5 -11   0  327.97    9.50
   5 -11   0  320.97    9.20
  -5 -11   0  325.77    9.10
  -5 -11   0  321.17    9.40
   5 -11   0  320.47    9.80
   5 -11   0  326.77    9.30
  -5 -11   0  328.87    8.30
   5 -11   0  315.17    8.80
   5 -11   0  331.97    8.90
  -5 -11   0  319.97    9.10
   5 -11   0  316.27    8.20
  -5 -11   0  336.07    8.40
   5 -11   0  316.17    8.70
  -5 -11   0  316.17    8.80
   5  11   0  339.97    8.70
  -5  11   0  322.27    9.00
   5  11   0  320.17    9.40
   5  11   0  319.17    9.20
   5  11   0  336.87    8.70
  -5  11   0  318.87    9.50
  -5  11   0  335.17    9.00
  -5  11   0  321.27    9.30
  -5  11   0  313.97    8.70
   5  11   0  317.07    8.50
   5  11   0  320.67    9.40
  -5  11   0  334.07    9.00
   5  11   0  320.37    9.00
  -7 -11   0    9.70    3.10
  -7 -11   0    8.20    2.80
   7 -11   0    7.80    2.80
   7 -11   0    7.10    2.20
   7 -11   0   10.10    3.10
  -7 -11   0   11.60    3.10
   7 -11   0    6.60    3.40
   7 -11   0    7.60    2.60
  -7 -11   0    8.70    2.60
   7 -11   0    5.60    2.50
  -7 -11   0    5.50    2.90
  -7 -11   0    3.70    2.60
  -7  11   0    8.90    3.30
   7  11   0    6.30    3.20
   7  11   0    7.20    2.40
  -7  11   0    6.00    2.50
   7  11   0    9.00    3.30
  -7  11   0    2.90    2.90
   7  11   0   12.10    2.20
  -7  11   0    5.20    2.50
  -7  11   0    6.00    2.50
   7  11   0    6.90    2.90
  -7  11   0    5.90    2.90
   7  11   0    6.80    2.30
  -7  11   0    7.10    2.20
   7  11   0   -0.90    2.60
  -9 -11   0  133.79    5.80
  -9 -11   0  127.79    6.30
  -9 -11   0  140.09    5.70
   9 -11   0  142.59    6.00
  -9 -11   0  143.69    5.70
  -9 -11   0  142.49    6.50
   9 -11   0  130.89    5.50
   9 -11   0  137.29    5.70
   9 -11   0  132.49    5.50
   9 -11   0  138.29    6.40
   9 -11   0  120.39    6.80
   9  11   0  121.39    6.50
   9  11   0  141.19    6.60
  -9  11   0  136.69    6.30
  -9  11   0  141.59    5.70
  -9  11   0  138.89    5.30
   9  11   0  140.39    5.80
   9  11   0  148.29    6.00
  -9  11   0  134.99    6.00
  -9  11   0  140.69    5.60
  -9  11   0  134.69    6.60
  -9  11   0  133.89    6.20
   9  11   0  131.69    6.20
   9  11   0  130.29    5.50
 -11 -11   0    1.60    3.40
  11 -11   0   -1.20    2.70
 -11 -11   0   -1.10    2.90
 -11 -11   0   -0.40    2.80
 -11 -11   0   -0.50    3.10
  11 -11   0   -2.50    3.10
  11 -11   0    3.10    2.90
 -11 -11   0    2.30    3.30
  11 -11   0    0.90    3.00
  11 -11   0    0.40    3.00
  11 -11   0    3.40    3.90
  11  11   0    4.80    3.80
 -11  11   0    0.70    2.70
 -11  11   0   -1.70    2.80
 -11  11   0   -1.40    3.50
 -11  11   0   -4.20    2.60
  11  11   0   -1.20    2.50
 -11  11   0   -0.70    3.20
  11  11   0   -2.20    3.20
  11  11   0    1.70    3.30
  11  11   0    1.30    3.60
 -11  11   0   -2.70    2.60
  11  11   0    1.40    2.90
 -11  11   0   -1.40    2.80
  13 -11   0    0.20    3.00
 -13 -11   0   -3.30    3.40
 -13 -11   0    0.10    3.30
  13 -11   0   -5.70    2.80
 -13 -11   0   -2.10    3.60
  13 -11   0   -5.00    3.00
  13 -11   0   -8.00    3.10
 -13 -11   0   -3.50    3.20
 -13 -11   0   -4.00    3.00
  13 -11   0   -1.80    3.80
  13 -11   0   -3.50    3.20
 -13  11   0   -2.90    3.00
  13  11   0   -0.20    3.70
 -13  11   0   -5.60    3.60
 -13  11   0   -4.50    3.30
  13  11   0   -3.90    3.90
 -13  11   0   -2.80    3.70
  13  11   0    2.40    2.80
 -13  11   0    1.50    2.90
  13  11   0   -0.70    2.90
  13  11   0   -3.10    2.90
 -13  11   0    2.60    2.80
 -13  11   0   -7.60    3.20
  13  11   0   -3.90    3.60
 -15 -11   0    4.50    3.70
  15 -11   0    4.20    3.70
 -15 -11   0   -2.20    3.90
  15 -11   0   -0.40    3.40
 -15 -11   0   -8.70    3.40
  15 -11   0   -1.70    3.20
 -15 -11   0   -3.60    3.80
  15 -11   0    3.50    4.30
 -15  11   0   -2.30    3.80
 -15  11   0   -2.40    3.40
  15  11   0    5.10    4.00
 -15  11   0    2.60    3.10
  15  11   0   -2.10    3.60
 -15  11   0    1.20    4.00
  15  11   0    4.40    4.50
 -15  11   0    2.40    3.20
  15  11   0   -1.70    3.10
  15  11   0   -1.20    3.80
  15  11   0    7.70    4.20
  15  11   0    6.30    3.00
 -15  11   0   -2.30    3.80
  17 -11   0   -6.10    3.80
 -17 -11   0   -4.20    3.90
  17 -11   0   -3.00    4.10
 -17 -11   0    3.10    3.80
  17 -11   0   -2.30    3.40
  17 -11   0    4.10    4.50
 -17 -11   0   -2.90    4.00
 -17 -11   0    5.40    4.10
  17  11   0    6.20    4.10
  17  11   0    2.80    4.20
 -17  11   0   -3.60    3.90
 -17  11   0    6.40    4.00
  17  11   0    6.50    4.30
 -17  11   0   -6.80    4.00
  17  11   0    1.30    3.90
  17  11   0    2.00    3.70
 -17  11   0   -2.00    4.20
  17  11   0    4.40    4.60
  19 -11   0   71.09    5.50
 -19 -11   0   78.69    6.40
 -19 -11   0   85.49    7.00
  19  11   0   76.29    6.50
  19  11   0   66.49    5.60
 -19  11   0   67.09    6.20
  19  11   0   64.79    6.00
 -19  11   0   68.09    5.90
 -21 -11   0    6.50    4.80
 -21 -11   0    8.70    4.60
 -21  11   0    2.70    4.60
  21  11   0   -1.10    4.60
 -21  11   0   -7.80    4.60
  21  11   0   -1.40    4.00
  21  11   0    2.00    4.60
 -23 -11   0    5.90    5.00
 -23  11   0    3.40    5.10
  23  11   0   -4.40    4.90
   0 -12   0  231.38    7.40
   0 -12   0  235.88    7.10
   0 -12   0  229.18    7.60
   0 -12   0  230.28    7.30
   0 -12   0  224.58    7.20
   0 -12   0  236.78    7.70
   0  12   0  224.58    7.40
   0  12   0  225.88    7.10
   0  12   0  235.18    7.70
   0  12   0  247.78    6.70
   0  12   0  225.18    7.70
   0  12   0  236.68    7.50
   0  12   0  236.18    7.80
   0  12   0  226.48    6.70
   2 -12   0    9.80    2.90
   2 -12   0   12.20    2.70
   2 -12   0   12.50    3.00
  -2 -12   0   14.90    2.80
   2 -12   0   11.90    2.70
  -2 -12   0   13.10    3.10
   2 -12   0   11.20    3.10
   2 -12   0   17.10    2.70
  -2 -12   0   14.10    3.10
  -2 -12   0   13.20    2.60
  -2 -12   0   11.80    2.80
   2  12   0   11.20    2.70
   2  12   0   12.60    2.50
  -2  12   0   14.90    2.90
   2  12   0   11.50    2.90
   2  12   0    6.40    2.70
   2  12   0   12.40    3.30
  -2  12   0   11.80    2.60
  -2  12   0   17.00    2.60
  -2  12   0   15.90    3.10
   2  12   0   13.50    3.10
   2  12   0   13.70    2.10
   2  12   0    9.10    2.90
  -2  12   0   20.10    2.80
  -2  12   0   14.10    2.90
  -2  12   0   11.90    3.10
  -4 -12   0  139.69    6.00
  -4 -12   0  161.08    5.30
  -4 -12   0  153.98    6.00
   4 -12   0  149.88    5.70
   4 -12   0  138.29    5.60
   4 -12   0  138.59    5.70
   4 -12   0  149.99    4.80
  -4 -12   0  149.69    5.30
   4 -12   0  155.68    6.50
  -4 -12   0  147.59    6.30
  -4 -12   0  146.99    6.30
   4 -12   0  150.38    6.60
   4 -12   0  144.79    6.00
  -4 -12   0  144.29    5.70
   4  12   0  141.79    5.90
   4  12   0  144.09    5.10
   4  12   0  128.99    6.20
  -4  12   0  149.88    5.70
   4  12   0  146.69    5.50
  -4  12   0  142.69    6.20
  -4  12   0  158.08    5.70
   4  12   0  148.99    5.90
  -4  12   0  140.89    5.70
   4  12   0  156.48    5.30
  -4  12   0  150.88    5.70
   4  12   0  148.19    5.50
  -4  12   0  139.19    5.90
  -4  12   0  147.99    6.40
  -6 -12   0  312.67    8.30
   6 -12   0  315.87    8.30
   6 -12   0  302.27    8.80
  -6 -12   0  304.17    9.10
  -6 -12   0  305.77    8.90
   6 -12   0  323.07    9.40
  -6 -12   0  307.17    9.10
  -6 -12   0  294.97    9.40
   6 -12   0  289.47    9.10
   6 -12   0  320.87    8.90
   6 -12   0  309.47   10.00
   6 -12   0  316.37    8.90
  -6 -12   0  311.77    9.60
   6  12   0  295.87    8.30
  -6  12   0  310.37    9.70
  -6  12   0  307.07    9.40
  -6  12   0  312.77    9.10
   6  12   0  313.57    9.60
  -6  12   0  307.27    8.90
   6  12   0  306.67    8.50
  -6  12   0  319.47    8.90
   6  12   0  301.97    9.00
  -6  12   0  308.77    8.70
   6  12   0  309.57    9.30
   6  12   0  324.27    8.80
   6  12   0  302.87    9.20
  -8 -12   0   10.70    3.40
   8 -12   0   16.30    3.30
   8 -12   0   11.10    2.90
  -8 -12   0   15.20    2.70
  -8 -12   0   21.60    3.70
  -8 -12   0   21.80    3.70
   8 -12   0   15.10    3.90
   8 -12   0   18.40    3.10
  -8 -12   0   14.60    3.30
   8 -12   0   17.40    3.30
   8 -12   0   16.30    2.70
  -8 -12   0   11.90    2.70
  -8  12   0   15.10    2.90
   8  12   0   11.80    3.60
  -8  12   0   14.80    3.40
   8  12   0   17.60    3.80
   8  12   0   11.10    2.70
   8  12   0    8.30    2.80
  -8  12   0   18.30    3.20
  -8  12   0   17.10    3.40
  -8  12   0   16.40    3.10
   8  12   0   16.10    3.30
   8  12   0   16.90    3.10
  -8  12   0   15.20    3.20
 -10 -12   0    0.30    3.40
  10 -12   0    1.50    3.90
 -10 -12   0    0.90    3.00
  10 -12   0    0.10    3.30
  10 -12   0   -2.00    3.10
  10 -12   0    2.90    2.80
  10 -12   0    0.00    3.50
  10 -12   0    4.30    2.90
 -10 -12   0   -4.00    3.10
 -10 -12   0   -0.20    3.40
 -10 -12   0    2.40    2.80
  10  12   0    3.30    3.70
  10  12   0    9.30    3.80
  10  12   0    3.50    3.00
  10  12   0   -0.70    3.10
 -10  12   0    1.20    3.00
  10  12   0    0.60    2.90
 -10  12   0   -1.60    3.30
 -10  12   0    2.80    3.90
 -10  12   0    2.40    2.90
 -10  12   0   -1.70    3.40
 -10  12   0   -4.50    2.80
  10  12   0    6.50    2.70
 -12 -12   0  248.18    8.70
 -12 -12   0  262.37    8.70
  12 -12   0  262.47    8.10
 -12 -12   0  257.87    9.40
  12 -12   0  247.88    9.00
  12 -12   0  254.77    8.50
 -12 -12   0  244.08    8.10
  12 -12   0  252.37    9.90
  12 -12   0  242.08    8.70
 -12 -12   0  243.28    9.20
  12 -12   0  264.17    8.50
  12  12   0  245.38    8.40
  12  12   0  250.57    9.50
  12  12   0  261.97    9.10
 -12  12   0  260.77    8.30
 -12  12   0  262.07    9.00
  12  12   0  258.27    9.50
 -12  12   0  254.67    9.60
 -12  12   0  260.27    9.20
 -12  12   0  267.87    8.70
  12  12   0  260.97    8.80
 -12  12   0  258.27    8.60
  12  12   0  259.97    9.00
 -12  12   0  261.27    9.00
  14 -12   0   12.50    3.50
  14 -12   0   13.40    4.60
 -14 -12   0   15.40    4.30
 -14 -12   0   13.50    3.80
 -14 -12   0   14.30    3.90
  14 -12   0   16.90    4.20
  14 -12   0   12.40    3.10
  14 -12   0    7.70    3.60
 -14 -12   0   18.00    4.30
  14  12   0   27.30    4.60
  14  12   0   13.50    3.60
 -14  12   0   11.20    3.90
 -14  12   0   19.40    3.90
  14  12   0   17.40    3.50
 -14  12   0   13.10    3.60
 -14  12   0    3.50    4.10
  14  12   0   15.80    4.50
 -14  12   0   14.00    4.30
  14  12   0   11.20    3.40
 -14  12   0   20.40    3.70
  14  12   0   11.40    4.60
 -16 -12   0  195.08    8.50
  16 -12   0  194.78    7.80
 -16 -12   0  187.78    8.80
  16 -12   0  175.28    8.10
 -16 -12   0  183.78    8.80
  16 -12   0  184.18    9.30
 -16 -12   0  181.18    8.00
  16  12   0  174.28    7.50
  16  12   0  177.88    8.90
  16  12   0  193.88    8.80
 -16  12   0  177.78    8.50
 -16  12   0  200.38    8.20
  16  12   0  191.28    7.60
 -16  12   0  173.48    8.70
  16  12   0  203.88    9.20
  16  12   0  197.38    8.80
 -16  12   0  187.88    8.10
  18 -12   0  144.49    7.40
 -18 -12   0  155.68    8.20
 -18 -12   0  152.48    9.20
 -18  12   0  144.79    7.80
  18  12   0  151.08    8.60
  18  12   0  135.59    8.00
 -18  12   0  140.39    8.20
  18  12   0  150.18    7.80
 -18  12   0  133.29    7.30
 -20 -12   0   22.20    5.20
 -20 -12   0   25.00    5.10
  20  12   0   16.50    4.40
 -20  12   0   19.60    5.00
 -20  12   0   28.10    5.20
  20  12   0   22.50    5.20
  20  12   0   22.30    5.40
 -22 -12   0   21.90    5.50
  22  12   0    8.20    4.80
 -22  12   0    4.20    5.20
  22  12   0    9.80    5.30
  -1 -13   0  121.19    4.90
  -1 -13   0  112.69    6.20
  -1 -13   0  105.79    5.70
  -1 -13   0  109.09    5.40
  -1 -13   0  111.39    5.70
   1 -13   0  108.29    5.70
  -1 -13   0  113.79    5.50
   1 -13   0  120.09    5.80
   1 -13   0  124.49    5.90
   1 -13   0  112.59    5.30
   1 -13   0  111.89    4.80
   1 -13   0  108.09    5.20
  -1  13   0  104.89    6.00
  -1  13   0  111.59    5.30
  -1  13   0  119.19    5.20
  -1  13   0  112.49    5.70
   1  13   0  110.69    5.00
   1  13   0  115.19    5.40
   1  13   0  106.09    5.90
  -1  13   0  116.99    5.70
  -1  13   0  127.99    5.00
  -1  13   0  119.99    6.10
   1  13   0  108.59    4.70
   1  13   0  119.59    6.00
   1  13   0  108.99    5.60
  -1  13   0  108.99    5.50
   1  13   0  124.29    5.80
   3 -13   0 1152.58   26.50
   3 -13   0 1149.29   26.20
   3 -13   0 1130.49   26.10
   3 -13   0 1114.09   25.80
  -3 -13   0 1132.39   25.90
  -3 -13   0 1123.79   26.30
   3 -13   0 1090.19   25.60
   3 -13   0 1102.59   25.50
  -3 -13   0 1155.38   26.40
  -3 -13   0 1142.59   26.10
  -3 -13   0 1125.79   25.60
  -3 -13   0 1162.98   25.70
  -3  13   0 1135.69   25.60
   3  13   0 1137.59   25.90
  -3  13   0 1181.18   25.50
   3  13   0 1135.99   25.30
  -3  13   0 1195.98   25.90
   3  13   0 1140.89   26.00
  -3  13   0 1151.58   25.90
  -3  13   0 1105.89   26.30
   3  13   0 1176.78   25.70
  -3  13   0 1157.78   25.60
  -3  13   0 1116.69   26.00
   3  13   0 1132.69   26.30
   3  13   0 1220.78   25.10
   3  13   0 1110.99   26.10
   5 -13   0  152.98    6.20
  -5 -13   0  169.38    6.60
  -5 -13   0  146.49    6.50
  -5 -13   0  160.98    5.90
   5 -13   0  156.08    6.70
   5 -13   0  158.58    6.10
   5 -13   0  160.98    6.70
  -5 -13   0  154.08    6.90
  -5 -13   0  157.88    6.80
  -5 -13   0  157.88    5.80
   5 -13   0  157.78    5.40
  -5 -13   0  156.18    6.40
   5 -13   0  157.88    7.30
   5 -13   0  150.18    6.20
  -5  13   0  156.88    6.10
  -5  13   0  167.78    6.40
   5  13   0  165.38    6.80
   5  13   0  163.58    6.30
  -5  13   0  166.68    6.50
  -5  13   0  155.88    6.50
  -5  13   0  151.18    6.70
   5  13   0  162.68    7.10
   5  13   0  154.48    7.10
   5  13   0  159.38    6.50
  -5  13   0  155.08    6.10
  -5  13   0  149.39    6.20
   5  13   0  157.28    5.90
   5  13   0  164.58    6.00
   7 -13   0   27.50    3.80
   7 -13   0   28.50    4.50
   7 -13   0   31.70    3.00
  -7 -13   0   28.80    3.50
   7 -13   0   26.70    3.80
  -7 -13   0   32.60    3.30
   7 -13   0   39.10    3.70
  -7 -13   0   26.90    4.00
  -7 -13   0   20.30    3.60
   7 -13   0   29.50    3.50
  -7 -13   0   29.80    3.80
  -7 -13   0   35.00    3.70
   7  13   0   29.30    3.70
   7  13   0   35.10    4.30
   7  13   0   27.50    3.30
  -7  13   0   24.20    3.60
  -7  13   0   28.80    3.50
   7  13   0   30.70    3.70
  -7  13   0   30.00    4.10
   7  13   0   33.70    3.50
   7  13   0   33.20    3.20
   7  13   0   28.30    3.20
  -7  13   0   32.80    3.60
  -7  13   0   19.70    4.20
  -7  13   0   37.10    4.00
  -9 -13   0  491.15   13.30
   9 -13   0  488.55   12.70
   9 -13   0  498.55   13.00
  -9 -13   0  471.55   13.00
  -9 -13   0  485.15   13.70
   9 -13   0  495.55   12.80
  -9 -13   0  503.05   12.90
   9 -13   0  494.45   14.30
  -9 -13   0  482.25   13.70
   9 -13   0  510.55   13.40
   9 -13   0  495.25   13.60
   9  13   0  529.75   13.10
  -9  13   0  495.55   13.50
   9  13   0  491.05   13.90
  -9  13   0  478.35   13.30
   9  13   0  470.45   13.00
  -9  13   0  489.85   13.90
   9  13   0  499.75   13.10
   9  13   0  495.05   13.80
  -9  13   0  474.85   12.90
  -9  13   0  495.15   12.80
   9  13   0  484.75   12.50
  11 -13   0   47.10    4.00
 -11 -13   0   37.70    4.60
 -11 -13   0   45.10    4.40
  11 -13   0   41.50    5.70
 -11 -13   0   33.40    4.60
 -11 -13   0   44.40    4.10
  11 -13   0   39.20    4.10
  11 -13   0   37.40    3.80
  11 -13   0   43.70    4.10
 -11 -13   0   39.80    4.00
  11 -13   0   40.50    4.70
 -11  13   0   43.40    4.70
  11  13   0   44.10    5.10
 -11  13   0   41.30    4.70
  11  13   0   42.10    4.00
 -11  13   0   34.70    4.90
 -11  13   0   42.00    4.70
 -11  13   0   35.30    3.90
  11  13   0   38.50    4.20
 -11  13   0   37.80    4.10
  11  13   0   33.70    4.60
 -11  13   0   44.90    4.40
  11  13   0   32.60    4.90
  11  13   0   44.40    4.80
  13 -13   0   42.90    4.30
 -13 -13   0   54.79    4.80
 -13 -13   0   38.10    4.90
  13 -13   0   35.00    5.40
 -13 -13   0   50.09    4.90
  13 -13   0   40.90    4.30
  13 -13   0   50.59    4.70
 -13 -13   0   47.20    5.10
  13 -13   0   44.50    5.10
  13 -13   0   36.70    4.20
  13  13   0   32.00    4.10
 -13  13   0   36.70    4.90
  13  13   0   49.20    4.40
 -13  13   0   48.80    4.60
  13  13   0   49.60    5.30
 -13  13   0   44.20    4.90
  13  13   0   48.10    5.30
  13  13   0   40.10    5.00
 -13  13   0   39.20    4.20
 -13  13   0   33.70    5.10
 -13  13   0   47.50    4.30
 -13  13   0   38.30    4.10
  13  13   0   48.90    4.40
 -15 -13   0  333.37   10.60
  15 -13   0  320.37   12.00
  15 -13   0  310.97   11.00
 -15 -13   0  316.27   11.40
  15 -13   0  330.47   10.40
 -15 -13   0  319.17   11.40
 -15 -13   0  336.77   10.90
  15  13   0  333.27   11.10
  15  13   0  325.87   11.40
 -15  13   0  305.27   11.40
  15  13   0  342.97   10.50
  15  13   0  342.87   11.70
 -15  13   0  347.27   11.00
 -15  13   0  310.07   11.10
  15  13   0  325.37   10.40
  15  13   0  295.97   10.20
 -15  13   0  318.47   10.80
 -17 -13   0   67.19    6.20
 -17 -13   0   59.99    5.60
  17 -13   0   61.39    5.60
 -17  13   0   63.69    6.00
 -17  13   0   57.79    5.90
  17  13   0   60.09    6.30
  17  13   0   62.09    5.10
 -17  13   0   60.99    5.30
  17  13   0   50.09    5.70
  19 -13   0   13.50    4.20
 -19 -13   0    7.80    4.80
 -19 -13   0   21.10    4.80
  19  13   0   10.50    5.20
  19  13   0    2.90    4.20
 -19  13   0    4.40    4.60
  19  13   0   10.70    5.00
 -21 -13   0  128.39   10.10
 -21 -13   0  139.89    8.70
  21  13   0  121.29    8.50
  21  13   0  122.39    7.60
 -21  13   0   93.19    7.50
  21  13   0  132.99   10.10
   0 -14   0  112.89    6.10
   0 -14   0   92.39    5.80
   0 -14   0  101.29    6.10
   0 -14   0  105.39    5.50
   0 -14   0   93.59    5.50
   0 -14   0  100.09    5.60
   0  14   0  108.89    6.40
   0  14   0  107.19    5.80
   0  14   0  104.59    6.20
   0  14   0   99.79    5.00
   0  14   0  109.49    5.70
   0  14   0  106.19    4.80
   0  14   0   95.59    5.50
   0  14   0   94.89    5.20
   2 -14   0   74.49    6.10
  -2 -14   0   58.89    4.90
  -2 -14   0   66.89    5.10
   2 -14   0   67.89    5.10
   2 -14   0   65.09    5.00
   2 -14   0   62.29    4.80
   2 -14   0   78.49    5.50
   2 -14   0   63.19    5.30
  -2 -14   0   67.89    5.20
  -2 -14   0   61.19    4.30
  -2 -14   0   70.59    5.40
  -2  14   0   70.29    5.00
  -2  14   0   66.29    5.00
   2  14   0   65.29    5.30
  -2  14   0   68.39    5.70
  -2  14   0   75.49    4.40
   2  14   0   68.29    4.60
  -2  14   0   66.69    4.70
   2  14   0   65.09    5.10
   2  14   0   73.39    5.60
  -2  14   0   65.79    5.30
   2  14   0   66.99    4.80
   2  14   0   71.49    5.30
  -2  14   0   67.19    5.20
  -2  14   0   73.39    4.40
   2  14   0   63.59    4.40
   4 -14   0  189.08    7.90
  -4 -14   0  194.98    7.50
   4 -14   0  181.88    7.00
  -4 -14   0  196.28    6.70
  -4 -14   0  184.98    7.10
   4 -14   0  177.38    7.40
   4 -14   0  182.68    6.80
   4 -14   0  185.38    7.00
  -4 -14   0  185.78    7.00
  -4 -14   0  176.58    7.10
   4 -14   0  172.48    7.30
  -4 -14   0  177.28    7.60
   4  14   0  175.48    6.40
   4  14   0  185.88    6.80
  -4  14   0  195.58    7.10
  -4  14   0  182.28    7.50
   4  14   0  181.68    7.70
  -4  14   0  187.08    7.90
  -4  14   0  192.78    7.40
  -4  14   0  192.78    7.30
  -4  14   0  182.08    6.90
   4  14   0  179.88    6.60
   4  14   0  173.48    7.80
  -4  14   0  201.18    6.90
   4  14   0  178.88    7.40
   6 -14   0    3.10    3.30
  -6 -14   0    2.90    3.60
   6 -14   0    3.90    3.90
   6 -14   0    1.60    3.10
   6 -14   0    1.30    3.30
   6 -14   0    5.30    3.00
   6 -14   0    7.20    3.20
  -6 -14   0   -0.20    3.50
  -6 -14   0    2.60    3.40
  -6 -14   0    5.80    3.30
  -6 -14   0    2.40    3.30
  -6  14   0   -0.50    3.00
   6  14   0   -0.20    2.60
   6  14   0    0.60    3.00
  -6  14   0    1.10    3.40
   6  14   0    4.80    3.40
   6  14   0   -0.40    2.60
  -6  14   0    8.00    4.00
   6  14   0    1.20    3.70
   6  14   0   -2.90    3.40
  -6  14   0    1.90    2.80
  -6  14   0   -1.40    3.20
  -6  14   0    0.40    3.30
   6  14   0   -0.10    2.60
  -6  14   0   -0.50    3.10
   8 -14   0   11.20    3.30
  -8 -14   0    8.20    3.60
  -8 -14   0    6.50    2.70
  -8 -14   0    7.10    3.90
  -8 -14   0    6.40    3.40
  -8 -14   0    9.80    3.90
   8 -14   0    1.90    3.20
   8 -14   0   -2.00    3.30
   8 -14   0    3.90    3.60
   8 -14   0   10.50    4.40
  -8 -14   0    6.60    3.00
   8  14   0    7.30    3.60
  -8  14   0    6.70    3.70
  -8  14   0    3.80    3.60
  -8  14   0    0.90    3.40
   8  14   0    7.70    4.00
   8  14   0    9.70    4.10
  -8  14   0    0.00    3.10
   8  14   0    4.50    3.40
  -8  14   0   -4.10    3.80
   8  14   0    5.80    3.10
   8  14   0    2.60    3.40
  10 -14   0  103.79    5.70
 -10 -14   0  104.59    5.50
  10 -14   0   90.89    5.80
  10 -14   0   95.59    6.20
 -10 -14   0   92.09    5.90
 -10 -14   0   95.39    6.70
  10 -14   0   81.99    7.20
 -10 -14   0  103.49    6.20
  10 -14   0   97.19    6.10
 -10 -14   0   95.89    6.80
 -10  14   0   92.39    5.80
  10  14   0  118.09    7.30
  10  14   0  104.59    6.20
 -10  14   0   89.59    6.40
 -10  14   0   87.49    6.50
  10  14   0  107.59    6.10
 -10  14   0  109.59    6.00
  10  14   0  102.69    6.20
 -10  14   0   75.69    6.10
  10  14   0   90.89    5.60
  10  14   0   92.79    6.50
  12 -14   0   25.70    5.20
 -12 -14   0   34.80    4.40
  12 -14   0   37.00    4.30
  12 -14   0   42.60    4.00
  12 -14   0   38.40    4.40
 -12 -14   0   27.70    4.80
 -12 -14   0   35.50    5.00
  12 -14   0   35.60    4.20
 -12 -14   0   37.40    4.20
  12  14   0   34.80    4.40
  12  14   0   41.30    4.30
 -12  14   0   40.40    4.20
  12  14   0   33.70    5.10
  12  14   0   45.60    4.20
 -12  14   0   31.60    4.00
  12  14   0   43.90    5.40
 -12  14   0   38.20    4.70
 -12  14   0   32.70    4.70
 -12  14   0   30.70    4.80
 -12  14   0   30.30    5.20
  12  14   0   43.10    4.70
  14 -14   0   55.19    4.40
  14 -14   0   51.99    5.40
 -14 -14   0   51.19    5.60
 -14 -14   0   64.39    5.90
 -14 -14   0   50.79    4.50
 -14 -14   0   55.19    5.00
  14 -14   0   55.29    6.20
  14 -14   0   52.79    4.90
  14  14   0   62.19    5.20
 -14  14   0   46.00    5.60
  14  14   0   50.09    5.80
 -14  14   0   52.89    5.00
 -14  14   0   40.70    5.00
 -14  14   0   48.80    5.40
  14  14   0   50.79    4.50
  14  14   0   54.19    5.50
  14  14   0   60.29    5.90
  16 -14   0    6.10    3.70
 -16 -14   0    7.30    4.00
 -16 -14   0    4.70    4.50
  16  14   0   -2.30    5.10
 -16  14   0   -2.10    4.40
  16  14   0    3.50    3.50
 -16  14   0   -5.40    4.50
  16  14   0    0.20    4.30
 -18 -14   0   76.29    6.80
 -18 -14   0   88.59    7.20
  18 -14   0   92.09    6.60
 -18  14   0   78.19    6.70
  18  14   0   74.99    7.00
  18  14   0   69.49    5.80
 -18  14   0   67.29    8.60
  18  14   0   66.09    6.40
 -20 -14   0   45.90    5.90
 -20 -14   0   56.19    6.50
  20  14   0   48.10    6.40
  20  14   0   45.20    6.10
 -20  14   0   34.90    6.00
  20  14   0   42.90    5.50
 -22  14   0    8.20    6.10
  -1 -15   0    3.90    3.50
  -1 -15   0    2.90    3.20
   1 -15   0    2.10    3.60
   1 -15   0   -1.10    2.50
   1 -15   0   -3.50    3.40
  -1 -15   0    1.20    3.00
  -1 -15   0   -1.50    3.90
   1 -15   0    2.50    3.00
  -1 -15   0    0.40    3.50
   1 -15   0    2.40    2.50
   1 -15   0    1.40    3.40
   1  15   0    7.30    3.30
   1  15   0   -0.20    2.70
   1  15   0    6.80    3.60
  -1  15   0    3.70    3.40
   1  15   0    6.50    3.60
   1  15   0    3.80    3.40
  -1  15   0    8.00    3.90
  -1  15   0    2.30    2.90
  -1  15   0   -3.30    3.40
  -1  15   0   -2.60    2.50
  -1  15   0    1.00    3.50
   1  15   0    5.00    3.80
   1  15   0    1.20    4.00
  -1  15   0    7.50    3.60
  -1  15   0    0.90    3.20
   3 -15   0   10.00    3.50
  -3 -15   0   11.50    3.50
   3 -15   0   19.20    3.90
  -3 -15   0   18.10    3.90
  -3 -15   0   17.00    3.40
  -3 -15   0   11.00    3.50
   3 -15   0   12.90    4.10
   3 -15   0   10.90    3.40
   3 -15   0   20.80    4.20
   3 -15   0   16.90    3.50
  -3 -15   0   19.00    4.30
  -3  15   0    8.00    3.30
   3  15   0   11.80    3.80
  -3  15   0   13.20    3.70
  -3  15   0   22.30    3.60
  -3  15   0   14.90    3.80
  -3  15   0   14.50    3.10
   3  15   0   17.20    4.20
   3  15   0   16.10    3.20
   3  15   0   13.40    3.70
   3  15   0   17.00    3.90
  -3  15   0   12.90    4.00
  -3  15   0   11.00    3.30
   3  15   0   14.30    3.90
   3  15   0   16.70    3.60
  -3  15   0   17.30    4.10
  -5 -15   0  172.98    7.80
   5 -15   0  169.58    8.00
   5 -15   0  167.28    7.50
   5 -15   0  171.18    7.10
  -5 -15   0  165.88    7.30
  -5 -15   0  167.08    7.10
  -5 -15   0  168.28    7.50
   5 -15   0  159.68    7.00
   5 -15   0  166.18    7.30
  -5 -15   0  172.48    7.70
   5 -15   0  174.98    7.50
   5  15   0  165.58    7.80
  -5  15   0  172.38    7.00
  -5  15   0  160.18    7.20
   5  15   0  183.68    7.20
  -5  15   0  169.48    6.80
   5  15   0  170.38    6.50
  -5  15   0  171.18    7.00
   5  15   0  164.28    6.70
   5  15   0  162.98    7.90
  -5  15   0  174.38    6.90
   5  15   0  163.88    7.30
  -5  15   0  172.68    7.40
  -5  15   0  157.78    7.40
  -7 -15   0   12.30    3.70
   7 -15   0    6.20    3.70
   7 -15   0    5.50    4.30
  -7 -15   0    3.30    3.90
   7 -15   0   -3.60    3.20
  -7 -15   0    4.90    3.80
   7 -15   0    0.20    3.20
   7 -15   0    2.20    3.30
  -7 -15   0    1.20    4.00
  -7 -15   0    3.20    2.80
   7 -15   0    4.70    3.50
  -7  15   0   11.00    3.60
   7  15   0   -3.60    2.90
  -7  15   0   -3.20    4.10
   7  15   0    1.00    2.80
  -7  15   0    5.90    3.70
   7  15   0    3.20    3.90
   7  15   0    2.80    3.80
  -7  15   0    3.20    3.30
  -7  15   0    6.30    4.00
   7  15   0    2.40    3.90
   7  15   0    4.00    3.20
  -7  15   0    6.70    3.80
  -9 -15   0  187.48    8.50
   9 -15   0  186.08    8.90
  -9 -15   0  192.08    8.10
   9 -15   0  186.58    8.00
  -9 -15   0  165.98    8.10
  -9 -15   0  191.88    7.80
   9 -15   0  183.58    7.50
   9 -15   0  187.18    7.50
   9 -15   0  184.58    7.90
  -9 -15   0  185.48    8.30
  -9 -15   0  193.68    7.20
   9  15   0  190.58    8.70
   9  15   0  179.18    8.60
  -9  15   0  175.18    7.50
   9  15   0  176.78    8.00
  -9  15   0  174.38    7.90
  -9  15   0  179.98    8.70
   9  15   0  182.78    7.20
  -9  15   0  181.48    7.40
  -9  15   0  184.08    8.20
   9  15   0  189.88    7.80
  11 -15   0   13.00    4.20
  11 -15   0    9.10    4.80
  11 -15   0   10.70    3.70
 -11 -15   0   15.10    3.80
 -11 -15   0   13.10    3.40
 -11 -15   0   11.70    3.30
  11 -15   0   13.60    4.00
 -11 -15   0    3.80    4.00
  11 -15   0    9.20    3.50
 -11  15   0   -0.60    4.60
 -11  15   0    6.70    4.40
  11  15   0   14.90    4.80
 -11  15   0    7.20    4.20
  11  15   0    9.80    3.40
 -11  15   0    9.00    3.70
  11  15   0    5.70    4.30
 -11  15   0   19.10    4.40
  11  15   0    6.40    4.20
  11  15   0   11.00    4.60
 -13 -15   0    0.70    4.20
  13 -15   0   -3.80    3.30
 -13 -15   0    3.50    3.90
  13 -15   0    9.90    3.90
 -13 -15   0    2.60    4.30
  13 -15   0    2.40    4.90
 -13 -15   0    6.90    3.50
  13 -15   0   -0.90    3.60
 -13  15   0    5.80    4.30
  13  15   0    3.20    4.50
  13  15   0    7.40    4.70
 -13  15   0    2.20    4.00
 -13  15   0    4.60    4.30
  13  15   0    9.90    3.80
  13  15   0   10.40    4.80
  13  15   0    5.70    3.70
 -13  15   0    2.40    4.50
  15 -15   0    5.70    4.50
 -15 -15   0    9.20    4.00
 -15 -15   0    6.00    4.60
  15 -15   0    0.40    3.70
  15  15   0    3.70    3.80
 -15  15   0    0.20    4.40
  15  15   0   -2.80    4.60
  15  15   0    4.30    3.90
 -15  15   0    1.10    4.30
 -17 -15   0    4.60    4.20
  17 -15   0    2.00    3.90
 -17 -15   0   -0.40    4.80
 -17  15   0    0.70    4.80
  17  15   0    1.30    4.10
  17  15   0   -2.40    4.70
  17  15   0   -3.90    4.50
 -17  15   0    2.10    4.60
 -19 -15   0    3.80    4.50
 -19 -15   0    5.20    5.00
  19  15   0   -4.20    5.00
  19  15   0   -5.00    4.80
  19  15   0    3.10    4.50
 -19  15   0    1.30    4.90
  21  15   0    7.20    6.60
 -21  15   0   -8.30    5.20
   0 -16   0  283.07    9.60
   0 -16   0  295.07   10.00
   0 -16   0  302.47    9.80
   0 -16   0  286.97   10.00
   0 -16   0  302.57    9.40
   0  16   0  279.07    9.30
   0  16   0  292.37    9.80
   0  16   0  297.57    9.10
   0  16   0  294.67    9.70
   0  16   0  290.87   10.30
   0  16   0  303.47    9.80
   0  16   0  299.17    9.80
   2 -16   0   31.90    4.10
   2 -16   0   23.10    4.30
  -2 -16   0   26.90    4.00
  -2 -16   0   26.60    4.10
   2 -16   0   26.30    3.40
   2 -16   0   31.00    3.90
   2 -16   0   32.10    4.50
  -2 -16   0   30.30    4.50
   2 -16   0   30.70    4.80
  -2 -16   0   42.20    5.10
  -2 -16   0   30.80    3.90
  -2  16   0   32.20    4.40
   2  16   0   27.20    4.20
   2  16   0   27.80    4.10
  -2  16   0   36.50    4.10
   2  16   0   30.90    4.20
   2  16   0   25.60    4.30
  -2  16   0   31.60    4.70
  -2  16   0   31.90    4.50
   2  16   0   28.80    4.90
   2  16   0   36.20    4.90
  -2  16   0   28.80    4.70
  -2  16   0   29.00    3.50
  -2  16   0   27.90    3.90
  -2  16   0   19.30    4.20
   2  16   0   30.30    3.80
   4 -16   0    7.60    3.50
   4 -16   0    8.50    3.80
  -4 -16   0   11.30    3.60
   4 -16   0    9.60    3.60
  -4 -16   0    0.80    3.80
   4 -16   0   10.20    3.70
   4 -16   0   11.90    4.30
  -4 -16   0    7.60    4.00
   4 -16   0    7.90    4.30
  -4 -16   0    4.50    3.70
  -4  16   0    7.90    3.70
   4  16   0   10.90    4.50
   4  16   0   12.80    4.30
  -4  16   0   13.90    4.40
  -4  16   0    4.30    3.40
  -4  16   0    8.60    4.00
   4  16   0    1.50    3.60
  -4  16   0    2.30    3.60
  -4  16   0    5.80    3.60
   4  16   0    6.10    3.20
   4  16   0    5.80    3.00
   4  16   0    7.00    4.00
   4  16   0    7.20    3.40
  -4  16   0   13.20    3.30
   6 -16   0   36.50    3.80
  -6 -16   0   41.10    4.40
   6 -16   0   31.80    4.30
   6 -16   0   37.40    5.20
  -6 -16   0   36.90    4.70
   6 -16   0   40.60    4.70
   6 -16   0   30.70    4.40
  -6 -16   0   47.10    5.20
   6 -16   0   33.60    4.10
  -6 -16   0   36.80    4.50
  -6 -16   0   33.80    4.80
   6  16   0   35.00    5.10
   6  16   0   39.00    4.00
  -6  16   0   32.50    4.20
   6  16   0   33.40    3.80
  -6  16   0   38.30    4.80
  -6  16   0   30.60    4.20
  -6  16   0   40.00    4.80
   6  16   0   43.50    4.80
   6  16   0   31.40    4.70
   6  16   0   39.00    5.10
  -6  16   0   41.00    5.40
  -6  16   0   45.50    4.60
   8 -16   0   21.40    5.10
   8 -16   0   24.10    4.00
  -8 -16   0   25.20    4.20
   8 -16   0   26.50    4.40
   8 -16   0   29.20    4.20
  -8 -16   0   23.60    4.30
  -8 -16   0   19.80    4.60
   8 -16   0   29.80    4.90
  -8 -16   0   23.10    4.60
  -8 -16   0   24.50    4.70
   8  16   0   19.80    4.50
   8  16   0   29.80    5.00
   8  16   0   22.20    5.00
   8  16   0   26.10    3.80
  -8  16   0   28.20    4.70
  -8  16   0   23.30    4.00
   8  16   0   33.50    4.50
  -8  16   0   25.50    4.40
  -8  16   0   21.50    5.00
  -8  16   0   19.40    4.40
  -8  16   0   28.60    4.40
  10 -16   0   15.50    5.50
  10 -16   0   12.60    3.90
 -10 -16   0    5.90    4.30
  10 -16   0   14.60    4.50
 -10 -16   0    9.10    4.50
  10 -16   0    4.60    3.60
 -10 -16   0   18.10    4.10
  10 -16   0   10.90    4.00
  10  16   0    9.60    3.50
 -10  16   0   -0.30    4.50
  10  16   0    6.60    3.40
  10  16   0   20.70    5.00
 -10  16   0   10.30    3.90
  10  16   0    2.60    3.90
 -10  16   0    8.70    3.80
  10  16   0    7.50    4.60
 -10  16   0    5.80    4.40
 -10  16   0    8.40    4.70
  12 -16   0   44.30    4.80
  12 -16   0   44.40    4.90
 -12 -16   0   38.70    5.00
 -12 -16   0   42.50    5.20
 -12 -16   0   53.19    5.70
  12 -16   0   35.40    4.40
  12 -16   0   34.80    5.80
 -12 -16   0   39.80    5.50
  12  16   0   39.30    5.60
  12  16   0   51.89    5.90
 -12  16   0   44.70    5.30
  12  16   0   41.10    5.30
 -12  16   0   35.90    5.70
 -12  16   0   50.49    4.90
  12  16   0   50.09    4.60
  12  16   0   42.10    4.90
 -12  16   0   38.90    5.30
  14 -16   0    9.40    4.10
 -14 -16   0   11.00    3.90
 -14 -16   0   17.80    5.10
  14 -16   0   15.80    4.80
 -14  16   0   11.20    4.80
  14  16   0    4.90    3.60
  14  16   0    6.40    4.00
 -14  16   0    4.70    4.60
  14  16   0    4.60    4.00
  16 -16   0    0.10    3.90
 -16 -16   0    1.00    4.70
  16  16   0   -6.40    4.00
 -16  16   0    0.00    4.70
 -16  16   0   -4.40    4.70
  16  16   0   -6.80    4.70
 -18 -16   0    9.40    5.40
  18  16   0   12.50    5.50
 -18  16   0    0.40    5.20
  18  16   0    9.00    4.20
  18  16   0    1.10    5.10
  20  16   0   -2.90    5.20
 -20  16   0   -0.10    5.20
  -1 -17   0    1.90    3.70
  -1 -17   0    0.90    3.50
   1 -17   0    5.40    4.50
   1 -17   0    3.00    4.20
   1 -17   0    8.20    3.70
   1 -17   0   -3.40    3.30
  -1 -17   0   -1.30    4.00
  -1 -17   0    5.50    4.50
   1 -17   0    4.40    4.00
  -1  17   0    2.00    4.00
  -1  17   0   -5.50    3.80
   1  17   0    1.80    3.20
  -1  17   0    8.20    3.30
  -1  17   0    5.30    4.30
  -1  17   0    9.70    3.80
   1  17   0    5.60    4.00
   1  17   0    0.50    3.80
   1  17   0    4.80    4.20
  -1  17   0    1.30    4.00
   1  17   0    3.30    3.60
   1  17   0   -0.90    4.00
  -1  17   0    2.10    3.90
   1  17   0   -3.30    3.70
  -3 -17   0    5.50    3.70
   3 -17   0   10.80    4.10
  -3 -17   0   13.00    4.30
   3 -17   0    9.40    3.90
  -3 -17   0    7.40    3.90
   3 -17   0   11.70    3.80
  -3 -17   0    3.90    4.10
   3 -17   0   13.20    4.20
   3 -17   0   10.10    4.70
   3 -17   0   11.00    3.80
  -3  17   0    8.30    4.10
  -3  17   0   15.00    4.60
  -3  17   0    9.10    3.80
   3  17   0    6.80    3.30
  -3  17   0   10.50    4.60
   3  17   0   12.30    3.50
  -3  17   0   14.20    3.80
   3  17   0   17.10    4.30
   3  17   0    8.40    3.70
  -3  17   0    8.00    4.10
   3  17   0   14.20    4.50
  -3  17   0   12.60    3.40
   3  17   0   21.60    4.70
   3  17   0    8.90    3.80
  -3  17   0   10.90    4.20
   5 -17   0   11.80    3.80
   5 -17   0   18.90    4.10
  -5 -17   0   15.80    4.10
   5 -17   0   14.80    4.70
  -5 -17   0   18.00    4.40
   5 -17   0   23.10    4.80
  -5 -17   0    8.60    3.20
   5 -17   0   19.70    4.80
  -5 -17   0   20.50    4.40
   5 -17   0   22.80    4.20
  -5  17   0   17.50    3.90
  -5  17   0   14.30    4.30
   5  17   0   16.50    4.70
   5  17   0   16.90    3.40
   5  17   0   14.10    4.30
  -5  17   0   14.20    4.20
   5  17   0   13.40    4.60
   5  17   0   20.80    3.70
  -5  17   0   16.30    4.40
  -5  17   0   16.40    4.90
   5  17   0   18.10    3.80
  -5  17   0    6.70    3.70
   5  17   0   13.60    4.50
   7 -17   0   85.19    6.20
  -7 -17   0   96.69    7.10
  -7 -17   0   83.49    5.60
   7 -17   0   79.79    6.60
   7 -17   0   89.69    7.30
  -7 -17   0   88.59    6.70
   7 -17   0   81.29    7.40
   7 -17   0   85.89    5.30
   7 -17   0   70.19    5.30
  -7 -17   0   80.89    6.80
  -7 -17   0   78.09    6.40
   7  17   0  109.09    8.50
  -7  17   0   73.99    5.70
   7  17   0   93.79    5.90
  -7  17   0   79.19    5.70
  -7  17   0   74.99    5.80
  -7  17   0   84.09    6.20
  -7  17   0   84.89    6.10
  -7  17   0   78.69    6.50
   7  17   0   79.69    6.10
   7  17   0   87.09    7.40
   7  17   0   79.39    5.90
  -9 -17   0    6.00    4.50
   9 -17   0    8.70    4.60
  -9 -17   0    8.30    4.00
   9 -17   0   11.60    4.00
   9 -17   0    4.40    4.90
  -9 -17   0   11.50    4.60
   9 -17   0    7.00    3.90
   9 -17   0    8.70    4.00
  -9 -17   0    7.00    4.30
  -9  17   0    2.80    4.30
   9  17   0    3.40    4.80
   9  17   0   11.70    4.90
   9  17   0    8.90    4.50
   9  17   0    4.80    3.50
  -9  17   0    8.10    4.10
  -9  17   0    6.80    3.80
  -9  17   0   12.60    4.10
  -9  17   0    5.00    4.30
  -9  17   0    3.70    5.00
   9  17   0   17.80    5.50
  11 -17   0    2.40    4.40
  11 -17   0   -7.60    3.50
 -11 -17   0    0.20    4.60
 -11 -17   0    1.90    4.70
  11 -17   0    0.80    3.70
 -11 -17   0   -0.60    4.10
  11 -17   0    3.00    5.00
 -11  17   0    1.00    4.60
 -11  17   0    1.50    4.00
  11  17   0   -4.00    4.40
  11  17   0    4.00    4.90
 -11  17   0  -11.80    4.60
  11  17   0   10.50    4.90
  11  17   0   -9.50    3.90
  11  17   0    2.70    3.50
 -11  17   0    4.10    4.40
  13 -17   0    7.10    4.00
 -13 -17   0    8.70    4.90
  13 -17   0    2.70    4.70
  13 -17   0    2.40    4.60
  13  17   0    0.20    4.20
  13  17   0    7.50    4.90
  13  17   0    3.60    3.90
 -13  17   0    2.30    4.10
 -13  17   0   -2.10    4.50
 -13  17   0   -0.60    4.60
 -15 -17   0    4.00    4.80
  15 -17   0    5.10    4.10
  15  17   0   -7.00    3.80
  15  17   0   -8.10    4.80
 -15  17   0   -8.10    4.60
 -15  17   0   -5.20    4.70
 -17 -17   0    8.00    5.50
  17  17   0    1.00    5.00
 -17  17   0   -4.20    5.00
  17  17   0    2.90    5.20
  17  17   0   -3.10    4.10
  19  17   0   25.40    5.90
  19  17   0   26.80    7.60
 -19  17   0   16.30    5.70
   0 -18   0   16.20    4.00
   0 -18   0   18.40    4.20
   0 -18   0   16.70    4.60
   0 -18   0   12.70    4.60
   0  18   0   17.30    4.50
   0  18   0   17.20    4.40
   0  18   0   20.50    4.90
   0  18   0   10.90    4.60
   0  18   0   21.90    3.90
   0  18   0   14.80    4.50
   0  18   0   24.00    4.30
   2 -18   0   20.00    4.60
   2 -18   0   18.80    7.10
   2 -18   0   21.60    4.30
  -2 -18   0   21.80    4.70
  -2 -18   0   15.80    4.20
   2 -18   0   12.40    4.20
   2 -18   0   13.70    4.90
   2 -18   0   21.00    4.00
  -2 -18   0   22.40    4.70
  -2 -18   0   17.90    4.10
  -2  18   0   18.00    4.90
   2  18   0   22.30    4.20
   2  18   0   26.50    4.80
  -2  18   0   16.60    4.10
  -2  18   0   23.30    4.60
   2  18   0   26.40    4.70
  -2  18   0   18.50    4.70
   2  18   0   21.70    3.90
   2  18   0   21.90    4.20
   2  18   0   19.70    4.40
  -2  18   0   18.00    4.70
  -2  18   0   23.00    4.10
   2  18   0   21.30    4.80
   4 -18   0    7.50    4.40
   4 -18   0    3.10    3.70
  -4 -18   0    4.80    4.40
  -4 -18   0    1.60    3.80
   4 -18   0    4.10    3.90
  -4 -18   0    5.80    4.10
  -4 -18   0    4.80    4.40
   4 -18   0   -0.20    3.80
   4 -18   0   13.30    4.20
   4 -18   0   10.80    4.50
  -4  18   0    3.80    4.80
   4  18   0    5.30    3.50
  -4  18   0    0.50    3.40
  -4  18   0    0.20    4.10
   4  18   0    5.70    4.20
  -4  18   0    6.40    3.70
   4  18   0    4.70    4.40
   4  18   0   11.90    4.70
  -4  18   0    9.50    4.40
   4  18   0    2.30    3.80
   4  18   0   11.50    4.40
  -4  18   0    1.90    3.70
   4  18   0    5.80    4.60
  -4  18   0    2.30    4.30
   6 -18   0   -3.90    3.80
  -6 -18   0   -3.70    4.10
  -6 -18   0   -1.70    4.00
   6 -18   0   -4.90    3.50
   6 -18   0    0.90    4.10
   6 -18   0    4.70    4.70
   6 -18   0    5.90    4.50
  -6 -18   0   -2.40    3.80
  -6 -18   0    0.10    4.40
   6 -18   0   -3.70    3.70
   6  18   0    2.40    4.60
  -6  18   0   -1.60    4.10
  -6  18   0   -1.00    4.40
  -6  18   0    0.40    4.20
  -6  18   0    4.40    3.90
   6  18   0   -5.60    4.00
  -6  18   0    5.20    3.70
  -6  18   0    0.50    4.60
   6  18   0    9.60    4.90
   6  18   0    1.30    3.50
   6  18   0    0.90    3.90
   6  18   0   -1.00    4.30
   8 -18   0  100.79    6.90
   8 -18   0  103.59    7.20
  -8 -18   0  114.89    7.40
   8 -18   0  100.29    6.80
   8 -18   0   95.69    8.10
  -8 -18   0  101.89    7.80
  -8 -18   0   97.79    7.50
   8 -18   0   98.79    8.60
  -8 -18   0  104.99    7.00
   8  18   0  109.69    6.50
  -8  18   0  107.49    7.00
  -8  18   0   97.19    7.60
  -8  18   0   80.09    7.00
   8  18   0  116.19    7.50
   8  18   0  106.59    8.10
  -8  18   0  110.59    6.90
  -8  18   0  101.79    7.10
   8  18   0  111.59    8.10
   8  18   0  109.79    7.60
  10 -18   0   13.60    4.80
 -10 -18   0   15.80    5.10
  10 -18   0    7.50    4.10
  10 -18   0    8.70    4.20
 -10  18   0    1.50    4.60
  10  18   0    5.00    4.80
  10  18   0    7.10    4.50
 -10  18   0   11.30    4.30
 -10  18   0    6.30    4.60
 -10  18   0    4.70    4.40
  10  18   0   14.30    3.90
  12 -18   0    8.90    4.10
  12 -18   0   19.10    5.00
  12 -18   0   10.90    4.20
 -12 -18   0   11.90    5.10
 -12  18   0   10.00    5.10
  12  18   0    5.10    5.00
 -12  18   0   17.50    4.90
 -12  18   0   13.10    5.00
  12  18   0   15.00    4.20
  12  18   0    3.90    4.60
 -12  18   0   13.80    4.50
  14 -18   0    4.30    4.20
 -14 -18   0    2.50    5.10
 -14  18   0   -2.40    4.90
  14  18   0   -2.70    5.00
 -14  18   0    2.10    5.00
  14  18   0    1.90    4.00
 -16 -18   0   12.20    5.60
  16  18   0    6.60    4.40
 -16  18   0   -4.60    5.10
  16  18   0   -0.40    5.30
 -16  18   0    6.40    5.30
 -18  18   0   11.90    5.40
  18  18   0    3.50    5.40
  18  18   0   13.90    5.90
  -1 -19   0   51.69    5.30
  -1 -19   0   52.89    5.20
  -1 -19   0   61.49    5.90
   1 -19   0   58.49    5.50
   1 -19   0   60.59    5.80
   1 -19   0   53.19    5.80
  -1 -19   0   68.59    6.30
   1 -19   0   53.29    5.10
   1  19   0   59.89    6.10
   1  19   0   59.49    5.60
  -1  19   0   58.29    5.80
   1  19   0   63.59    5.90
  -1  19   0   55.39    5.70
   1  19   0   48.60    5.40
   1  19   0   63.99    5.00
  -1  19   0   57.89    4.90
   1  19   0   58.89    5.30
  -1  19   0   46.70    4.90
  -1  19   0   53.79    5.70
  -1  19   0   48.40    5.80
   3 -19   0   23.80    4.50
  -3 -19   0   26.50    4.40
  -3 -19   0   24.10    4.60
   3 -19   0   30.00    4.10
   3 -19   0   23.40    4.90
  -3 -19   0   28.80    5.30
   3 -19   0   25.20    4.30
   3 -19   0   23.30    4.90
  -3 -19   0   18.90    4.90
  -3  19   0   19.70    5.20
   3  19   0   27.50    5.50
  -3  19   0   27.70    5.10
   3  19   0   26.50    5.10
  -3  19   0   31.10    5.10
   3  19   0   27.50    5.20
  -3  19   0   24.90    5.10
  -3  19   0   23.70    4.40
   3  19   0   29.80    4.30
  -3  19   0   32.10    4.40
   3  19   0   26.90    4.60
   3  19   0   14.30    4.30
   5 -19   0   15.30    4.40
  -5 -19   0   11.00    4.60
   5 -19   0   11.10    4.60
  -5 -19   0   12.00    4.50
   5 -19   0   23.40    5.30
   5 -19   0    9.70    4.40
  -5 -19   0   15.20    4.30
   5  19   0   11.80    4.80
   5  19   0   18.40    4.30
  -5  19   0   12.80    4.50
  -5  19   0    6.70    5.10
  -5  19   0   18.60    4.70
   5  19   0    6.40    4.40
   5  19   0   13.60    3.90
  -5  19   0   19.30    5.10
  -5  19   0    8.60    4.60
   5  19   0   18.40    5.10
   5  19   0   14.40    4.70
   7 -19   0   79.59    6.10
   7 -19   0   77.79    6.00
   7 -19   0   86.99    7.00
  -7 -19   0   83.79    7.00
  -7 -19   0   92.09    7.20
   7  19   0   78.19    6.40
  -7  19   0   77.99    6.20
   7  19   0   89.69    6.30
  -7  19   0   83.19    6.60
  -7  19   0   76.79    6.20
  -7  19   0   77.09    6.60
   7  19   0   70.29    6.30
   9 -19   0   98.39    7.30
   9 -19   0  111.89    7.30
   9 -19   0   89.29    7.00
  -9 -19   0   73.99    6.60
  -9 -19   0  112.59    8.00
  -9  19   0   97.39    7.80
   9  19   0   75.79    6.50
   9  19   0   86.09    6.50
   9  19   0   84.69    6.90
  -9  19   0   78.29    6.30
  -9  19   0  104.29    7.90
  -9  19   0  107.89    8.30
  11 -19   0    0.70    4.20
  11 -19   0    8.80    4.60
  11 -19   0    6.70    4.80
 -11 -19   0    8.00    5.20
  11  19   0    5.30    5.10
 -11  19   0    2.00    4.60
 -11  19   0   11.20    4.90
 -11  19   0   12.00    5.10
 -11  19   0    1.50    5.10
  11  19   0    0.60    4.60
  11  19   0    5.30    4.10
  13 -19   0   39.40    8.80
 -13 -19   0   47.90    6.90
 -13  19   0   32.50    6.30
  13  19   0   29.30    5.90
 -13  19   0    9.80    5.40
  13  19   0   18.90    4.10
 -15 -19   0   56.99    7.00
 -15  19   0   44.30    6.70
  15  19   0   55.59    6.90
 -15  19   0   46.30    6.40
  15  19   0   54.49    5.50
   0 -20   0  205.48    9.20
   0 -20   0  227.58   10.00
   0  20   0  218.08   11.70
   0  20   0  202.58   10.10
   0  20   0  202.38    9.50
   0  20   0  224.18    9.70
   0  20   0  225.18    8.70
  -2 -20   0   21.50    5.20
   2 -20   0   24.60    5.30
   2 -20   0   26.70    4.90
  -2 -20   0   14.40    4.60
   2  20   0   20.40    5.20
   2  20   0   15.20    4.70
  -2  20   0   15.20    5.10
   2  20   0   13.40    4.00
  -2  20   0   29.40    5.30
   2  20   0   21.70    4.30
  -2  20   0   25.10    4.50
  -2  20   0   16.00    5.00
   4 -20   0    3.80    4.50
  -4 -20   0   -0.40    4.40
  -4 -20   0    5.80    4.80
   4 -20   0   -3.00    4.20
   4  20   0   -3.80    3.70
  -4  20   0   -7.40    4.50
  -4  20   0    0.90    4.50
  -4  20   0   -2.60    3.90
   4  20   0   -7.50    4.60
   4  20   0    3.80    4.10
  -4  20   0  -12.00    4.50
   4  20   0   -1.90    4.70
   6 -20   0  239.88    9.80
  -6 -20   0  258.67   10.80
  -6 -20   0  243.28   10.10
   6 -20   0  245.98   10.10
   6 -20   0  244.98   10.80
   6  20   0  243.68   10.20
   6  20   0  260.07    9.20
  -6  20   0  260.17   10.20
   6  20   0  269.07   10.70
  -6  20   0  223.38   10.00
  -6  20   0  253.27    9.90
  -6  20   0  241.18   10.60
   8 -20   0    7.80    4.60
  -8 -20   0   17.40    5.10
  -8 -20   0   17.90    5.50
   8 -20   0   17.00    4.90
   8 -20   0   27.90    5.10
   8  20   0   21.30    4.30
  -8  20   0   17.60    5.00
   8  20   0   16.20    5.10
  -8  20   0   20.40    4.90
   8  20   0   13.00    5.40
  -8  20   0   11.80    5.30
  10 -20   0   32.60    5.70
  10 -20   0   40.20    5.40
 -10 -20   0   36.70    6.00
  10  20   0   36.70    4.60
 -10  20   0   33.50    5.50
  10  20   0   35.40    5.90
 -10  20   0   36.20    5.50
  10  20   0   24.50    5.50
 -10  20   0   37.60    8.80
 -10  20   0   30.20    6.10
 -12 -20   0  197.08   10.20
  12  20   0  175.18    9.80
 -12  20   0  131.29    9.30
 -12  20   0  191.98   10.70
  12  20   0  136.99    7.70
 -14 -20   0   69.69    7.30
 -14  20   0   51.69    7.40
  14  20   0   58.49    5.70
  14  20   0   52.59    5.90
   1 -21   0   78.79    6.70
   1 -21   0   69.39    6.20
  -1 -21   0   78.09    6.70
  -1 -21   0   71.09    6.20
  -1  21   0   76.29    6.80
  -1  21   0   71.39    5.80
   1  21   0   68.69    5.60
   1  21   0   80.19    6.50
   1  21   0   78.99    6.80
   1  21   0   69.89    6.60
  -1  21   0   64.19    6.40
  -1  21   0   74.19    6.50
  -3 -21   0   75.99    6.80
  -3 -21   0   71.39    6.40
   3 -21   0   76.49    6.70
   3 -21   0   75.29    6.40
   3  21   0   63.29    5.70
   3  21   0   67.49    5.50
  -3  21   0   72.19    6.50
  -3  21   0   62.19    6.40
  -3  21   0   67.69    5.60
  -3  21   0   57.39    6.40
   3  21   0   68.09    7.50
   3  21   0   74.39    6.80
  -5 -21   0  127.69    8.20
   5 -21   0  141.49    8.50
  -5 -21   0  142.89    8.80
   5 -21   0  124.89    8.00
   5  21   0  122.49    8.50
  -5  21   0  115.19    8.20
  -5  21   0  134.49    7.80
  -5  21   0  112.59    8.60
   5  21   0  122.69    7.20
   5  21   0  114.89    8.40
  -5  21   0  108.69    8.20
   7 -21   0   41.00    5.70
   7 -21   0   41.00    5.70
  -7 -21   0   47.20    6.40
  -7 -21   0   43.40    6.00
   7 -21   0   49.99    5.80
   7  21   0   47.80    4.90
  -7  21   0   54.99    6.60
   7  21   0   47.40    6.30
  -7  21   0   37.70    6.20
   7  21   0   40.80    6.00
  -7  21   0   52.29    5.80
  -7  21   0   38.90    5.80
  -9 -21   0  191.88    9.90
   9 -21   0  203.68    9.40
   9 -21   0  204.68    9.60
  -9 -21   0  207.88   10.70
  -9  21   0  218.08    9.90
  -9  21   0  208.88   10.00
  -9  21   0  198.98   10.30
   9  21   0  197.78   10.20
   9  21   0  202.28    9.90
 -11 -21   0   69.19    7.30
  11  21   0   63.69    5.70
 -11  21   0   63.79    7.20
  11  21   0   67.89    7.10
 -13 -21   0   -1.50    5.20
 -13  21   0   -8.20    5.50
  13  21   0   -0.60    4.30
  13  21   0    3.20    5.50
   0 -22   0  146.59    9.10
   0 -22   0  137.59    8.40
   0  22   0  131.29    7.80
   0  22   0  108.39    8.50
   0  22   0  125.79    9.40
   0  22   0  131.59    8.90
  -2 -22   0   38.40    6.10
   2 -22   0   39.90    6.10
   2 -22   0   34.40    5.50
  -2 -22   0   38.40    5.80
  -2  22   0   41.40    5.30
   2  22   0   29.30    5.90
   2  22   0   37.70    6.10
  -2  22   0   34.20    5.90
   2  22   0   27.80    4.70
  -2  22   0   24.40    5.70
  -2  22   0   29.60    5.90
  -4 -22   0    4.20    4.70
   4 -22   0   -3.70    4.40
   4 -22   0    6.60    5.00
  -4 -22   0   -5.80    4.70
  -4  22   0    1.80    4.60
  -4  22   0    3.10    5.10
  -4  22   0   -4.00    4.70
  -4  22   0   -3.80    5.00
   4  22   0   -0.10    3.70
   4  22   0   -2.30    4.60
   4  22   0   -2.80    4.90
   6 -22   0   36.00    5.60
   6 -22   0   49.00    6.20
  -6 -22   0   46.10    6.00
  -6 -22   0   42.20    6.30
  -6  22   0   47.50    6.20
   6  22   0   30.70    6.00
  -6  22   0   34.70    6.40
  -6  22   0   40.80    5.60
   6  22   0   26.30    4.70
  -6  22   0   46.50    6.20
   6  22   0   21.00    5.80
  -8 -22   0    6.60    5.30
  -8 -22   0    1.50    5.50
  -8  22   0    7.30    5.80
  -8  22   0    0.10    5.40
   8  22   0    8.40    4.40
  -8  22   0    3.00    5.40
   8  22   0    9.30    4.40
   8  22   0   -3.70    5.20
 -10 -22   0   76.79    7.70
 -10  22   0   62.69    7.30
  10  22   0   75.49    6.00
  10  22   0   69.29    7.40
   1 -23   0    2.40    5.10
  -1 -23   0    7.80    5.00
  -1 -23   0    6.30    5.40
   1 -23   0   -3.30    4.80
  -1  23   0    0.50    5.30
   1  23   0    5.70    5.50
  -1  23   0   -7.20    6.30
  -1  23   0   -4.00    4.40
  -1  23   0   -9.10    5.10
   1  23   0   -3.50    4.30
   1  23   0   -3.50    5.20
  -3 -23   0   12.60    5.60
   3 -23   0   14.10    5.50
   3 -23   0   -4.60    4.70
  -3 -23   0    7.10    5.10
  -3  23   0    2.40    5.20
  -3  23   0    2.00    4.60
  -3  23   0    0.60    5.50
   3  23   0    7.80    4.50
   3  23   0   -2.10    5.50
  -3  23   0   -1.70    5.20
   3  23   0   -0.70    5.40
  -5 -23   0    0.20    4.80
  -5 -23   0    3.30    5.60
   5  23   0    4.90    4.40
  -5  23   0   -5.60    5.30
  -5  23   0    9.80    4.90
  -5  23   0    7.30    5.70
   5  23   0   -6.70    5.20
   5  23   0   -2.00    5.50
  -7 -23   0   14.20    5.50
  -7 -23   0   24.00    6.30
   7  23   0    2.60    5.60
   7  23   0   14.60    5.90
   7  23   0   22.30    4.90
  -7  23   0   11.70    6.10
   0  24   0   -1.20    4.50
   0  24   0   -2.20    5.60
   2  24   0    3.60    7.80
  -2  24   0    3.10    5.70
  -2  24   0   10.40    7.80
   2  24   0    5.60    4.70
   2  24   0   -3.60    5.70
  -4 -24   0    7.50    7.70
   4  24   0    5.10    5.70
   4  24   0    4.20    5.70
 -26   0   1    4.80    4.70
  24   0  -1    3.10    3.90
 -24   0   1    7.10    4.30
 -22   0   1    5.90    4.40
 -22   0   1   10.10    4.10
 -22   0   1    2.00    4.20
  22   0  -1    7.20    3.80
  22   0  -1   -3.30    3.70
  22   0  -1    2.40    4.30
 -20   0   1   -1.80    3.60
 -20   0   1    1.20    3.70
  20   0  -1   -1.00    4.20
 -20   0   1   -1.50    2.90
  20   0  -1    0.60    3.80
  20   0  -1   -1.70    3.40
  20   0  -1   -1.40    4.00
 -20   0   1   -3.60    3.80
  20   0  -1   -4.70    3.40
 -18   0   1   -1.20    3.50
 -18   0   1   -0.10    2.80
 -18   0   1    1.00    3.50
  18   0  -1   -1.00    3.20
  18   0  -1   -0.50    3.80
 -18   0   1    5.40    3.30
 -18   0   1    1.20    2.80
  18   0  -1    0.90    3.70
  18   0  -1   -2.10    3.10
  18   0  -1    0.90    3.10
  18   0  -1    6.30    3.40
 -18   0   1   -2.30    2.40
  16   0  -1    0.60    3.00
  16   0  -1   -2.30    2.80
 -16   0   1    0.90    2.80
 -16   0   1    1.40    2.90
  16   0  -1   -0.20    3.30
 -16   0   1    1.90    2.30
  16   0  -1    2.70    3.00
 -16   0   1    3.30    3.10
  16   0  -1    2.90    2.90
 -16   0   1   -2.70    2.40
 -16   0   1    0.30    3.20
  16   0  -1    0.40    2.80
 -14   0   1   -2.00    2.40
  14   0  -1   -0.90    2.00
 -14   0   1   -0.80    2.10
  14   0  -1    1.80    2.20
 -14   0   1    0.60    2.40
 -14   0   1    0.90    2.50
  14   0  -1    0.70    2.30
 -14   0   1    0.10    2.20
  14   0  -1    2.60    2.50
  14   0  -1   -1.10    2.30
  14   0  -1   -1.90    2.80
 -14   0   1    1.90    2.60
  14   0  -1    0.20    2.50
  12   0  -1    1.50    2.50
 -12   0   1    0.80    1.20
  12   0  -1   -1.30    2.10
 -12   0   1    0.60    2.10
 -12   0   1    2.20    2.20
  12   0  -1    2.30    2.10
  12   0  -1    2.40    2.30
  12   0  -1   -0.10    1.90
 -12   0   1    0.60    2.50
 -12   0   1    2.20    2.00
 -12   0   1    3.20    2.00
 -12   0   1    1.00    2.20
  12   0  -1    2.10    2.40
  12   0  -1    4.10    2.50
 -12   0   1    0.50    2.10
 -10   0   1    0.20    1.90
  10   0  -1    1.90    2.00
  10   0  -1   -3.40    2.10
 -10   0   1    1.60    1.20
 -10   0   1    2.20    1.90
 -10   0   1   -3.40    2.30
  10   0  -1    0.30    2.50
  10   0  -1   -2.10    2.00
 -10   0   1   -2.20    2.00
  10   0  -1    1.20    2.10
  10   0  -1    1.10    2.00
  10   0  -1    1.10    2.30
 -10   0   1   -0.90    2.10
 -10   0   1   -4.50    2.10
 -10   0   1    0.40    2.10
  -8   0   1   -1.70    1.70
  -8   0   1    2.00    1.70
  -8   0   1   -3.60    1.90
   8   0  -1    1.20    1.50
  -8   0   1   -0.10    1.80
   8   0  -1    2.60    1.80
  -8   0   1    0.00    0.90
   8   0  -1   -0.60    1.80
   8   0  -1   -1.60    1.80
  -8   0   1    0.10    1.50
  -8   0   1    1.60    1.70
   8   0  -1    2.20    1.80
   8   0  -1    1.00    2.00
  -8   0   1    1.30    1.90
  -6   0   1    0.20    1.30
   6   0  -1   -1.50    1.60
   6   0  -1    0.20    1.40
  -6   0   1    0.90    1.70
  -6   0   1    0.60    1.20
   6   0  -1    1.60    1.50
  -6   0   1   -1.50    1.70
  -6   0   1    0.10    0.80
  -6   0   1    0.70    1.50
   6   0  -1    0.00    0.80
  -6   0   1    0.90    1.50
   6   0  -1    0.40    1.30
   6   0  -1   -0.50    1.50
  -6   0   1   -1.00    1.40
   6   0  -1    0.30    1.70
  -6   0   1    0.10    0.70
  -4   0   1   -0.70    0.60
   4   0  -1    0.30    0.90
   4   0  -1    2.00    1.30
  -4   0   1    1.30    1.00
   4   0  -1    1.30    1.20
   4   0  -1    0.30    1.20
   4   0  -1    0.70    1.30
  -4   0   1    1.90    1.20
  -4   0   1    0.50    1.10
  -4   0   1    1.20    1.40
  -4   0   1   -1.70    1.10
  -4   0   1    0.30    1.20
   4   0  -1   -1.00    1.00
  -4   0   1    2.60    1.30
   4   0  -1    2.10    1.30
  -4   0   1    1.20    1.10
  -4   0   1    0.10    0.50
   4   0  -1    1.10    1.40
   4   0  -1    0.30    0.50
   2   0  -1    0.00    0.60
   2   0  -1    1.50    0.70
  -2   0   1    1.30    0.60
  -2   0   1    0.20    0.70
   2   0  -1    2.30    0.50
  -2   0   1    0.50    0.70
   2   0  -1   -0.10    0.70
   2   0  -1    0.50    0.50
  -2   0   1    1.00    0.60
   2   0  -1    1.50    0.60
  -2   0   1    0.50    0.50
   2   0  -1    0.20    0.30
  -2   0   1    1.10    0.50
  -2   0   1    2.70    0.60
   0   0   1    3.00    0.40
   0   0  -1    2.60    0.30
   0   0   1    2.80    0.40
   0   0  -1    2.90    0.40
   0   0  -1    2.70    0.30
   0   0   1    3.20    0.30
   0   0   1    3.10    0.30
   2   0   1    4.20    0.90
  -2   0  -1    3.50    0.70
  -2   0  -1    4.80    0.90
  -2   0  -1    3.10    0.90
  -2   0  -1    3.70    0.90
  -2   0  -1    2.40    0.60
  -2   0  -1    4.30    1.00
   2   0   1    3.40    0.60
   2   0   1    3.10    0.90
   2   0   1    3.50    0.80
   2   0   1    3.60    0.60
  -2   0  -1    3.80    0.80
   2   0   1    3.40    0.80
  -2   0  -1    3.40    0.80
  -2   0  -1    2.90    0.60
  -2   0  -1    2.30    0.90
   2   0   1    4.30    0.70
   2   0   1    3.70    0.80
   2   0   1    3.10    0.70
  -4   0  -1    1.60    1.20
   4   0   1    1.30    1.60
  -4   0  -1    0.00    1.10
   4   0   1    1.70    1.10
  -4   0  -1    0.40    1.40
   4   0   1   -1.20    1.40
   4   0   1    0.80    1.10
  -4   0  -1    1.70    1.30
   4   0   1    0.10    1.20
   4   0   1   -0.60    1.30
   4   0   1    0.70    1.30
  -4   0  -1    0.20    1.10
  -4   0  -1   -0.70    1.20
  -4   0  -1   -0.80    1.50
   4   0   1    0.00    1.20
  -4   0  -1   -0.80    1.40
   4   0   1    1.20    1.00
   4   0   1    2.40    1.40
  -4   0  -1   -1.50    1.40
   6   0   1    0.00    1.70
  -6   0  -1    1.10    1.20
  -6   0  -1   -0.40    1.60
  -6   0  -1    3.10    1.50
  -6   0  -1    0.70    1.40
   6   0   1    0.30    1.30
   6   0   1    1.90    1.60
   6   0   1    1.20    1.50
   6   0   1    0.50    1.20
  -6   0  -1   -1.80    1.30
  -6   0  -1   -1.60    1.50
   6   0   1    3.20    1.50
   6   0   1    2.30    1.10
   6   0   1    1.30    1.30
  -6   0  -1   -4.00    1.80
  -6   0  -1    1.10    1.30
  -8   0  -1    0.60    1.50
   8   0   1   -1.80    2.10
  -8   0  -1    0.90    1.80
   8   0   1    0.30    1.60
   8   0   1   -0.20    2.00
   8   0   1   -1.00    2.00
   8   0   1    1.00    1.40
  -8   0  -1    1.10    1.80
  -8   0  -1   -0.80    1.70
   8   0   1    0.00    2.00
   8   0   1    1.30    1.70
  -8   0  -1   -2.50    1.90
  -8   0  -1   -1.30    1.40
  -8   0  -1   -0.80    1.60
   8   0   1    0.00    1.70
  -8   0  -1   -0.80    2.20
  10   0   1    1.00    2.20
 -10   0  -1   -0.90    2.10
 -10   0  -1   -1.10    2.30
  10   0   1    0.40    2.30
 -10   0  -1    0.70    2.10
 -10   0  -1   -0.70    2.30
 -10   0  -1    0.00    1.90
  10   0   1    0.70    1.90
 -10   0  -1    1.30    2.20
  10   0   1    0.80    2.30
  10   0   1    0.30    1.60
  10   0   1    0.80    2.50
 -10   0  -1    0.60    1.50
  10   0   1   -0.30    2.00
  10   0   1    1.40    1.90
 -10   0  -1    0.80    2.10
  12   0   1   -2.10    1.90
  12   0   1    1.40    1.60
  12   0   1    3.90    2.20
  12   0   1    3.20    2.10
  12   0   1    4.00    2.40
 -12   0  -1    1.90    2.10
  12   0   1    1.50    2.60
 -12   0  -1    2.00    1.50
  12   0   1   -1.00    2.30
  12   0   1    2.90    2.70
 -12   0  -1    2.10    1.90
 -12   0  -1    0.20    2.40
 -12   0  -1   -1.50    2.20
 -12   0  -1    1.00    2.10
 -12   0  -1    1.00    2.00
 -12   0  -1    2.50    2.60
 -14   0  -1   -1.90    2.10
  14   0   1   -3.00    2.90
 -14   0  -1    0.90    2.40
 -14   0  -1   -1.60    2.80
  14   0   1    0.40    2.30
 -14   0  -1    1.20    2.50
  14   0   1   -0.10    2.10
  14   0   1    0.90    2.40
  14   0   1   -3.60    2.40
  14   0   1   -0.80    2.70
 -14   0  -1   -4.30    2.30
 -14   0  -1   -1.90    2.60
 -14   0  -1    2.10    1.60
  14   0   1   -1.30    2.60
  14   0   1    0.30    2.60
 -16   0  -1   -3.10    3.10
 -16   0  -1   -2.40    3.20
  16   0   1   -1.40    2.90
  16   0   1    0.90    2.70
  16   0   1   -0.70    3.00
 -16   0  -1   -2.50    2.50
 -16   0  -1    1.40    2.80
 -16   0  -1    0.50    3.00
  16   0   1   -4.80    3.30
  16   0   1    0.30    3.00
 -16   0  -1   -0.90    2.70
  16   0   1    2.00    3.20
  18   0   1    4.50    3.80
  18   0   1    1.40    3.50
  18   0   1   -1.70    3.40
 -18   0  -1    7.60    3.70
  18   0   1    4.10    3.40
 -18   0  -1    0.70    3.00
 -18   0  -1   -3.40    2.90
 -18   0  -1    7.60    3.70
  18   0   1    2.50    3.50
 -18   0  -1    5.00    3.40
  20   0   1   -5.80    3.60
 -20   0  -1    2.10    3.20
 -20   0  -1    3.10    3.70
 -20   0  -1    2.20    3.20
 -20   0  -1    0.50    3.70
  20   0   1   -2.90    3.60
  20   0   1   -3.30    4.10
  20   0   1    1.90    3.90
  22   0   1    3.10    3.90
 -22   0  -1    3.60    4.20
 -22   0  -1   12.70    4.20
  24   0   1    4.90    4.20
 -24   0  -1   -1.00    4.10
 -24   0  -1    4.50    4.60
 -26   0  -1    4.40    5.20
 -27  -1   1    1.00    5.00
 -27   1   1    3.40    5.10
 -25  -1   1   17.70    5.30
 -25  -1   1   11.80    4.70
 -25   1   1   18.70    5.90
 -25   1   1   14.00    4.90
  23  -1  -1    4.80    4.00
 -23  -1   1    9.80    4.40
 -23  -1   1   14.70    3.80
  23   1  -1    5.50    4.50
 -23   1   1   13.00    4.20
  23   1  -1    1.40    3.90
 -23   1   1    5.90    3.70
  21  -1  -1   33.70    4.70
  21  -1  -1   24.00    4.90
  21  -1  -1   25.80    4.40
 -21  -1   1   33.30    4.60
 -21  -1   1   31.40    4.90
 -21  -1   1   26.40    4.70
  21  -1  -1   35.70    7.80
 -21  -1   1   22.10    3.80
  21   1  -1   30.60    5.00
  21   1  -1   19.60    4.60
  21   1  -1   21.50    4.30
  21   1  -1   20.90    4.20
 -21   1   1   31.00    4.40
 -21   1   1   31.70    6.70
 -21   1   1   32.50    6.20
 -21   1   1   29.50    4.70
 -21   1   1   25.60    4.80
  21   1  -1   35.10    4.80
 -19  -1   1   51.69    4.80
 -19  -1   1   53.49    5.10
  19  -1  -1   53.09    4.80
 -19  -1   1   53.79    4.40
  19  -1  -1   59.19    5.10
  19  -1  -1   51.59    4.50
 -19  -1   1   54.39    4.90
  19  -1  -1   44.50    5.10
  19  -1  -1   48.60    4.70
 -19  -1   1   58.59    4.80
  19   1  -1   57.59    4.70
 -19   1   1   50.49    4.50
  19   1  -1   50.79    5.00
  19   1  -1   60.99    5.40
 -19   1   1   53.99    4.70
 -19   1   1   52.89    5.10
 -19   1   1   54.69    4.40
  19   1  -1   55.99    4.50
  19   1  -1   54.59    4.80
  19   1  -1   46.50    4.50
 -19   1   1   43.90    4.00
  17  -1  -1  185.18    6.70
 -17  -1   1  185.68    7.60
 -17  -1   1  199.48    7.50
  17  -1  -1  197.38    7.10
 -17  -1   1  190.28    6.70
  17  -1  -1  210.08    7.90
 -17  -1   1  184.08    7.40
  17  -1  -1  180.88    7.70
 -17  -1   1  190.38    7.70
 -17  -1   1  187.98    6.20
  17  -1  -1  196.88    7.80
  17  -1  -1  194.68    7.70
  17   1  -1  194.08    7.20
 -17   1   1  172.58    7.60
 -17   1   1  215.48    7.30
 -17   1   1  195.08    7.20
 -17   1   1  186.28    6.70
 -17   1   1  194.48    7.90
  17   1  -1  196.88    7.00
  17   1  -1  170.18    7.50
  17   1  -1  190.78    7.70
 -17   1   1  197.48    7.00
  17   1  -1  187.38    7.50
  17   1  -1  185.58    7.30
 -15  -1   1  295.37    9.10
  15  -1  -1  312.47    8.80
  15  -1  -1  312.47    8.80
  15  -1  -1  316.07    9.10
  15  -1  -1  310.17    8.70
 -15  -1   1  304.27    8.30
 -15  -1   1  305.97    9.40
  15  -1  -1  310.47    9.00
 -15  -1   1  314.77    9.10
 -15  -1   1  301.17    9.40
  15  -1  -1  315.77    9.00
  15  -1  -1  310.77    9.50
 -15  -1   1  305.17    8.50
 -15  -1   1  322.37    9.10
 -15   1   1  296.47    9.30
  15   1  -1  301.87    9.10
 -15   1   1  307.57    8.40
  15   1  -1  297.37    8.70
 -15   1   1  317.67    9.00
 -15   1   1  313.17    8.90
  15   1  -1  301.67    9.30
  15   1  -1  302.77    9.10
 -15   1   1  296.97    9.00
  15   1  -1  309.57    8.80
 -15   1   1  303.07    8.70
  15   1  -1  316.17    9.00
  13  -1  -1  480.75   12.30
 -13  -1   1  467.65   12.10
  13  -1  -1  514.75   12.10
  13  -1  -1  508.25   12.20
 -13  -1   1  512.45   12.50
  13  -1  -1  492.15   12.10
 -13  -1   1  486.15   12.70
  13  -1  -1  500.55   12.70
 -13  -1   1  504.15   11.80
  13  -1  -1  487.65   12.40
 -13  -1   1  495.25   12.70
 -13  -1   1  511.35   12.60
  13  -1  -1  504.85   12.40
 -13  -1   1  503.25   12.00
 -13  -1   1  501.45   11.00
 -13   1   1  503.15   11.10
 -13   1   1  509.85   12.30
 -13   1   1  503.95   12.20
 -13   1   1  486.45   11.90
  13   1  -1  483.55   12.50
  13   1  -1  486.85   12.20
  13   1  -1  508.55   11.60
  13   1  -1  494.65   12.30
 -13   1   1  499.35   12.10
  13   1  -1  495.55   12.60
 -13   1   1  498.05   12.70
  13   1  -1  510.25   12.20
  13   1  -1  500.45   12.50
 -13   1   1  489.45   12.70
 -11  -1   1   25.50    2.80
 -11  -1   1   32.50    2.00
  11  -1  -1   28.70    2.60
 -11  -1   1   30.90    3.00
  11  -1  -1   28.80    3.00
 -11  -1   1   29.20    2.80
  11  -1  -1   24.70    2.60
  11  -1  -1   26.10    2.80
 -11  -1   1   25.60    3.00
 -11  -1   1   33.30    2.40
  11  -1  -1   28.40    3.20
 -11  -1   1   27.00    3.00
  11  -1  -1   32.20    2.90
 -11  -1   1   27.60    2.50
 -11   1   1   28.00    2.40
 -11   1   1   29.10    2.70
  11   1  -1   27.10    2.80
  11   1  -1   33.30    3.10
 -11   1   1   25.00    2.50
  11   1  -1   29.90    3.00
 -11   1   1   26.10    3.10
 -11   1   1   31.00    2.10
 -11   1   1   23.20    2.60
  11   1  -1   26.40    2.70
 -11   1   1   29.60    3.00
  11   1  -1   24.80    3.00
  11   1  -1   29.60    2.20
  11   1  -1   27.40    2.70
  -9  -1   1  209.28    6.00
   9  -1  -1  229.08    6.30
   9  -1  -1  222.28    6.20
  -9  -1   1  225.28    6.20
   9  -1  -1  226.48    6.10
  -9  -1   1  219.08    5.20
   9  -1  -1  223.28    6.30
  -9  -1   1  214.98    5.70
  -9  -1   1  207.48    6.50
  -9  -1   1  218.88    6.30
  -9  -1   1  215.68    6.30
  -9  -1   1  218.88    6.00
   9  -1  -1  226.88    6.50
   9  -1  -1  205.98    6.60
  -9   1   1  226.58    6.60
   9   1  -1  217.78    6.50
  -9   1   1  217.28    6.50
   9   1  -1  225.98    6.10
   9   1  -1  234.68    6.20
  -9   1   1  220.38    6.10
   9   1  -1  218.98    6.40
  -9   1   1  226.28    5.30
   9   1  -1  215.18    6.50
  -9   1   1  230.78    6.10
   9   1  -1  202.68    6.40
  -9   1   1  213.18    6.20
  -9   1   1  228.48    6.10
   9   1  -1  216.08    5.70
  -7  -1   1  595.74   13.40
  -7  -1   1  590.84   13.30
   7  -1  -1  594.94   13.20
  -7  -1   1  598.54   13.00
  -7  -1   1  594.94   12.90
   7  -1  -1  577.24   13.00
  -7  -1   1  600.14   13.20
   7  -1  -1  580.44   12.60
  -7  -1   1  585.04   13.30
  -7  -1   1  580.44   12.50
   7  -1  -1  588.84   13.20
   7  -1  -1  602.64   13.20
   7  -1  -1  590.04   13.30
  -7  -1   1  580.94   13.30
   7  -1  -1  599.74   13.30
  -7   1   1  568.94   13.10
   7   1  -1  587.34   13.10
  -7   1   1  593.94   13.10
   7   1  -1  592.14   13.30
  -7   1   1  597.14   13.00
  -7   1   1  606.14   13.40
   7   1  -1  598.04   13.30
   7   1  -1  590.14   12.80
  -7   1   1  576.54   13.10
   7   1  -1  591.44   13.10
   7   1  -1  598.64   13.40
  -7   1   1  589.44   13.30
  -7   1   1  583.94   12.60
   7   1  -1  593.04   13.30
  -5  -1   1  153.88    4.40
   5  -1  -1  156.28    3.80
   5  -1  -1  159.28    4.60
  -5  -1   1  156.18    4.40
   5  -1  -1  162.58    4.20
  -5  -1   1  161.28    3.70
  -5  -1   1  165.18    3.90
  -5  -1   1  163.18    4.50
  -5  -1   1  161.08    4.50
  -5  -1   1  157.08    4.10
   5  -1  -1  162.48    4.60
  -5  -1   1  159.18    4.60
   5  -1  -1  155.88    4.30
   5  -1  -1  165.48    4.60
   5  -1  -1  173.88    4.40
  -5  -1   1  159.48    4.00
   5   1  -1  163.98    4.30
   5   1  -1  166.78    4.50
  -5   1   1  159.38    3.80
  -5   1   1  163.38    4.60
   5   1  -1  160.88    3.70
  -5   1   1  167.58    4.50
  -5   1   1  156.98    4.60
  -5   1   1  152.48    4.20
  -5   1   1  162.18    3.80
   5   1  -1  162.58    3.90
   5   1  -1  161.68    4.20
  -5   1   1  161.18    4.20
  -5   1   1  168.48    4.10
   5   1  -1  158.28    4.50
   5   1  -1  163.08    4.50
   5   1  -1  172.58    4.40
   3  -1  -1  277.37    5.90
  -3  -1   1  270.87    6.20
  -3  -1   1  271.27    6.10
  -3  -1   1  274.27    6.20
   3  -1  -1  271.77    6.10
  -3  -1   1  268.67    6.00
   3  -1  -1  270.47    5.80
  -3  -1   1  268.17    6.20
   3  -1  -1  281.67    6.20
  -3  -1   1  275.37    5.80
  -3  -1   1  269.87    6.20
  -3  -1   1  263.97    5.80
  -3  -1   1  272.87    6.10
   3  -1  -1  272.47    6.20
   3  -1  -1  273.17    6.00
   3  -1  -1  274.27    6.20
  -3  -1   1  264.07    6.20
   3  -1  -1  269.47    6.20
   3  -1  -1  267.77    6.00
   3   1  -1  273.07    6.20
  -3   1   1  267.07    6.00
   3   1  -1  270.07    6.00
   3   1  -1  269.17    6.20
  -3   1   1  274.97    5.90
  -3   1   1  264.47    6.10
  -3   1   1  272.97    6.10
   3   1  -1  273.07    6.20
  -3   1   1  279.37    6.30
  -3   1   1  278.17    6.20
   3   1  -1  270.17    6.00
   3   1  -1  281.27    6.20
   3   1  -1  264.37    6.20
  -3   1   1  273.37    6.10
  -3   1   1  270.47    6.20
  -3   1   1  277.17    6.00
   3   1  -1  266.07    6.20
   3   1  -1  273.17    5.80
   3   1  -1  264.97    6.10
   3   1  -1  274.07    6.00
  -3   1   1  280.87    6.20
   3   1  -1  268.87    5.80
   1  -1  -1 2969.10   61.29
  -1  -1   1 2954.10   61.69
  -1  -1   1 2865.81   61.89
  -1  -1   1 2835.52   61.49
  -1  -1   1 3193.48   62.59
  -1  -1   1 2876.81   61.59
  -1  -1   1 2950.50   61.79
  -1  -1   1 2864.91   61.89
   1  -1  -1 3065.99   62.39
   1  -1  -1 3071.79   61.79
  -1  -1   1 2878.11   61.69
   1  -1  -1 2878.71   61.69
   1  -1  -1 3044.20   61.89
  -1   1   1 2937.91   61.99
   1   1  -1 2890.91   61.49
   1   1  -1 2886.71   61.79
   1   1  -1 2970.60   62.39
  -1   1   1 3037.50   61.39
   1   1  -1 3100.89   61.99
  -1   1   1 2930.11   61.59
  -1   1   1 2927.01   61.59
  -1  -1  -1  730.83   15.20
   1  -1   1  747.73   15.20
  -1  -1  -1  721.53   15.20
  -1  -1  -1  724.33   15.10
   1  -1   1  722.73   15.30
  -1  -1  -1  719.63   15.20
  -1  -1  -1  717.63   15.20
  -1  -1  -1  715.03   15.20
  -1  -1  -1  733.43   15.10
  -1  -1  -1  737.53   15.10
   1  -1   1  724.53   15.20
   1  -1   1  745.43   15.20
   1  -1   1  732.93   15.20
   1  -1   1  731.73   15.20
   1  -1   1  734.03   15.10
   1   1   1  729.63   15.20
   1   1   1  719.73   15.20
   1   1   1  726.73   15.20
  -1   1  -1  702.73   15.20
   1   1   1  727.63   15.20
   1   1   1  701.83   15.10
  -1   1  -1  745.53   15.10
   1   1   1  726.33   15.10
   1   1   1  714.33   15.20
  -1   1  -1  722.13   15.30
  -1   1  -1  732.63   15.20
  -1   1  -1  735.93   15.20
  -1   1  -1  728.13   15.20
  -1   1  -1  730.63   15.20
  -3  -1  -1 2788.22   55.89
  -3  -1  -1 2612.14   56.29
   3  -1   1 2687.53   56.09
   3  -1   1 2626.24   55.79
  -3  -1  -1 2768.62   55.99
   3  -1   1 2725.23   55.99
   3  -1   1 2652.73   56.39
  -3  -1  -1 2460.05   55.89
   3  -1   1 2781.62   56.09
  -3  -1  -1 2639.34   56.29
  -3  -1  -1 2717.43   55.99
   3  -1   1 2675.13   56.39
   3  -1   1 2680.03   56.29
  -3  -1  -1 2671.03   56.39
   3  -1   1 2782.32   55.99
  -3  -1  -1 2687.13   56.49
   3  -1   1 2781.92   55.99
  -3  -1  -1 2468.75   55.89
   3  -1   1 2750.42   56.39
  -3  -1  -1 2789.12   55.89
   3   1   1 2817.42   55.99
   3   1   1 2737.13   55.79
  -3   1  -1 2659.53   56.29
   3   1   1 2735.83   55.89
  -3   1  -1 2749.72   55.99
   3   1   1 2672.23   55.99
  -3   1  -1 2724.03   55.89
  -3   1  -1 2713.93   56.09
  -3   1  -1 2625.74   55.79
  -3   1  -1 2764.52   55.99
   3   1   1 2847.71   56.09
   3   1   1 2665.53   55.99
   3   1   1 2703.13   56.49
   3   1   1 2714.43   56.29
   3   1   1 2609.64   56.29
  -3   1  -1 2626.24   56.09
   3   1   1 2756.02   55.99
  -3   1  -1 2741.03   55.89
  -3   1  -1 2662.33   55.99
  -3   1  -1 2737.53   56.19
  -3   1  -1 2804.72   56.09
   5  -1   1 1150.18   24.60
   5  -1   1 1163.88   24.50
  -5  -1  -1 1145.19   24.10
   5  -1   1 1149.48   24.30
  -5  -1  -1 1131.69   24.40
  -5  -1  -1 1162.28   24.10
  -5  -1  -1 1125.29   24.40
  -5  -1  -1 1152.68   24.30
   5  -1   1 1127.39   24.40
   5  -1   1 1146.79   24.30
   5  -1   1 1164.78   24.10
  -5  -1  -1 1134.49   24.50
   5  -1   1 1150.58   24.40
  -5  -1  -1 1153.68   24.50
  -5  -1  -1 1146.99   24.50
  -5  -1  -1 1149.98   24.10
   5  -1   1 1139.19   24.20
   5  -1   1 1147.19   24.10
   5   1   1 1163.38   24.40
   5   1   1 1142.79   24.40
  -5   1  -1 1163.48   24.40
  -5   1  -1 1136.49   24.20
   5   1   1 1150.28   24.50
   5   1   1 1149.78   24.20
   5   1   1 1152.28   24.40
  -5   1  -1 1111.69   24.10
   5   1   1 1159.28   24.50
   5   1   1 1137.19   24.10
  -5   1  -1 1156.58   24.50
  -5   1  -1 1133.99   24.30
  -5   1  -1 1170.08   24.60
   5   1   1 1221.28   24.50
  -5   1  -1 1160.98   24.30
  -5   1  -1 1152.98   24.10
  -7  -1  -1  581.64   13.10
   7  -1   1  567.44   13.10
  -7  -1  -1  580.24   12.60
   7  -1   1  576.44   12.90
   7  -1   1  568.14   12.90
   7  -1   1  590.14   13.00
   7  -1   1  589.14   12.90
   7  -1   1  564.04   12.90
  -7  -1  -1  565.14   12.90
  -7  -1  -1  581.74   13.10
  -7  -1  -1  559.14   12.80
  -7  -1  -1  561.04   12.90
   7  -1   1  554.94   12.50
  -7  -1  -1  584.84   12.50
   7  -1   1  584.54   12.70
  -7  -1  -1  570.64   12.90
   7  -1   1  578.24   12.40
  -7   1  -1  560.24   12.80
   7   1   1  568.84   13.00
  -7   1  -1  555.84   12.60
  -7   1  -1  566.94   12.50
   7   1   1  578.64   13.10
   7   1   1  581.64   13.00
  -7   1  -1  569.44   12.80
   7   1   1  579.74   12.80
  -7   1  -1  568.44   12.90
  -7   1  -1  576.24   12.50
  -7   1  -1  576.34   13.10
   7   1   1  561.64   12.50
   7   1   1  567.54   12.50
   7   1   1  570.14   12.90
  -7   1  -1  584.14   13.20
   7   1   1  577.04   13.00
   9  -1   1  529.85   12.00
  -9  -1  -1  530.95   12.90
  -9  -1  -1  528.55   12.60
  -9  -1  -1  543.75   12.60
   9  -1   1  558.44   12.40
  -9  -1  -1  533.85   12.80
   9  -1   1  542.15   12.60
  -9  -1  -1  541.45   12.60
  -9  -1  -1  540.25   12.90
  -9  -1  -1  545.25   12.30
   9  -1   1  578.64   12.90
   9  -1   1  531.95   12.70
   9  -1   1  550.24   13.10
  -9  -1  -1  539.25   12.00
   9  -1   1  553.44   12.60
   9  -1   1  536.35   12.70
   9   1   1  557.54   12.80
   9   1   1  535.95   12.90
  -9   1  -1  552.94   12.60
   9   1   1  537.25   12.70
  -9   1  -1  553.44   13.20
   9   1   1  552.44   12.80
  -9   1  -1  547.85   12.10
   9   1   1  540.95   12.10
   9   1   1  546.95   12.70
  -9   1  -1  528.35   12.90
  -9   1  -1  531.45   12.80
  -9   1  -1  567.44   12.70
   9   1   1  536.55   12.20
  -9   1  -1  529.55   12.60
   9   1   1  540.55   12.90
  -9   1  -1  529.25   12.40
  11  -1   1  255.47    6.90
 -11  -1  -1  254.57    6.70
  11  -1   1  245.88    7.60
  11  -1   1  265.37    7.10
  11  -1   1  250.57    6.40
 -11  -1  -1  264.27    7.30
  11  -1   1  257.27    7.30
 -11  -1  -1  255.77    6.30
 -11  -1  -1  242.08    7.10
 -11  -1  -1  238.68    7.40
  11  -1   1  251.17    7.20
  11  -1   1  267.27    7.40
  11  -1   1  251.37    7.00
 -11  -1  -1  248.48    7.40
 -11  -1  -1  248.98    7.10
 -11  -1  -1  247.98    7.00
  11   1   1  252.17    7.50
  11   1   1  251.47    6.60
  11   1   1  248.98    7.10
  11   1   1  251.07    6.40
  11   1   1  231.68    7.20
  11   1   1  258.57    7.30
 -11   1  -1  247.38    7.40
 -11   1  -1  254.07    6.90
  11   1   1  245.08    7.20
 -11   1  -1  244.68    7.20
 -11   1  -1  259.77    6.40
 -11   1  -1  245.68    7.00
 -11   1  -1  257.77    7.10
  11   1   1  244.78    7.50
 -11   1  -1  241.48    7.60
  13  -1   1   79.79    4.00
 -13  -1  -1   76.29    4.60
 -13  -1  -1   90.99    4.40
  13  -1   1   82.39    4.60
 -13  -1  -1   80.49    4.10
 -13  -1  -1   84.79    4.70
  13  -1   1   86.49    3.50
  13  -1   1   82.89    4.40
  13  -1   1   88.19    4.20
  13  -1   1   87.79    5.00
 -13  -1  -1   80.99    4.20
 -13  -1  -1   78.59    3.30
 -13  -1  -1   83.49    4.20
  13  -1   1   81.79    4.20
 -13  -1  -1   82.29    3.90
  13  -1   1   89.79    4.60
 -13   1  -1   79.09    4.70
 -13   1  -1   82.09    4.90
  13   1   1   82.59    4.60
 -13   1  -1   83.19    4.40
 -13   1  -1   84.19    4.20
  13   1   1   82.39    4.50
  13   1   1   82.89    4.50
 -13   1  -1   74.99    4.40
  13   1   1   79.49    4.60
  13   1   1   86.39    3.50
 -13   1  -1   89.89    3.40
  13   1   1   82.49    3.60
 -13   1  -1   84.19    4.20
  13   1   1   73.79    4.80
  13   1   1   77.99    4.80
  15  -1   1   88.19    5.20
  15  -1   1   86.59    5.10
  15  -1   1   88.49    5.10
 -15  -1  -1   86.69    4.30
  15  -1   1   70.09    5.00
 -15  -1  -1   79.69    4.90
 -15  -1  -1   84.09    4.70
 -15  -1  -1   80.69    4.60
 -15  -1  -1   78.29    5.10
 -15  -1  -1   81.09    5.30
  15  -1   1   81.89    4.60
 -15  -1  -1   82.89    4.70
  15  -1   1   82.19    5.60
  15  -1   1   84.79    4.80
 -15   1  -1   81.29    5.50
 -15   1  -1   82.59    5.30
 -15   1  -1   90.89    4.60
  15   1   1   78.99    5.40
 -15   1  -1   87.69    5.00
 -15   1  -1   84.99    4.70
  15   1   1   75.79    5.00
  15   1   1   87.29    5.20
  15   1   1   84.19    4.80
  15   1   1   79.29    4.90
 -15   1  -1   75.59    4.50
  15   1   1   83.19    5.30
  17  -1   1   90.09    5.90
 -17  -1  -1   91.39    5.30
 -17  -1  -1   95.39    5.70
 -17  -1  -1   97.19    6.20
  17  -1   1   94.89    5.40
  17  -1   1   90.69    5.80
  17  -1   1  101.79    5.80
 -17  -1  -1   92.89    5.00
  17  -1   1   92.89    5.10
  17  -1   1   91.49    6.30
 -17  -1  -1   95.59    5.90
 -17  -1  -1   86.69    5.90
  17   1   1   92.59    5.60
 -17   1  -1   87.29    5.20
 -17   1  -1   92.89    6.00
 -17   1  -1   98.99    5.90
  17   1   1  104.09    5.90
  17   1   1   96.79    5.50
 -17   1  -1  100.09    5.60
  17   1   1   83.49    6.20
 -17   1  -1   97.29    5.70
 -17   1  -1   86.39    6.20
  17   1   1   87.29    6.30
  17   1   1   94.99    6.10
 -19  -1  -1  202.58    8.60
  19  -1   1  184.38    7.60
 -19  -1  -1  202.88    8.20
  19  -1   1  177.28    8.40
 -19  -1  -1  213.98    8.90
 -19  -1  -1  182.28    7.40
  19  -1   1  198.58    8.00
  19  -1   1  187.78    7.80
 -19   1  -1  198.18    8.70
 -19   1  -1  202.38    8.00
  19   1   1  208.08    8.30
  19   1   1  197.78    8.20
  19   1   1  185.38    8.40
  19   1   1  202.08    8.10
 -19   1  -1  194.38    7.60
 -19   1  -1  194.18    8.30
  19   1   1  189.28    7.70
 -19   1  -1  203.68    7.50
  21  -1   1   14.00    4.10
 -21  -1  -1   11.40    4.10
 -21  -1  -1   11.30    4.40
  21  -1   1   11.50    4.70
  21   1   1   16.10    4.60
  21   1   1    3.10    4.00
 -21   1  -1   13.00    4.00
  21   1   1    5.10    6.80
  21   1   1    5.60    4.00
 -21   1  -1    5.00    4.40
 -23  -1  -1   25.80    5.10
  23  -1   1   29.90    4.80
 -23  -1  -1   28.50    5.00
 -23   1  -1   20.70    5.10
  23   1   1   30.20    4.90
 -23   1  -1   34.40    4.90
 -25  -1  -1    5.40    4.80
 -25  -1  -1    8.10    4.70
 -25   1  -1    4.50    4.60
  25   1   1   -4.10    6.60
 -26  -2   1   15.90    5.00
 -26  -2   1    0.20    4.60
 -26   2   1    3.60    5.00
  24  -2  -1   58.89    5.90
 -24  -2   1   58.69    6.10
 -24  -2   1   58.79    5.70
 -24   2   1   49.30    6.10
 -24   2   1   52.19    5.40
  24   2  -1   50.99    5.50
  22  -2  -1   -1.40    4.20
  22  -2  -1    5.70    3.80
 -22  -2   1    6.20    4.10
  22  -2  -1   -0.80    4.50
 -22  -2   1    5.20    4.10
 -22   2   1   -1.40    4.10
  22   2  -1    0.10    3.80
  22   2  -1    5.10    4.40
 -22   2   1   11.30    3.90
  22   2  -1    3.30    3.80
  20  -2  -1   49.00    4.80
 -20  -2   1   44.10    5.00
  20  -2  -1   52.99    4.60
 -20  -2   1   49.50    5.00
  20  -2  -1   50.49    4.70
 -20  -2   1   43.10    4.10
 -20  -2   1   44.50    5.10
  20  -2  -1   36.90    5.10
 -20   2   1   56.99    4.70
 -20   2   1   47.90    5.00
  20   2  -1   48.60    5.10
  20   2  -1   46.20    5.40
  20   2  -1   49.40    4.70
 -20   2   1   47.50    4.30
  20   2  -1   54.99    4.80
 -20   2   1   49.90    4.40
 -20   2   1   50.09    5.20
  20   2  -1   50.19    4.80
 -18  -2   1   76.79    5.50
 -18  -2   1   71.29    5.10
 -18  -2   1   76.29    5.00
  18  -2  -1   54.19    4.60
  18  -2  -1   60.19    4.80
  18  -2  -1   75.49    5.70
 -18  -2   1   65.19    5.00
 -18  -2   1   72.69    5.90
  18  -2  -1   76.99    5.20
  18  -2  -1   78.59    5.40
  18  -2  -1   69.39    5.10
 -18  -2   1   72.59    5.90
  18   2  -1   65.99    5.10
  18   2  -1   71.09    5.90
  18   2  -1   78.19    5.50
  18   2  -1   67.29    5.00
 -18   2   1   69.09    5.00
 -18   2   1   64.89    5.20
 -18   2   1   58.29    5.10
 -18   2   1   77.19    4.90
 -18   2   1   64.09    4.70
 -18   2   1   72.39    5.30
  18   2  -1   77.19    5.30
  18   2  -1   76.09    5.60
  16  -2  -1   25.30    3.60
 -16  -2   1   18.70    3.60
  16  -2  -1   24.60    3.90
 -16  -2   1   28.00    3.10
  16  -2  -1   30.60    3.10
  16  -2  -1   23.20    3.20
  16  -2  -1   25.20    3.70
  16  -2  -1   26.00    3.50
 -16  -2   1   26.80    3.20
 -16  -2   1   28.00    2.80
 -16  -2   1   26.00    3.40
 -16  -2   1   28.60    3.80
  16  -2  -1   26.40    3.40
 -16  -2   1   21.60    3.60
  16   2  -1   20.90    3.60
 -16   2   1   23.80    3.20
 -16   2   1   26.30    3.80
  16   2  -1   24.00    3.80
 -16   2   1   21.50    2.90
  16   2  -1   28.10    3.60
  16   2  -1   26.40    3.50
 -16   2   1   25.00    3.40
 -16   2   1   26.60    3.30
  16   2  -1   25.80    3.70
  16   2  -1   24.30    3.60
 -16   2   1   23.10    3.80
 -14  -2   1   38.60    3.50
 -14  -2   1   39.60    3.10
  14  -2  -1   36.10    3.80
  14  -2  -1   42.30    3.40
 -14  -2   1   41.30    3.60
  14  -2  -1   40.30    3.40
  14  -2  -1   43.40    3.30
 -14  -2   1   40.30    3.40
 -14  -2   1   37.70    3.10
 -14  -2   1   41.90    3.40
  14  -2  -1   41.10    3.50
 -14  -2   1   37.80    3.70
  14  -2  -1   41.40    3.20
  14   2  -1   39.70    3.60
 -14   2   1   36.60    3.60
 -14   2   1   40.60    3.20
 -14   2   1   35.80    3.10
  14   2  -1   37.60    3.30
 -14   2   1   42.30    3.40
  14   2  -1   41.60    3.30
 -14   2   1   39.20    3.20
  14   2  -1   44.00    3.50
 -14   2   1   40.10    3.00
  14   2  -1   35.10    3.30
  14   2  -1   38.60    3.60
 -12  -2   1  104.29    4.60
 -12  -2   1  101.59    4.60
 -12  -2   1   99.59    3.10
 -12  -2   1   97.99    4.20
 -12  -2   1  100.49    3.80
 -12  -2   1   93.49    4.20
  12  -2  -1  102.79    4.70
  12  -2  -1   98.99    5.00
  12  -2  -1  102.09    4.30
 -12  -2   1   98.39    4.20
  12  -2  -1  106.59    4.60
  12  -2  -1  102.19    4.40
 -12  -2   1   94.89    4.80
  12  -2  -1  101.69    4.90
 -12   2   1   99.69    4.10
 -12   2   1   94.49    4.30
  12   2  -1  103.79    4.70
 -12   2   1   99.89    4.30
  12   2  -1   94.19    4.70
  12   2  -1   97.49    4.90
 -12   2   1   93.39    4.90
 -12   2   1   97.79    4.10
  12   2  -1  101.79    4.90
 -12   2   1  104.59    3.40
  12   2  -1  102.29    3.50
 -12   2   1   98.99    4.80
  12   2  -1   96.59    4.40
  12   2  -1   94.29    4.40
  10  -2  -1  294.07    8.00
  10  -2  -1  277.97    7.50
 -10  -2   1  285.97    8.00
 -10  -2   1  284.97    7.40
  10  -2  -1  284.17    8.10
 -10  -2   1  269.57    7.90
  10  -2  -1  297.37    7.80
 -10  -2   1  276.67    7.00
 -10  -2   1  291.97    6.60
 -10  -2   1  272.97    7.80
  10  -2  -1  296.57    7.80
  10  -2  -1  282.17    7.50
 -10  -2   1  279.77    7.80
 -10  -2   1  280.87    7.80
  10   2  -1  286.27    7.60
  10   2  -1  290.67    6.80
 -10   2   1  289.27    7.50
 -10   2   1  267.47    8.00
 -10   2   1  281.37    7.50
  10   2  -1  273.57    8.00
  10   2  -1  293.47    7.60
 -10   2   1  292.27    7.00
 -10   2   1  290.67    6.80
  10   2  -1  287.97    8.00
 -10   2   1  278.67    8.10
 -10   2   1  284.47    7.70
  10   2  -1  281.97    7.90
 -10   2   1  283.87    7.50
  10   2  -1  291.37    8.00
  10   2  -1  291.47    6.80
  -8  -2   1    0.00    1.20
   8  -2  -1    3.60    1.80
  -8  -2   1    1.20    1.80
  -8  -2   1    0.20    1.60
   8  -2  -1    2.80    1.80
   8  -2  -1    1.30    1.20
   8  -2  -1    1.40    1.30
   8  -2  -1   -0.70    1.80
  -8  -2   1    0.20    1.90
   8  -2  -1   -0.40    2.10
  -8  -2   1    1.90    1.10
  -8  -2   1   -0.70    1.90
   8  -2  -1   -0.20    1.60
  -8  -2   1   -1.00    1.90
   8  -2  -1    0.60    2.10
  -8  -2   1    1.00    1.50
  -8   2   1    0.00    1.80
   8   2  -1   -0.50    1.90
   8   2  -1    3.40    1.10
  -8   2   1    0.30    1.70
  -8   2   1    2.90    1.60
   8   2  -1   -1.00    1.90
  -8   2   1   -2.70    1.50
  -8   2   1    1.10    2.10
  -8   2   1    0.70    2.10
   8   2  -1   -0.70    1.10
  -8   2   1    1.50    1.20
   8   2  -1    5.20    2.00
   8   2  -1    5.20    1.70
  -8   2   1    1.90    1.40
   8   2  -1   -0.40    1.90
   8   2  -1    1.10    1.80
  -6  -2   1  341.97    8.00
  -6  -2   1  342.97    7.60
   6  -2  -1  346.87    8.00
   6  -2  -1  343.07    7.70
  -6  -2   1  358.26    8.30
   6  -2  -1  346.47    8.20
   6  -2  -1  350.36    8.30
  -6  -2   1  344.37    8.40
   6  -2  -1  341.17    8.40
   6  -2  -1  348.87    8.00
   6  -2  -1  352.06    8.40
  -6  -2   1  354.76    7.50
   6  -2  -1  353.36    8.40
  -6  -2   1  353.86    8.20
  -6  -2   1  342.57    8.30
  -6  -2   1  345.57    8.30
   6   2  -1  340.87    8.30
   6   2  -1  354.06    8.40
  -6   2   1  349.87    7.80
   6   2  -1  347.37    8.10
   6   2  -1  355.36    8.10
   6   2  -1  349.27    7.70
  -6   2   1  345.17    8.00
   6   2  -1  347.57    7.50
   6   2  -1  342.97    8.30
   6   2  -1  352.06    8.30
  -6   2   1  354.06    8.30
  -6   2   1  345.17    7.90
  -6   2   1  339.27    8.00
  -6   2   1  357.26    8.00
  -6   2   1  343.27    8.20
  -6   2   1  351.86    8.40
  -4  -2   1  744.13   16.10
  -4  -2   1  746.13   15.90
  -4  -2   1  731.93   16.10
  -4  -2   1  759.32   16.00
   4  -2  -1  757.12   15.90
   4  -2  -1  749.13   15.80
  -4  -2   1  724.43   16.10
   4  -2  -1  755.32   16.10
   4  -2  -1  757.72   16.10
  -4  -2   1  784.82   15.50
  -4  -2   1  756.12   15.70
   4  -2  -1  744.13   16.20
   4  -2  -1  749.33   15.80
  -4  -2   1  752.22   16.10
   4  -2  -1  745.33   15.80
  -4   2   1  750.62   15.80
   4   2  -1  734.43   15.90
  -4   2   1  742.93   16.00
   4   2  -1  752.32   15.50
   4   2  -1  750.32   15.80
   4   2  -1  750.62   15.70
   4   2  -1  752.62   16.20
   4   2  -1  742.53   15.50
  -4   2   1  739.03   15.80
  -4   2   1  764.62   16.20
   4   2  -1  735.23   16.10
  -4   2   1  742.53   15.80
   4   2  -1  754.02   16.00
   4   2  -1  763.42   15.90
  -4   2   1  724.93   15.90
  -4   2   1  740.23   15.80
  -4   2   1  663.83   15.70
  -4   2   1  753.92   15.90
  -4   2   1  752.02   16.10
   2  -2  -1    9.80    1.20
   2  -2  -1    6.50    0.80
  -2  -2   1    7.50    1.00
  -2  -2   1    8.30    1.20
   2  -2  -1    9.40    1.10
  -2  -2   1    7.60    1.20
  -2  -2   1    8.70    0.80
   2  -2  -1    7.60    0.80
   2  -2  -1    6.70    1.40
   2  -2  -1    5.60    0.90
  -2  -2   1    5.50    1.00
   2  -2  -1    9.00    1.10
   2  -2  -1    7.80    1.10
  -2  -2   1    8.10    1.00
  -2  -2   1    7.90    1.00
  -2  -2   1    6.10    1.00
  -2  -2   1    7.70    0.80
   2  -2  -1    7.60    0.70
  -2  -2   1    7.50    1.10
  -2  -2   1    7.60    1.00
  -2   2   1    8.30    1.10
  -2   2   1    7.50    1.10
   2   2  -1    6.70    0.70
  -2   2   1    8.00    1.30
   2   2  -1    8.60    0.80
  -2   2   1    5.70    1.10
  -2   2   1    8.90    1.00
   2   2  -1    8.10    1.00
   2   2  -1    5.00    1.10
  -2   2   1    6.30    0.80
   2   2  -1    8.00    0.80
   2   2  -1    7.80    0.90
   2   2  -1    6.90    1.10
   2   2  -1    7.40    0.70
   2   2  -1    6.20    1.20
   2   2  -1    7.90    0.90
  -2   2   1    6.70    0.90
  -2   2   1    7.00    0.70
   2   2  -1    6.50    1.00
  -2   2   1    8.70    1.30
   2   2  -1    7.30    0.70
  -2   2   1    7.40    1.00
   0  -2   1   51.09    1.70
   0  -2   1   48.50    1.60
   0  -2   1   48.60    1.80
   0  -2   1   50.39    1.30
   0  -2  -1   49.90    1.60
   0  -2   1   49.40    1.70
   0  -2  -1   50.19    1.50
   0  -2   1   50.59    1.60
   0  -2  -1   49.40    1.70
   0  -2   1   50.99    1.60
   0  -2   1   56.19    1.50
   0  -2   1   48.00    1.50
   0  -2   1   50.79    1.80
   0  -2  -1   49.30    1.60
   0  -2   1   49.00    1.80
   0  -2  -1   48.30    1.80
   0  -2  -1   48.80    1.80
   0  -2  -1   48.50    1.70
   0  -2   1   48.40    1.50
   0  -2  -1   48.80    1.70
   0   2   1   51.19    1.70
   0   2   1   50.79    1.70
   0   2  -1   46.60    1.70
   0   2  -1   48.20    1.30
   0   2  -1   49.50    1.80
   0   2   1   49.50    1.70
   0   2  -1   47.20    1.60
   0   2  -1   50.39    1.30
   0   2   1   47.90    1.50
   0   2  -1   49.20    1.70
   0   2  -1   52.09    1.70
   0   2   1   49.20    1.70
   0   2   1   51.09    1.60
   0   2  -1   53.29    1.60
   0   2  -1   48.50    1.60
   0   2  -1   49.90    1.70
   0   2  -1   48.80    1.50
   0   2   1   49.50    1.80
   0   2   1   48.20    1.60
   2  -2   1   62.19    2.20
  -2  -2  -1   55.69    2.30
  -2  -2  -1   56.39    1.60
  -2  -2  -1   60.49    2.20
  -2  -2  -1   58.99    2.20
  -2  -2  -1   57.09    2.10
  -2  -2  -1   58.59    2.20
   2  -2   1   58.49    2.10
   2  -2   1   56.89    2.10
  -2  -2  -1   61.89    1.90
   2  -2   1   59.19    2.00
   2  -2   1   62.39    2.20
   2  -2   1   62.59    2.40
  -2  -2  -1   57.09    2.20
  -2  -2  -1   56.89    2.20
   2  -2   1   57.69    2.50
   2  -2   1   60.69    1.80
   2  -2   1   61.89    1.70
   2  -2   1   57.19    2.20
  -2   2  -1   58.59    2.20
  -2   2  -1   62.29    2.30
   2   2   1   59.89    2.10
  -2   2  -1   58.99    1.70
  -2   2  -1   59.09    2.20
  -2   2  -1   56.89    2.10
  -2   2  -1   61.49    2.00
  -2   2  -1   58.89    2.50
  -2   2  -1   55.69    2.20
   2   2   1   59.99    1.90
   2   2   1   57.49    2.10
   2   2   1   58.89    2.10
  -2   2  -1   60.19    1.70
   2   2   1   58.29    2.40
  -2   2  -1   60.59    2.20
   2   2   1   57.79    2.00
   2   2   1   58.39    1.60
   2   2   1   60.69    2.30
  -2   2  -1   58.39    2.30
   2   2   1   59.79    2.40
   2   2   1   53.79    2.00
   2   2   1   59.19    2.30
   4  -2   1 2093.49   43.30
  -4  -2  -1 2067.49   43.50
  -4  -2  -1 2086.09   43.60
   4  -2   1 2076.59   43.40
   4  -2   1 2134.39   43.20
   4  -2   1 2149.39   43.40
  -4  -2  -1 2075.89   43.60
   4  -2   1 2067.09   43.70
   4  -2   1 2119.29   43.40
  -4  -2  -1 2109.39   43.50
  -4  -2  -1 2093.09   43.30
  -4  -2  -1 2050.19   43.60
  -4  -2  -1 1870.01   43.20
   4  -2   1 2080.49   43.30
  -4  -2  -1 2089.29   43.50
   4  -2   1 2081.29   43.50
   4  -2   1 2133.89   43.70
  -4  -2  -1 2083.39   43.30
  -4   2  -1 2120.29   43.60
   4   2   1 2077.59   43.50
  -4   2  -1 2125.19   43.40
   4   2   1 2041.60   43.50
   4   2   1 2091.39   43.40
  -4   2  -1 2135.69   43.40
  -4   2  -1 2104.19   43.40
  -4   2  -1 2090.39   43.60
   4   2   1 2132.49   43.50
  -4   2  -1 2128.39   43.60
   4   2   1 2091.39   43.40
  -4   2  -1 2032.30   43.20
   4   2   1 2064.69   43.60
   4   2   1 2050.69   43.20
  -4   2  -1 2103.89   43.30
   6  -2   1  732.43   15.90
   6  -2   1  724.83   15.80
   6  -2   1  737.93   16.00
  -6  -2  -1  728.83   15.80
  -6  -2  -1  724.13   16.00
  -6  -2  -1  731.33   16.20
   6  -2   1  723.83   15.80
   6  -2   1  728.23   16.20
  -6  -2  -1  741.83   16.20
   6  -2   1  738.93   16.10
  -6  -2  -1  740.03   16.10
   6  -2   1  727.73   15.70
  -6  -2  -1  726.93   16.10
  -6  -2  -1  728.13   16.20
   6  -2   1  742.53   16.30
   6   2   1  749.73   16.10
   6   2   1  733.63   16.10
  -6   2  -1  738.63   16.00
  -6   2  -1  734.23   16.30
  -6   2  -1  735.33   16.10
   6   2   1  721.03   16.10
  -6   2  -1  747.93   16.20
  -6   2  -1  711.63   15.70
   6   2   1  742.23   16.20
  -6   2  -1  728.13   15.90
   6   2   1  727.63   16.20
  -6   2  -1  746.73   15.80
   6   2   1  723.53   15.40
  -6   2  -1  746.73   15.80
   6   2   1  737.53   16.10
   6   2   1  729.13   15.80
  -8  -2  -1   26.70    2.70
  -8  -2  -1   30.30    2.70
  -8  -2  -1   28.30    2.40
   8  -2   1   27.60    2.40
  -8  -2  -1   25.70    2.40
   8  -2   1   28.40    2.40
   8  -2   1   27.10    2.30
   8  -2   1   26.80    2.80
   8  -2   1   27.90    2.00
  -8  -2  -1   30.50    2.60
   8  -2   1   24.60    2.50
   8  -2   1   25.10    2.60
  -8  -2  -1   30.70    2.40
  -8  -2  -1   32.20    2.30
   8  -2   1   24.90    1.80
  -8  -2  -1   26.00    2.60
   8  -2   1   25.90    2.50
  -8   2  -1   29.20    2.50
   8   2   1   26.10    2.50
   8   2   1   27.90    2.50
   8   2   1   29.40    2.50
   8   2   1   23.90    2.00
   8   2   1   28.60    2.20
  -8   2  -1   27.00    2.20
  -8   2  -1   26.80    2.10
  -8   2  -1   27.90    2.40
   8   2   1   27.00    2.60
  -8   2  -1   29.20    2.50
  -8   2  -1   27.50    2.70
   8   2   1   20.90    2.70
   8   2   1   27.60    2.00
  -8   2  -1   30.10    2.00
  -8   2  -1   29.90    2.40
  10  -2   1   90.29    4.40
 -10  -2  -1   91.69    3.90
 -10  -2  -1   95.99    4.20
 -10  -2  -1   98.29    3.70
  10  -2   1   92.89    3.70
 -10  -2  -1   97.99    3.50
  10  -2   1  104.39    4.30
  10  -2   1   89.79    3.60
  10  -2   1   90.29    4.20
 -10  -2  -1   89.69    4.50
  10  -2   1   98.49    4.40
 -10  -2  -1   94.99    4.10
 -10  -2  -1   95.69    4.20
  10  -2   1  104.69    4.90
  10  -2   1   94.49    3.50
 -10  -2  -1   93.89    4.40
 -10   2  -1   95.79    4.80
  10   2   1   85.29    4.50
 -10   2  -1   96.49    4.20
  10   2   1   92.29    4.20
  10   2   1   93.89    3.40
 -10   2  -1   92.19    4.50
  10   2   1   94.59    4.40
 -10   2  -1   94.79    4.10
  10   2   1   92.09    3.30
 -10   2  -1   92.59    4.00
 -10   2  -1  101.59    3.70
  10   2   1   84.69    4.50
 -10   2  -1   94.29    3.70
 -10   2  -1  102.59    3.70
  10   2   1  108.59    4.70
  10   2   1   95.09    4.70
 -12  -2  -1  115.99    4.70
  12  -2   1  118.89    5.00
  12  -2   1  112.99    4.30
 -12  -2  -1  116.69    4.70
  12  -2   1  112.89    5.40
 -12  -2  -1  112.89    5.00
 -12  -2  -1  116.39    5.10
 -12  -2  -1  111.69    3.80
  12  -2   1  113.79    4.90
  12  -2   1  117.69    4.80
 -12  -2  -1  109.69    4.70
  12  -2   1  121.49    5.10
 -12  -2  -1  118.39    4.10
 -12  -2  -1  108.99    5.00
  12  -2   1  120.99    4.30
  12  -2   1  119.69    4.00
  12   2   1  113.49    4.90
  12   2   1  115.79    3.80
 -12   2  -1  113.49    5.10
 -12   2  -1  121.49    4.70
  12   2   1  115.29    4.90
  12   2   1  111.19    4.00
  12   2   1  111.09    4.70
 -12   2  -1  116.19    4.40
 -12   2  -1  109.29    4.60
  12   2   1  112.09    5.10
 -12   2  -1  119.49    3.90
  12   2   1  115.79    5.10
 -12   2  -1  108.69    4.70
  12   2   1  117.89    5.20
 -12   2  -1  111.19    4.60
 -14  -2  -1   -1.40    2.70
  14  -2   1   -2.00    2.20
  14  -2   1    1.60    2.40
 -14  -2  -1    1.50    2.70
  14  -2   1    1.10    2.60
  14  -2   1   -0.70    2.60
  14  -2   1    3.20    2.20
 -14  -2  -1    0.00    2.40
  14  -2   1    0.00    2.80
 -14  -2  -1    1.80    1.60
 -14  -2  -1    1.20    2.70
  14  -2   1   -0.40    2.20
 -14  -2  -1    1.40    2.40
  14  -2   1   -5.10    2.90
 -14  -2  -1   -0.60    1.90
 -14  -2  -1   -1.10    2.70
  14   2   1    2.30    2.80
 -14   2  -1   -0.90    2.70
 -14   2  -1   -0.70    2.40
 -14   2  -1    0.40    2.90
  14   2   1   -2.00    3.20
  14   2   1    1.50    1.90
  14   2   1    1.40    2.50
 -14   2  -1   -3.90    2.30
  14   2   1   -2.90    2.50
  14   2   1   -0.80    2.60
 -14   2  -1   -1.00    2.10
  14   2   1    6.30    3.00
 -14   2  -1   -0.30    2.30
 -14   2  -1    1.80    1.70
  16  -2   1   10.90    3.20
 -16  -2  -1    3.40    2.90
  16  -2   1    4.60    2.60
 -16  -2  -1    5.10    2.80
  16  -2   1    2.60    3.00
 -16  -2  -1    3.10    3.20
 -16  -2  -1    2.80    3.30
  16  -2   1    6.90    2.90
  16  -2   1    5.60    3.70
  16  -2   1    5.10    2.90
 -16  -2  -1    5.00    3.30
  16  -2   1    7.90    3.20
 -16  -2  -1   11.40    3.40
  16   2   1    1.60    3.40
 -16   2  -1   10.30    2.70
 -16   2  -1    5.60    2.80
 -16   2  -1    0.60    3.20
 -16   2  -1    5.20    3.00
  16   2   1   10.00    3.10
  16   2   1    6.40    3.10
  16   2   1    6.30    3.20
  16   2   1    7.20    3.30
  16   2   1    6.30    3.50
 -16   2  -1    6.50    2.90
 -16   2  -1    9.60    3.60
 -18  -2  -1   68.89    5.30
  18  -2   1   85.89    5.80
 -18  -2  -1   78.59    6.00
 -18  -2  -1   81.59    5.90
 -18  -2  -1   71.59    6.00
  18  -2   1   69.19    5.90
 -18  -2  -1   82.49    6.00
  18  -2   1   76.69    5.70
  18  -2   1   81.59    6.20
 -18  -2  -1   87.29    6.40
  18   2   1   77.89    5.80
 -18   2  -1   75.19    5.50
  18   2   1   81.59    6.20
  18   2   1   73.29    6.10
  18   2   1   79.59    5.50
 -18   2  -1   84.99    6.10
  18   2   1   73.69    5.50
  18   2   1   82.29    5.20
 -18   2  -1   75.99    6.30
 -18   2  -1   70.79    5.10
 -18   2  -1   76.59    5.20
 -20  -2  -1   59.09    5.40
  20  -2   1   58.89    5.60
 -20  -2  -1   54.69    4.90
  20  -2   1   55.89    4.80
  20  -2   1   58.89    5.10
 -20  -2  -1   46.70    5.10
 -20  -2  -1   56.69    5.30
 -20   2  -1   44.90    4.30
  20   2   1   46.80    5.30
  20   2   1   48.70    4.90
  20   2   1   57.89    5.40
  20   2   1   67.09    5.30
 -20   2  -1   47.70    4.80
  20   2   1   52.59    5.20
 -20   2  -1   62.69    5.30
 -20   2  -1   56.49    5.00
 -20   2  -1   47.70    5.40
 -22  -2  -1   30.90    4.90
 -22  -2  -1   31.20    4.90
  22  -2   1   28.00    5.00
 -22   2  -1   23.20    4.80
 -22   2  -1   22.90    4.40
  22   2   1   17.00    4.50
 -24  -2  -1   10.70    4.80
  24  -2   1   10.30    4.50
 -24  -2  -1    9.70    4.70
  24   2   1    4.90    4.50
 -24   2  -1    5.70    4.80
 -26  -2  -1   13.00    5.30
 -26   2  -1   12.40    5.40
 -27   3   1   -1.00    5.20
 -25  -3   1   34.30    5.40
 -25  -3   1   37.60    5.70
 -25   3   1   32.00    5.60
  23  -3  -1    4.30    3.90
 -23  -3   1    3.30    4.30
 -23  -3   1    7.60    4.40
  23   3  -1    2.70    4.10
 -23   3   1    4.50    3.80
 -23   3   1    9.30    4.70
  23   3  -1    3.80    5.10
  23   3  -1   -1.80    4.50
  21  -3  -1   54.69    4.90
 -21  -3   1   53.39    5.30
 -21  -3   1   53.79    5.40
  21  -3  -1   51.59    5.00
  21  -3  -1   47.10    5.60
 -21  -3   1   57.29    5.30
 -21  -3   1   53.99    5.10
 -21  -3   1   53.79    4.90
 -21   3   1   57.69    5.40
  21   3  -1   51.49    5.00
  21   3  -1   48.50    5.30
  21   3  -1   54.99    5.20
  21   3  -1   57.69    5.20
 -21   3   1   57.49    4.80
 -21   3   1   58.89    5.20
 -21   3   1   46.70    5.40
  21   3  -1   55.29    5.80
  19  -3  -1  312.57   10.10
 -19  -3   1  313.57   10.60
  19  -3  -1  313.37   10.90
 -19  -3   1  307.27   10.60
 -19  -3   1  326.17   10.60
 -19  -3   1  308.17   10.40
  19  -3  -1  303.37    9.80
 -19  -3   1  315.37   10.50
 -19  -3   1  317.57    9.60
  19  -3  -1  325.37    9.90
  19   3  -1  323.67   10.70
  19   3  -1  330.37   10.50
  19   3  -1  331.27   10.50
  19   3  -1  324.97   10.20
 -19   3   1  327.37    9.90
  19   3  -1  318.07   10.10
  19   3  -1  326.67   10.50
 -19   3   1  310.67   10.60
 -19   3   1  314.47    9.40
 -19   3   1  295.17   10.60
 -19   3   1  318.07    9.80
 -17  -3   1   51.79    4.40
 -17  -3   1   50.59    4.60
  17  -3  -1   58.09    4.50
  17  -3  -1   52.59    4.10
  17  -3  -1   49.90    4.30
 -17  -3   1   56.09    4.40
  17  -3  -1   42.60    4.70
 -17  -3   1   50.79    4.50
  17  -3  -1   55.89    4.90
 -17  -3   1   54.39    4.70
  17  -3  -1   51.39    4.40
  17  -3  -1   60.79    4.80
 -17  -3   1   46.90    3.80
 -17   3   1   55.79    4.70
  17   3  -1   60.49    4.50
 -17   3   1   44.40    4.10
 -17   3   1   48.70    3.70
  17   3  -1   54.79    4.60
  17   3  -1   52.59    4.60
  17   3  -1   50.99    4.70
 -17   3   1   57.29    4.60
  17   3  -1   51.19    4.20
 -17   3   1   49.20    4.60
  17   3  -1   57.19    4.60
 -17   3   1   50.19    4.70
  15  -3  -1    2.40    3.10
 -15  -3   1   -0.60    2.90
  15  -3  -1   -4.20    2.50
 -15  -3   1    1.20    2.40
  15  -3  -1   -2.80    2.60
 -15  -3   1    4.30    3.20
 -15  -3   1   -1.00    2.70
 -15  -3   1   -0.70    2.90
  15  -3  -1    2.30    2.60
  15  -3  -1   -0.50    2.80
 -15  -3   1    0.50    3.00
  15  -3  -1   -1.00    2.70
 -15   3   1    1.40    2.50
 -15   3   1    1.40    2.90
 -15   3   1    3.40    2.80
  15   3  -1    0.20    3.10
  15   3  -1    3.20    2.90
 -15   3   1   -4.80    2.90
  15   3  -1    1.50    2.70
 -15   3   1    4.40    2.40
 -15   3   1    4.30    2.80
  15   3  -1    2.00    2.60
  15   3  -1   -1.40    2.70
  15   3  -1   -2.00    2.90
  13  -3  -1  128.89    5.20
  13  -3  -1  121.59    5.50
  13  -3  -1  124.99    5.20
 -13  -3   1  114.99    5.50
 -13  -3   1  120.29    4.80
 -13  -3   1  110.09    5.20
 -13  -3   1  116.99    5.40
  13  -3  -1  125.29    5.70
  13  -3  -1  126.99    4.90
 -13  -3   1  124.79    3.80
  13  -3  -1  116.09    5.00
 -13  -3   1  128.29    5.70
 -13  -3   1  113.39    5.30
 -13   3   1  122.29    5.50
  13   3  -1  119.69    5.30
 -13   3   1  123.79    5.50
 -13   3   1  123.79    4.90
 -13   3   1  129.39    4.00
 -13   3   1  122.49    4.80
 -13   3   1  121.49    5.10
 -13   3   1  124.49    5.10
 -13   3   1  130.69    5.70
  13   3  -1  125.09    5.30
  13   3  -1  126.39    5.10
  13   3  -1  128.39    5.00
  13   3  -1  122.59    5.50
  13   3  -1  118.29    5.20
 -11  -3   1   43.10    3.70
 -11  -3   1   44.90    3.70
  11  -3  -1   55.19    3.70
  11  -3  -1   54.59    4.20
 -11  -3   1   52.09    2.50
  11  -3  -1   53.19    3.80
 -11  -3   1   47.90    3.90
 -11  -3   1   51.49    3.90
  11  -3  -1   53.89    2.70
  11  -3  -1   53.59    3.40
  11  -3  -1   51.39    4.30
 -11  -3   1   48.20    3.40
 -11  -3   1   47.30    3.70
  11  -3  -1   52.69    3.60
 -11   3   1   48.30    3.20
 -11   3   1   52.39    4.10
  11   3  -1   51.49    3.50
 -11   3   1   49.30    3.20
 -11   3   1   50.19    3.70
 -11   3   1   51.59    2.70
  11   3  -1   50.79    2.20
  11   3  -1   47.40    3.50
  11   3  -1   55.89    3.90
 -11   3   1   44.80    3.30
  11   3  -1   57.59    2.70
  11   3  -1   54.19    3.60
 -11   3   1   50.19    4.00
 -11   3   1   48.50    3.00
  11   3  -1   52.59    3.80
  11   3  -1   54.09    3.80
  -9  -3   1  160.68    5.10
  -9  -3   1  164.48    5.90
  -9  -3   1  162.18    5.60
   9  -3  -1  163.88    5.40
  -9  -3   1  160.08    5.40
   9  -3  -1  174.38    5.10
   9  -3  -1  168.58    5.40
   9  -3  -1  167.58    5.60
  -9  -3   1  168.98    4.40
  -9  -3   1  162.88    5.70
   9  -3  -1  163.58    4.60
  -9  -3   1  164.68    5.50
   9  -3  -1  161.98    5.20
   9  -3  -1  171.78    5.80
   9  -3  -1  167.58    4.50
  -9   3   1  169.38    4.70
  -9   3   1  172.28    5.50
  -9   3   1  158.88    4.90
   9   3  -1  161.68    5.30
   9   3  -1  164.18    5.30
   9   3  -1  161.98    5.60
  -9   3   1  163.98    5.70
  -9   3   1  172.38    5.00
  -9   3   1  164.98    4.90
   9   3  -1  163.98    4.00
  -9   3   1  169.78    5.80
   9   3  -1  169.18    5.20
   9   3  -1  161.88    5.60
  -9   3   1  170.28    5.00
   9   3  -1  155.88    5.60
   9   3  -1  161.18    4.60
  -7  -3   1    3.90    1.90
   7  -3  -1    2.40    1.30
  -7  -3   1    1.70    0.60
   7  -3  -1    1.50    2.00
   7  -3  -1    0.80    1.10
  -7  -3   1    1.10    1.60
  -7  -3   1   -2.40    1.70
   7  -3  -1    0.00    1.40
  -7  -3   1    2.60    1.20
  -7  -3   1    2.70    1.60
   7  -3  -1    3.50    2.00
   7  -3  -1    2.00    1.70
   7  -3  -1    2.50    1.50
   7  -3  -1    1.00    1.70
  -7  -3   1    0.30    1.80
  -7  -3   1    1.20    1.90
  -7   3   1    1.50    1.60
   7   3  -1    1.40    0.60
   7   3  -1    1.50    1.90
   7   3  -1    0.90    1.60
   7   3  -1    0.10    1.60
  -7   3   1    2.20    1.50
  -7   3   1   -1.60    1.80
  -7   3   1    3.10    1.30
   7   3  -1   -2.60    1.70
  -7   3   1    2.10    1.50
   7   3  -1    0.60    1.90
  -7   3   1    0.70    1.40
  -7   3   1    1.80    1.90
   7   3  -1    1.90    1.20
  -7   3   1    0.40    1.40
   7   3  -1   -0.20    1.60
  -5  -3   1 1177.48   24.80
   5  -3  -1 1183.28   24.80
   5  -3  -1 1196.08   24.80
  -5  -3   1 1175.88   25.00
  -5  -3   1 1186.28   25.00
   5  -3  -1 1182.38   25.00
  -5  -3   1 1171.58   25.30
   5  -3  -1 1181.98   25.20
  -5  -3   1 1194.08   25.20
  -5  -3   1 1179.98   25.30
  -5  -3   1 1214.08   25.40
   5  -3  -1 1200.68   25.20
   5  -3  -1 1175.68   25.50
   5  -3  -1 1153.98   24.90
   5   3  -1 1175.08   25.20
   5   3  -1 1174.98   24.40
   5   3  -1 1184.88   25.10
  -5   3   1 1166.78   25.30
  -5   3   1 1169.18   24.80
   5   3  -1 1157.18   24.90
  -5   3   1 1178.38   25.20
  -5   3   1 1232.58   25.30
  -5   3   1 1177.58   24.90
   5   3  -1 1205.78   25.30
  -5   3   1 1198.28   25.10
   5   3  -1 1193.58   24.40
  -5   3   1 1164.48   25.00
   5   3  -1 1181.28   24.90
   5   3  -1 1178.78   24.90
   3  -3  -1  378.56    8.30
   3  -3  -1  377.86    8.00
   3  -3  -1  376.46    8.40
   3  -3  -1  388.26    8.90
   3  -3  -1  371.56    8.50
  -3  -3   1  379.46    8.40
  -3  -3   1  361.06    8.60
  -3  -3   1  379.86    8.40
   3  -3  -1  369.36    8.10
  -3  -3   1  379.76    8.10
  -3  -3   1  379.36    8.70
  -3  -3   1  370.86    8.40
   3  -3  -1  389.66    8.50
  -3  -3   1  377.96    8.20
   3  -3  -1  379.86    8.30
  -3  -3   1  385.16    8.40
  -3  -3   1  362.16    8.60
   3  -3  -1  382.46    8.70
  -3   3   1  380.86    8.30
   3   3  -1  381.66    8.50
  -3   3   1  378.66    8.40
   3   3  -1  378.56    8.30
   3   3  -1  367.36    8.20
  -3   3   1  372.66    8.30
  -3   3   1  381.26    8.60
   3   3  -1  369.56    8.50
  -3   3   1  371.66    8.40
  -3   3   1  378.96    8.60
   3   3  -1  372.76    8.20
   3   3  -1  378.36    8.20
   3   3  -1  372.96    8.10
  -3   3   1  379.36    8.10
   3   3  -1  376.36    8.70
  -3   3   1  388.26    8.60
   1  -3  -1  298.37    6.50
   1  -3  -1  289.67    6.50
  -1  -3   1  291.87    6.60
   1  -3  -1  286.27    6.80
   1  -3  -1  303.57    6.30
  -1  -3   1  285.97    6.30
   1  -3  -1  293.77    6.70
  -1  -3   1  290.17    6.60
  -1  -3   1  285.47    6.70
   1  -3  -1  289.67    6.70
  -1  -3   1  292.67    6.20
  -1  -3   1  292.37    6.60
  -1  -3   1  290.27    6.60
  -1  -3   1  290.27    6.50
  -1  -3   1  283.17    6.70
   1  -3  -1  294.97    6.80
  -1  -3   1  295.37    6.60
   1  -3  -1  294.97    6.60
  -1  -3   1  285.37    6.60
   1  -3  -1  281.97    6.20
  -1   3   1  293.37    6.50
   1   3  -1  285.17    6.70
  -1   3   1  287.57    6.30
   1   3  -1  300.47    6.30
   1   3  -1  299.87    7.00
   1   3  -1  280.47    6.50
  -1   3   1  286.77    6.20
  -1   3   1  294.17    6.70
  -1   3   1  287.97    6.50
   1   3  -1  290.17    6.40
  -1   3   1  291.87    6.60
  -1   3   1  281.77    6.70
  -1   3   1  275.57    6.80
  -1   3   1  289.47    6.80
   1   3  -1  289.87    6.50
  -1   3   1  302.47    6.50
   1   3  -1  289.97    6.40
   1   3  -1  289.27    6.60
   1   3  -1  284.97    6.30
  -1   3   1  287.47    6.50
  -1  -3  -1   74.59    2.40
  -1  -3  -1   71.59    2.40
  -1  -3  -1   74.79    2.60
  -1  -3  -1   74.49    2.70
   1  -3   1   69.89    2.50
   1  -3   1   73.79    2.70
  -1  -3  -1   70.69    2.70
  -1  -3  -1   73.09    2.50
   1  -3   1   69.79    2.50
   1  -3   1   71.09    2.60
   1  -3   1   76.79    2.50
   1  -3   1   72.59    2.90
   1  -3   1   71.79    2.50
  -1  -3  -1   72.69    2.50
   1  -3   1   72.79    2.30
  -1  -3  -1   68.69    2.20
   1  -3   1   69.39    2.40
  -1   3  -1   67.69    2.30
   1   3   1   73.39    2.60
  -1   3  -1   68.99    2.60
  -1   3  -1   74.09    2.50
   1   3   1   74.99    2.60
  -1   3  -1   71.19    2.70
  -1   3  -1   71.09    2.30
   1   3   1   75.19    2.70
   1   3   1   75.89    2.50
  -1   3  -1   71.39    2.20
   1   3   1   74.59    2.50
   1   3   1   76.29    2.30
   1   3   1   72.29    2.40
   1   3   1   70.39    2.80
  -3  -3  -1  542.15   11.10
  -3  -3  -1  516.65   11.60
  -3  -3  -1  519.85   11.70
   3  -3   1  534.15   11.30
  -3  -3  -1  526.45   11.30
   3  -3   1  528.25   11.60
   3  -3   1  533.85   11.70
   3  -3   1  523.65   11.20
  -3  -3  -1  524.25   11.60
   3  -3   1  529.25   11.60
   3  -3   1  514.65   11.60
   3  -3   1  529.35   11.60
   3  -3   1  527.55   12.00
  -3  -3  -1  535.25   11.60
  -3  -3  -1  537.65   11.70
   3  -3   1  534.55   11.50
  -3  -3  -1  510.25   12.00
   3   3   1  537.05   11.60
   3   3   1  529.65   11.70
   3   3   1  525.45   11.30
  -3   3  -1  531.05   11.60
   3   3   1  523.75   11.50
  -3   3  -1  523.55   11.10
  -3   3  -1  532.05   11.70
  -3   3  -1  538.85   11.60
  -3   3  -1  523.35   11.80
   3   3   1  535.65   11.70
   3   3   1  529.45   11.10
  -3   3  -1  537.95   11.70
   3   3   1  516.95   11.80
  -3   3  -1  528.35   11.30
  -5  -3  -1  496.45   11.50
   5  -3   1  517.95   11.60
   5  -3   1  499.75   11.10
   5  -3   1  505.95   11.40
  -5  -3  -1  512.15   11.40
  -5  -3  -1  514.05   11.30
   5  -3   1  499.15   11.70
  -5  -3  -1  504.45   11.50
  -5  -3  -1  506.65   11.50
   5  -3   1  491.95   11.20
   5  -3   1  497.35   11.00
   5  -3   1  500.65   11.30
  -5  -3  -1  495.55   11.50
   5  -3   1  511.35   11.30
  -5  -3  -1  500.55   11.20
  -5   3  -1  513.05   11.30
  -5   3  -1  507.65   11.00
  -5   3  -1  518.05   11.50
   5   3   1  506.05   11.50
   5   3   1  500.25   11.20
   5   3   1  506.45   11.30
  -5   3  -1  508.15   11.50
  -5   3  -1  513.65   11.30
   5   3   1  512.75   11.40
  -5   3  -1  494.45   10.90
  -5   3  -1  515.25   11.60
   5   3   1  504.75   11.60
   5   3   1  514.15   11.20
  -5   3  -1  510.35   11.40
   7  -3   1 1462.45   30.70
  -7  -3  -1 1421.36   30.90
   7  -3   1 1447.56   30.50
   7  -3   1 1444.06   30.70
  -7  -3  -1 1461.35   30.40
   7  -3   1 1416.96   31.00
  -7  -3  -1 1465.65   30.90
   7  -3   1 1441.76   30.40
   7  -3   1 1437.06   30.50
  -7  -3  -1 1465.15   30.90
  -7  -3  -1 1462.35   30.80
   7  -3   1 1459.95   31.10
  -7  -3  -1 1382.96   30.90
  -7  -3  -1 1251.97   29.80
  -7  -3  -1 1434.06   30.60
   7  -3   1 1441.46   30.40
   7   3   1 1419.36   29.80
   7   3   1 1472.65   31.00
  -7   3  -1 1452.55   30.50
   7   3   1 1457.25   30.80
  -7   3  -1 1467.45   31.00
   7   3   1 1461.55   30.40
  -7   3  -1 1453.25   30.50
  -7   3  -1 1398.66   30.90
  -7   3  -1 1432.36   30.60
  -7   3  -1 1439.56   30.50
  -7   3  -1 1413.86   30.30
   7   3   1 1427.66   30.90
   7   3   1 1452.35   30.70
   7   3   1 1490.25   31.00
   7   3   1 1500.25   30.70
  -7   3  -1 1469.95   30.80
   9  -3   1   96.19    4.50
  -9  -3  -1   88.09    4.20
   9  -3   1   95.19    4.20
  -9  -3  -1   82.49    4.30
   9  -3   1   96.09    3.70
   9  -3   1   94.39    3.60
   9  -3   1   87.99    3.50
  -9  -3  -1   86.49    4.40
   9  -3   1   87.99    4.00
  -9  -3  -1   88.49    4.50
   9  -3   1   86.79    4.40
   9  -3   1   94.09    4.70
   9  -3   1   91.49    4.10
  -9  -3  -1   92.59    4.10
  -9  -3  -1   95.29    4.10
  -9  -3  -1   95.69    3.40
  -9   3  -1   90.09    4.00
   9   3   1   92.59    4.60
   9   3   1   88.29    4.20
   9   3   1   92.29    4.50
   9   3   1   90.09    3.40
  -9   3  -1   95.49    3.80
   9   3   1   88.49    4.30
   9   3   1   89.59    4.70
  -9   3  -1   89.99    3.60
  -9   3  -1   97.39    4.00
  -9   3  -1   92.79    4.40
  -9   3  -1   89.39    4.30
   9   3   1   96.09    4.20
  -9   3  -1   98.29    3.80
   9   3   1   87.89    2.70
  -9   3  -1   86.59    3.70
 -11  -3  -1   68.69    3.90
  11  -3   1   72.59    3.70
  11  -3   1   69.89    3.70
 -11  -3  -1   72.49    3.20
 -11  -3  -1   62.09    4.00
  11  -3   1   76.49    3.30
 -11  -3  -1   66.79    4.20
  11  -3   1   66.29    3.90
  11  -3   1   71.89    4.10
  11  -3   1   72.39    3.20
 -11  -3  -1   73.99    3.90
 -11  -3  -1   73.09    4.00
  11  -3   1   65.69    4.50
 -11  -3  -1   68.89    3.60
  11  -3   1   76.59    4.50
 -11   3  -1   69.99    3.30
  11   3   1   71.69    4.40
 -11   3  -1   75.09    4.60
 -11   3  -1   69.29    4.30
  11   3   1   74.49    4.60
  11   3   1   72.59    3.40
  11   3   1   66.59    4.00
 -11   3  -1   72.29    3.40
 -11   3  -1   73.19    4.10
  11   3   1   71.89    4.50
 -11   3  -1   67.09    4.20
  11   3   1   71.39    4.00
 -11   3  -1   72.39    3.40
  11   3   1   69.69    3.50
 -11   3  -1   74.49    3.60
 -13  -3  -1  125.79    4.30
  13  -3   1  131.09    4.70
 -13  -3  -1  130.39    5.30
 -13  -3  -1  126.39    5.50
  13  -3   1  134.49    5.40
  13  -3   1  136.29    4.40
  13  -3   1  126.39    5.40
 -13  -3  -1  132.89    5.20
  13  -3   1  129.69    5.70
  13  -3   1  125.69    5.30
  13  -3   1  133.69    6.00
 -13  -3  -1  131.89    5.60
 -13  -3  -1  129.99    5.60
 -13  -3  -1  126.89    5.30
  13  -3   1  141.09    5.20
 -13   3  -1  125.49    5.00
  13   3   1  133.79    5.80
 -13   3  -1  126.59    5.10
 -13   3  -1  136.19    4.70
 -13   3  -1  132.29    4.50
 -13   3  -1  134.19    4.80
  13   3   1  133.19    4.60
  13   3   1  125.89    5.40
  13   3   1  129.99    5.50
 -13   3  -1  125.39    5.30
 -13   3  -1  125.29    5.80
 -13   3  -1  117.89    5.50
  13   3   1  133.59    5.40
  13   3   1  129.49    5.30
  13   3   1  125.09    5.80
  15  -3   1   17.70    3.80
  15  -3   1   19.60    3.30
 -15  -3  -1   18.70    3.10
 -15  -3  -1   19.30    3.40
 -15  -3  -1   17.90    3.40
  15  -3   1   22.80    3.40
 -15  -3  -1   15.70    3.10
 -15  -3  -1   15.10    3.40
  15  -3   1   15.90    2.70
  15  -3   1   15.50    3.00
 -15  -3  -1   15.30    3.40
  15  -3   1   15.70    3.00
  15   3   1   21.90    3.50
 -15   3  -1   16.40    2.80
  15   3   1   19.60    3.50
 -15   3  -1   20.50    3.00
  15   3   1   11.40    3.20
 -15   3  -1   21.10    3.50
 -15   3  -1   16.10    2.90
 -15   3  -1   20.40    2.70
  15   3   1   17.10    3.40
  15   3   1   20.00    3.30
  15   3   1   17.20    3.60
 -15   3  -1   11.80    3.10
 -17  -3  -1    4.30    3.50
 -17  -3  -1    0.70    3.00
  17  -3   1    4.40    3.20
 -17  -3  -1   -3.50    3.30
  17  -3   1   -1.50    3.20
  17  -3   1   -0.10    3.80
 -17  -3  -1    6.90    3.10
  17  -3   1    4.50    3.80
  17  -3   1    4.60    3.10
 -17  -3  -1    2.40    3.00
 -17  -3  -1    4.60    3.50
  17   3   1    2.20    3.30
 -17   3  -1    4.10    3.10
 -17   3  -1    4.60    3.10
  17   3   1    1.20    3.50
 -17   3  -1    4.00    3.50
  17   3   1    3.50    2.70
  17   3   1    4.10    3.10
 -17   3  -1    1.20    2.80
 -17   3  -1   -0.40    2.80
  17   3   1   -2.90    3.70
  17   3   1    4.90    3.40
 -19  -3  -1   16.40    4.10
 -19  -3  -1    9.30    3.40
  19  -3   1    1.50    4.00
 -19  -3  -1    5.50    3.90
 -19  -3  -1    7.20    3.50
  19  -3   1    5.30    3.70
  19  -3   1    8.70    3.70
  19  -3   1   10.90    5.90
 -19  -3  -1    7.30    3.90
  19   3   1    8.50    3.90
  19   3   1    9.20    3.70
 -19   3  -1    8.90    3.40
 -19   3  -1   14.00    3.60
 -19   3  -1   16.20    4.20
 -19   3  -1   11.30    3.50
 -19   3  -1    4.50    3.90
  19   3   1    7.10    3.60
  19   3   1    3.70    3.90
  19   3   1    9.20    4.10
  21  -3   1    4.90    3.90
 -21  -3  -1    6.80    4.00
 -21  -3  -1    6.50    4.10
  21  -3   1   -0.80    4.30
 -21   3  -1    3.50    4.30
 -21   3  -1    4.20    3.60
  21   3   1    4.50    3.80
  21   3   1    0.20    3.80
  21   3   1    2.60    4.30
  21   3   1    5.00    4.00
 -21   3  -1    2.90    3.50
 -23  -3  -1   -0.50    4.30
  23  -3   1    3.90    4.00
 -23  -3  -1    4.50    4.50
 -23   3  -1    2.40    4.60
  23   3   1   -1.20    4.20
 -25  -3  -1    1.20    4.60
 -25  -3  -1    5.40    4.70
  25   3   1   -9.80    4.80
 -25   3  -1    0.30    4.90
 -26  -4   1   39.10    5.90
 -26   4   1   38.40    6.00
 -24  -4   1   -0.10    4.50
 -24  -4   1    3.80    4.20
 -24   4   1    2.60    4.50
  24   4  -1   -3.90    4.10
 -22  -4   1   56.49    5.60
  22  -4  -1   56.99    6.10
  22  -4  -1   61.69    5.60
 -22  -4   1   66.39    5.70
 -22  -4   1   66.99    5.80
  22   4  -1   64.39    5.50
 -22   4   1   70.49    5.80
 -22   4   1   59.89    6.00
 -22   4   1   62.39    5.20
  22   4  -1   72.69    5.90
  22   4  -1   73.69    5.90
  20  -4  -1  159.48    7.00
 -20  -4   1  142.59    7.90
  20  -4  -1  142.59    7.90
  20  -4  -1  147.39    8.10
 -20  -4   1  147.09    7.60
 -20  -4   1  140.99    7.50
 -20  -4   1  148.09    7.80
 -20  -4   1  143.59    6.70
 -20   4   1  145.39    7.10
 -20   4   1  149.49    7.80
 -20   4   1  160.68    8.00
  20   4  -1  146.69    8.30
  20   4  -1  151.98    7.20
  20   4  -1  155.28    7.30
 -20   4   1  154.38    7.00
 -20   4   1  154.18    6.80
  20   4  -1  140.39    7.40
  20   4  -1  153.08    8.00
  20   4  -1  149.59    9.40
  18  -4  -1    0.10    3.10
 -18  -4   1    6.70    3.80
 -18  -4   1   -3.80    3.50
  18  -4  -1   -4.40    3.80
 -18  -4   1   -2.70    3.50
  18  -4  -1   -1.40    3.30
  18  -4  -1    0.90    3.80
  18  -4  -1    1.70    3.20
 -18  -4   1   -2.30    3.20
 -18  -4   1    2.40    3.00
 -18  -4   1    2.30    3.40
  18   4  -1   -0.90    3.70
  18   4  -1   -3.60    3.30
 -18   4   1    1.70    3.40
 -18   4   1    4.40    3.70
 -18   4   1    3.30    3.70
 -18   4   1   -0.10    2.70
  18   4  -1    5.90    3.40
 -18   4   1   -6.50    3.10
  18   4  -1   -1.90    3.40
  18   4  -1    3.20    3.50
  18   4  -1    5.60    3.40
 -16  -4   1  188.88    6.90
 -16  -4   1  199.58    7.50
 -16  -4   1  195.68    7.40
 -16  -4   1  209.98    8.00
  16  -4  -1  207.28    7.70
  16  -4  -1  194.38    7.90
  16  -4  -1  202.48    7.00
 -16  -4   1  188.48    7.50
 -16  -4   1  192.88    7.70
  16  -4  -1  204.48    7.20
  16  -4  -1  192.48    7.70
  16   4  -1  193.78    7.70
 -16   4   1  206.38    7.00
  16   4  -1  193.88    7.50
 -16   4   1  204.18    7.80
 -16   4   1  199.18    7.90
  16   4  -1  194.98    7.40
 -16   4   1  191.88    6.70
  16   4  -1  208.58    7.50
 -16   4   1  201.98    7.30
  16   4  -1  192.18    7.10
  16   4  -1  202.58    7.30
 -16   4   1  200.48    7.10
 -14  -4   1  421.76   11.20
  14  -4  -1  393.66   10.20
 -14  -4   1  404.56   11.00
  14  -4  -1  394.66   11.10
  14  -4  -1  418.16   10.90
 -14  -4   1  394.86   11.10
 -14  -4   1  397.86   10.30
  14  -4  -1  402.16   11.00
  14  -4  -1  410.56   10.40
  14  -4  -1  389.26    9.50
 -14  -4   1  399.66   10.80
  14  -4  -1  404.56   11.10
 -14  -4   1  384.36   10.60
  14   4  -1  394.16   11.00
  14   4  -1  399.06   10.80
 -14   4   1  388.26    9.90
 -14   4   1  382.66   10.60
 -14   4   1  392.56    9.50
  14   4  -1  390.26   10.50
 -14   4   1  411.06   10.40
  14   4  -1  398.96   10.60
 -14   4   1  404.86   10.20
 -14   4   1  408.46   10.20
 -14   4   1  384.56   11.00
  14   4  -1  407.06   10.70
 -14   4   1  395.66   11.10
  14   4  -1  382.26   11.00
  12  -4  -1   35.90    3.20
 -12  -4   1   34.20    3.30
  12  -4  -1   38.90    3.40
  12  -4  -1   40.20    3.20
  12  -4  -1   42.30    3.00
 -12  -4   1   32.00    3.20
  12  -4  -1   44.80    3.40
  12  -4  -1   34.10    3.50
 -12  -4   1   39.80    3.50
 -12  -4   1   35.40    2.50
  12  -4  -1   36.50    2.70
 -12  -4   1   39.40    2.90
 -12  -4   1   42.00    3.40
 -12  -4   1   37.20    3.40
 -12   4   1   36.60    3.20
 -12   4   1   40.80    3.00
 -12   4   1   43.20    3.30
  12   4  -1   42.20    3.50
  12   4  -1   45.90    3.70
 -12   4   1   44.10    3.30
 -12   4   1   44.30    3.20
 -12   4   1   32.60    3.40
  12   4  -1   34.70    3.20
  12   4  -1   41.30    3.10
 -12   4   1   40.00    2.80
  12   4  -1   44.50    3.50
  12   4  -1   42.20    2.70
  12   4  -1   41.10    3.40
 -12   4   1   42.60    2.80
 -10  -4   1   40.00    2.80
  10  -4  -1   37.90    2.40
 -10  -4   1   33.00    3.20
 -10  -4   1   36.20    3.20
  10  -4  -1   38.50    3.00
 -10  -4   1   36.30    2.50
 -10  -4   1   36.40    3.10
  10  -4  -1   34.60    3.30
  10  -4  -1   35.30    3.00
  10  -4  -1   35.40    2.70
  10  -4  -1   37.70    3.50
  10  -4  -1   38.50    3.10
 -10  -4   1   30.00    3.10
 -10  -4   1   32.10    3.10
  10  -4  -1   36.20    2.60
 -10   4   1   38.50    3.20
  10   4  -1   37.30    2.80
 -10   4   1   40.40    2.70
 -10   4   1   33.70    2.60
  10   4  -1   37.60    3.20
  10   4  -1   34.30    3.20
 -10   4   1   40.20    2.70
 -10   4   1   37.30    3.20
 -10   4   1   38.80    3.10
  10   4  -1   38.00    3.00
  10   4  -1   37.60    3.10
  10   4  -1   34.70    2.30
 -10   4   1   38.60    2.80
  10   4  -1   34.90    3.20
 -10   4   1   33.10    2.70
   8  -4  -1  771.02   17.90
  -8  -4   1  759.02   17.70
  -8  -4   1  777.22   17.70
  -8  -4   1  763.32   17.60
   8  -4  -1  791.92   17.50
  -8  -4   1  786.92   16.90
  -8  -4   1  784.52   17.30
   8  -4  -1  777.12   17.00
   8  -4  -1  782.52   17.20
   8  -4  -1  787.22   17.00
   8  -4  -1  776.72   17.60
  -8  -4   1  757.32   17.70
  -8  -4   1  805.32   17.40
   8  -4  -1  797.82   17.60
   8  -4  -1  787.42   16.90
   8   4  -1  781.12   17.80
   8   4  -1  786.42   17.20
  -8   4   1  772.32   17.10
  -8   4   1  780.12   17.60
   8   4  -1  786.62   17.70
   8   4  -1  791.22   17.50
  -8   4   1  773.82   17.20
  -8   4   1  794.02   17.00
   8   4  -1  762.42   17.60
  -8   4   1  788.72   17.60
   8   4  -1  803.22   17.30
  -8   4   1  801.72   17.30
  -8   4   1  744.13   16.90
  -8   4   1  778.32   17.80
   8   4  -1  771.12   16.90
   6  -4  -1   91.09    3.70
   6  -4  -1   90.99    2.90
  -6  -4   1   88.89    3.30
  -6  -4   1   96.49    3.20
   6  -4  -1   90.99    3.20
   6  -4  -1   90.09    3.00
   6  -4  -1   90.49    3.60
   6  -4  -1   91.19    3.20
  -6  -4   1   93.79    3.80
   6  -4  -1   85.79    4.00
  -6  -4   1   89.99    3.60
  -6  -4   1   88.19    3.70
  -6  -4   1   91.79    3.80
  -6  -4   1   95.69    3.40
   6   4  -1   95.99    3.20
  -6   4   1   98.39    3.40
  -6   4   1   98.09    3.70
   6   4  -1   86.79    3.20
   6   4  -1   84.29    3.80
   6   4  -1   87.89    3.70
  -6   4   1   94.99    3.90
   6   4  -1   90.79    3.00
   6   4  -1   91.79    3.20
  -6   4   1   91.29    3.40
  -6   4   1   93.29    3.20
  -6   4   1   92.59    3.30
  -6   4   1   90.29    2.90
  -4  -4   1  751.32   16.50
  -4  -4   1  746.23   16.00
  -4  -4   1  740.03   16.50
   4  -4  -1  739.83   16.20
   4  -4  -1  751.32   15.70
  -4  -4   1  738.83   16.50
   4  -4  -1  751.42   16.40
   4  -4  -1  756.62   16.10
   4  -4  -1  763.82   16.10
  -4  -4   1  751.42   15.80
  -4  -4   1  763.32   16.30
   4  -4  -1  751.52   16.70
   4  -4  -1  743.73   15.70
  -4  -4   1  737.63   16.20
   4  -4  -1  753.22   16.30
  -4  -4   1  743.03   16.10
  -4  -4   1  748.83   16.20
   4   4  -1  741.93   16.10
   4   4  -1  738.83   15.70
  -4   4   1  761.72   16.20
  -4   4   1  741.03   16.40
  -4   4   1  754.12   16.50
   4   4  -1  728.03   15.90
   4   4  -1  744.63   16.00
  -4   4   1  745.53   15.70
  -4   4   1  746.93   16.10
  -4   4   1  756.22   16.20
   4   4  -1  757.42   16.30
  -4   4   1  772.32   16.10
   4   4  -1  753.12   16.30
  -4   4   1  750.82   16.30
   4   4  -1  768.72   16.50
  -2  -4   1  211.48    4.70
   2  -4  -1  209.88    5.70
  -2  -4   1  201.38    5.40
   2  -4  -1  214.48    5.00
  -2  -4   1  209.38    5.00
  -2  -4   1  208.88    5.30
  -2  -4   1  207.58    5.50
   2  -4  -1  213.88    5.40
  -2  -4   1  215.08    5.30
  -2  -4   1  205.68    5.10
   2  -4  -1  208.98    4.60
   2  -4  -1  209.18    5.10
  -2  -4   1  206.18    5.20
   2  -4  -1  212.38    5.20
  -2  -4   1  212.58    5.40
   2  -4  -1  217.58    5.50
   2  -4  -1  216.08    5.20
  -2   4   1  213.18    5.20
   2   4  -1  209.68    4.90
  -2   4   1  212.78    5.30
  -2   4   1  212.58    5.40
   2   4  -1  207.18    4.70
  -2   4   1  211.28    4.60
  -2   4   1  209.68    5.10
   2   4  -1  206.08    5.50
   2   4  -1  201.48    5.40
  -2   4   1  215.28    5.40
   2   4  -1  208.28    5.10
  -2   4   1  219.68    5.40
   2   4  -1  206.28    5.10
   2   4  -1  215.18    5.20
   2   4  -1  206.98    4.70
   2   4  -1  214.58    5.30
  -2   4   1  213.88    5.40
   0  -4   1    0.70    0.70
   0  -4   1    1.10    0.90
   0  -4   1    0.40    1.30
   0  -4  -1    1.10    1.40
   0  -4   1    3.30    1.10
   0  -4  -1    1.70    1.60
   0  -4  -1    0.10    1.30
   0  -4   1    2.40    1.50
   0  -4  -1    1.50    0.50
   0  -4   1    2.20    1.60
   0  -4  -1   -0.60    1.30
   0  -4  -1    1.00    1.00
   0  -4   1    2.40    1.10
   0  -4  -1   -0.90    1.40
   0  -4  -1    2.80    1.60
   0  -4   1    1.70    1.60
   0  -4   1    0.90    1.10
   0  -4  -1   -2.80    1.50
   0   4   1    2.10    1.10
   0   4   1    4.70    1.50
   0   4   1   -1.10    1.30
   0   4  -1   -0.70    1.40
   0   4  -1    0.70    1.00
   0   4   1    2.20    1.40
   0   4  -1   -0.60    1.40
   0   4  -1    1.40    0.80
   0   4   1    1.40    1.10
   0   4  -1    1.30    1.20
   0   4   1   -0.20    1.60
   0   4   1    0.40    1.60
   0   4   1    1.00    0.50
   0   4  -1    0.40    0.80
   0   4  -1    0.60    1.40
   0   4  -1    0.60    1.60
   0   4  -1    1.40    1.30
   0   4   1    0.00    1.30
  -2  -4  -1 1048.70   22.90
   2  -4   1 1091.69   22.70
  -2  -4  -1 1067.19   22.50
  -2  -4  -1 1057.69   22.10
  -2  -4  -1 1084.59   22.80
  -2  -4  -1 1096.19   22.60
   2  -4   1 1072.69   23.00
   2  -4   1 1053.89   22.70
  -2  -4  -1 1055.79   22.80
  -2  -4  -1 1054.99   22.70
   2  -4   1 1070.69   22.70
  -2  -4  -1 1069.59   22.70
   2  -4   1 1082.89   22.70
   2  -4   1 1073.59   22.80
   2  -4   1 1074.49   22.60
   2  -4   1 1079.49   22.80
  -2   4  -1 1080.19   22.70
   2   4   1 1066.09   22.10
  -2   4  -1 1035.90   22.80
   2   4   1 1077.39   22.70
  -2   4  -1 1068.89   22.80
   2   4   1 1057.49   22.90
  -2   4  -1 1069.59   22.50
   2   4   1 1090.99   22.60
   2   4   1 1083.29   22.70
  -2   4  -1 1068.49   22.70
   2   4   1 1080.39   22.50
   2   4   1 1053.89   22.60
   2   4   1 1061.89   22.80
   2   4   1 1068.09   22.60
  -2   4  -1 1082.79   22.60
  -4  -4  -1  814.62   17.60
   4  -4   1  825.42   17.90
  -4  -4  -1  818.92   17.80
  -4  -4  -1  832.62   17.20
   4  -4   1  830.52   18.00
   4  -4   1  822.92   17.90
   4  -4   1  854.81   18.00
   4  -4   1  818.92   18.30
   4  -4   1  821.32   17.90
   4  -4   1  843.62   17.80
  -4  -4  -1  830.72   17.90
  -4  -4  -1  824.42   18.10
  -4  -4  -1  815.62   17.90
  -4  -4  -1  800.72   18.00
   4  -4   1  823.72   17.30
  -4   4  -1  835.72   17.80
   4   4   1  824.72   17.20
  -4   4  -1  828.82   18.00
   4   4   1  838.32   18.10
  -4   4  -1  820.82   17.50
   4   4   1  828.82   18.00
  -4   4  -1  827.32   17.90
   4   4   1  832.52   17.80
   4   4   1  835.12   17.80
  -4   4  -1  831.82   18.10
  -4   4  -1  834.02   18.00
   4   4   1  819.92   18.00
   4   4   1  824.62   17.50
  -6  -4  -1    3.90    1.90
   6  -4   1    2.70    1.50
   6  -4   1   -0.80    1.70
  -6  -4  -1   -1.20    1.90
  -6  -4  -1   -0.50    1.70
   6  -4   1   -0.20    2.00
   6  -4   1   -0.40    2.00
   6  -4   1    0.50    1.70
  -6  -4  -1    2.40    1.90
   6  -4   1   -0.20    1.80
  -6  -4  -1    0.00    1.40
  -6  -4  -1   -1.00    1.60
   6  -4   1    1.20    1.20
  -6  -4  -1   -2.10    1.70
   6  -4   1    0.60    1.50
  -6   4  -1    0.40    1.20
  -6   4  -1    0.10    1.50
  -6   4  -1    1.30    1.60
   6   4   1    1.80    1.60
  -6   4  -1    1.30    1.60
  -6   4  -1   -0.70    1.90
   6   4   1   -2.30    1.80
   6   4   1    0.50    1.60
  -6   4  -1    0.70    1.20
  -6   4  -1    1.00    1.90
   6   4   1    0.20    1.50
   6   4   1   -0.10    1.50
   6   4   1   -0.70    1.90
  -6   4  -1   -0.80    1.90
  -8  -4  -1  163.48    5.40
  -8  -4  -1  167.88    5.50
  -8  -4  -1  160.98    5.20
  -8  -4  -1  158.68    5.50
   8  -4   1  165.18    5.80
   8  -4   1  161.98    5.80
   8  -4   1  171.98    5.00
   8  -4   1  154.38    5.30
   8  -4   1  161.78    5.00
   8  -4   1  167.48    4.90
   8  -4   1  162.38    5.20
  -8  -4  -1  167.58    5.30
  -8  -4  -1  173.08    4.90
   8  -4   1  167.08    4.90
  -8  -4  -1  155.78    5.50
  -8   4  -1  169.88    5.20
  -8   4  -1  154.18    4.80
  -8   4  -1  169.88    5.70
  -8   4  -1  168.38    5.10
   8   4   1  174.68    5.40
  -8   4  -1  164.28    5.10
  -8   4  -1  165.38    5.60
   8   4   1  168.58    5.80
   8   4   1  174.28    5.10
  -8   4  -1  158.88    4.70
   8   4   1  160.48    5.60
   8   4   1  169.98    4.90
   8   4   1  159.98    5.50
  -8   4  -1  164.58    5.70
 -10  -4  -1   38.80    2.90
  10  -4   1   36.30    2.50
  10  -4   1   32.20    2.40
  10  -4   1   37.90    3.00
  10  -4   1   35.00    2.90
  10  -4   1   35.90    3.30
 -10  -4  -1   38.20    3.20
 -10  -4  -1   36.50    2.90
 -10  -4  -1   38.10    3.00
 -10  -4  -1   35.30    3.10
 -10  -4  -1   38.30    2.70
  10  -4   1   38.00    3.10
  10  -4   1   34.50    3.30
 -10  -4  -1   38.00    3.10
  10  -4   1   35.00    2.60
  10   4   1   35.00    3.10
 -10   4  -1   40.40    3.00
 -10   4  -1   36.80    2.60
  10   4   1   31.90    3.00
 -10   4  -1   35.00    2.60
  10   4   1   34.40    2.90
 -10   4  -1   39.70    2.80
  10   4   1   41.60    3.40
  10   4   1   40.60    3.40
 -10   4  -1   41.80    3.30
 -10   4  -1   38.80    3.30
  10   4   1   33.30    2.50
 -10   4  -1   37.30    3.10
  10   4   1   35.30    3.30
 -10   4  -1   37.40    3.00
  12  -4   1  374.06    9.20
  12  -4   1  377.76    9.80
 -12  -4  -1  364.96    9.70
  12  -4   1  387.26   10.30
  12  -4   1  378.36    9.60
  12  -4   1  382.06    9.20
 -12  -4  -1  368.06    9.10
 -12  -4  -1  368.86    9.90
 -12  -4  -1  366.36   10.20
 -12  -4  -1  387.66   10.10
 -12  -4  -1  398.76   10.40
  12  -4   1  384.46   10.40
  12  -4   1  368.16    9.80
 -12  -4  -1  373.26   10.20
 -12   4  -1  373.86    9.20
  12   4   1  377.46   10.00
 -12   4  -1  364.46    9.60
 -12   4  -1  367.16   10.30
  12   4   1  374.56   10.10
  12   4   1  366.46   10.00
 -12   4  -1  369.46    9.20
  12   4   1  388.36    9.20
 -12   4  -1  394.76    9.50
  12   4   1  382.36    9.90
 -12   4  -1  374.36   10.30
  12   4   1  375.36   10.30
  12   4   1  372.26   10.00
 -12   4  -1  383.56   10.10
 -12   4  -1  372.36    9.60
 -14  -4  -1    2.30    2.60
  14  -4   1    0.40    2.60
  14  -4   1    0.50    2.70
  14  -4   1    0.10    3.20
  14  -4   1    3.20    2.60
  14  -4   1    2.80    2.00
 -14  -4  -1    0.30    1.80
  14  -4   1   -1.30    2.70
 -14  -4  -1    3.30    2.80
 -14  -4  -1   -2.30    2.60
 -14  -4  -1    0.30    2.60
 -14  -4  -1   -2.30    2.80
 -14  -4  -1    1.50    2.90
  14   4   1    1.40    2.00
  14   4   1    5.20    2.80
 -14   4  -1    3.40    3.10
  14   4   1    6.00    2.80
 -14   4  -1   -1.70    2.50
 -14   4  -1    0.20    2.90
 -14   4  -1    3.90    2.10
  14   4   1   -1.20    2.80
 -14   4  -1   -1.30    2.10
 -14   4  -1    2.70    2.70
  14   4   1    2.80    3.10
  14   4   1    2.50    2.80
 -14   4  -1   -1.40    2.40
 -14   4  -1    0.90    2.00
  14   4   1    3.50    2.80
  16  -4   1  304.17    9.10
  16  -4   1  281.97    8.90
 -16  -4  -1  293.77    9.20
 -16  -4  -1  295.27    9.60
  16  -4   1  296.07    9.50
 -16  -4  -1  295.87    9.60
 -16  -4  -1  288.77    9.40
  16  -4   1  307.67   10.00
 -16  -4  -1  301.77    9.70
  16  -4   1  291.67    9.30
 -16  -4  -1  300.67    9.00
 -16   4  -1  289.57    9.80
 -16   4  -1  288.47    8.70
  16   4   1  293.87    9.20
  16   4   1  304.07    9.40
  16   4   1  305.87    9.30
 -16   4  -1  298.97    9.60
 -16   4  -1  278.57    9.10
  16   4   1  289.47    9.70
  16   4   1  303.17    9.70
  16   4   1  277.77    8.70
 -16   4  -1  299.77    8.80
 -18  -4  -1  146.59    7.10
 -18  -4  -1  140.09    6.40
  18  -4   1  124.99    7.40
 -18  -4  -1  144.89    7.20
 -18  -4  -1  144.59    7.30
 -18  -4  -1  139.89    6.80
 -18  -4  -1  131.69    7.10
  18  -4   1  136.69    6.80
  18  -4   1  128.69    6.60
  18  -4   1  130.79    6.90
 -18   4  -1  140.79    6.20
 -18   4  -1  134.99    7.20
  18   4   1  143.09    6.70
  18   4   1  135.09    6.90
  18   4   1  137.59    7.50
 -18   4  -1  135.39    6.30
  18   4   1  135.89    6.80
  18   4   1  141.59    7.40
 -18   4  -1  134.29    7.40
 -18   4  -1  134.99    6.60
  18   4   1  131.09    6.90
 -20  -4  -1   13.10    3.70
  20  -4   1   10.20    3.80
 -20  -4  -1   18.40    4.30
 -20  -4  -1   13.80    4.10
  20  -4   1   13.30    4.50
 -20  -4  -1   18.60    4.30
 -20  -4  -1   17.50    4.40
  20   4   1   12.30    4.00
  20   4   1    8.00    3.90
  20   4   1    4.60    4.20
  20   4   1   13.90    4.20
 -20   4  -1   10.80    3.80
 -20   4  -1    9.60    4.20
 -20   4  -1   14.90    4.50
 -20   4  -1    8.00    3.50
 -20   4  -1   14.10    3.70
 -22  -4  -1   82.39    6.40
  22  -4   1   82.99    6.60
 -22  -4  -1   82.69    7.00
 -22   4  -1   77.89    6.30
 -22   4  -1   91.99    7.50
  22   4   1   94.69    7.00
  24  -4   1   43.00    8.00
 -24  -4  -1   40.00    5.60
 -24  -4  -1   37.90    5.50
 -24   4  -1   17.60    5.40
  24   4   1   31.20    5.30
 -26  -4  -1   27.30    7.80
 -26   4  -1   22.80    5.90
 -25  -5   1  113.39    8.40
 -25  -5   1  118.59    9.40
 -25   5   1  111.79    8.60
 -23  -5   1   65.29    5.90
  23  -5  -1   76.99    6.10
 -23  -5   1   79.59    6.70
 -23  -5   1   68.29    6.30
  23   5  -1   76.99    6.40
 -23   5   1   73.29    6.10
 -23   5   1   67.89    6.40
  23   5  -1   74.29    6.30
  23   5  -1   69.39    5.90
  21  -5  -1   -3.20    4.40
 -21  -5   1    7.20    4.30
 -21  -5   1   11.40    4.60
 -21  -5   1    5.00    3.80
 -21  -5   1   13.10    3.60
  21  -5  -1    4.00    4.00
  21  -5  -1    5.00    3.60
 -21   5   1    9.90    4.40
  21   5  -1   -3.40    3.90
  21   5  -1    9.80    4.50
 -21   5   1    8.40    4.50
  21   5  -1    5.70    4.00
 -21   5   1    3.70    4.20
  21   5  -1    6.60    4.10
 -19  -5   1   57.99    5.30
 -19  -5   1   54.99    4.50
  19  -5  -1   46.80    5.10
 -19  -5   1   57.89    5.30
 -19  -5   1   59.99    5.50
 -19  -5   1   52.09    4.90
  19  -5  -1   61.99    5.60
 -19  -5   1   56.29    4.90
  19  -5  -1   56.89    4.60
  19   5  -1   52.99    4.80
  19   5  -1   60.89    5.90
 -19   5   1   52.79    5.20
  19   5  -1   61.49    5.00
 -19   5   1   64.19    4.80
  19   5  -1   79.69    6.00
 -19   5   1   50.09    5.20
  19   5  -1   64.09    5.40
  19   5  -1   53.29    4.70
 -19   5   1   63.89    5.10
 -19   5   1   52.49    4.10
  17  -5  -1   83.79    5.30
  17  -5  -1   69.19    5.40
 -17  -5   1   71.79    5.30
  17  -5  -1   87.39    6.30
 -17  -5   1   72.49    4.90
  17  -5  -1   78.69    6.30
 -17  -5   1   82.59    5.70
 -17  -5   1   78.89    5.70
 -17  -5   1   76.19    5.20
  17  -5  -1   81.89    5.20
 -17  -5   1   66.79    5.80
  17   5  -1   76.09    5.80
  17   5  -1   87.19    5.40
 -17   5   1   81.19    6.20
 -17   5   1   75.19    4.80
  17   5  -1   79.29    6.20
  17   5  -1   81.29    5.60
  17   5  -1   65.19    5.30
 -17   5   1   83.49    6.00
 -17   5   1   82.29    5.30
  17   5  -1   75.99    5.70
 -17   5   1   75.59    6.10
  15  -5  -1   14.20    3.40
 -15  -5   1   10.50    3.30
 -15  -5   1   11.60    2.90
 -15  -5   1    8.70    3.20
  15  -5  -1    9.30    2.80
  15  -5  -1   11.10    3.40
  15  -5  -1   12.70    2.70
 -15  -5   1   12.10    3.30
 -15  -5   1    6.60    3.30
  15  -5  -1   12.40    3.50
 -15  -5   1   11.80    3.10
 -15   5   1    9.90    3.40
  15   5  -1   15.20    3.10
  15   5  -1   11.40    3.40
 -15   5   1    5.90    2.80
 -15   5   1    7.80    2.70
  15   5  -1   13.80    3.40
 -15   5   1    6.70    2.40
  15   5  -1   13.00    3.60
 -15   5   1   12.30    3.20
 -15   5   1    6.80    2.70
 -15   5   1   15.70    2.70
  15   5  -1    4.10    3.00
  15   5  -1   13.00    3.10
  13  -5  -1  293.77    8.90
 -13  -5   1  283.27    8.30
 -13  -5   1  294.97    8.90
  13  -5  -1  292.87    8.60
 -13  -5   1  289.17    8.70
 -13  -5   1  294.47    8.70
 -13  -5   1  303.77    8.30
  13  -5  -1  294.57    8.00
 -13  -5   1  299.07    8.80
  13  -5  -1  304.57    9.20
  13  -5  -1  295.27    7.60
  13  -5  -1  295.57    8.10
 -13  -5   1  284.47    7.30
  13   5  -1  278.57    8.60
  13   5  -1  299.97    7.60
 -13   5   1  280.47    8.80
  13   5  -1  279.97    8.80
 -13   5   1  287.17    8.90
  13   5  -1  301.77    8.90
  13   5  -1  303.37    8.50
 -13   5   1  288.77    7.60
  13   5  -1  277.87    8.40
 -13   5   1  299.67    8.00
 -13   5   1  299.17    8.00
 -13   5   1  274.47    7.80
  13   5  -1  299.27    8.30
 -13   5   1  299.17    8.00
 -13   5   1  286.97    8.60
 -11  -5   1  373.66    9.80
 -11  -5   1  370.56   10.20
 -11  -5   1  380.36   10.10
  11  -5  -1  385.36   10.20
  11  -5  -1  382.86    9.30
  11  -5  -1  393.36    9.00
 -11  -5   1  359.36   10.10
 -11  -5   1  375.56   10.10
  11  -5  -1  383.76    9.20
 -11  -5   1  371.96    9.60
  11  -5  -1  373.66   10.30
  11  -5  -1  387.16    9.60
 -11  -5   1  385.56    9.00
  11  -5  -1  377.46    9.90
 -11   5   1  383.56    9.60
  11   5  -1  368.06    9.80
  11   5  -1  378.76   10.20
  11   5  -1  376.66    9.60
  11   5  -1  398.46    9.70
  11   5  -1  377.66   10.10
 -11   5   1  370.16    9.40
  11   5  -1  386.86    9.20
 -11   5   1  378.86    9.40
 -11   5   1  376.26   10.20
 -11   5   1  379.16    9.20
 -11   5   1  368.36   10.00
 -11   5   1  374.06   10.00
 -11   5   1  382.46    9.30
  11   5  -1  373.16   10.10
  -9  -5   1   28.60    3.00
   9  -5  -1   30.80    2.20
  -9  -5   1   35.10    3.10
   9  -5  -1   29.30    2.90
   9  -5  -1   31.70    2.20
  -9  -5   1   29.10    3.00
   9  -5  -1   32.90    2.30
   9  -5  -1   32.90    3.30
  -9  -5   1   32.10    2.60
  -9  -5   1   30.40    2.70
  -9  -5   1   32.30    2.80
  -9  -5   1   31.00    2.70
   9  -5  -1   34.10    2.80
   9  -5  -1   29.90    3.10
   9   5  -1   33.00    2.90
  -9   5   1   29.90    2.50
   9   5  -1   31.10    2.60
  -9   5   1   30.30    2.40
   9   5  -1   27.00    3.10
  -9   5   1   29.40    3.20
  -9   5   1   34.20    2.60
   9   5  -1   28.90    3.10
   9   5  -1   32.00    2.40
   9   5  -1   30.30    2.60
   9   5  -1   33.40    3.10
  -9   5   1   28.20    2.40
  -9   5   1   27.70    2.90
  -9   5   1   29.60    2.10
  -9   5   1   32.90    2.70
   7  -5  -1    3.10    1.50
  -7  -5   1   -1.50    1.80
   7  -5  -1   -0.90    1.40
   7  -5  -1    0.40    1.70
  -7  -5   1    4.80    2.20
  -7  -5   1    2.00    2.40
   7  -5  -1    3.30    2.50
   7  -5  -1    2.90    2.30
  -7  -5   1    1.20    1.60
  -7  -5   1    0.20    2.20
  -7  -5   1    0.20    2.00
   7  -5  -1   -4.60    1.90
   7  -5  -1    3.40    2.20
  -7  -5   1    1.40    1.80
   7   5  -1    1.70    2.30
   7   5  -1   -1.20    1.70
  -7   5   1    1.90    2.40
   7   5  -1    1.50    2.10
  -7   5   1    0.10    1.80
  -7   5   1   -2.30    2.00
  -7   5   1    0.50    1.90
  -7   5   1    0.90    2.00
   7   5  -1    3.20    2.20
  -7   5   1    2.00    2.20
   7   5  -1    0.60    1.60
   7   5  -1    1.00    1.60
  -7   5   1    1.70    1.60
  -5  -5   1   48.30    1.80
   5  -5  -1   48.00    3.10
  -5  -5   1   49.90    3.20
  -5  -5   1   46.80    3.10
   5  -5  -1   48.30    2.40
  -5  -5   1   47.40    2.80
   5  -5  -1   54.49    2.60
  -5  -5   1   50.29    2.40
   5  -5  -1   50.19    3.00
   5  -5  -1   54.49    3.40
  -5  -5   1   48.30    2.20
  -5  -5   1   50.19    2.70
  -5  -5   1   50.29    2.80
  -5  -5   1   46.60    3.00
   5  -5  -1   49.60    1.80
   5  -5  -1   48.20    2.90
   5   5  -1   56.19    3.30
  -5   5   1   50.59    2.80
  -5   5   1   49.20    2.90
  -5   5   1   49.70    2.50
   5   5  -1   51.79    2.50
   5   5  -1   42.40    2.20
  -5   5   1   47.70    3.00
   5   5  -1   41.70    2.80
  -5   5   1   52.99    2.60
  -5   5   1   51.89    2.80
  -5   5   1   45.50    3.30
   5   5  -1   49.30    2.90
   5   5  -1   48.10    2.80
   5   5  -1   45.60    2.40
   3  -5  -1    8.80    1.50
   3  -5  -1   10.10    1.50
  -3  -5   1    8.50    1.60
  -3  -5   1   10.40    1.40
   3  -5  -1    7.80    1.70
  -3  -5   1    8.10    1.40
  -3  -5   1   10.80    1.90
   3  -5  -1   12.50    1.50
  -3  -5   1   11.50    1.70
   3  -5  -1    7.20    1.80
  -3  -5   1   11.70    1.60
   3  -5  -1    7.10    2.10
   3  -5  -1   10.60    1.50
  -3  -5   1   11.40    1.40
  -3  -5   1    7.10    1.80
  -3  -5   1    9.30    1.40
   3  -5  -1    9.90    0.70
  -3   5   1   12.00    1.80
   3   5  -1    7.40    1.60
   3   5  -1   10.50    1.80
  -3   5   1    9.10    1.60
  -3   5   1    9.30    0.70
  -3   5   1   10.40    1.30
  -3   5   1    9.20    1.90
   3   5  -1    5.10    1.90
   3   5  -1   10.00    1.30
  -3   5   1    8.00    2.00
  -3   5   1   11.40    1.70
   3   5  -1    7.10    1.60
   3   5  -1   10.10    0.90
   3   5  -1   11.00    1.70
   3   5  -1    5.70    1.30
  -3   5   1   10.00    1.50
  -1  -5   1  247.38    6.40
   1  -5  -1  262.27    6.60
  -1  -5   1  257.17    6.30
   1  -5  -1  262.77    6.20
   1  -5  -1  252.67    6.20
  -1  -5   1  247.98    6.20
   1  -5  -1  245.58    6.10
  -1  -5   1  250.07    6.40
   1  -5  -1  255.47    5.70
   1  -5  -1  243.78    6.50
  -1  -5   1  250.87    6.40
  -1  -5   1  258.17    6.50
   1  -5  -1  254.87    5.70
   1  -5  -1  257.37    6.50
  -1  -5   1  254.67    6.30
  -1  -5   1  249.97    5.60
   1   5  -1  255.37    5.90
  -1   5   1  254.97    5.60
   1   5  -1  249.97    6.30
   1   5  -1  256.27    6.00
  -1   5   1  262.87    6.20
  -1   5   1  255.57    6.30
  -1   5   1  256.77    5.70
   1   5  -1  246.78    5.80
   1   5  -1  252.77    5.60
  -1   5   1  264.37    6.30
   1   5  -1  251.87    6.20
  -1   5   1  267.17    6.20
  -1   5   1  257.67    6.30
   1   5  -1  251.57    6.30
  -1   5   1  255.67    6.40
   1   5  -1  249.88    6.50
   1  -5   1 1147.79   24.80
   1  -5   1 1153.38   24.50
  -1  -5  -1 1129.89   24.70
  -1  -5  -1 1174.88   24.50
  -1  -5  -1 1145.69   24.60
   1  -5   1 1156.18   24.50
   1  -5   1 1161.58   24.50
  -1  -5  -1 1128.39   24.20
   1  -5   1 1194.48   24.70
   1  -5   1 1135.89   24.60
   1  -5   1 1170.28   24.20
   1  -5   1 1164.18   24.60
  -1  -5  -1 1123.59   24.70
  -1  -5  -1 1138.29   24.40
  -1  -5  -1 1170.58   24.50
  -1   5  -1 1140.29   24.50
   1   5   1 1157.98   24.50
  -1   5  -1 1171.18   23.80
  -1   5  -1 1171.98   24.50
  -1   5  -1 1154.58   23.80
  -1   5  -1 1162.28   24.60
   1   5   1 1159.08   24.70
   1   5   1 1158.78   24.50
  -1   5  -1 1157.18   24.40
   1   5   1 1157.08   24.60
  -1   5  -1 1110.59   24.70
  -1   5  -1 1119.09   24.40
   1   5   1 1149.69   24.30
   1   5   1 1178.18   24.40
   1   5   1 1133.29   24.70
   3  -5   1  762.92   16.60
  -3  -5  -1  729.43   16.10
  -3  -5  -1  716.73   16.30
   3  -5   1  747.53   16.10
  -3  -5  -1  739.83   15.40
   3  -5   1  722.33   16.00
  -3  -5  -1  758.22   16.20
   3  -5   1  731.73   16.00
  -3  -5  -1  748.23   15.70
  -3  -5  -1  717.03   16.00
   3  -5   1  746.43   16.20
  -3  -5  -1  731.13   16.10
   3  -5   1  732.33   16.20
   3  -5   1  749.23   16.20
  -3  -5  -1  718.73   16.30
   3  -5   1  726.13   16.10
  -3   5  -1  734.33   16.30
   3   5   1  751.02   16.20
   3   5   1  743.23   15.90
   3   5   1  745.73   16.00
  -3   5  -1  753.52   16.10
   3   5   1  728.53   16.30
  -3   5  -1  730.23   16.20
   3   5   1  736.03   15.40
  -3   5  -1  742.13   16.00
   3   5   1  735.13   16.40
   3   5   1  729.03   16.10
  -3   5  -1  743.23   15.90
   3   5   1  740.03   16.10
  -3   5  -1  739.03   16.20
  -3   5  -1  735.53   15.90
   5  -5   1  582.44   12.80
   5  -5   1  567.94   12.70
  -5  -5  -1  565.64   12.60
  -5  -5  -1  563.14   12.80
   5  -5   1  535.75   13.20
  -5  -5  -1  567.74   11.80
  -5  -5  -1  546.45   12.90
  -5  -5  -1  545.95   12.70
   5  -5   1  564.94   12.80
  -5  -5  -1  556.34   12.90
   5  -5   1  553.34   12.00
   5  -5   1  566.24   12.80
  -5  -5  -1  565.54   12.30
   5  -5   1  566.64   12.50
   5  -5   1  551.44   12.70
   5   5   1  570.34   12.60
   5   5   1  569.54   12.60
   5   5   1  557.24   12.90
  -5   5  -1  572.34   12.80
  -5   5  -1  567.14   12.60
  -5   5  -1  570.44   12.90
   5   5   1  574.04   12.20
   5   5   1  558.24   12.80
  -5   5  -1  575.64   12.70
   5   5   1  560.94   12.90
   5   5   1  528.45   13.00
  -5   5  -1  572.24   12.30
  -5   5  -1  544.75   13.00
  -7  -5  -1   21.20    2.50
   7  -5   1   20.20    2.40
  -7  -5  -1   16.90    2.60
  -7  -5  -1   22.50    2.30
   7  -5   1   20.50    1.80
   7  -5   1   23.00    2.60
   7  -5   1   19.10    2.00
   7  -5   1   19.50    3.00
   7  -5   1   21.60    2.70
  -7  -5  -1   18.80    2.00
  -7  -5  -1   23.60    2.70
   7  -5   1   20.30    2.40
  -7  -5  -1   18.20    2.70
   7  -5   1   19.20    2.40
  -7  -5  -1   19.90    2.10
  -7   5  -1   22.70    2.40
   7   5   1   14.20    2.80
  -7   5  -1   20.00    2.40
  -7   5  -1   17.20    2.20
   7   5   1   21.70    2.10
   7   5   1   21.50    2.30
  -7   5  -1   22.40    2.40
   7   5   1   19.10    2.80
   7   5   1   25.30    2.30
   7   5   1   21.30    2.30
  -7   5  -1   23.90    2.70
  -7   5  -1   22.20    1.90
  -7   5  -1   18.10    2.70
  -9  -5  -1   13.30    2.70
   9  -5   1   12.30    1.90
  -9  -5  -1   16.20    2.60
   9  -5   1   13.70    2.40
  -9  -5  -1   14.30    2.10
  -9  -5  -1   16.60    2.80
   9  -5   1   15.10    2.90
  -9  -5  -1   14.30    2.40
   9  -5   1   12.70    2.10
   9  -5   1   11.20    2.30
  -9  -5  -1    8.80    2.30
   9  -5   1   11.30    2.80
   9  -5   1   14.70    2.00
   9  -5   1   17.40    2.50
  -9  -5  -1   10.10    2.60
   9   5   1   15.20    2.10
  -9   5  -1   10.60    2.20
   9   5   1   12.70    2.30
  -9   5  -1   12.90    2.20
  -9   5  -1   11.60    2.70
   9   5   1   12.70    2.80
   9   5   1   10.90    2.70
  -9   5  -1   12.90    1.80
  -9   5  -1   12.10    2.30
   9   5   1   14.80    2.00
   9   5   1   10.00    2.50
  -9   5  -1   16.50    2.50
  -9   5  -1   14.00    2.80
  -9   5  -1   14.90    1.90
 -11  -5  -1  254.07    7.40
 -11  -5  -1  251.27    7.80
  11  -5   1  250.37    7.40
  11  -5   1  266.07    8.10
 -11  -5  -1  248.28    6.90
  11  -5   1  258.07    7.00
 -11  -5  -1  257.37    7.80
  11  -5   1  270.47    6.90
  11  -5   1  253.87    7.00
 -11  -5  -1  257.97    7.90
  11  -5   1  251.27    7.40
  11  -5   1  278.27    8.40
 -11  -5  -1  258.57    7.40
 -11  -5  -1  260.37    7.80
  11   5   1  254.57    7.90
 -11   5  -1  266.57    7.90
  11   5   1  249.58    7.70
  11   5   1  257.67    7.70
 -11   5  -1  254.17    7.30
  11   5   1  265.07    7.50
 -11   5  -1  271.47    7.00
 -11   5  -1  259.07    6.80
  11   5   1  271.97    7.40
 -11   5  -1  262.87    7.40
 -11   5  -1  254.97    7.10
  11   5   1  262.87    7.90
 -11   5  -1  274.37    7.60
  11   5   1  262.87    6.90
 -11   5  -1  264.87    8.00
 -13  -5  -1  133.69    5.80
  13  -5   1  128.49    6.10
  13  -5   1  133.09    6.40
 -13  -5  -1  138.19    5.90
 -13  -5  -1  131.89    5.60
 -13  -5  -1  131.09    5.50
 -13  -5  -1  137.29    6.00
  13  -5   1  136.59    5.70
  13  -5   1  130.29    4.40
  13  -5   1  127.99    4.90
  13  -5   1  135.69    5.10
 -13  -5  -1  120.09    4.60
  13  -5   1  127.99    5.40
 -13  -5  -1  131.49    5.90
 -13   5  -1  121.09    5.90
 -13   5  -1  132.69    5.10
  13   5   1  137.19    5.60
 -13   5  -1  131.29    4.80
 -13   5  -1  134.29    5.20
 -13   5  -1  126.49    5.70
 -13   5  -1  125.99    4.70
  13   5   1  140.39    5.00
  13   5   1  134.59    5.80
 -13   5  -1  125.69    5.90
 -13   5  -1  128.09    5.10
  13   5   1  132.69    5.80
  13   5   1  127.29    6.00
  13   5   1  136.19    5.80
  13   5   1  126.49    5.70
  15  -5   1   -3.30    3.10
  15  -5   1   -3.80    3.40
 -15  -5  -1    2.80    3.30
  15  -5   1   -0.30    3.40
 -15  -5  -1   -1.30    2.80
 -15  -5  -1   -2.60    2.80
 -15  -5  -1   -2.50    3.00
  15  -5   1   -4.90    2.60
 -15  -5  -1    0.40    3.10
 -15  -5  -1    0.30    2.90
  15  -5   1   -2.10    2.90
 -15   5  -1   -1.90    2.30
 -15   5  -1    0.90    3.10
  15   5   1   -0.80    3.40
  15   5   1    1.60    3.40
  15   5   1   -5.10    2.80
 -15   5  -1    1.20    2.60
  15   5   1   -0.20    2.30
 -15   5  -1   -0.30    2.50
 -15   5  -1   -2.20    3.30
  15   5   1   -1.90    3.00
  15   5   1   -1.60    2.90
  15   5   1   -1.30    3.10
 -15   5  -1   -1.80    3.00
 -17  -5  -1    7.90    3.40
  17  -5   1    4.20    3.80
  17  -5   1    5.60    3.90
 -17  -5  -1    3.00    4.00
  17  -5   1    1.40    3.30
 -17  -5  -1    1.30    3.70
 -17  -5  -1    9.20    3.40
 -17  -5  -1    6.80    3.40
 -17  -5  -1    5.30    3.60
  17  -5   1    1.70    3.40
  17  -5   1    2.40    3.70
 -17   5  -1    4.80    3.00
 -17   5  -1    5.50    3.50
 -17   5  -1    4.50    3.20
  17   5   1    2.60    3.40
  17   5   1    6.80    3.40
  17   5   1    1.60    3.70
 -17   5  -1   -0.50    3.60
  17   5   1    2.70    2.80
  17   5   1    0.80    3.30
 -17   5  -1    2.50    3.60
  17   5   1    1.60    3.70
  19  -5   1  112.49    6.60
 -19  -5  -1  113.39    7.20
 -19  -5  -1  109.39    6.70
 -19  -5  -1  105.39    6.80
  19  -5   1  100.29    6.90
  19  -5   1  110.59    6.50
 -19  -5  -1  105.69    6.90
 -19  -5  -1  109.29    6.90
 -19   5  -1   95.29    6.80
 -19   5  -1  102.29    6.50
 -19   5  -1  116.59    7.30
  19   5   1  104.09    5.70
  19   5   1  113.09    6.70
 -19   5  -1   97.19    6.50
 -19   5  -1  109.69    6.40
  19   5   1  103.79    7.30
  19   5   1   98.29    6.60
 -21  -5  -1   20.10    4.30
  21  -5   1   15.80    4.80
 -21  -5  -1   29.90    4.80
 -21  -5  -1   15.60    4.20
  21  -5   1   11.30    4.00
 -21   5  -1   13.00    4.80
 -21   5  -1   20.80    4.70
  21   5   1   21.80    4.50
  21   5   1   14.10    4.50
  21   5   1   22.30    5.00
  21   5   1   22.10    4.80
 -23  -5  -1   -4.40    3.40
 -23  -5  -1    0.30    4.20
  23  -5   1   -3.00    3.80
  23   5   1   -1.30    4.40
 -23   5  -1   -0.30    4.70
 -25  -5  -1    4.90    4.80
 -25   5  -1   -4.40    4.90
 -26  -6   1    8.80    5.10
 -26   6   1    8.20    5.30
 -24  -6   1    2.10    4.80
 -24  -6   1    3.80    5.00
 -24   6   1    3.20    3.90
  24   6  -1   -2.90    4.40
  22  -6  -1   27.80    4.40
 -22  -6   1   32.20    5.10
 -22  -6   1   31.70    5.10
 -22  -6   1   33.50    4.70
  22   6  -1   29.30    4.90
  22   6  -1   32.20    5.00
  22   6  -1   22.60    5.30
 -22   6   1   39.40    5.00
 -22   6   1   27.80    5.30
  20  -6  -1   79.39    6.40
 -20  -6   1   95.09    6.40
  20  -6  -1   87.99    5.80
 -20  -6   1   91.99    6.90
 -20  -6   1   93.29    6.70
 -20  -6   1   87.39    6.00
  20  -6  -1   76.19    6.20
 -20  -6   1   88.59    6.90
  20   6  -1   82.69    6.70
 -20   6   1   83.89    6.50
  20   6  -1  102.79    8.60
  20   6  -1   96.79    6.80
  20   6  -1   89.29    7.10
 -20   6   1   86.79    6.90
 -20   6   1   83.19    6.50
  20   6  -1   82.29    6.50
  18  -6  -1   18.50    4.30
  18  -6  -1   16.20    4.40
 -18  -6   1   22.00    4.50
 -18  -6   1   21.80    4.20
 -18  -6   1   17.80    3.60
  18  -6  -1   23.80    4.60
 -18  -6   1   23.60    4.60
 -18  -6   1   23.50    4.20
  18  -6  -1   19.70    3.90
 -18  -6   1   22.10    3.80
 -18   6   1   19.40    3.50
  18   6  -1   19.40    4.30
 -18   6   1   16.00    4.10
 -18   6   1   21.50    3.60
  18   6  -1   21.50    3.70
  18   6  -1   23.70    4.40
  18   6  -1   22.20    4.10
 -18   6   1   18.10    4.20
  18   6  -1   27.40    4.30
 -18   6   1   24.70    4.30
  18   6  -1   20.50    3.80
 -16  -6   1    1.90    2.90
 -16  -6   1   -1.50    2.90
  16  -6  -1    3.80    3.80
 -16  -6   1    7.90    3.50
  16  -6  -1    2.00    2.70
 -16  -6   1    0.20    3.40
  16  -6  -1    5.40    3.30
  16  -6  -1    1.80    3.40
 -16  -6   1    3.00    3.50
 -16  -6   1    6.40    3.50
  16  -6  -1    3.60    2.90
 -16   6   1    7.40    2.50
  16   6  -1    1.60    3.40
  16   6  -1    6.60    3.40
  16   6  -1    2.70    3.30
 -16   6   1    8.30    2.80
 -16   6   1    1.70    3.40
  16   6  -1    0.70    3.30
  16   6  -1    0.70    3.00
 -16   6   1   -1.70    3.40
 -16   6   1   -0.80    3.50
 -16   6   1    0.80    2.70
  16   6  -1   -0.90    3.50
  14  -6  -1   43.00    3.30
 -14  -6   1   35.80    3.90
 -14  -6   1   36.60    3.40
  14  -6  -1   31.60    3.50
  14  -6  -1   36.60    4.00
  14  -6  -1   37.10    3.10
  14  -6  -1   35.80    3.30
 -14  -6   1   45.60    4.10
  14  -6  -1   40.50    4.10
 -14  -6   1   37.70    3.90
 -14  -6   1   38.20    3.40
 -14  -6   1   35.70    3.80
 -14   6   1   34.40    3.80
 -14   6   1   36.50    3.10
 -14   6   1   40.10    3.30
 -14   6   1   41.20    3.20
  14   6  -1   37.90    4.00
  14   6  -1   39.20    4.00
  14   6  -1   38.10    3.40
 -14   6   1   32.90    3.80
  14   6  -1   37.60    2.80
  14   6  -1   36.80    4.00
  14   6  -1   42.40    3.80
 -14   6   1   43.20    3.70
 -14   6   1   38.00    3.50
 -14   6   1   36.80    4.10
  14   6  -1   37.60    3.70
 -12  -6   1   -0.70    2.70
 -12  -6   1    2.20    2.10
  12  -6  -1    0.70    2.10
  12  -6  -1    3.50    2.50
  12  -6  -1    0.40    2.70
 -12  -6   1    2.20    2.60
 -12  -6   1    3.40    1.90
  12  -6  -1    0.60    1.90
  12  -6  -1    5.60    3.30
 -12  -6   1    1.50    2.10
 -12  -6   1    3.40    2.40
 -12  -6   1    0.20    2.60
  12  -6  -1    3.00    1.90
  12  -6  -1    1.30    1.70
 -12   6   1    5.10    1.80
  12   6  -1    5.30    2.00
 -12   6   1    3.00    2.10
 -12   6   1    0.60    2.40
 -12   6   1    4.40    2.70
  12   6  -1    1.60    2.70
 -12   6   1    2.80    2.80
  12   6  -1    3.90    2.40
  12   6  -1    1.70    2.80
 -12   6   1    1.90    2.00
  12   6  -1    6.50    2.20
  12   6  -1    2.00    2.60
 -12   6   1    4.30    2.60
  12   6  -1    3.80    2.60
 -12   6   1    1.60    2.40
  10  -6  -1  640.84   15.60
  10  -6  -1  680.73   15.10
  10  -6  -1  651.33   16.10
  10  -6  -1  678.23   15.30
 -10  -6   1  656.63   15.20
 -10  -6   1  661.73   15.30
 -10  -6   1  670.43   14.90
 -10  -6   1  662.93   15.90
  10  -6  -1  659.03   14.80
 -10  -6   1  655.73   15.50
  10  -6  -1  688.63   14.80
  10  -6  -1  645.14   15.60
 -10  -6   1  650.43   15.80
 -10  -6   1  662.13   15.90
 -10   6   1  666.03   15.10
 -10   6   1  656.83   15.10
  10   6  -1  675.93   15.10
  10   6  -1  654.13   15.40
 -10   6   1  662.23   15.70
 -10   6   1  649.54   15.30
 -10   6   1  653.43   15.60
  10   6  -1  669.83   15.80
 -10   6   1  663.13   15.90
  10   6  -1  675.53   16.00
  10   6  -1  659.63   15.20
 -10   6   1  674.43   15.10
 -10   6   1  663.13   14.90
  10   6  -1  674.23   15.00
  10   6  -1  659.33   15.90
  -8  -6   1  162.88    5.00
  -8  -6   1  156.28    5.70
  -8  -6   1  155.28    5.00
   8  -6  -1  159.18    5.50
  -8  -6   1  158.98    5.20
   8  -6  -1  160.18    4.70
  -8  -6   1  164.58    5.80
   8  -6  -1  159.18    6.10
   8  -6  -1  162.98    4.40
  -8  -6   1  150.68    5.60
   8  -6  -1  165.78    5.60
   8  -6  -1  153.68    5.00
  -8  -6   1  155.78    5.40
   8  -6  -1  153.88    5.20
  -8   6   1  164.48    5.40
   8   6  -1  156.68    4.90
  -8   6   1  164.08    5.00
   8   6  -1  161.88    4.90
   8   6  -1  150.28    5.80
   8   6  -1  152.48    5.60
  -8   6   1  161.38    5.00
   8   6  -1  156.28    4.90
  -8   6   1  162.58    5.60
  -8   6   1  155.88    5.60
  -8   6   1  163.28    5.90
  -8   6   1  165.58    5.10
   8   6  -1  155.88    5.40
   6  -6  -1  377.46   10.00
   6  -6  -1  376.36    9.20
   6  -6  -1  376.16    9.20
  -6  -6   1  376.66    9.70
  -6  -6   1  381.56    8.20
  -6  -6   1  380.06    9.20
  -6  -6   1  371.06    9.20
   6  -6  -1  371.56    9.10
  -6  -6   1  370.76    9.60
  -6  -6   1  382.56    8.70
   6  -6  -1  390.86    9.50
  -6  -6   1  379.16    9.00
  -6  -6   1  372.46    9.60
   6  -6  -1  378.46    8.30
  -6  -6   1  362.26    9.30
   6  -6  -1  384.26    8.90
   6   6  -1  368.76    9.50
   6   6  -1  363.36    9.60
  -6   6   1  382.56    9.10
   6   6  -1  373.76    8.60
   6   6  -1  370.86    9.30
  -6   6   1  375.06    9.40
   6   6  -1  369.36    9.60
  -6   6   1  376.56    9.00
   6   6  -1  370.66    9.00
  -6   6   1  366.56    9.70
  -6   6   1  389.16    9.10
  -6   6   1  387.06    9.30
   6   6  -1  378.36    8.90
  -6   6   1  374.16    9.10
  -4  -6   1  999.10   21.60
  -4  -6   1 1029.60   22.30
   4  -6  -1 1037.30   22.20
   4  -6  -1 1017.20   21.90
  -4  -6   1  978.20   21.90
   4  -6  -1 1018.00   21.90
   4  -6  -1  979.20   22.50
  -4  -6   1 1013.20   22.10
   4  -6  -1 1021.40   21.10
  -4  -6   1 1053.59   22.30
  -4  -6   1 1052.69   21.90
   4  -6  -1 1021.80   21.80
   4  -6  -1 1009.20   22.10
   4  -6  -1 1046.10   21.80
  -4  -6   1 1028.90   22.00
  -4   6   1 1024.00   22.20
   4   6  -1  970.80   22.20
  -4   6   1  984.90   22.30
   4   6  -1 1020.20   21.70
  -4   6   1 1020.70   21.80
  -4   6   1 1037.10   21.70
   4   6  -1 1027.00   22.10
   4   6  -1  992.30   22.20
   4   6  -1 1004.80   21.90
  -4   6   1 1035.10   21.90
   4   6  -1 1013.10   21.90
  -4   6   1 1014.80   22.10
  -4   6   1 1043.10   22.00
   4   6  -1  998.80   21.30
   4   6  -1 1005.00   21.60
  -4   6   1 1019.60   21.10
   2  -6  -1  646.44   14.10
  -2  -6   1  642.74   13.50
  -2  -6   1  633.74   14.30
   2  -6  -1  643.94   13.80
  -2  -6   1  641.84   14.30
   2  -6  -1  668.13   14.60
   2  -6  -1  638.24   14.40
  -2  -6   1  658.13   14.60
  -2  -6   1  644.94   14.20
  -2  -6   1  639.74   13.90
   2  -6  -1  650.93   14.30
   2  -6  -1  629.04   14.20
  -2  -6   1  621.14   14.50
  -2  -6   1  654.43   14.40
  -2  -6   1  663.23   14.30
   2  -6  -1  652.53   14.70
  -2   6   1  651.93   14.40
   2   6  -1  660.53   13.90
   2   6  -1  625.64   13.90
   2   6  -1  616.94   14.40
  -2   6   1  646.84   14.30
  -2   6   1  640.34   14.60
   2   6  -1  660.73   14.30
  -2   6   1  649.93   14.40
   2   6  -1  640.34   14.40
  -2   6   1  651.83   14.20
  -2   6   1  634.54   14.20
   2   6  -1  619.84   14.50
  -2   6   1  641.94   13.50
   2   6  -1  635.24   14.20
   2   6  -1  642.04   13.50
  -2   6   1  657.23   14.30
   0  -6  -1  978.00   21.20
   0  -6   1  981.10   21.20
   0  -6  -1  969.40   21.00
   0  -6   1  972.30   21.30
   0  -6  -1  978.50   21.30
   0  -6   1  985.20   20.50
   0  -6   1  981.70   21.00
   0  -6  -1  981.80   20.30
   0  -6  -1  982.50   21.20
   0  -6  -1  991.40   21.10
   0  -6   1  965.60   21.10
   0  -6  -1  966.70   21.10
   0  -6   1  961.90   21.20
   0   6   1  984.90   20.30
   0   6   1  979.10   21.20
   0   6  -1  948.11   21.00
   0   6  -1  964.40   21.30
   0   6  -1  995.00   20.80
   0   6   1  965.90   20.90
   0   6   1  976.80   21.10
   0   6   1  979.00   21.10
   0   6   1  970.10   20.60
   0   6  -1  981.70   21.10
   0   6  -1  966.60   20.40
   0   6   1  983.40   20.70
   0   6  -1  983.60   21.10
   0   6  -1  982.00   20.90
   0   6   1 1006.80   21.30
   0   6   1  986.80   21.10
   0   6  -1  978.40   21.00
  -2  -6  -1  161.78    4.70
  -2  -6  -1  160.88    4.40
   2  -6   1  157.38    4.70
   2  -6   1  157.78    4.80
   2  -6   1  163.28    4.30
   2  -6   1  166.58    4.70
  -2  -6  -1  152.58    4.60
  -2  -6  -1  156.88    4.90
   2  -6   1  155.88    4.80
  -2  -6  -1  162.18    4.90
   2  -6   1  156.28    4.60
  -2  -6  -1  158.38    4.80
   2  -6   1  162.48    4.80
  -2  -6  -1  156.38    4.50
   2  -6   1  160.58    5.20
   2   6   1  162.08    5.00
   2   6   1  164.08    5.00
   2   6   1  158.58    4.50
  -2   6  -1  159.78    5.00
   2   6   1  157.78    4.60
   2   6   1  168.98    4.60
   2   6   1  162.68    4.80
   2   6   1  160.18    4.70
  -2   6  -1  153.38    4.60
  -2   6  -1  163.78    4.20
  -2   6  -1  161.88    4.60
  -2   6  -1  154.38    4.70
  -2   6  -1  157.08    4.80
  -2   6  -1  158.08    4.50
  -4  -6  -1  236.48    6.30
   4  -6   1  223.28    6.40
   4  -6   1  229.78    6.90
   4  -6   1  227.58    6.40
   4  -6   1  235.18    6.20
   4  -6   1  240.88    6.30
   4  -6   1  235.78    6.20
  -4  -6  -1  247.18    6.20
   4  -6   1  242.88    6.40
  -4  -6  -1  237.58    6.60
  -4  -6  -1  240.48    6.20
  -4  -6  -1  225.38    6.50
  -4  -6  -1  235.58    5.60
  -4  -6  -1  223.58    6.20
   4  -6   1  233.38    6.30
  -4   6  -1  241.58    6.20
  -4   6  -1  232.88    6.20
   4   6   1  226.88    6.70
   4   6   1  236.98    6.10
   4   6   1  226.58    6.20
   4   6   1  244.28    5.90
   4   6   1  237.48    5.40
  -4   6  -1  238.88    5.90
  -4   6  -1  246.58    6.50
  -4   6  -1  240.98    6.50
   4   6   1  234.98    6.50
   4   6   1  229.78    6.60
  -4   6  -1  234.28    6.70
   4   6   1  235.48    6.40
  -4   6  -1  229.78    6.20
  -6  -6  -1  536.45   12.60
  -6  -6  -1  538.75   12.90
   6  -6   1  548.75   12.70
   6  -6   1  534.65   12.70
   6  -6   1  541.75   12.40
   6  -6   1  540.95   12.60
  -6  -6  -1  540.65   12.10
  -6  -6  -1  546.95   12.60
   6  -6   1  533.35   12.60
  -6  -6  -1  534.05   12.90
  -6  -6  -1  524.45   12.50
   6  -6   1  552.14   13.20
  -6  -6  -1  545.25   11.40
   6  -6   1  559.74   12.70
   6  -6   1  545.75   11.60
   6   6   1  547.85   12.00
  -6   6  -1  549.65   12.10
  -6   6  -1  540.75   12.50
   6   6   1  542.05   12.40
  -6   6  -1  529.85   13.00
   6   6   1  530.05   13.00
   6   6   1  515.25   12.70
  -6   6  -1  535.65   12.80
   6   6   1  535.95   12.80
  -6   6  -1  563.24   12.80
   6   6   1  531.05   12.90
   6   6   1  544.35   12.50
  -6   6  -1  564.14   12.80
  -8  -6  -1  749.82   16.70
   8  -6   1  758.72   17.10
  -8  -6  -1  732.23   17.30
   8  -6   1  756.72   17.70
   8  -6   1  732.03   17.00
   8  -6   1  752.02   16.20
   8  -6   1  764.12   17.00
   8  -6   1  775.02   16.80
   8  -6   1  766.82   17.30
  -8  -6  -1  732.53   16.80
  -8  -6  -1  735.93   17.30
  -8  -6  -1  734.53   17.00
  -8  -6  -1  716.23   17.00
   8  -6   1  768.92   17.00
  -8   6  -1  753.02   17.20
   8   6   1  747.33   17.20
  -8   6  -1  735.13   17.00
   8   6   1  737.63   17.40
  -8   6  -1  750.22   16.90
  -8   6  -1  765.52   17.40
   8   6   1  751.72   17.30
  -8   6  -1  757.42   16.90
  -8   6  -1  757.42   16.40
  -8   6  -1  760.22   17.50
   8   6   1  775.22   16.60
   8   6   1  735.13   17.00
   8   6   1  756.02   16.80
 -10  -6  -1  149.88    4.90
 -10  -6  -1  142.09    4.80
 -10  -6  -1  136.19    5.50
 -10  -6  -1  139.59    5.70
  10  -6   1  144.79    4.50
 -10  -6  -1  145.49    4.90
  10  -6   1  142.49    5.90
  10  -6   1  133.09    5.10
  10  -6   1  141.29    5.70
 -10  -6  -1  147.59    5.10
 -10  -6  -1  136.29    5.60
  10  -6   1  146.79    4.80
  10  -6   1  151.18    5.10
  10  -6   1  138.19    5.10
  10   6   1  144.39    5.00
  10   6   1  145.59    5.70
 -10   6  -1  144.39    4.40
 -10   6  -1  141.69    5.60
  10   6   1  143.39    4.80
  10   6   1  142.29    5.50
 -10   6  -1  140.19    4.50
 -10   6  -1  139.89    5.70
  10   6   1  137.79    5.20
 -10   6  -1  148.99    4.90
  10   6   1  143.79    5.80
 -10   6  -1  136.09    5.60
 -10   6  -1  142.99    5.10
 -10   6  -1  138.59    5.00
 -12  -6  -1   41.10    3.20
  12  -6   1   39.30    3.20
 -12  -6  -1   45.10    3.70
  12  -6   1   47.10    3.50
 -12  -6  -1   40.70    3.20
  12  -6   1   41.00    2.80
  12  -6   1   42.80    3.80
 -12  -6  -1   42.20    3.70
  12  -6   1   42.10    3.90
  12  -6   1   45.30    3.50
 -12  -6  -1   41.10    3.40
 -12  -6  -1   44.90    3.80
 -12  -6  -1   45.50    3.70
  12  -6   1   45.00    3.60
  12   6   1   38.50    3.30
 -12   6  -1   45.60    3.80
  12   6   1   43.60    3.30
 -12   6  -1   40.10    3.10
 -12   6  -1   47.80    3.80
 -12   6  -1   39.80    3.80
 -12   6  -1   46.40    3.30
  12   6   1   37.90    3.70
  12   6   1   38.30    3.60
  12   6   1   45.10    3.70
 -12   6  -1   43.60    3.50
 -12   6  -1   46.50    3.50
  12   6   1   42.10    3.80
 -12   6  -1   49.70    4.00
  12   6   1   46.80    3.70
 -14  -6  -1  446.56   12.20
  14  -6   1  433.16   11.10
 -14  -6  -1  441.46   12.20
 -14  -6  -1  430.56   10.90
  14  -6   1  454.85   11.20
  14  -6   1  444.26   12.40
  14  -6   1  452.45   12.40
 -14  -6  -1  455.05   12.10
 -14  -6  -1  432.66   11.70
 -14  -6  -1  459.05   12.30
  14  -6   1  442.16   11.70
  14  -6   1  444.26   10.90
  14  -6   1  458.25   11.80
 -14  -6  -1  421.16   11.60
  14   6   1  454.15   11.80
  14   6   1  447.56   11.10
 -14   6  -1  432.66   11.40
 -14   6  -1  436.56   11.40
  14   6   1  446.06   12.30
  14   6   1  432.46   12.10
  14   6   1  434.66   11.70
 -14   6  -1  429.06   12.20
 -14   6  -1  451.85   11.10
 -14   6  -1  443.76   12.30
  14   6   1  422.36   11.90
 -14   6  -1  443.46   12.10
  14   6   1  459.35   12.50
 -14   6  -1  447.16   11.10
 -16  -6  -1    7.20    3.20
 -16  -6  -1    3.20    3.40
 -16  -6  -1    2.60    3.30
 -16  -6  -1    6.60    3.50
 -16  -6  -1    6.20    3.30
  16  -6   1   13.90    3.40
  16  -6   1    8.40    3.60
  16  -6   1   -0.90    3.70
  16  -6   1    2.00    3.00
 -16  -6  -1    2.20    3.50
  16   6   1    9.50    3.80
  16   6   1    7.80    3.50
 -16   6  -1    9.80    3.10
 -16   6  -1    5.00    3.50
  16   6   1    6.80    3.50
 -16   6  -1    6.30    3.50
  16   6   1    2.10    3.40
 -16   6  -1    6.50    3.60
 -16   6  -1    8.80    3.70
  16   6   1    4.80    3.20
 -16   6  -1    5.30    2.90
  16   6   1    3.10    3.40
  18  -6   1    3.80    3.50
  18  -6   1   -3.40    3.20
 -18  -6  -1   10.40    4.00
 -18  -6  -1    1.80    3.30
 -18  -6  -1    1.30    3.50
  18  -6   1    1.40    4.00
 -18  -6  -1    3.50    3.80
 -18  -6  -1    4.50    3.40
 -18  -6  -1    3.40    3.90
 -18   6  -1    1.40    3.70
  18   6   1    5.70    3.70
  18   6   1    5.00    4.10
 -18   6  -1    1.30    3.70
  18   6   1   -0.10    3.70
 -18   6  -1   -0.50    3.00
  18   6   1    2.10    3.70
 -18   6  -1    3.40    3.90
  18   6   1    8.40    3.80
 -20  -6  -1  268.67   10.20
  20  -6   1  255.77   10.50
 -20  -6  -1  250.07    9.30
 -20  -6  -1  271.87    9.80
  20  -6   1  271.87    9.60
 -20  -6  -1  280.47   10.00
  20   6   1  270.57   10.50
  20   6   1  281.47    9.90
  20   6   1  265.97   10.00
 -20   6  -1  264.87   10.40
 -20   6  -1  267.67   14.80
  20   6   1  277.97   10.50
 -20   6  -1  273.07    9.80
 -22  -6  -1  124.89    7.90
  22  -6   1  108.39    7.00
 -22  -6  -1  127.39    7.50
 -22   6  -1  101.69    7.20
  22   6   1   93.99    7.30
  22   6   1  117.29    7.40
 -22   6  -1   99.19    7.90
  22   6   1   93.99    9.80
 -24  -6  -1    4.10    3.90
  24   6   1   -0.30    4.50
 -24   6  -1    0.40    5.00
 -26  -6  -1    8.50    5.50
 -26   6  -1   14.20    5.70
 -25  -7   1    7.70    5.20
 -25   7   1    9.40    5.10
 -23  -7   1   -4.00    4.50
 -23  -7   1    3.40    4.20
 -23   7   1   -1.00    4.60
  23   7  -1    4.90    4.50
  23   7  -1    6.90    4.70
  23   7  -1   -0.90    4.30
 -23   7   1    1.60    4.20
 -21  -7   1   44.50    5.70
 -21  -7   1   44.10    4.80
 -21  -7   1   38.90    5.20
  21  -7  -1   38.70    5.50
  21  -7  -1   42.80    5.10
  21   7  -1   45.30    5.10
 -21   7   1   43.80    5.10
  21   7  -1   41.80    5.50
  21   7  -1   40.60    5.10
  21   7  -1   49.10    5.60
 -21   7   1   39.00    5.30
 -19  -7   1  131.49    6.60
 -19  -7   1  146.89    7.50
 -19  -7   1  128.69    6.70
 -19  -7   1  116.79    7.20
  19  -7  -1  116.19    7.00
 -19  -7   1  119.69    7.30
  19  -7  -1  122.69    7.80
  19  -7  -1  119.59    6.90
 -19  -7   1  127.69    7.40
  19   7  -1  116.29    6.90
  19   7  -1  132.09    7.30
  19   7  -1  128.89    7.40
 -19   7   1  118.09    7.30
 -19   7   1  114.99    7.30
  19   7  -1  119.19    7.40
  19   7  -1  142.59    7.40
 -19   7   1  122.69    7.40
 -19   7   1  120.59    7.10
 -17  -7   1   39.50    4.30
 -17  -7   1   33.00    4.40
 -17  -7   1   28.50    3.70
 -17  -7   1   25.40    4.20
 -17  -7   1   33.80    4.50
 -17  -7   1   31.40    4.30
  17  -7  -1   22.00    4.40
  17  -7  -1   37.20    4.90
  17  -7  -1   30.00    3.80
  17  -7  -1   23.80    4.00
  17   7  -1   30.90    4.40
 -17   7   1   29.80    4.40
  17   7  -1   24.70    4.00
 -17   7   1   31.90    4.40
  17   7  -1   30.00    4.20
 -17   7   1   28.40    3.40
 -17   7   1   23.90    4.30
  17   7  -1   25.80    3.80
  17   7  -1   30.10    4.50
  17   7  -1   34.20    4.70
 -15  -7   1   -0.60    2.60
  15  -7  -1    0.80    3.20
  15  -7  -1   -3.00    3.40
  15  -7  -1   -1.50    2.70
 -15  -7   1   -1.10    3.30
 -15  -7   1    0.90    3.30
 -15  -7   1   -1.20    2.90
 -15  -7   1    1.30    2.70
  15  -7  -1    2.40    3.60
 -15  -7   1    2.00    3.30
  15   7  -1    1.00    3.20
 -15   7   1    2.30    3.30
  15   7  -1    3.10    3.40
 -15   7   1   -1.00    3.40
  15   7  -1    0.20    3.00
  15   7  -1    2.70    3.50
 -15   7   1    1.00    2.70
 -15   7   1   -0.60    3.40
 -15   7   1   -2.40    2.50
  15   7  -1    2.90    3.40
  15   7  -1   -1.70    3.00
  13  -7  -1  423.96   10.20
  13  -7  -1  429.76   11.60
 -13  -7   1  407.96   11.60
 -13  -7   1  390.66   11.50
  13  -7  -1  426.86   11.90
 -13  -7   1  404.86   11.30
 -13  -7   1  404.36   10.90
  13  -7  -1  434.26   10.30
  13  -7  -1  413.76   11.50
 -13  -7   1  415.26   10.90
  13  -7  -1  409.16   10.50
 -13  -7   1  408.46   10.20
 -13  -7   1  415.16   11.60
  13  -7  -1  437.76   11.10
  13   7  -1  416.76   11.60
  13   7  -1  406.56   11.20
 -13   7   1  419.86   11.50
  13   7  -1  399.36   11.60
  13   7  -1  415.56   10.80
 -13   7   1  402.66   10.60
  13   7  -1  425.86   10.40
 -13   7   1  429.36   10.50
 -13   7   1  417.86   11.00
 -13   7   1  420.76   10.50
 -13   7   1  420.76   11.70
 -13   7   1  426.56   11.40
  13   7  -1  414.76   11.50
  13   7  -1  437.56   10.90
 -13   7   1  415.06   10.30
  11  -7  -1  322.77    8.20
 -11  -7   1  297.27    7.90
  11  -7  -1  314.67    7.60
 -11  -7   1  304.57    9.00
  11  -7  -1  305.27    8.70
 -11  -7   1  302.97    8.40
  11  -7  -1  311.77    8.80
 -11  -7   1  302.57    8.70
  11  -7  -1  304.67    7.80
 -11  -7   1  303.77    9.10
 -11  -7   1  291.97    8.00
  11  -7  -1  298.57    9.30
  11  -7  -1  307.57    8.30
 -11  -7   1  303.87    8.90
  11   7  -1  306.07    9.10
  11   7  -1  300.47    8.80
  11   7  -1  301.37    8.70
  11   7  -1  294.97    9.00
  11   7  -1  293.27    8.10
  11   7  -1  303.17    8.10
 -11   7   1  301.87    8.10
  11   7  -1  311.77    7.90
 -11   7   1  304.27    8.90
 -11   7   1  312.97    8.10
 -11   7   1  300.87    8.60
 -11   7   1  302.37    8.10
 -11   7   1  298.87    7.80
 -11   7   1  299.17    9.00
 -11   7   1  303.17    8.40
   9  -7  -1  621.54   15.50
   9  -7  -1  625.94   14.80
   9  -7  -1  607.74   14.90
   9  -7  -1  638.14   13.80
   9  -7  -1  638.94   14.30
   9  -7  -1  621.94   14.50
  -9  -7   1  618.14   15.10
  -9  -7   1  627.74   15.20
  -9  -7   1  619.84   14.80
  -9  -7   1  628.74   15.20
  -9  -7   1  627.34   14.40
   9  -7  -1  664.63   14.60
  -9  -7   1  628.44   14.60
  -9  -7   1  635.24   14.30
  -9   7   1  634.54   14.40
  -9   7   1  619.54   15.20
   9   7  -1  636.64   14.50
   9   7  -1  640.14   14.20
  -9   7   1  654.13   14.30
   9   7  -1  643.04   14.40
   9   7  -1  606.04   15.10
   9   7  -1  613.34   14.80
  -9   7   1  613.94   14.70
   9   7  -1  614.94   14.90
  -9   7   1  613.14   14.40
  -9   7   1  638.64   14.80
  -9   7   1  618.24   15.00
  -7  -7   1   59.39    2.10
  -7  -7   1   64.59    3.20
  -7  -7   1   59.79    2.90
   7  -7  -1   58.89    4.70
  -7  -7   1   56.89    4.00
   7  -7  -1   62.99    3.40
   7  -7  -1   59.29    3.20
  -7  -7   1   61.89    4.20
  -7  -7   1   58.89    3.70
  -7  -7   1   64.19    3.80
  -7  -7   1   62.09    4.30
  -7  -7   1   62.79    3.60
   7  -7  -1   62.29    2.30
   7  -7  -1   59.59    3.90
   7  -7  -1   64.09    3.70
   7  -7  -1   57.69    3.50
  -7   7   1   63.19    3.90
  -7   7   1   66.09    4.40
   7   7  -1   56.39    2.90
   7   7  -1   58.89    4.30
  -7   7   1   58.59    4.10
   7   7  -1   55.49    3.40
   7   7  -1   54.49    4.20
  -7   7   1   52.99    3.40
   7   7  -1   49.40    4.20
   7   7  -1   57.99    3.20
  -7   7   1   60.49    3.40
  -7   7   1   61.39    3.60
  -7   7   1   57.09    3.80
   7   7  -1   57.29    3.20
   5  -7  -1   73.39    4.70
  -5  -7   1   71.69    3.70
  -5  -7   1   69.89    3.70
   5  -7  -1   77.29    3.70
  -5  -7   1   72.89    2.90
   5  -7  -1   71.49    2.00
  -5  -7   1   71.79    3.40
   5  -7  -1   70.59    3.40
   5  -7  -1   75.79    4.10
   5  -7  -1   74.79    3.50
  -5  -7   1   75.49    3.90
  -5  -7   1   66.89    3.60
   5  -7  -1   73.89    3.50
  -5  -7   1   73.89    4.20
   5  -7  -1   64.59    3.70
   5   7  -1   73.79    4.40
   5   7  -1   77.69    3.70
  -5   7   1   81.29    4.00
  -5   7   1   74.19    4.00
   5   7  -1   67.89    4.20
  -5   7   1   71.99    4.00
  -5   7   1   79.69    4.50
  -5   7   1   72.79    3.40
   5   7  -1   71.29    3.20
   5   7  -1   76.59    3.40
  -5   7   1   71.39    3.50
   5   7  -1   76.59    3.40
   5   7  -1   67.59    4.00
  -5   7   1   70.69    4.00
   5   7  -1   67.19    2.60
  -3  -7   1    4.30    1.70
   3  -7  -1    2.10    2.40
  -3  -7   1    5.20    2.00
   3  -7  -1    4.70    1.50
   3  -7  -1    1.20    2.10
  -3  -7   1    5.60    2.10
   3  -7  -1    2.20    1.80
   3  -7  -1    7.50    1.90
  -3  -7   1    2.50    2.00
   3  -7  -1    3.60    1.80
   3  -7  -1    3.00    2.00
  -3  -7   1    1.90    1.90
  -3  -7   1    3.40    1.60
  -3  -7   1    4.60    2.20
  -3  -7   1    3.20    2.10
   3   7  -1    2.30    0.90
  -3   7   1    3.20    0.70
  -3   7   1    5.30    1.90
   3   7  -1    3.20    2.30
   3   7  -1    3.20    1.70
   3   7  -1    3.20    1.80
  -3   7   1    4.30    2.30
  -3   7   1    4.40    2.10
  -3   7   1    4.10    1.70
   3   7  -1    2.00    1.60
   3   7  -1    2.40    2.20
  -3   7   1    3.90    1.80
   3   7  -1    6.80    1.60
   3   7  -1    4.10    1.60
  -3   7   1    3.60    1.90
   1  -7  -1   90.69    4.00
  -1  -7   1   85.19    3.60
   1  -7  -1   85.49    3.60
  -1  -7   1   83.09    3.80
   1  -7  -1   90.99    3.50
   1  -7  -1   81.79    3.40
  -1  -7   1   89.39    3.60
  -1  -7   1   84.79    3.90
  -1  -7   1   92.69    3.90
   1  -7  -1   89.09    3.90
  -1  -7   1   86.29    2.50
   1  -7  -1   89.89    2.60
  -1  -7   1   88.19    3.90
  -1  -7   1   89.29    3.50
   1  -7  -1   81.39    3.80
  -1   7   1   92.59    3.40
   1   7  -1   90.59    3.20
   1   7  -1   85.79    3.60
  -1   7   1   83.59    4.00
   1   7  -1   90.39    3.10
   1   7  -1   79.49    3.90
  -1   7   1   93.39    3.80
   1   7  -1   85.09    3.70
   1   7  -1   94.29    3.40
  -1   7   1   90.19    3.70
   1   7  -1   88.79    3.60
  -1   7   1   86.39    2.70
  -1   7   1   93.89    3.80
   1   7  -1   85.79    3.70
   1   7  -1   84.99    2.90
  -1   7   1   85.39    3.50
  -1   7   1   92.29    3.40
   1  -7   1   52.09    3.30
  -1  -7  -1   58.59    3.30
  -1  -7  -1   50.09    3.30
  -1  -7  -1   56.39    2.30
   1  -7   1   53.99    3.10
  -1  -7  -1   49.00    3.40
  -1  -7  -1   51.69    3.10
   1  -7   1   53.49    3.90
   1  -7   1   53.69    3.10
   1  -7   1   51.89    3.30
  -1  -7  -1   55.09    3.00
   1  -7   1   54.79    3.10
  -1  -7  -1   53.89    3.40
   1  -7   1   56.29    2.30
   1   7   1   55.49    3.00
   1   7   1   52.19    3.50
  -1   7  -1   47.10    3.00
   1   7   1   59.59    3.10
  -1   7  -1   55.59    2.80
   1   7   1   59.19    2.60
   1   7   1   53.89    2.80
  -1   7  -1   49.20    1.70
  -1   7  -1   56.29    3.20
   1   7   1   54.49    3.20
   1   7   1   52.99    3.40
  -1   7  -1   53.99    3.20
   1   7   1   58.49    3.20
  -1   7  -1   54.09    3.20
  -1   7  -1   48.50    3.40
   3  -7   1  164.38    5.80
  -3  -7  -1  158.68    5.40
  -3  -7  -1  164.38    5.50
  -3  -7  -1  166.48    5.30
  -3  -7  -1  162.48    4.70
   3  -7   1  161.98    5.20
   3  -7   1  162.28    5.00
   3  -7   1  162.98    4.60
  -3  -7  -1  164.08    5.20
   3  -7   1  171.98    5.30
  -3  -7  -1  163.18    4.80
   3  -7   1  151.58    5.00
   3  -7   1  163.38    4.80
  -3  -7  -1  155.28    5.00
   3   7   1  161.58    4.80
  -3   7  -1  159.98    5.30
  -3   7  -1  174.58    5.00
  -3   7  -1  162.68    5.00
   3   7   1  162.08    5.10
   3   7   1  166.18    5.30
   3   7   1  165.58    5.20
  -3   7  -1  166.48    4.60
  -3   7  -1  158.18    5.50
   3   7   1  169.78    5.00
  -3   7  -1  168.48    5.20
   3   7   1  152.58    5.40
   3   7   1  152.28    5.50
  -3   7  -1  169.68    5.20
  -5  -7  -1    1.50    2.30
   5  -7   1   -1.50    2.20
   5  -7   1    1.00    2.10
   5  -7   1   -1.00    2.10
  -5  -7  -1   -0.10    2.10
   5  -7   1    2.90    2.20
  -5  -7  -1    0.30    2.00
  -5  -7  -1    2.70    1.80
   5  -7   1    1.90    2.00
   5  -7   1    2.40    2.30
  -5  -7  -1    3.40    2.20
  -5  -7  -1    0.70    2.40
  -5  -7  -1    1.10    1.40
   5   7   1   -1.30    2.30
   5   7   1    7.00    2.20
   5   7   1   -0.50    2.50
  -5   7  -1    6.60    2.20
  -5   7  -1    1.10    2.20
  -5   7  -1    2.10    2.10
   5   7   1    2.60    2.70
  -5   7  -1    3.60    2.40
  -5   7  -1    4.00    2.40
   5   7   1    2.60    1.90
  -5   7  -1    2.70    2.70
   5   7   1   -1.20    1.20
   5   7   1    4.10    1.70
   5   7   1    2.50    2.50
  -5   7  -1    2.90    2.00
  -7  -7  -1    5.10    2.30
  -7  -7  -1    8.10    2.30
   7  -7   1    1.70    2.20
   7  -7   1    7.20    2.90
   7  -7   1    6.80    2.60
   7  -7   1    4.70    2.40
   7  -7   1    5.60    2.20
   7  -7   1    3.00    1.10
  -7  -7  -1    3.30    1.70
   7  -7   1    6.30    2.20
  -7  -7  -1    2.40    2.40
  -7  -7  -1    3.70    2.40
  -7  -7  -1    5.90    2.20
  -7   7  -1    4.90    1.80
  -7   7  -1    6.80    2.20
   7   7   1    5.30    2.50
  -7   7  -1    2.00    2.50
   7   7   1    3.20    1.60
   7   7   1    8.70    2.60
  -7   7  -1    9.10    2.40
   7   7   1    4.60    2.10
   7   7   1   -0.80    2.50
   7   7   1    3.30    2.80
  -7   7  -1    6.50    2.30
   7   7   1    2.60    2.20
  -7   7  -1    4.10    2.70
   9  -7   1  183.58    5.90
  -9  -7  -1  166.08    5.30
  -9  -7  -1  174.68    6.10
   9  -7   1  172.68    4.70
   9  -7   1  160.68    6.60
   9  -7   1  172.38    5.30
   9  -7   1  179.98    6.10
   9  -7   1  169.48    5.80
  -9  -7  -1  164.38    6.10
  -9  -7  -1  170.88    5.30
  -9  -7  -1  176.78    5.80
  -9  -7  -1  169.48    5.90
   9  -7   1  178.08    6.00
  -9   7  -1  178.48    5.90
  -9   7  -1  172.68    5.80
  -9   7  -1  177.88    5.80
   9   7   1  177.78    5.70
   9   7   1  171.58    5.30
   9   7   1  173.38    5.80
  -9   7  -1  169.08    5.60
   9   7   1  160.28    6.30
  -9   7  -1  182.68    6.00
   9   7   1  180.48    6.30
   9   7   1  176.78    5.50
  -9   7  -1  179.28    5.10
  -9   7  -1  178.68    6.40
  11  -7   1  316.57    9.70
  11  -7   1  331.77    8.10
  11  -7   1  329.37    9.00
  11  -7   1  320.67    9.00
  11  -7   1  330.37    9.40
  11  -7   1  340.47    8.60
 -11  -7  -1  310.07    8.50
 -11  -7  -1  334.97    9.40
 -11  -7  -1  332.57    9.00
  11  -7   1  317.67    8.80
 -11  -7  -1  338.77    9.40
 -11  -7  -1  323.87    9.50
 -11  -7  -1  330.37    8.70
  11   7   1  324.17    8.60
 -11   7  -1  330.97    8.70
 -11   7  -1  319.57    8.90
 -11   7  -1  323.47    9.00
  11   7   1  333.77    9.60
 -11   7  -1  318.47    8.20
 -11   7  -1  329.97    9.40
 -11   7  -1  329.37    8.80
 -11   7  -1  329.57    9.60
  11   7   1  332.17    8.60
  11   7   1  328.17    9.50
  11   7   1  330.27    9.20
  11   7   1  321.17    8.90
 -13  -7  -1  119.69    5.00
 -13  -7  -1  114.39    5.50
  13  -7   1  121.49    6.40
  13  -7   1  113.19    4.70
 -13  -7  -1  115.69    4.90
  13  -7   1  116.59    4.90
 -13  -7  -1  104.89    5.80
  13  -7   1  105.69    6.00
 -13  -7  -1  117.19    6.00
  13  -7   1  115.19    5.50
  13  -7   1  115.39    5.00
 -13  -7  -1  118.19    5.90
  13  -7   1  112.39    5.30
  13   7   1  125.89    6.00
 -13   7  -1  121.79    6.00
 -13   7  -1  118.09    5.50
  13   7   1  116.69    6.50
  13   7   1  113.19    5.80
 -13   7  -1  110.69    6.00
  13   7   1  120.09    5.90
 -13   7  -1  105.79    5.90
 -13   7  -1  121.89    5.10
  13   7   1  119.09    5.30
  13   7   1  118.59    5.20
 -13   7  -1  103.39    5.10
  13   7   1  120.89    6.20
  15  -7   1    0.40    3.30
  15  -7   1   -0.10    3.60
  15  -7   1    1.10    3.50
 -15  -7  -1   -1.90    2.50
 -15  -7  -1    0.80    3.00
 -15  -7  -1    2.10    2.80
  15  -7   1   -0.70    3.20
 -15  -7  -1   -0.30    3.20
  15  -7   1   -0.30    3.00
 -15  -7  -1    0.20    3.50
  15   7   1    2.00    3.10
  15   7   1   -3.80    3.10
  15   7   1    1.70    3.50
 -15   7  -1    2.80    2.90
 -15   7  -1    0.60    3.30
  15   7   1    0.40    2.60
 -15   7  -1   -5.90    3.30
 -15   7  -1    0.70    3.40
 -15   7  -1    0.60    3.00
  15   7   1   -3.20    2.70
  15   7   1    2.20    3.40
  15   7   1    5.70    3.40
 -17  -7  -1  147.49    7.00
  17  -7   1  136.99    6.70
 -17  -7  -1  131.39    7.20
 -17  -7  -1  137.09    6.60
  17  -7   1  125.49    7.00
  17  -7   1  133.99    7.20
 -17  -7  -1  141.39    6.50
  17  -7   1  135.39    7.60
 -17  -7  -1  139.49    7.30
 -17   7  -1  138.29    6.50
  17   7   1  136.39    7.20
  17   7   1  128.19    6.90
 -17   7  -1  133.99    6.30
 -17   7  -1  140.59    7.30
  17   7   1  145.89    7.80
 -17   7  -1  138.09    7.10
  17   7   1  136.19    7.40
  17   7   1  134.69    7.20
 -19  -7  -1   97.19    6.70
 -19  -7  -1  100.39    6.90
 -19  -7  -1   97.39    7.00
  19  -7   1   83.39    6.50
  19  -7   1   95.99    6.40
 -19  -7  -1  101.09    6.30
 -19  -7  -1  108.99    7.10
  19   7   1   87.69    6.70
 -19   7  -1   95.69    7.00
  19   7   1   92.89    5.70
 -19   7  -1   91.79    6.20
  19   7   1   95.69    7.30
 -19   7  -1   92.49    7.00
  19   7   1  102.29    6.60
 -19   7  -1   86.29    6.40
 -21  -7  -1   88.79    6.50
 -21  -7  -1   71.19    6.20
 -21  -7  -1   68.79    6.20
  21  -7   1   70.09    5.60
  21   7   1   75.99    6.10
 -21   7  -1   61.19    5.80
  21   7   1   70.39    6.10
  21   7   1   63.79    5.60
 -21   7  -1   82.09    6.50
 -23  -7  -1  150.38    8.90
 -23   7  -1  146.99    8.40
  23   7   1  134.69    8.30
 -23   7  -1  161.78    9.20
 -25  -7  -1   14.40    5.20
 -25   7  -1   11.50    5.50
 -26  -8   1   12.30    5.50
 -24  -8   1   53.19    6.30
 -24   8   1   33.10    5.40
  24   8  -1   34.80    5.60
 -24   8   1   38.20    5.90
 -22  -8   1    8.00    4.50
 -22  -8   1    9.80    4.60
  22  -8  -1   16.80    5.20
  22   8  -1    6.50    4.30
  22   8  -1   13.90    4.60
 -22   8   1    7.40    4.40
  22   8  -1    9.30    4.70
 -22   8   1   15.10    5.00
 -20  -8   1    8.40    4.30
 -20  -8   1   13.90    3.80
 -20  -8   1    7.80    4.40
  20  -8  -1   19.60    3.90
  20  -8  -1   12.50    4.70
 -20  -8   1    5.70    5.70
  20  -8  -1   10.70    4.20
 -20  -8   1   13.40    4.60
 -20   8   1   10.20    4.50
  20   8  -1   12.40    4.20
  20   8  -1   15.70    4.70
 -20   8   1   12.10    4.50
  20   8  -1   17.40    4.40
 -20   8   1   16.00    4.40
  20   8  -1   16.30    5.10
 -18  -8   1   44.50    4.50
  18  -8  -1   46.00    5.60
  18  -8  -1   43.30    5.10
  18  -8  -1   50.39    4.40
 -18  -8   1   36.80    5.00
 -18  -8   1   46.90    5.40
  18  -8  -1   40.60    4.70
 -18  -8   1   45.50    5.00
 -18  -8   1   48.90    4.50
 -18  -8   1   49.60    5.10
  18   8  -1   55.59    5.50
  18   8  -1   48.90    5.10
  18   8  -1   52.09    4.70
  18   8  -1   43.30    4.80
 -18   8   1   43.50    5.10
 -18   8   1   45.80    5.10
  18   8  -1   44.60    5.00
 -18   8   1   38.00    3.90
 -18   8   1   45.00    4.90
 -16  -8   1   57.89    5.10
 -16  -8   1   66.69    4.80
 -16  -8   1   61.59    5.20
  16  -8  -1   66.69    5.00
  16  -8  -1   64.79    5.70
 -16  -8   1   75.99    5.40
 -16  -8   1   60.89    5.20
  16  -8  -1   54.29    4.70
  16  -8  -1   57.99    5.20
 -16  -8   1   63.39    4.80
  16   8  -1   72.59    4.90
  16   8  -1   53.59    5.10
 -16   8   1   65.89    5.30
 -16   8   1   59.09    4.20
 -16   8   1   54.29    5.00
  16   8  -1   62.79    5.20
  16   8  -1   64.39    5.20
 -16   8   1   58.09    5.00
 -16   8   1   54.89    5.00
  16   8  -1   58.89    4.80
  14  -8  -1  110.39    5.30
 -14  -8   1  102.79    6.20
 -14  -8   1  117.19    5.60
 -14  -8   1   99.49    6.10
  14  -8  -1  116.59    5.00
 -14  -8   1  116.59    6.40
 -14  -8   1  110.99    5.10
 -14  -8   1  116.49    6.00
  14  -8  -1  105.49    6.20
  14  -8  -1  105.49    5.00
  14  -8  -1  111.89    5.80
  14  -8  -1  113.99    6.60
 -14   8   1  107.29    5.10
 -14   8   1  116.69    6.30
 -14   8   1  125.39    7.30
  14   8  -1  108.19    6.20
 -14   8   1  104.29    6.30
 -14   8   1  119.79    6.10
 -14   8   1  109.79    5.20
  14   8  -1  106.09    6.30
  14   8  -1  112.69    6.40
  14   8  -1  103.89    5.80
  14   8  -1  108.99    5.70
 -14   8   1  105.29    5.80
  14   8  -1  115.89    5.40
 -14   8   1  102.39    4.50
  14   8  -1  118.79    4.80
 -12  -8   1  149.09    6.50
 -12  -8   1  161.88    5.80
 -12  -8   1  166.58    6.40
 -12  -8   1  160.58    6.80
  12  -8  -1  161.98    7.10
  12  -8  -1  173.98    5.90
  12  -8  -1  168.48    5.90
 -12  -8   1  161.68    6.10
 -12  -8   1  155.88    5.50
  12  -8  -1  162.88    6.40
 -12  -8   1  168.18    6.80
  12  -8  -1  166.78    7.00
  12  -8  -1  168.98    5.60
 -12   8   1  176.98    6.40
  12   8  -1  171.38    6.10
 -12   8   1  159.08    5.60
 -12   8   1  162.78    5.40
 -12   8   1  171.98    6.90
  12   8  -1  162.18    6.40
 -12   8   1  162.78    6.10
  12   8  -1  166.98    5.60
 -12   8   1  175.18    5.70
 -12   8   1  162.38    6.20
  12   8  -1  157.38    6.60
  12   8  -1  165.88    6.90
 -12   8   1  162.28    5.80
  12   8  -1  167.28    5.70
  12   8  -1  167.48    6.90
  10  -8  -1  310.07    7.40
 -10  -8   1  298.97    9.00
 -10  -8   1  299.27    7.80
  10  -8  -1  306.57    8.30
  10  -8  -1  296.17    9.30
 -10  -8   1  286.17    8.30
 -10  -8   1  291.17    8.80
 -10  -8   1  296.67    8.00
 -10  -8   1  290.37    8.40
  10  -8  -1  304.47    8.20
  10  -8  -1  294.57    7.80
 -10  -8   1  293.67    8.80
  10  -8  -1  299.67    8.60
  10  -8  -1  293.27    8.50
  10   8  -1  290.57    8.60
  10   8  -1  298.07    8.60
 -10   8   1  296.57    8.80
 -10   8   1  296.97    8.00
 -10   8   1  301.87    8.00
 -10   8   1  304.17    8.40
  10   8  -1  299.47    8.10
  10   8  -1  280.07    8.80
 -10   8   1  308.17    8.00
 -10   8   1  294.47    9.00
  10   8  -1  306.47    8.20
  10   8  -1  306.87    7.70
 -10   8   1  300.37    8.40
  -8  -8   1  105.19    4.40
   8  -8  -1  102.99    3.00
   8  -8  -1  100.89    4.50
   8  -8  -1  103.39    4.20
   8  -8  -1  106.89    4.00
   8  -8  -1   97.39    4.30
  -8  -8   1  102.89    4.40
  -8  -8   1   96.99    4.90
  -8  -8   1   95.19    4.40
   8  -8  -1   95.99    5.40
  -8  -8   1   93.69    4.80
   8  -8  -1  110.39    4.80
  -8   8   1  103.09    4.10
   8   8  -1  104.09    3.60
   8   8  -1  102.99    4.70
   8   8  -1   97.09    4.10
  -8   8   1  103.29    4.70
  -8   8   1  108.39    4.30
  -8   8   1   95.59    4.50
   8   8  -1   95.59    4.90
  -8   8   1   91.99    4.60
  -8   8   1   94.79    4.80
  -8   8   1   95.59    4.50
   8   8  -1   94.79    4.60
   8   8  -1  101.19    5.00
   8   8  -1   98.99    4.20
   6  -8  -1    4.60    2.50
   6  -8  -1   -1.50    2.40
  -6  -8   1   -1.50    1.40
  -6  -8   1   -3.30    2.10
   6  -8  -1    1.50    2.00
   6  -8  -1    3.00    2.00
   6  -8  -1   -0.10    2.90
  -6  -8   1   -1.40    2.40
  -6  -8   1    1.10    2.20
   6  -8  -1    1.10    2.00
  -6  -8   1    1.30    1.70
  -6  -8   1    1.20    2.10
  -6  -8   1    3.10    2.00
  -6   8   1    2.80    2.20
   6   8  -1    1.70    2.60
  -6   8   1    1.50    2.40
   6   8  -1   -5.40    2.60
  -6   8   1    4.80    2.10
  -6   8   1    2.70    2.50
   6   8  -1   -0.70    1.80
   6   8  -1    0.40    2.20
   6   8  -1   -0.60    1.70
  -6   8   1   -0.60    1.70
  -6   8   1    0.10    2.40
   6   8  -1    0.80    2.40
  -6   8   1    6.30    2.30
   6   8  -1   -3.40    1.30
   6   8  -1   -0.50    2.40
   4  -8  -1   11.90    3.00
  -4  -8   1   12.50    2.40
  -4  -8   1   16.80    2.30
   4  -8  -1   14.20    2.00
   4  -8  -1   14.00    2.30
  -4  -8   1   12.80    2.50
  -4  -8   1   14.80    2.80
   4  -8  -1   17.80    2.30
  -4  -8   1   20.50    2.10
   4  -8  -1   17.10    2.30
   4  -8  -1   18.10    2.30
  -4  -8   1   16.80    2.10
  -4  -8   1   17.10    2.20
   4  -8  -1   17.80    2.70
   4   8  -1   14.10    1.10
   4   8  -1   12.00    2.60
   4   8  -1   15.20    2.00
  -4   8   1   17.10    2.50
   4   8  -1   20.20    2.90
   4   8  -1   19.30    2.30
  -4   8   1   14.10    2.40
   4   8  -1   20.10    2.60
  -4   8   1   16.10    2.30
  -4   8   1   17.70    2.50
   4   8  -1   13.60    2.80
  -4   8   1   16.80    2.30
   4   8  -1   16.60    2.10
  -4   8   1   19.20    2.50
   2  -8  -1  146.29    5.80
   2  -8  -1  139.09    5.10
   2  -8  -1  133.29    4.80
   2  -8  -1  133.39    5.30
  -2  -8   1  132.69    5.20
   2  -8  -1  140.89    3.90
  -2  -8   1  133.09    4.80
  -2  -8   1  129.69    4.50
  -2  -8   1  147.59    5.10
   2  -8  -1  142.59    4.80
  -2  -8   1  131.99    4.90
  -2  -8   1  142.19    5.00
  -2  -8   1  142.19    3.40
  -2  -8   1  133.89    5.20
  -2  -8   1  136.89    4.90
   2  -8  -1  138.69    4.70
  -2   8   1  141.59    5.10
  -2   8   1  141.29    5.40
  -2   8   1  140.59    5.20
  -2   8   1  144.69    5.00
   2   8  -1  137.29    3.40
  -2   8   1  149.39    4.90
  -2   8   1  142.49    3.60
  -2   8   1  140.79    5.00
   2   8  -1  143.79    5.00
   2   8  -1  143.49    4.40
   2   8  -1  133.49    5.30
   2   8  -1  130.09    5.10
  -2   8   1  138.59    4.80
   2   8  -1  147.69    4.80
   2   8  -1  141.39    4.10
   2   8  -1  132.49    4.20
   2   8  -1  138.49    5.10
   0  -8  -1  173.38    5.50
   0  -8  -1  172.88    3.90
   0  -8   1  169.48    5.40
   0  -8  -1  177.78    5.90
   0  -8   1  176.38    5.80
   0  -8   1  170.18    5.70
   0  -8   1  163.38    5.60
   0  -8  -1  174.18    5.60
   0  -8  -1  164.98    5.70
   0  -8   1  165.98    5.40
   0  -8  -1  167.18    5.40
   0  -8  -1  172.18    5.20
   0  -8   1  173.68    4.30
   0  -8   1  169.68    5.50
   0   8  -1  168.98    4.40
   0   8  -1  168.88    5.90
   0   8  -1  175.18    5.80
   0   8   1  182.98    5.20
   0   8  -1  174.68    5.10
   0   8   1  177.28    5.90
   0   8   1  170.28    5.50
   0   8   1  176.18    4.90
   0   8  -1  178.68    5.10
   0   8   1  168.98    5.50
   0   8  -1  170.58    5.60
   0   8  -1  165.98    5.60
   0   8   1  170.28    5.70
   0   8   1  162.68    4.60
   0   8  -1  178.18    5.20
   0   8   1  178.98    5.20
   2  -8   1    8.40    2.70
  -2  -8  -1    7.90    2.30
  -2  -8  -1    3.50    2.40
   2  -8   1    7.30    2.40
   2  -8   1   11.60    1.90
   2  -8   1    8.50    1.80
   2  -8   1   12.40    2.50
  -2  -8  -1    9.10    2.30
  -2  -8  -1   11.30    2.50
  -2  -8  -1    5.50    1.70
  -2  -8  -1    9.20    2.50
   2  -8   1    5.30    2.30
   2  -8   1    9.50    2.20
  -2  -8  -1   10.10    2.20
  -2   8  -1    8.80    2.40
  -2   8  -1   13.50    2.20
  -2   8  -1   11.60    2.50
  -2   8  -1   11.40    2.50
  -2   8  -1    9.10    2.30
   2   8   1    6.50    2.70
   2   8   1    8.30    2.20
   2   8   1   10.30    2.50
  -2   8  -1    7.40    2.70
   2   8   1    7.70    2.40
   2   8   1   11.60    2.20
   2   8   1    9.50    2.10
   2   8   1    6.10    1.90
   4  -8   1  149.99    4.80
  -4  -8  -1  135.79    5.40
   4  -8   1  138.39    5.00
  -4  -8  -1  143.09    4.40
   4  -8   1  154.68    5.20
   4  -8   1  138.49    4.90
  -4  -8  -1  142.89    5.10
  -4  -8  -1  144.69    5.40
  -4  -8  -1  141.59    5.00
  -4  -8  -1  142.09    5.20
   4  -8   1  139.39    4.90
   4  -8   1  146.69    5.30
   4  -8   1  149.59    5.90
  -4  -8  -1  143.89    4.60
   4   8   1  140.69    5.10
  -4   8  -1  135.39    5.30
   4   8   1  138.39    3.60
  -4   8  -1  133.99    4.90
  -4   8  -1  143.29    5.60
   4   8   1  135.99    5.40
  -4   8  -1  140.09    5.20
   4   8   1  152.68    4.90
   4   8   1  149.19    5.20
   4   8   1  140.79    4.80
  -4   8  -1  138.49    5.00
  -4   8  -1  154.38    4.90
  -4   8  -1  149.88    4.60
   4   8   1  135.29    5.60
   4   8   1  137.09    4.60
  -6  -8  -1    4.10    1.30
  -6  -8  -1    4.90    2.50
  -6  -8  -1    4.70    2.50
  -6  -8  -1    3.10    2.20
   6  -8   1    5.70    2.90
   6  -8   1    9.80    2.70
   6  -8   1    5.80    2.10
   6  -8   1    5.30    2.10
  -6  -8  -1    4.00    2.10
  -6  -8  -1    2.40    2.50
   6  -8   1    4.00    2.10
  -6  -8  -1   -0.80    2.30
   6  -8   1    4.60    2.30
  -6   8  -1    6.50    2.00
  -6   8  -1    5.10    2.20
   6   8   1    1.90    1.30
   6   8   1    7.50    2.50
  -6   8  -1    2.60    2.40
  -6   8  -1    5.90    2.30
   6   8   1    6.70    2.20
  -6   8  -1    6.00    2.70
   6   8   1    2.80    2.60
   6   8   1    2.50    2.60
  -6   8  -1    6.60    2.60
   6   8   1    4.10    2.00
  -6   8  -1    4.40    1.90
   6   8   1    5.40    2.30
   6   8   1    7.50    1.80
   8  -8   1  112.69    5.70
   8  -8   1  110.59    4.80
  -8  -8  -1  115.99    4.80
   8  -8   1  119.29    4.80
   8  -8   1  122.79    4.80
  -8  -8  -1  119.29    4.90
  -8  -8  -1  118.69    5.20
   8  -8   1  127.59    4.80
  -8  -8  -1  112.09    5.20
  -8  -8  -1  117.79    4.80
   8  -8   1  120.39    4.90
   8   8   1  128.09    3.90
   8   8   1  114.69    5.10
   8   8   1  114.79    5.20
  -8   8  -1  117.69    5.30
  -8   8  -1  126.59    5.00
  -8   8  -1  114.69    4.70
  -8   8  -1  118.09    4.80
  -8   8  -1  117.59    5.40
  -8   8  -1  127.79    4.30
  -8   8  -1  123.59    4.60
   8   8   1  113.69    4.50
   8   8   1  120.19    4.70
  -8   8  -1  127.29    5.20
   8   8   1  110.79    5.40
   8   8   1  113.49    5.10
 -10  -8  -1  459.15   11.00
  10  -8   1  481.05   11.30
  10  -8   1  443.86   11.50
 -10  -8  -1  458.05   11.30
 -10  -8  -1  445.96   12.00
  10  -8   1  457.85   11.50
  10  -8   1  473.75   11.40
 -10  -8  -1  435.76   11.70
  10  -8   1  459.95   12.50
 -10  -8  -1  441.26   11.90
  10  -8   1  454.45   11.80
 -10  -8  -1  446.96   11.50
 -10   8  -1  448.46   11.40
 -10   8  -1  467.55   11.70
 -10   8  -1  467.75   12.00
 -10   8  -1  441.36   12.00
 -10   8  -1  450.95   11.60
  10   8   1  458.65   12.00
  10   8   1  464.75   11.30
  10   8   1  441.26   11.80
 -10   8  -1  462.35   11.40
  10   8   1  451.95   11.40
  10   8   1  466.45   10.80
 -10   8  -1  454.35   10.80
  10   8   1  435.16   12.00
  10   8   1  458.85   12.00
 -12  -8  -1    8.50    2.60
  12  -8   1    5.40    3.40
  12  -8   1    5.50    2.20
  12  -8   1    4.10    2.60
 -12  -8  -1    0.10    2.80
  12  -8   1    4.00    2.70
  12  -8   1    4.10    3.20
 -12  -8  -1    4.60    2.40
 -12  -8  -1    2.30    2.30
  12  -8   1    3.00    2.70
 -12  -8  -1    4.10    3.10
 -12  -8  -1    5.70    3.00
 -12   8  -1   10.20    3.10
  12   8   1    1.60    2.70
  12   8   1    5.70    3.00
 -12   8  -1    6.20    2.70
 -12   8  -1    0.00    2.60
 -12   8  -1    3.20    3.10
  12   8   1    7.50    3.40
  12   8   1    4.90    2.40
 -12   8  -1    1.60    3.10
 -12   8  -1    4.20    3.20
  12   8   1    6.80    3.30
  12   8   1    5.70    2.40
 -14  -8  -1   90.99    5.90
  14  -8   1   89.69    6.40
  14  -8   1   98.09    5.40
  14  -8   1  104.39    5.10
 -14  -8  -1   97.69    4.90
 -14  -8  -1   91.39    5.50
 -14  -8  -1   94.89    6.00
  14  -8   1   95.29    4.80
  14  -8   1   86.59    5.70
 -14  -8  -1   86.29    5.80
  14  -8   1   87.49    6.10
 -14   8  -1   88.69    5.60
  14   8   1   85.29    5.80
  14   8   1   89.29    6.00
 -14   8  -1   82.99    5.10
  14   8   1   96.79    5.20
  14   8   1   96.39    5.50
 -14   8  -1   94.29    6.10
 -14   8  -1   89.99    5.10
  14   8   1  101.49    6.30
  14   8   1   97.79    6.30
  14   8   1   93.79    5.20
 -14   8  -1   86.79    6.00
 -14   8  -1  100.49    6.10
  16  -8   1   45.70    4.40
  16  -8   1   51.89    5.00
 -16  -8  -1   57.69    5.50
 -16  -8  -1   48.30    4.70
  16  -8   1   41.10    4.50
  16  -8   1   42.40    4.90
 -16  -8  -1   42.70    4.20
 -16  -8  -1   46.70    4.40
 -16  -8  -1   41.80    4.70
  16   8   1   47.10    5.00
 -16   8  -1   45.50    4.80
  16   8   1   41.10    4.30
 -16   8  -1   39.70    4.70
 -16   8  -1   47.10    4.40
  16   8   1   46.50    4.70
  16   8   1   44.00    4.80
 -16   8  -1   44.10    5.20
 -16   8  -1   39.70    4.20
  16   8   1   42.40    4.70
  16   8   1   48.30    4.40
 -18  -8  -1   26.70    4.40
  18  -8   1   33.70    5.00
 -18  -8  -1   32.50    4.30
 -18  -8  -1   29.40    4.30
 -18  -8  -1   30.20    4.70
 -18  -8  -1   25.40    3.90
  18  -8   1   21.10    4.10
 -18   8  -1   17.70    4.50
 -18   8  -1   33.70    4.70
  18   8   1   28.50    4.20
 -18   8  -1   32.90    4.80
  18   8   1   28.40    4.60
  18   8   1   32.70    4.80
 -18   8  -1   27.90    4.20
  18   8   1   30.00    4.80
  18   8   1   49.70    5.50
 -20  -8  -1  193.18    9.00
 -20  -8  -1  186.28    8.70
 -20  -8  -1  172.28    8.90
  20  -8   1  191.58    8.20
  20  -8   1  173.08   11.60
  20   8   1  165.48    9.00
  20   8   1  178.68    8.60
 -20   8  -1  193.98    9.10
 -20   8  -1  178.48    9.30
  20   8   1  190.98    8.40
  20   8   1  195.18    9.50
 -22  -8  -1    0.90    4.60
  22  -8   1    3.20    4.00
 -22   8  -1    7.30    4.60
  22   8   1    0.20    4.40
 -22   8  -1   -1.50    3.50
  22   8   1    2.00    4.40
 -24  -8  -1   11.40    5.10
  24   8   1    4.60    4.90
 -24   8  -1    8.40    5.10
 -25  -9   1   69.39    7.00
 -23  -9   1   25.30    5.40
 -23  -9   1   37.90    5.70
 -23   9   1   32.00    5.70
  23   9  -1   39.30    5.10
 -23   9   1   29.10    5.40
  23   9  -1   27.90    5.50
  23   9  -1   21.40    5.20
 -21  -9   1    1.50    4.40
  21  -9  -1    0.10    3.70
 -21  -9   1    0.60    4.40
 -21   9   1    0.80    4.40
  21   9  -1   -0.60    3.70
 -21   9   1   -1.80    4.30
  21   9  -1   -4.90    4.20
  21   9  -1   -3.70    4.90
  19  -9  -1   16.10    4.80
 -19  -9   1   20.20    5.10
 -19  -9   1   23.00    4.20
  19  -9  -1   19.70    4.20
 -19  -9   1   14.10    4.90
 -19  -9   1   17.70    4.50
  19  -9  -1    9.90    4.20
  19   9  -1   20.60    4.30
  19   9  -1   10.20    4.40
 -19   9   1   14.00    4.60
  19   9  -1   21.40    4.80
  19   9  -1   11.70    4.70
 -19   9   1   20.10    4.60
  19   9  -1   19.10    4.80
 -19   9   1   15.10    4.50
  17  -9  -1   61.09    4.60
  17  -9  -1   58.89    5.40
 -17  -9   1   67.89    4.80
  17  -9  -1   59.89    5.40
 -17  -9   1   58.19    4.60
 -17  -9   1   57.39    4.70
 -17  -9   1   58.99    5.40
  17  -9  -1   63.09    5.70
 -17  -9   1   63.39    5.50
 -17   9   1   60.69    4.40
  17   9  -1   62.79    5.40
  17   9  -1   61.19    5.40
 -17   9   1   61.39    5.50
  17   9  -1   55.59    5.30
  17   9  -1   61.89    5.20
 -17   9   1   78.99    6.30
 -17   9   1   59.29    5.30
  17   9  -1   66.09    5.30
 -17   9   1   58.99    4.80
  15  -9  -1   34.70    4.50
 -15  -9   1   37.20    4.60
  15  -9  -1   33.80    3.70
 -15  -9   1   33.80    4.50
  15  -9  -1   43.40    4.90
  15  -9  -1   30.30    4.10
 -15  -9   1   26.90    4.10
 -15  -9   1   32.00    3.40
 -15  -9   1   33.50    3.70
  15   9  -1   40.50    4.70
 -15   9   1   37.00    4.60
  15   9  -1   35.20    4.30
  15   9  -1   30.10    3.80
  15   9  -1   40.70    4.90
 -15   9   1   30.70    3.80
 -15   9   1   35.30    4.50
 -15   9   1   27.70    3.70
  15   9  -1   38.60    4.60
  15   9  -1   36.40    3.60
 -15   9   1   48.50    4.50
  13  -9  -1   91.19    6.00
 -13  -9   1   84.79    5.40
 -13  -9   1   90.89    5.30
 -13  -9   1   83.49    4.70
  13  -9  -1   84.49    4.60
 -13  -9   1   86.79    5.80
  13  -9  -1   81.69    4.90
 -13  -9   1   82.29    4.50
 -13  -9   1   73.09    5.60
  13  -9  -1   84.79    5.60
  13  -9  -1   84.09    6.20
  13  -9  -1   86.09    4.80
  13   9  -1   81.79    6.00
  13   9  -1   78.29    5.80
 -13   9   1   78.89    5.90
 -13   9   1   80.99    4.70
 -13   9   1   80.29    4.90
  13   9  -1   74.19    4.60
  13   9  -1   75.39    5.60
 -13   9   1   83.59    4.40
  13   9  -1   76.39    5.50
 -13   9   1   97.29    5.90
 -13   9   1   82.69    4.60
 -13   9   1   94.59    5.20
  13   9  -1   91.49    4.60
  13   9  -1   73.19    5.10
 -13   9   1   88.99    5.30
  11  -9  -1  602.04   14.20
 -11  -9   1  577.44   13.90
 -11  -9   1  569.24   14.80
  11  -9  -1  582.44   14.20
  11  -9  -1  580.84   15.30
 -11  -9   1  583.44   14.90
  11  -9  -1  589.14   13.80
 -11  -9   1  570.44   14.40
  11  -9  -1  582.84   14.60
  11  -9  -1  596.64   14.50
 -11  -9   1  563.34   13.70
 -11  -9   1  577.54   14.20
  11   9  -1  585.14   13.50
  11   9  -1  589.94   13.90
  11   9  -1  573.94   14.80
 -11   9   1  586.84   13.90
 -11   9   1  585.24   14.70
 -11   9   1  573.64   14.20
 -11   9   1  584.14   14.30
  11   9  -1  588.14   14.60
 -11   9   1  599.54   13.90
  11   9  -1  563.64   14.90
  11   9  -1  559.54   14.50
  11   9  -1  575.04   14.00
 -11   9   1  589.14   13.90
 -11   9   1  583.04   15.00
 -11   9   1  582.24   14.40
   9  -9  -1   94.19    4.10
  -9  -9   1   93.79    4.60
   9  -9  -1   91.69    4.60
  -9  -9   1   95.19    4.60
  -9  -9   1   96.49    5.00
  -9  -9   1   90.09    4.20
   9  -9  -1   92.49    4.30
   9  -9  -1   90.99    5.50
  -9  -9   1   92.09    5.10
   9  -9  -1   96.59    4.50
   9  -9  -1   92.19    5.30
  -9   9   1   88.39    4.30
  -9   9   1   86.49    4.80
   9   9  -1   97.49    4.20
   9   9  -1   85.99    5.00
   9   9  -1   94.79    3.60
  -9   9   1   92.89    4.20
  -9   9   1   93.09    4.30
  -9   9   1   95.89    4.70
   9   9  -1   93.39    4.30
  -9   9   1  100.19    5.10
  -9   9   1   92.39    5.30
   9   9  -1   94.49    4.90
   9   9  -1   97.39    4.40
   9   9  -1   95.29    5.30
   7  -9  -1  182.98    5.60
   7  -9  -1  173.28    6.80
   7  -9  -1  176.58    5.70
   7  -9  -1  181.68    6.00
  -7  -9   1  177.98    5.70
  -7  -9   1  175.48    5.90
  -7  -9   1  166.78    6.00
  -7  -9   1  178.48    6.40
   7  -9  -1  183.58    5.60
  -7  -9   1  172.28    6.30
   7  -9  -1  174.38    6.20
  -7  -9   1  182.68    4.70
  -7  -9   1  173.78    6.00
  -7   9   1  164.58    6.10
   7   9  -1  172.98    6.10
   7   9  -1  170.48    6.30
   7   9  -1  182.98    4.70
  -7   9   1  183.48    5.40
  -7   9   1  180.58    5.70
  -7   9   1  186.08    6.00
  -7   9   1  188.68    6.30
  -7   9   1  184.98    5.80
   7   9  -1  172.58    5.80
   7   9  -1  172.88    5.40
  -7   9   1  176.08    5.60
   7   9  -1  179.68    5.30
   7   9  -1  171.98    6.40
   7   9  -1  186.08    5.90
  -5  -9   1  262.87    7.50
  -5  -9   1  271.97    7.10
  -5  -9   1  257.67    7.10
   5  -9  -1  259.57    7.20
   5  -9  -1  263.97    7.20
   5  -9  -1  259.77    7.80
   5  -9  -1  262.67    7.10
   5  -9  -1  270.67    8.30
   5  -9  -1  264.27    6.90
  -5  -9   1  257.97    7.80
  -5  -9   1  261.87    7.80
  -5  -9   1  268.37    6.80
   5  -9  -1  261.17    7.70
  -5  -9   1  270.37    7.60
  -5   9   1  263.67    7.10
   5   9  -1  258.17    7.80
  -5   9   1  250.37    7.30
   5   9  -1  262.57    6.90
  -5   9   1  263.37    7.70
  -5   9   1  270.07    7.50
  -5   9   1  265.77    7.50
  -5   9   1  265.27    7.20
   5   9  -1  253.57    6.00
   5   9  -1  273.47    7.30
  -5   9   1  265.27    7.90
   5   9  -1  254.97    7.90
   5   9  -1  260.87    7.30
   5   9  -1  248.18    6.80
   5   9  -1  256.77    7.40
  -3  -9   1    4.20    2.30
   3  -9  -1    3.30    2.10
  -3  -9   1   -0.50    1.70
   3  -9  -1    1.30    2.80
  -3  -9   1    3.10    2.30
  -3  -9   1    0.50    1.90
  -3  -9   1    3.50    2.60
   3  -9  -1    2.70    2.40
  -3  -9   1    4.20    2.20
   3  -9  -1    1.90    2.20
  -3  -9   1    5.70    2.10
  -3  -9   1    1.30    2.40
   3  -9  -1    2.70    1.60
   3  -9  -1    4.00    2.10
   3  -9  -1    1.90    2.50
   3   9  -1    3.40    2.50
  -3   9   1    2.00    2.50
  -3   9   1    0.60    2.40
   3   9  -1    5.30    1.90
  -3   9   1    2.50    2.10
  -3   9   1    2.90    2.10
   3   9  -1    3.20    2.30
  -3   9   1    2.50    2.10
   3   9  -1    1.10    2.60
  -3   9   1    2.40    2.60
   3   9  -1    3.10    2.40
   3   9  -1    2.70    1.90
   3   9  -1    2.40    0.90
   3   9  -1   -1.50    2.50
  -3   9   1   -0.40    2.30
   1  -9  -1  125.79    5.20
  -1  -9   1  132.29    3.30
   1  -9  -1  128.89    4.30
   1  -9  -1  133.19    3.40
  -1  -9   1  128.09    4.40
  -1  -9   1  132.29    5.10
  -1  -9   1  122.79    4.40
  -1  -9   1  129.09    4.90
   1  -9  -1  120.99    5.10
  -1  -9   1  132.49    5.20
   1  -9  -1  113.79    4.60
   1  -9  -1  120.29    4.80
   1  -9  -1  118.29    5.20
  -1  -9   1  125.89    4.80
  -1   9   1  133.39    4.60
  -1   9   1  130.59    3.70
   1   9  -1  119.79    4.80
   1   9  -1  136.69    5.30
  -1   9   1  134.49    4.70
   1   9  -1  130.99    4.00
  -1   9   1  121.19    5.30
  -1   9   1  127.79    5.10
   1   9  -1  132.59    4.30
   1   9  -1  124.69    4.40
   1   9  -1  120.29    4.90
  -1   9   1  131.79    5.00
  -1   9   1  133.79    5.00
  -1   9   1  128.19    5.00
   1   9  -1  126.69    5.00
  -1   9   1  127.29    4.80
   1   9  -1  119.59    4.80
   1   9  -1  125.89    5.10
   1  -9   1  261.47    7.40
   1  -9   1  279.57    6.50
   1  -9   1  262.57    7.70
  -1  -9  -1  262.77    7.60
  -1  -9  -1  265.07    7.20
   1  -9   1  262.47    7.30
  -1  -9  -1  278.97    7.30
   1  -9   1  253.97    7.60
   1  -9   1  265.07    7.20
   1  -9   1  277.57    8.20
  -1  -9  -1  273.27    7.70
  -1  -9  -1  271.17    7.80
  -1   9  -1  271.17    7.40
   1   9   1  260.07    7.10
   1   9   1  268.87    7.30
   1   9   1  273.47    7.60
  -1   9  -1  270.17    7.90
   1   9   1  278.37    6.70
  -1   9  -1  276.87    7.60
  -1   9  -1  272.87    7.10
   1   9   1  289.27    7.80
  -1   9  -1  261.27    7.40
   1   9   1  283.27    6.90
   1   9   1  262.37    7.90
  -1   9  -1  253.07    6.00
   1   9   1  269.67    7.80
  -1   9  -1  256.97    7.50
  -1   9  -1  258.47    7.00
  -3  -9  -1  129.99    5.40
   3  -9   1  140.09    5.70
   3  -9   1  134.79    5.20
  -3  -9  -1  142.29    5.50
  -3  -9  -1  130.39    5.10
   3  -9   1  146.59    4.60
  -3  -9  -1  138.49    4.50
  -3  -9  -1  139.49    4.70
  -3  -9  -1  143.69    5.30
   3  -9   1  135.99    5.00
  -3  -9  -1  132.89    4.60
   3  -9   1  133.19    4.90
   3  -9   1  139.29    5.10
   3  -9   1  126.09    5.20
   3   9   1  134.89    5.20
  -3   9  -1  129.69    4.60
   3   9   1  129.09    5.50
  -3   9  -1  143.29    5.10
  -3   9  -1  137.59    5.60
   3   9   1  135.89    4.80
  -3   9  -1  137.39    4.60
  -3   9  -1  138.39    5.00
   3   9   1  142.89    4.90
  -3   9  -1  138.09    5.30
   3   9   1  146.29    5.10
   3   9   1  140.79    5.30
   3   9   1  131.89    5.60
   5  -9   1    5.00    2.20
  -5  -9  -1    2.30    2.00
   5  -9   1    6.30    2.30
   5  -9   1    1.20    2.40
   5  -9   1    2.50    2.10
  -5  -9  -1    2.70    2.30
  -5  -9  -1    3.20    2.50
   5  -9   1    2.30    2.30
  -5  -9  -1    2.30    1.70
  -5  -9  -1    5.70    2.30
   5  -9   1    4.00    2.20
  -5  -9  -1    5.50    2.20
   5  -9   1    4.90    1.90
  -5  -9  -1    3.70    2.30
   5   9   1    6.20    2.00
  -5   9  -1    6.00    2.50
  -5   9  -1    4.70    2.60
   5   9   1    8.90    2.60
  -5   9  -1    5.20    2.80
   5   9   1    5.00    2.30
  -5   9  -1    9.80    2.30
   5   9   1    6.40    2.70
   5   9   1    3.80    2.00
   5   9   1    4.80    2.80
  -5   9  -1    1.50    2.30
  -5   9  -1    0.40    2.10
  -5   9  -1    6.40    1.80
   5   9   1    2.90    2.50
   7  -9   1  251.17    7.50
   7  -9   1  258.57    8.40
   7  -9   1  260.97    7.50
   7  -9   1  252.07    7.30
  -7  -9  -1  254.37    7.30
  -7  -9  -1  250.97    7.40
  -7  -9  -1  259.67    7.90
   7  -9   1  266.97    7.50
  -7  -9  -1  256.27    7.90
   7  -9   1  269.77    7.70
  -7  -9  -1  262.57    7.50
   7   9   1  262.17    7.60
  -7   9  -1  258.97    6.90
   7   9   1  265.77    6.90
   7   9   1  249.28    7.10
  -7   9  -1  267.17    7.40
   7   9   1  251.57    7.40
  -7   9  -1  267.87    7.40
  -7   9  -1  270.47    7.40
   7   9   1  257.77    7.90
  -7   9  -1  267.87    7.90
  -7   9  -1  254.87    7.70
   7   9   1  251.97    7.70
  -7   9  -1  257.07    8.10
   7   9   1  247.38    8.00
   9  -9   1   89.99    4.30
  -9  -9  -1   89.89    5.20
   9  -9   1   91.79    4.60
  -9  -9  -1   97.29    4.80
   9  -9   1   97.39    5.70
  -9  -9  -1   99.89    4.80
  -9  -9  -1  105.09    4.40
   9  -9   1   90.49    4.80
  -9  -9  -1   91.99    5.10
   9  -9   1   91.79    4.70
   9  -9   1  102.89    4.70
  -9   9  -1  100.69    4.10
   9   9   1  104.29    4.70
   9   9   1   95.39    4.70
  -9   9  -1  100.29    5.40
   9   9   1   95.59    5.40
  -9   9  -1   98.49    4.80
  -9   9  -1   94.59    4.50
  -9   9  -1   86.79    4.90
   9   9   1   92.69    5.20
  -9   9  -1   97.19    4.60
   9   9   1   97.69    5.10
   9   9   1   97.69    3.70
   9   9   1   93.39    5.00
  -9   9  -1   94.79    4.50
  -9   9  -1   90.59    5.00
  11  -9   1  280.67    9.60
 -11  -9  -1  287.37    9.20
  11  -9   1  303.97    8.70
 -11  -9  -1  286.17    8.30
  11  -9   1  288.37    8.90
  11  -9   1  278.17    8.50
 -11  -9  -1  285.47    8.80
  11  -9   1  287.37    8.10
  11  -9   1  294.07    8.40
 -11  -9  -1  286.57    8.60
 -11  -9  -1  293.57    9.10
  11   9   1  280.67    8.50
 -11   9  -1  273.77    9.20
 -11   9  -1  300.67    8.70
  11   9   1  296.27    8.60
  11   9   1  288.97   10.00
  11   9   1  284.87    9.10
  11   9   1  288.97    9.20
 -11   9  -1  291.07    8.50
 -11   9  -1  295.47    8.80
 -11   9  -1  286.57    9.10
  11   9   1  297.17    9.40
 -11   9  -1  288.77    8.70
  11   9   1  288.37    8.40
 -11   9  -1  301.67    8.80
  13  -9   1   12.70    2.80
  13  -9   1   17.10    3.20
  13  -9   1   11.10    3.60
 -13  -9  -1   14.40    3.70
 -13  -9  -1   15.80    2.60
 -13  -9  -1   20.30    3.70
 -13  -9  -1   11.50    2.90
  13  -9   1   11.00    2.60
 -13  -9  -1   10.80    3.30
  13  -9   1   16.50    4.00
  13  -9   1   14.10    3.20
 -13  -9  -1    9.90    3.90
 -13   9  -1   13.60    3.10
 -13   9  -1   12.70    3.20
 -13   9  -1    6.50    3.10
 -13   9  -1   13.80    3.70
  13   9   1   11.30    3.70
 -13   9  -1   14.10    3.50
 -13   9  -1   16.40    3.80
  13   9   1   16.00    3.60
 -13   9  -1   16.40    3.20
  13   9   1   16.90    3.90
  13   9   1   16.30    3.20
  13   9   1   11.90    3.60
  13   9   1    9.90    3.30
  15  -9   1  114.39    6.10
 -15  -9  -1  123.99    7.40
 -15  -9  -1  116.19    6.30
 -15  -9  -1  114.09    5.80
  15  -9   1  106.99    7.10
  15  -9   1  104.69    5.50
 -15  -9  -1  106.29    5.80
 -15  -9  -1  117.99    6.80
  15  -9   1   94.19    6.50
  15  -9   1  109.09    6.50
 -15   9  -1  117.49    5.30
 -15   9  -1  121.69    6.00
  15   9   1  118.39    6.50
  15   9   1  116.69    6.60
  15   9   1  126.19    7.00
  15   9   1  110.09    7.00
 -15   9  -1  116.59    5.80
 -15   9  -1  101.39    6.60
  15   9   1  119.19    6.90
 -15   9  -1  114.99    6.70
  15   9   1  118.19    5.80
 -15   9  -1  113.89    6.60
  17  -9   1    0.70    4.60
 -17  -9  -1    4.50    4.00
 -17  -9  -1    5.90    3.60
 -17  -9  -1    3.10    4.00
  17  -9   1   -1.70    3.70
 -17  -9  -1    4.10    3.10
  17  -9   1    2.90    4.10
  17  -9   1    8.20    3.70
 -17  -9  -1    3.20    3.70
  17   9   1    5.70    4.30
  17   9   1    2.10    3.80
  17   9   1    3.30    3.80
 -17   9  -1    2.40    3.20
 -17   9  -1    1.40    3.90
  17   9   1    6.10    4.20
 -17   9  -1    4.00    4.00
 -17   9  -1    8.30    3.40
 -17   9  -1    5.20    4.00
  17   9   1    6.00    4.20
  19  -9   1  220.98    9.80
 -19  -9  -1  247.38    9.90
 -19  -9  -1  266.97   10.50
 -19  -9  -1  233.48    9.00
  19  -9   1  236.68    9.10
 -19   9  -1  241.68    9.70
 -19   9  -1  248.48   10.00
  19   9   1  230.18   10.00
  19   9   1  243.98    9.90
  19   9   1  221.68    9.50
  19   9   1  238.98    9.20
  21  -9   1   19.60    4.50
 -21  -9  -1   38.10    4.80
 -21  -9  -1   32.30    5.20
 -21   9  -1   29.40    5.60
  21   9   1   25.40    5.10
  21   9   1   30.30    5.70
 -21   9  -1   36.30    5.60
  21   9   1   34.00    5.30
 -23  -9  -1   11.70    5.20
 -23   9  -1   -6.30    4.50
  23   9   1    1.20    4.80
 -23   9  -1    6.10    5.10
 -24 -10   1   13.60    5.40
 -24  10   1    6.30    6.60
 -24  10   1   17.10    6.10
 -22 -10   1  111.49    8.20
 -22 -10   1  121.39    8.20
  22  10  -1  125.29    8.10
  22  10  -1  113.39    8.00
 -22  10   1  121.99    8.50
  22  10  -1  120.59    8.40
 -22  10   1  124.79    8.30
 -20 -10   1    1.30    4.30
  20 -10  -1   -1.70    3.50
 -20 -10   1    1.50    4.40
  20  10  -1    2.10    4.40
 -20  10   1    0.80    4.20
 -20  10   1   -1.80    4.30
  20  10  -1    2.20    4.50
  20  10  -1   -0.10    3.70
 -18 -10   1   10.80    4.20
  18 -10  -1    9.70    4.70
  18 -10  -1   -0.70    3.90
  18 -10  -1    4.70    4.70
 -18 -10   1    9.20    4.30
  18 -10  -1    7.70    3.40
 -18 -10   1    7.10    3.70
 -18 -10   1    1.40    4.10
  18  10  -1   13.30    4.50
 -18  10   1    3.20    4.30
  18  10  -1    8.20    3.90
  18  10  -1    8.20    4.30
  18  10  -1    5.90    4.30
 -18  10   1    5.90    4.10
 -18  10   1    1.20    3.50
 -18  10   1    3.90    4.10
  18  10  -1    2.90    4.00
 -16 -10   1   12.20    4.10
 -16 -10   1   15.00    3.30
 -16 -10   1   14.80    4.20
  16 -10  -1   15.10    3.60
  16 -10  -1   14.50    4.10
  16 -10  -1   11.20    4.50
  16 -10  -1    8.80    3.80
 -16 -10   1   16.00    3.70
 -16  10   1   11.10    3.50
 -16  10   1   13.20    4.40
  16  10  -1   16.00    4.30
  16  10  -1   14.00    4.40
 -16  10   1   11.10    3.30
 -16  10   1   12.40    4.20
  16  10  -1   19.10    4.10
 -16  10   1   16.10    3.90
  16  10  -1   23.30    4.70
  16  10  -1   12.70    3.60
  14 -10  -1   17.80    3.00
  14 -10  -1   12.50    3.80
 -14 -10   1   13.10    3.50
 -14 -10   1   18.60    3.70
  14 -10  -1   18.20    3.30
 -14 -10   1   16.20    4.10
  14 -10  -1   17.00    3.70
  14 -10  -1    9.80    4.20
 -14 -10   1   11.00    3.80
  14 -10  -1   14.50    3.20
  14  10  -1   16.00    4.20
 -14  10   1   10.80    2.80
 -14  10   1   13.50    3.90
  14  10  -1   15.30    3.40
 -14  10   1   15.20    4.10
  14  10  -1   20.80    4.10
  14  10  -1   15.70    4.20
  14  10  -1   22.40    4.10
 -14  10   1   17.60    4.00
 -14  10   1   14.80    3.30
  14  10  -1   11.60    2.90
  14  10  -1   16.50    3.20
 -14  10   1   12.30    3.10
 -14  10   1   14.10    4.00
  12 -10  -1   17.80    3.50
 -12 -10   1   22.00    3.30
 -12 -10   1   18.50    3.40
  12 -10  -1   14.60    3.00
  12 -10  -1   14.30    3.30
 -12 -10   1   14.20    3.80
  12 -10  -1   15.40    3.00
 -12 -10   1   16.60    3.00
 -12 -10   1   14.00    3.60
  12 -10  -1   15.10    2.90
  12 -10  -1   20.20    4.10
 -12  10   1   18.30    4.00
  12  10  -1   14.70    3.50
  12  10  -1   19.40    3.70
 -12  10   1   16.50    2.80
 -12  10   1   10.70    3.20
 -12  10   1   14.40    2.90
 -12  10   1   22.70    3.70
 -12  10   1   20.60    2.90
  12  10  -1   20.90    3.80
  12  10  -1   10.70    2.90
 -12  10   1   14.60    3.70
 -12  10   1   20.70    3.10
  12  10  -1   25.40    3.00
  12  10  -1   22.30    4.10
  10 -10  -1  322.17    9.00
 -10 -10   1  307.37    9.00
  10 -10  -1  326.67   10.20
  10 -10  -1  305.57    9.40
  10 -10  -1  317.87    9.00
 -10 -10   1  305.67    9.60
 -10 -10   1  314.27    9.00
 -10 -10   1  304.67    9.30
  10 -10  -1  318.57    8.90
 -10 -10   1  322.97    8.70
  10 -10  -1  316.77    8.60
  10  10  -1  306.87    8.60
 -10  10   1  328.17    8.90
  10  10  -1  305.67    9.80
 -10  10   1  323.87    8.70
 -10  10   1  306.77    9.40
 -10  10   1  304.37    8.90
 -10  10   1  314.57    9.90
  10  10  -1  318.07    9.30
  10  10  -1  319.27    8.80
 -10  10   1  315.27    9.30
 -10  10   1  317.77    8.80
  10  10  -1  313.97    9.30
  10  10  -1  317.87    9.70
   8 -10  -1  113.79    5.30
   8 -10  -1  118.19    5.10
  -8 -10   1  124.59    5.30
   8 -10  -1  115.19    4.70
  -8 -10   1  112.89    5.10
  -8 -10   1  117.69    5.10
  -8 -10   1  117.39    5.30
   8 -10  -1  118.09    4.80
  -8 -10   1  111.29    5.10
   8 -10  -1  119.09    5.20
  -8 -10   1  112.29    4.80
   8 -10  -1  120.09    6.20
   8  10  -1  107.39    5.70
   8  10  -1  123.79    5.50
   8  10  -1  113.39    4.50
  -8  10   1  119.29    5.40
  -8  10   1  115.39    5.40
  -8  10   1  111.99    5.20
  -8  10   1  118.49    4.90
   8  10  -1  112.99    4.90
  -8  10   1  125.59    5.90
  -8  10   1  120.19    4.80
   8  10  -1  112.19    5.60
  -8  10   1  111.29    4.80
   8  10  -1  117.29    5.30
  -6 -10   1   78.49    4.00
   6 -10  -1   85.99    5.30
   6 -10  -1   79.89    3.90
   6 -10  -1   84.69    4.60
  -6 -10   1   77.59    4.80
  -6 -10   1   79.79    4.70
   6 -10  -1   83.89    4.10
  -6 -10   1   91.19    3.60
   6 -10  -1   78.09    4.40
  -6 -10   1   79.39    4.30
   6 -10  -1   86.19    4.20
  -6 -10   1   81.19    3.90
  -6 -10   1   80.39    4.30
   6 -10  -1   78.19    4.00
  -6  10   1   72.29    4.50
  -6  10   1   79.19    4.00
   6  10  -1   86.79    4.80
  -6  10   1   84.59    4.10
   6  10  -1   78.79    3.80
  -6  10   1   81.29    4.50
  -6  10   1   77.29    4.20
   6  10  -1   77.99    4.80
  -6  10   1   79.59    3.70
   6  10  -1   90.29    3.90
  -6  10   1   81.39    5.00
   6  10  -1   76.19    4.30
   6  10  -1   85.39    4.70
   6  10  -1   78.29    4.00
   4 -10  -1   13.90    2.40
   4 -10  -1   15.20    2.90
   4 -10  -1   13.30    1.80
   4 -10  -1   13.60    2.40
   4 -10  -1   13.30    2.40
  -4 -10   1   11.80    1.80
  -4 -10   1    9.00    2.70
   4 -10  -1   13.10    2.40
  -4 -10   1   14.20    2.70
   4 -10  -1   16.70    3.40
  -4 -10   1   12.50    2.60
  -4 -10   1   14.30    2.30
  -4 -10   1   13.10    2.40
  -4 -10   1    9.70    2.80
  -4  10   1   12.30    2.60
   4  10  -1   11.50    2.20
  -4  10   1   10.60    2.20
   4  10  -1   11.80    2.90
   4  10  -1    9.00    2.20
  -4  10   1   12.60    2.70
  -4  10   1   11.50    2.50
  -4  10   1   13.40    2.60
   4  10  -1   19.80    2.60
  -4  10   1    6.70    2.90
  -4  10   1   11.70    2.80
   4  10  -1   14.60    2.60
   4  10  -1   10.30    1.90
   4  10  -1   11.40    2.80
   2 -10  -1  561.34   13.80
   2 -10  -1  565.34   13.30
  -2 -10   1  552.44   13.80
  -2 -10   1  550.74   13.30
   2 -10  -1  553.34   13.40
   2 -10  -1  584.64   13.50
   2 -10  -1  587.14   14.20
  -2 -10   1  556.74   13.80
   2 -10  -1  545.55   13.60
   2 -10  -1  583.84   12.40
  -2 -10   1  563.74   13.50
  -2 -10   1  555.24   13.50
  -2 -10   1  570.84   13.80
  -2 -10   1  586.14   13.60
  -2  10   1  559.94   13.60
   2  10  -1  545.65   13.50
  -2  10   1  542.85   13.80
   2  10  -1  582.84   12.80
  -2  10   1  553.64   13.30
   2  10  -1  561.44   13.60
   2  10  -1  539.45   13.80
  -2  10   1  555.14   13.20
  -2  10   1  559.64   13.50
   2  10  -1  565.04   13.30
   2  10  -1  564.24   13.70
  -2  10   1  561.14   13.10
  -2  10   1  583.94   13.60
   2  10  -1  562.24   13.40
   2  10  -1  553.94   12.90
  -2  10   1  583.34   12.20
   2  10  -1  578.34   12.70
   0 -10   1  204.38    6.40
   0 -10   1  203.38    6.40
   0 -10   1  208.28    6.70
   0 -10  -1  205.48    6.40
   0 -10  -1  206.08    6.50
   0 -10  -1  200.18    6.70
   0 -10   1  208.98    6.30
   0 -10  -1  201.58    6.80
   0 -10  -1  213.08    6.30
   0 -10   1  210.88    5.10
   0 -10   1  205.58    6.70
   0 -10  -1  211.98    6.60
   0 -10   1  206.88    6.70
   0  10  -1  215.98    5.20
   0  10   1  207.68    6.20
   0  10  -1  198.38    6.10
   0  10   1  202.88    6.50
   0  10  -1  207.58    6.50
   0  10   1  195.68    6.70
   0  10  -1  196.98    6.50
   0  10  -1  202.08    6.00
   0  10  -1  211.48    6.00
   0  10   1  206.48    6.30
   0  10   1  204.38    6.80
   0  10  -1  210.08    6.30
   0  10  -1  212.18    6.60
   0  10   1  210.48    5.40
   0  10   1  203.28    6.20
   0  10   1  203.18    6.80
   0  10   1  211.18    5.80
   2 -10   1   17.20    2.50
  -2 -10  -1   15.10    2.80
  -2 -10  -1   14.30    2.70
   2 -10   1   17.50    2.50
   2 -10   1   20.60    3.00
   2 -10   1   21.00    3.10
   2 -10   1   16.70    1.80
  -2 -10  -1   12.20    2.20
  -2 -10  -1   17.90    2.60
  -2 -10  -1   15.70    2.50
  -2 -10  -1   15.40    2.50
   2 -10   1   13.80    2.90
   2 -10   1   18.00    2.60
  -2 -10  -1   16.60    2.90
  -2  10  -1   18.60    2.40
   2  10   1   12.70    2.70
   2  10   1   14.30    3.00
  -2  10  -1   17.70    3.00
   2  10   1   18.40    2.70
   2  10   1   11.90    2.30
  -2  10  -1   16.60    2.80
   2  10   1   15.00    2.80
  -2  10  -1   15.50    2.20
   2  10   1   11.20    2.90
  -2  10  -1   15.00    2.50
  -2  10  -1   14.40    2.70
  -2  10  -1   16.80    2.50
   2  10   1   17.90    2.10
  -4 -10  -1  106.19    4.10
   4 -10   1   98.09    4.80
   4 -10   1  103.69    5.10
   4 -10   1   99.49    4.40
  -4 -10  -1   97.99    4.50
   4 -10   1  101.09    3.90
   4 -10   1   99.79    5.30
  -4 -10  -1   93.99    4.90
   4 -10   1   99.49    4.50
   4 -10   1   91.79    4.40
  -4 -10  -1   95.59    4.00
  -4 -10  -1   84.79    4.50
  -4 -10  -1   96.59    5.10
  -4 -10  -1  100.99    4.50
  -4  10  -1   97.89    4.60
  -4  10  -1   92.39    5.00
   4  10   1   90.69    4.60
   4  10   1   95.79    4.50
   4  10   1   97.69    4.40
  -4  10  -1   96.29    4.80
   4  10   1   97.99    4.20
  -4  10  -1  100.79    4.50
   4  10   1   99.79    4.40
   4  10   1   96.99    4.30
  -4  10  -1   95.39    4.50
   4  10   1   92.19    5.00
  -4  10  -1   88.29    4.30
   6 -10   1  197.18    6.00
  -6 -10  -1  178.38    6.10
   6 -10   1  174.18    6.30
  -6 -10  -1  191.08    6.70
   6 -10   1  170.68    5.90
  -6 -10  -1  184.48    5.20
  -6 -10  -1  180.98    6.20
   6 -10   1  190.58    6.30
  -6 -10  -1  169.08    6.10
   6 -10   1  179.78    6.10
  -6 -10  -1  186.78    6.00
   6 -10   1  183.98    7.10
  -6 -10  -1  181.68    6.30
   6  10   1  189.38    6.70
   6  10   1  184.28    6.80
  -6  10  -1  173.38    6.10
   6  10   1  179.18    5.70
  -6  10  -1  186.78    5.70
   6  10   1  180.58    6.20
   6  10   1  187.58    5.50
  -6  10  -1  171.68    6.40
   6  10   1  199.28    6.10
  -6  10  -1  185.68    5.80
  -6  10  -1  187.28    6.40
   6  10   1  179.78    6.40
  -6  10  -1  187.18    6.10
  -6  10  -1  186.98    6.80
   8 -10   1  229.18    7.20
  -8 -10  -1  228.18    7.70
   8 -10   1  234.88    7.10
  -8 -10  -1  233.68    7.50
   8 -10   1  232.08    7.60
   8 -10   1  235.28    8.30
  -8 -10  -1  229.98    7.30
   8 -10   1  251.47    7.50
  -8 -10  -1  226.18    7.10
  -8 -10  -1  225.98    7.70
   8 -10   1  234.48    7.40
   8  10   1  234.18    8.00
  -8  10  -1  245.88    8.10
  -8  10  -1  233.88    7.60
  -8  10  -1  232.28    7.70
  -8  10  -1  232.38    7.10
   8  10   1  231.88    7.20
   8  10   1  231.38    7.40
   8  10   1  223.28    7.70
   8  10   1  229.08    7.10
   8  10   1  227.48    7.10
  -8  10  -1  241.48    7.20
  -8  10  -1  225.88    7.10
  -8  10  -1  231.88    6.60
 -10 -10  -1    0.80    3.00
  10 -10   1    2.80    2.60
  10 -10   1    3.30    2.70
  10 -10   1   -2.30    2.40
  10 -10   1    0.60    2.60
 -10 -10  -1    7.00    2.90
  10 -10   1   -2.70    3.30
 -10 -10  -1   -1.60    3.10
 -10 -10  -1    1.70    2.90
  10 -10   1   -3.10    2.70
 -10 -10  -1   -0.30    2.70
  10  10   1    4.20    3.30
 -10  10  -1    0.10    2.80
  10  10   1    2.30    2.70
 -10  10  -1   -1.30    3.10
  10  10   1   -2.10    2.70
  10  10   1    0.50    3.30
 -10  10  -1    0.70    2.50
 -10  10  -1    2.60    3.40
 -10  10  -1    0.60    2.60
 -10  10  -1    4.10    3.00
 -10  10  -1    3.50    3.00
  10  10   1    4.40    3.00
 -10  10  -1    2.60    2.70
  10  10   1   -0.40    3.00
 -12 -10  -1    0.40    3.20
  12 -10   1    5.60    3.00
 -12 -10  -1   -0.70    2.80
  12 -10   1    1.90    2.90
  12 -10   1   -3.00    2.40
 -12 -10  -1   -1.50    3.20
  12 -10   1    2.20    2.90
  12 -10   1    1.60    3.20
  12 -10   1    4.30    3.90
 -12 -10  -1    0.30    3.10
 -12 -10  -1    7.10    3.30
 -12  10  -1    3.50    3.60
 -12  10  -1    0.10    3.00
 -12  10  -1    0.70    2.80
 -12  10  -1    4.30    3.50
  12  10   1    2.20    3.60
  12  10   1    2.30    2.80
 -12  10  -1    6.70    3.20
  12  10   1    1.30    3.30
 -12  10  -1    4.20    3.60
  12  10   1   -0.30    3.00
 -12  10  -1    0.60    3.10
  12  10   1    1.60    3.60
  12  10   1    0.50    3.40
  14 -10   1    3.50    3.10
 -14 -10  -1   10.50    3.60
 -14 -10  -1    4.70    3.70
 -14 -10  -1    4.90    3.40
  14 -10   1    3.30    4.10
  14 -10   1   -1.90    3.10
 -14 -10  -1   -3.50    3.60
  14 -10   1   -0.60    3.50
  14 -10   1   -0.40    2.50
  14 -10   1    5.60    3.50
 -14  10  -1    1.60    3.20
  14  10   1    1.70    4.00
 -14  10  -1    1.80    3.50
  14  10   1    1.50    3.60
 -14  10  -1    3.10    3.30
  14  10   1    5.70    2.90
 -14  10  -1   -1.00    3.00
  14  10   1    1.40    3.40
  14  10   1    1.70    3.70
 -14  10  -1   -3.20    2.70
 -14  10  -1   -0.70    3.70
  14  10   1    3.90    2.90
 -14  10  -1   -4.00    3.50
  14  10   1    1.80    3.90
  16 -10   1   -0.70    4.20
  16 -10   1    0.70    3.30
  16 -10   1   -6.80    3.10
 -16 -10  -1    0.00    3.90
 -16 -10  -1    2.60    3.90
 -16 -10  -1   -5.40    3.40
 -16 -10  -1   -2.50    3.70
  16 -10   1   -2.10    3.80
 -16  10  -1   -3.70    3.30
 -16  10  -1   -1.70    3.20
  16  10   1    0.90    2.80
 -16  10  -1   -0.40    3.10
  16  10   1   -3.40    3.70
  16  10   1   -7.60    3.80
  16  10   1    0.80    3.80
 -16  10  -1   -1.50    3.70
 -16  10  -1   -8.60    3.80
  16  10   1   -0.80    3.40
  16  10   1   -4.00    3.70
  16  10   1    0.20    4.50
  18 -10   1   12.40    4.50
 -18 -10  -1   10.80    3.90
  18 -10   1   15.70    4.00
 -18 -10  -1   14.30    7.10
 -18 -10  -1   10.90    3.50
 -18 -10  -1   17.80    4.50
  18  10   1   10.80    4.60
  18  10   1   10.50    4.00
 -18  10  -1   16.50    4.50
  18  10   1   21.80    5.20
  18  10   1   21.90    7.60
 -18  10  -1   16.60    4.50
  18  10   1   19.20    4.70
 -18  10  -1    9.30    4.60
  20 -10   1    0.50    3.80
 -20 -10  -1   -2.80    4.40
 -20 -10  -1    0.80    4.20
  20  10   1   -2.40    4.20
  20  10   1   -6.70    4.20
  20  10   1   -7.80    4.30
 -20  10  -1    3.80    5.10
 -20  10  -1   -7.00    4.20
 -22 -10  -1   60.69    6.30
  22  10   1   54.49    6.10
 -22  10  -1   51.69    6.10
 -22  10  -1   60.29    6.40
  22  10   1   46.60    5.90
 -24 -10  -1   16.40    5.40
 -23 -11   1   12.20    5.00
  23  11  -1    6.20    4.30
  23  11  -1    5.60    5.20
 -23  11   1    7.10    5.20
 -21 -11   1   36.30    5.50
 -21 -11   1   37.40    5.60
  21  11  -1   28.50    5.00
  21  11  -1   25.00    5.30
  21  11  -1   30.90    5.60
 -21  11   1   35.10    5.40
 -21  11   1   25.60    5.30
 -19 -11   1   28.30    5.00
  19 -11  -1   29.50    4.30
 -19 -11   1   31.30    5.10
  19  11  -1   24.50    5.20
  19  11  -1   17.60    4.80
  19  11  -1   19.00    4.20
 -19  11   1   28.10    4.70
 -19  11   1   21.40    4.90
  17 -11  -1   16.70    3.70
  17 -11  -1   10.70    4.40
  17 -11  -1   27.00    5.50
  17 -11  -1   21.20    4.40
 -17 -11   1   20.90    4.10
 -17 -11   1   21.50    4.60
 -17 -11   1   21.20    4.80
 -17 -11   1   17.80    4.30
  17  11  -1   16.60    4.50
 -17  11   1   12.50    3.80
  17  11  -1   18.60    3.70
  17  11  -1   21.20    4.80
 -17  11   1    7.50    4.30
  17  11  -1   12.10    4.30
 -17  11   1   13.80    4.50
  17  11  -1   18.60    4.70
  17  11  -1   17.60    5.00
 -17  11   1   17.30    4.20
 -15 -11   1   36.80    4.40
 -15 -11   1   40.80    4.90
  15 -11  -1   30.20    4.40
  15 -11  -1   28.60    4.30
 -15 -11   1   29.50    4.10
 -15 -11   1   33.50    4.80
  15 -11  -1   34.40    5.10
  15 -11  -1   34.20    4.00
 -15  11   1   32.70    4.20
 -15  11   1   33.50    4.80
 -15  11   1   28.30    4.50
  15  11  -1   33.10    4.80
  15  11  -1   44.10    3.80
  15  11  -1   28.20    4.40
  15  11  -1   31.30    4.80
 -15  11   1   31.30    3.70
  15  11  -1   41.30    5.20
 -15  11   1   36.00    4.20
  15  11  -1   37.20    4.70
  15  11  -1   39.60    4.20
  13 -11  -1   -5.40    3.30
 -13 -11   1    6.20    3.10
 -13 -11   1    2.60    3.30
 -13 -11   1   -2.30    3.60
 -13 -11   1    2.80    3.30
  13 -11  -1    2.30    4.20
 -13 -11   1    2.20    3.10
  13 -11  -1    2.60    2.50
  13 -11  -1   -0.70    2.90
  13 -11  -1    2.30    3.00
  13 -11  -1   -1.20    3.60
 -13  11   1   -1.90    3.80
  13  11  -1    3.80    3.80
  13  11  -1    2.40    3.10
 -13  11   1    0.50    3.60
  13  11  -1    4.30    3.30
  13  11  -1    1.40    3.80
  13  11  -1    6.10    3.70
 -13  11   1    1.50    4.00
 -13  11   1    4.00    2.90
 -13  11   1   -1.00    3.20
 -13  11   1    4.50    3.10
 -13  11   1    3.30    3.20
  13  11  -1    1.90    3.60
 -11 -11   1   13.80    3.20
  11 -11  -1   13.30    3.50
  11 -11  -1   17.30    2.90
  11 -11  -1    9.00    3.20
  11 -11  -1    8.90    3.70
  11 -11  -1   10.80    3.90
 -11 -11   1   14.40    3.30
 -11 -11   1   10.10    3.70
 -11 -11   1   10.40    3.10
 -11 -11   1    9.00    3.50
  11 -11  -1   13.00    2.90
  11  11  -1    9.10    2.90
 -11  11   1   15.10    3.10
  11  11  -1   17.20    3.60
  11  11  -1   15.50    3.40
 -11  11   1    9.30    3.90
  11  11  -1    9.30    3.70
  11  11  -1   10.90    3.40
 -11  11   1   12.80    2.90
  11  11  -1   15.50    3.80
 -11  11   1   21.20    3.00
 -11  11   1   12.10    3.60
 -11  11   1    7.80    2.80
 -11  11   1   14.40    3.50
  -9 -11   1    0.00    2.80
  -9 -11   1   -0.20    2.50
   9 -11  -1    3.90    2.40
  -9 -11   1   -5.00    2.00
   9 -11  -1    1.60    2.50
   9 -11  -1    0.30    2.70
   9 -11  -1    1.60    2.70
   9 -11  -1   -0.60    2.80
  -9 -11   1    0.00    2.70
  -9 -11   1   -3.20    3.00
   9 -11  -1    0.50    3.30
  -9 -11   1   -3.90    3.00
   9  11  -1    5.00    2.90
   9  11  -1    4.90    3.40
  -9  11   1    0.10    2.50
   9  11  -1   -1.20    2.30
   9  11  -1   -4.70    3.20
   9  11  -1   -1.30    2.60
  -9  11   1    0.50    3.50
  -9  11   1    2.00    2.50
  -9  11   1   -1.70    2.90
  -9  11   1    3.30    3.10
  -9  11   1    1.30    2.60
  -9  11   1   -0.80    2.50
   9  11  -1   -1.10    3.00
   7 -11  -1    4.00    2.40
   7 -11  -1    4.60    3.30
  -7 -11   1    2.30    2.50
   7 -11  -1    3.20    2.20
  -7 -11   1    5.30    3.00
   7 -11  -1    4.50    2.60
  -7 -11   1    2.40    2.10
  -7 -11   1    4.20    2.90
   7 -11  -1    6.10    3.10
  -7 -11   1    5.20    2.60
  -7 -11   1    5.20    2.80
   7 -11  -1    5.90    2.50
  -7  11   1    5.40    3.00
  -7  11   1    4.50    2.80
   7  11  -1    8.10    2.20
   7  11  -1    2.10    2.70
  -7  11   1    3.30    2.50
  -7  11   1    5.30    2.50
   7  11  -1    4.10    2.70
   7  11  -1    3.60    2.10
  -7  11   1    7.10    2.70
   7  11  -1    8.00    3.20
  -7  11   1    4.60    3.20
   7  11  -1    4.00    3.10
   7  11  -1    5.60    2.30
   5 -11  -1    2.10    2.20
  -5 -11   1    0.20    2.50
  -5 -11   1    4.00    2.70
   5 -11  -1    3.50    2.60
  -5 -11   1    3.70    2.70
   5 -11  -1   -0.20    1.70
  -5 -11   1    2.60    2.40
   5 -11  -1    0.40    2.70
   5 -11  -1    1.20    2.20
   5 -11  -1    4.00    2.30
   5 -11  -1    1.70    3.10
  -5 -11   1   -0.80    2.00
  -5 -11   1    0.30    2.40
  -5 -11   1    2.10    1.90
   5  11  -1    0.80    2.20
  -5  11   1   -0.30    2.40
  -5  11   1   -0.10    2.70
  -5  11   1   -1.30    2.10
  -5  11   1    2.90    2.30
   5  11  -1    0.60    2.80
  -5  11   1    0.00    2.40
   5  11  -1    0.50    2.10
   5  11  -1    3.90    2.30
   5  11  -1    0.30    1.90
   5  11  -1   -1.10    2.50
   5  11  -1    3.90    2.90
  -5  11   1    5.80    3.00
  -3 -11   1   69.59    4.00
  -3 -11   1   57.39    4.10
  -3 -11   1   60.59    4.40
  -3 -11   1   60.49    3.50
   3 -11  -1   67.89    2.90
   3 -11  -1   67.09    4.40
  -3 -11   1   66.69    4.50
   3 -11  -1   71.89    4.00
   3 -11  -1   63.99    4.50
   3 -11  -1   62.19    4.00
   3 -11  -1   66.69    4.70
   3 -11  -1   66.49    4.10
  -3 -11   1   66.49    4.60
  -3 -11   1   66.89    4.00
   3  11  -1   59.29    4.50
  -3  11   1   69.99    4.20
   3  11  -1   60.59    4.30
   3  11  -1   59.99    4.40
  -3  11   1   68.49    4.20
  -3  11   1   65.99    4.00
   3  11  -1   66.59    4.40
   3  11  -1   67.49    3.90
  -3  11   1   60.19    4.60
  -3  11   1   62.69    3.60
  -3  11   1   64.59    4.20
  -3  11   1   67.09    4.40
   3  11  -1   68.49    3.60
   3  11  -1   62.09    3.30
  -1 -11   1   29.40    3.00
   1 -11  -1   35.70    2.90
   1 -11  -1   32.50    3.00
  -1 -11   1   35.80    3.30
   1 -11  -1   30.80    3.30
   1 -11  -1   34.50    3.20
   1 -11  -1   28.90    2.80
  -1 -11   1   31.10    3.20
  -1 -11   1   32.30    3.00
  -1 -11   1   30.00    3.00
   1 -11  -1   28.50    3.20
  -1 -11   1   33.80    2.60
   1  11  -1   25.50    2.90
   1  11  -1   33.20    2.50
   1  11  -1   30.70    3.40
  -1  11   1   26.90    3.00
  -1  11   1   28.40    3.10
   1  11  -1   31.50    2.80
   1  11  -1   31.30    2.60
  -1  11   1   27.30    2.70
   1  11  -1   31.30    3.10
  -1  11   1   28.40    3.20
  -1  11   1   28.60    2.20
  -1  11   1   31.20    3.30
   1  11  -1   26.80    3.00
  -1  11   1   30.50    2.60
   1  11  -1   30.60    2.10
  -1  11   1   28.00    2.90
   1  11  -1   33.90    3.20
  -1  11   1   29.30    2.90
   1 -11   1    4.70    2.30
   1 -11   1    8.00    2.00
   1 -11   1    4.30    1.40
  -1 -11  -1    2.40    2.60
  -1 -11  -1   10.10    2.70
  -1 -11  -1    3.90    2.30
  -1 -11  -1    0.80    2.30
   1 -11   1    2.20    2.50
   1 -11   1    4.20    2.60
  -1 -11  -1    5.30    2.60
   1 -11   1    5.30    2.70
   1 -11   1    2.70    2.40
   1  11   1   10.90    2.70
   1  11   1    3.70    2.40
   1  11   1   10.50    2.90
   1  11   1    2.80    2.40
   1  11   1    4.00    1.80
  -1  11  -1    6.50    2.50
   1  11   1    6.70    2.60
  -1  11  -1    3.30    2.80
   1  11   1    8.50    2.90
  -1  11  -1   10.80    2.40
  -1  11  -1    7.70    2.70
  -1  11  -1    6.70    2.60
  -1  11  -1    5.20    2.20
   1  11   1    3.30    2.00
  -1  11  -1    4.60    2.50
   3 -11   1  158.48    5.70
  -3 -11  -1  157.88    5.50
  -3 -11  -1  165.18    5.00
  -3 -11  -1  161.48    6.40
  -3 -11  -1  162.68    5.50
   3 -11   1  166.58    4.90
   3 -11   1  168.68    5.80
   3 -11   1  168.68    6.20
   3 -11   1  156.68    5.40
  -3 -11  -1  167.88    6.00
  -3 -11  -1  162.58    6.20
   3 -11   1  175.48    6.60
   3 -11   1  163.68    6.10
  -3 -11  -1  159.18    5.70
   3  11   1  169.98    6.40
  -3  11  -1  159.28    5.90
  -3  11  -1  160.38    6.10
  -3  11  -1  167.58    5.70
   3  11   1  163.78    5.50
   3  11   1  159.68    5.90
   3  11   1  173.68    6.00
  -3  11  -1  159.88    5.70
   3  11   1  164.58    5.50
   3  11   1  172.78    5.40
   3  11   1  168.18    6.20
  -3  11  -1  172.88    6.00
  -3  11  -1  160.48    6.30
  -5 -11  -1    1.30    2.70
  -5 -11  -1    2.30    2.10
   5 -11   1    1.20    2.00
   5 -11   1   -4.00    2.20
   5 -11   1    0.90    2.30
   5 -11   1   -3.90    2.90
  -5 -11  -1   -2.40    2.30
   5 -11   1   -0.70    2.40
   5 -11   1   -0.60    2.50
  -5 -11  -1   -3.80    1.80
   5 -11   1   -0.10    2.50
  -5 -11  -1   -2.80    2.60
  -5 -11  -1   -1.30    2.50
  -5 -11  -1   -0.40    1.90
   5  11   1    0.40    2.00
   5  11   1   -4.20    2.50
  -5  11  -1   -2.80    2.40
  -5  11  -1   -2.30    2.30
   5  11   1    2.60    2.80
   5  11   1    2.50    2.50
   5  11   1    1.10    2.30
  -5  11  -1   -4.20    2.50
   5  11   1    3.00    2.90
  -5  11  -1    0.10    2.50
   5  11   1   -1.50    2.60
  -5  11  -1   -1.60    2.70
  -5  11  -1   -2.40    2.20
  -7 -11  -1  249.88    8.20
  -7 -11  -1  248.78    7.90
  -7 -11  -1  254.07    8.10
   7 -11   1  247.48    7.70
  -7 -11  -1  257.07    7.40
   7 -11   1  254.77    8.30
  -7 -11  -1  256.97    7.80
   7 -11   1  244.58    7.80
   7 -11   1  259.87    7.60
  -7 -11  -1  254.87    8.00
   7 -11   1  241.78    8.70
   7 -11   1  248.38    7.30
  -7  11  -1  245.28    8.00
   7  11   1  242.18    7.70
  -7  11  -1  260.67    7.70
  -7  11  -1  239.18    7.60
  -7  11  -1  264.17    7.30
   7  11   1  251.87    8.40
  -7  11  -1  256.07    7.10
   7  11   1  253.77    7.30
   7  11   1  257.17    8.10
   7  11   1  257.97    7.10
   7  11   1  248.18    8.40
   7  11   1  269.57    8.10
  -7  11  -1  249.18    8.20
  -7  11  -1  254.17    8.50
   9 -11   1   73.29    5.90
   9 -11   1   65.19    5.00
  -9 -11  -1   68.59    4.90
   9 -11   1   73.49    5.30
  -9 -11  -1   71.39    4.60
   9 -11   1   69.19    4.80
   9 -11   1   71.59    4.50
  -9 -11  -1   65.19    5.20
  -9 -11  -1   68.59    5.30
   9 -11   1   72.69    4.70
  -9 -11  -1   65.39    5.10
  -9  11  -1   64.59    4.60
  -9  11  -1   62.29    4.60
   9  11   1   66.29    5.40
  -9  11  -1   63.89    3.90
   9  11   1   73.59    4.80
   9  11   1   58.29    4.70
   9  11   1   66.19    5.70
   9  11   1   67.69    5.60
  -9  11  -1   63.89    5.50
  -9  11  -1   72.19    5.30
   9  11   1   57.19    4.50
  -9  11  -1   69.69    5.10
  -9  11  -1   71.39    4.70
  11 -11   1   37.90    4.80
 -11 -11  -1   38.30    3.90
 -11 -11  -1   40.60    3.90
 -11 -11  -1   43.40    4.00
 -11 -11  -1   38.90    4.30
 -11 -11  -1   40.10    4.30
  11 -11   1   34.80    3.80
  11 -11   1   30.70    3.80
  11 -11   1   33.00    3.40
  11 -11   1   37.20    3.70
  11 -11   1   40.50    4.30
  11  11   1   35.80    4.50
  11  11   1   38.90    4.10
  11  11   1   39.30    3.60
  11  11   1   30.70    3.60
 -11  11  -1   40.90    4.00
  11  11   1   38.30    4.50
 -11  11  -1   38.80    4.30
 -11  11  -1   28.80    4.40
 -11  11  -1   32.60    3.70
 -11  11  -1   31.50    3.70
  11  11   1   36.20    4.10
 -11  11  -1   41.10    4.00
 -11  11  -1   37.70    4.20
  13 -11   1   13.10    3.70
  13 -11   1   12.40    3.40
 -13 -11  -1   15.60    3.60
 -13 -11  -1   11.10    4.00
  13 -11   1   11.90    3.90
 -13 -11  -1    6.00    3.70
 -13 -11  -1    5.40    3.80
 -13 -11  -1   14.90    3.60
  13 -11   1    9.70    4.30
  13 -11   1   13.10    3.20
  13 -11   1   16.50    3.10
  13  11   1   11.60    3.60
  13  11   1   20.10    4.20
 -13  11  -1   17.30    3.70
  13  11   1    5.90    3.90
 -13  11  -1   11.70    3.50
  13  11   1   21.90    4.40
 -13  11  -1   14.50    3.70
  13  11   1    9.00    3.20
 -13  11  -1   11.60    4.00
  13  11   1   14.60    3.90
 -13  11  -1   10.40    4.10
 -13  11  -1    6.80    3.60
 -13  11  -1   12.80    3.40
  15 -11   1   26.00    4.40
  15 -11   1   30.00    4.10
 -15 -11  -1   23.60    4.50
 -15 -11  -1   25.60    4.20
  15 -11   1   28.30    4.50
 -15 -11  -1   26.70    4.60
 -15 -11  -1   22.40    4.40
  15 -11   1   24.80    5.00
  15 -11   1   30.80    3.90
 -15  11  -1   23.30    4.60
  15  11   1   31.50    4.80
  15  11   1   25.90    4.50
  15  11   1   29.10    4.30
 -15  11  -1   23.80    4.70
 -15  11  -1   25.80    4.20
  15  11   1   28.50    3.70
  15  11   1   23.80    4.50
 -15  11  -1   30.90    3.70
  15  11   1   35.70    4.90
 -15  11  -1   22.70    3.70
 -15  11  -1   32.30    4.60
  15  11   1   33.80    4.80
  17 -11   1   12.30    5.10
 -17 -11  -1   12.80    4.50
 -17 -11  -1   21.90    4.50
 -17 -11  -1   18.40    4.70
  17 -11   1   18.50    4.50
 -17 -11  -1   15.80    4.20
  17 -11   1    2.50    4.20
  17  11   1   17.60    5.20
 -17  11  -1   14.50    5.10
  17  11   1   23.30    4.90
 -17  11  -1   12.60    4.50
  17  11   1   17.20    4.60
  17  11   1   18.10    4.70
 -17  11  -1   14.20    4.70
 -17  11  -1    7.20    4.00
  17  11   1   20.10    4.60
  17  11   1   16.80    4.10
  19 -11   1    6.60    3.80
 -19 -11  -1   13.40    4.60
 -19 -11  -1    0.10    4.70
 -19  11  -1    1.90    4.40
 -19  11  -1    3.50    4.40
  19  11   1    1.50    4.10
  19  11   1   -0.70    4.40
  19  11   1    4.20    4.50
 -21 -11  -1   40.50    5.90
 -21 -11  -1   31.20    5.20
  21  11   1   40.30    5.50
 -21  11  -1   35.90    5.60
  21  11   1   35.40    5.70
 -21  11  -1   34.10    5.50
  21  11   1   33.00    5.60
 -23 -11  -1   10.30    5.30
  23  11   1   14.40    5.50
 -23  11  -1    7.40    5.30
 -22 -12   1    6.80    5.00
 -22 -12   1   10.00    5.40
  22  12  -1    8.30    5.20
 -22  12   1    4.80    5.00
  22  12  -1   12.50    5.40
  22  12  -1    9.30    4.70
 -20 -12   1   56.49    6.20
 -20 -12   1   68.89    6.30
  20  12  -1   49.50    6.10
  20  12  -1   60.39    6.10
 -20  12   1   60.59    5.90
 -20  12   1   60.09    6.10
  20  12  -1   48.20    5.30
 -18 -12   1    7.00    4.30
  18 -12  -1    0.30    3.70
 -18 -12   1    9.60    4.60
  18 -12  -1   -1.60    4.00
 -18  12   1   -1.90    4.20
 -18  12   1   11.20    4.20
  18  12  -1   10.00    4.80
 -18  12   1    1.30    4.30
  18  12  -1   -1.00    4.30
  18  12  -1    0.40    3.60
  16 -12  -1    2.40    3.90
  16 -12  -1    6.80    3.80
 -16 -12   1    8.70    3.90
  16 -12  -1   -2.60    4.40
 -16 -12   1    9.40    4.00
 -16 -12   1    0.70    4.20
  16 -12  -1    3.30    5.20
 -16 -12   1    6.40    4.20
  16  12  -1    8.30    4.30
 -16  12   1    2.60    4.10
  16  12  -1    2.10    4.20
  16  12  -1   11.30    4.60
 -16  12   1    2.30    3.80
 -16  12   1    0.00    4.20
  16  12  -1    5.00    4.10
  16  12  -1    9.00    4.50
 -16  12   1    9.10    3.70
  16  12  -1    8.40    3.70
  14 -12  -1   15.50    3.50
 -14 -12   1   25.80    4.00
 -14 -12   1   26.90    4.70
  14 -12  -1   20.30    4.00
 -14 -12   1   20.80    4.60
  14 -12  -1   14.20    3.80
 -14 -12   1   24.50    4.10
  14 -12  -1   17.30    4.60
  14 -12  -1   19.20    3.50
 -14  12   1   20.20    4.50
 -14  12   1   19.90    3.50
 -14  12   1   11.40    4.40
 -14  12   1   24.30    3.50
  14  12  -1   24.10    3.80
 -14  12   1   13.50    4.00
 -14  12   1   23.20    3.70
  14  12  -1   27.40    4.50
  14  12  -1   29.60    4.80
  14  12  -1   22.80    3.60
  14  12  -1   25.20    4.30
  14  12  -1   33.50    5.00
 -12 -12   1    7.70    3.40
 -12 -12   1    2.60    3.80
 -12 -12   1    5.00    3.20
 -12 -12   1    7.30    3.20
  12 -12  -1   10.90    3.60
  12 -12  -1    9.30    3.50
  12 -12  -1    5.10    3.10
  12 -12  -1    6.80    4.30
  12 -12  -1    8.00    3.20
  12 -12  -1    5.40    3.20
 -12 -12   1    8.80    3.90
 -12  12   1    5.90    3.00
 -12  12   1    8.70    3.80
  12  12  -1    6.80    3.00
 -12  12   1    5.00    3.90
  12  12  -1   10.30    4.10
 -12  12   1    4.40    3.40
  12  12  -1    3.60    3.60
  12  12  -1    5.00    3.20
  12  12  -1   12.20    4.20
  12  12  -1    5.50    2.90
 -12  12   1    7.50    3.70
 -12  12   1    7.50    3.20
 -12  12   1    2.60    3.30
  10 -12  -1  115.09    5.80
 -10 -12   1  121.49    6.10
  10 -12  -1  123.19    5.60
  10 -12  -1  113.49    7.10
  10 -12  -1  119.39    5.40
  10 -12  -1  116.39    5.30
 -10 -12   1  113.19    6.00
 -10 -12   1  114.79    5.80
 -10 -12   1  109.29    5.50
 -10 -12   1  121.89    6.60
  10 -12  -1  116.39    6.10
  10  12  -1  121.39    6.00
  10  12  -1  119.79    6.70
 -10  12   1  117.39    6.30
 -10  12   1  112.69    6.70
  10  12  -1  119.59    5.40
  10  12  -1  122.29    5.80
  10  12  -1  114.59    6.60
 -10  12   1   98.89    6.10
 -10  12   1  125.09    5.60
 -10  12   1  119.29    5.50
 -10  12   1  108.69    5.50
  10  12  -1  112.09    6.20
 -10  12   1  105.59    5.00
   8 -12  -1    2.50    3.70
   8 -12  -1    8.10    3.40
  -8 -12   1    9.40    3.50
   8 -12  -1   12.20    3.20
  -8 -12   1   15.90    2.70
  -8 -12   1   11.60    3.10
  -8 -12   1    9.10    3.30
  -8 -12   1   15.80    3.30
   8 -12  -1   13.60    3.00
   8 -12  -1   16.00    3.30
  -8 -12   1   14.60    3.50
   8 -12  -1    6.90    2.70
   8  12  -1    8.40    3.20
  -8  12   1   10.60    3.00
   8  12  -1   10.50    2.60
  -8  12   1    5.90    3.20
  -8  12   1    7.90    3.00
  -8  12   1   10.20    3.70
   8  12  -1    7.70    3.50
   8  12  -1    7.60    3.00
  -8  12   1    6.60    3.10
  -8  12   1    5.90    3.30
   8  12  -1    6.20    3.50
   8  12  -1   11.90    3.00
   6 -12  -1   32.60    3.30
   6 -12  -1   36.70    3.80
  -6 -12   1   32.80    3.50
   6 -12  -1   36.10    3.60
  -6 -12   1   39.70    3.20
  -6 -12   1   35.40    3.90
  -6 -12   1   35.20    3.60
   6 -12  -1   36.90    3.40
  -6 -12   1   36.80    3.40
   6 -12  -1   45.30    3.30
   6 -12  -1   36.70    4.20
  -6 -12   1   35.40    3.40
   6 -12  -1   31.20    2.70
  -6 -12   1   34.80    3.80
  -6  12   1   32.90    3.50
  -6  12   1   34.40    3.30
  -6  12   1   34.70    3.90
   6  12  -1   38.40    2.90
   6  12  -1   35.80    3.10
  -6  12   1   34.80    3.50
   6  12  -1   36.40    3.80
   6  12  -1   37.60    3.90
  -6  12   1   35.70    3.30
   6  12  -1   34.30    3.00
  -6  12   1   32.50    3.60
   6  12  -1   31.30    3.00
   6  12  -1   35.90    3.50
   4 -12  -1   14.30    3.40
   4 -12  -1   17.90    2.00
  -4 -12   1    6.50    3.00
   4 -12  -1   15.90    3.00
   4 -12  -1   13.20    2.70
   4 -12  -1   11.90    3.00
  -4 -12   1   14.60    2.60
  -4 -12   1   14.00    3.10
   4 -12  -1   14.10    2.60
   4 -12  -1   14.60    2.80
  -4 -12   1   14.40    2.80
  -4 -12   1   14.70    3.30
  -4 -12   1   13.50    2.90
  -4  12   1   15.00    2.90
  -4  12   1   10.20    2.70
   4  12  -1   18.00    2.50
   4  12  -1   17.60    2.60
  -4  12   1   11.20    2.60
  -4  12   1   16.30    3.40
  -4  12   1   11.60    3.00
   4  12  -1   11.30    2.70
   4  12  -1   16.90    3.10
   4  12  -1   10.00    3.00
   4  12  -1   11.80    2.30
  -4  12   1   15.00    3.30
  -4  12   1   16.10    3.20
   4  12  -1   14.80    3.30
   2 -12  -1   69.19    4.70
   2 -12  -1   72.19    4.80
  -2 -12   1   72.79    4.50
  -2 -12   1   69.69    3.80
  -2 -12   1   72.49    4.80
   2 -12  -1   74.69    4.50
  -2 -12   1   64.49    4.60
  -2 -12   1   60.49    4.30
   2 -12  -1   66.29    4.20
   2 -12  -1   67.99    4.20
   2 -12  -1   69.99    4.80
  -2 -12   1   68.89    4.60
  -2  12   1   64.79    4.30
   2  12  -1   64.29    3.90
   2  12  -1   67.19    4.30
  -2  12   1   65.89    4.50
  -2  12   1   67.09    4.60
  -2  12   1   72.19    4.20
  -2  12   1   64.89    4.30
   2  12  -1   67.29    4.40
   2  12  -1   67.19    4.70
   2  12  -1   69.29    4.60
  -2  12   1   68.49    4.50
   2  12  -1   69.89    3.80
  -2  12   1   70.89    5.00
  -2  12   1   70.89    4.70
   2  12  -1   70.89    3.40
   2  12  -1   74.19    5.00
   0 -12  -1   34.00    3.30
   0 -12   1   31.50    3.60
   0 -12   1   35.80    2.80
   0 -12  -1   31.80    3.00
   0 -12  -1   35.20    2.90
   0 -12   1   27.40    3.40
   0 -12  -1   32.20    3.50
   0 -12   1   31.90    3.20
   0 -12   1   29.70    3.40
   0 -12  -1   27.00    3.40
   0 -12   1   32.80    3.20
   0 -12  -1   30.00    3.30
   0  12  -1   31.10    3.30
   0  12   1   30.10    3.40
   0  12  -1   29.00    3.20
   0  12  -1   31.60    3.30
   0  12   1   30.20    3.10
   0  12   1   29.20    2.30
   0  12  -1   28.00    3.50
   0  12  -1   34.40    3.60
   0  12   1   34.70    2.60
   0  12   1   27.90    3.60
   0  12  -1   33.60    3.40
   0  12   1   34.00    3.10
   0  12  -1   34.00    2.70
   0  12  -1   32.00    2.80
   0  12   1   34.80    3.60
   0  12   1   27.10    3.20
   0  12   1   28.40    3.30
   2 -12   1   38.00    3.60
  -2 -12  -1   41.30    3.30
  -2 -12  -1   45.50    3.30
  -2 -12  -1   41.00    3.80
   2 -12   1   38.70    3.40
  -2 -12  -1   37.40    3.60
   2 -12   1   46.00    3.50
   2 -12   1   41.40    3.90
   2 -12   1   41.20    3.70
   2 -12   1   45.30    3.40
  -2 -12  -1   40.40    3.40
   2 -12   1   43.50    2.70
  -2  12  -1   40.00    3.30
   2  12   1   41.70    3.90
   2  12   1   42.10    3.70
   2  12   1   35.40    3.90
   2  12   1   43.10    3.40
  -2  12  -1   45.70    3.60
  -2  12  -1   41.80    3.60
  -2  12  -1   42.20    3.40
  -2  12  -1   46.50    4.00
  -2  12  -1   45.00    3.20
   2  12   1   35.60    2.70
   2  12   1   49.20    3.70
  -2  12  -1   44.30    3.70
   2  12   1   47.10    3.30
  -4 -12  -1   20.00    3.00
  -4 -12  -1   21.90    3.40
   4 -12   1   17.80    3.50
   4 -12   1   25.40    3.20
  -4 -12  -1   22.50    2.40
   4 -12   1   18.30    2.20
  -4 -12  -1   22.90    2.70
   4 -12   1   20.80    3.00
   4 -12   1   21.00    2.90
  -4 -12  -1   14.90    3.30
  -4 -12  -1   20.30    3.10
  -4 -12  -1   16.80    3.20
   4 -12   1   21.40    3.00
   4 -12   1   21.70    3.60
  -4  12  -1   19.40    3.00
  -4  12  -1   21.80    3.40
  -4  12  -1   15.50    3.10
   4  12   1   21.20    3.00
  -4  12  -1   18.40    2.90
  -4  12  -1   27.50    3.20
   4  12   1   24.10    3.60
  -4  12  -1   19.20    3.60
   4  12   1   20.00    2.70
   4  12   1   21.40    3.40
   4  12   1   22.10    3.20
   4  12   1   20.10    2.70
   4  12   1   23.70    2.90
   6 -12   1   10.50    2.80
  -6 -12  -1   14.80    3.50
   6 -12   1   15.00    3.70
  -6 -12  -1   12.90    3.20
   6 -12   1   10.90    2.90
   6 -12   1   12.60    2.50
  -6 -12  -1   14.60    3.10
  -6 -12  -1   14.20    3.30
  -6 -12  -1   13.30    2.70
   6 -12   1   14.60    2.90
   6 -12   1   13.00    3.10
  -6 -12  -1   15.80    3.00
   6 -12   1   12.70    3.20
  -6  12  -1   10.80    3.30
  -6  12  -1   11.10    3.10
  -6  12  -1   13.00    3.60
  -6  12  -1   11.50    2.90
   6  12   1   13.90    2.70
  -6  12  -1   13.20    3.00
   6  12   1   15.00    2.60
   6  12   1   15.20    3.30
   6  12   1   20.10    3.60
   6  12   1   13.30    3.40
   6  12   1   14.20    2.80
   6  12   1   15.00    3.20
  -6  12  -1   13.40    3.20
   8 -12   1    2.60    3.00
  -8 -12  -1    7.30    2.70
   8 -12   1    3.30    2.90
  -8 -12  -1   13.10    3.40
   8 -12   1    3.10    2.80
  -8 -12  -1    4.10    3.00
  -8 -12  -1    4.70    3.40
   8 -12   1    5.90    2.90
   8 -12   1    5.30    3.80
   8 -12   1    3.60    2.90
  -8 -12  -1   11.00    3.20
   8  12   1    7.70    3.40
  -8  12  -1    2.90    3.70
   8  12   1    7.40    3.60
   8  12   1    3.20    3.00
   8  12   1    8.60    3.80
  -8  12  -1    6.90    3.40
  -8  12  -1    4.40    3.00
   8  12   1    7.20    2.90
  -8  12  -1    7.40    2.70
  -8  12  -1    7.40    2.70
  -8  12  -1   11.20    3.50
  -8  12  -1    2.70    2.90
   8  12   1    5.60    2.70
  10 -12   1   20.20    4.40
  10 -12   1   13.70    3.00
 -10 -12  -1   21.80    3.70
  10 -12   1   18.90    3.40
 -10 -12  -1   13.30    3.20
  10 -12   1   19.40    3.40
 -10 -12  -1   21.60    3.90
 -10 -12  -1   21.80    3.40
  10 -12   1   18.70    3.80
 -10 -12  -1   14.60    3.20
  10 -12   1   16.30    3.20
  10  12   1   14.30    3.40
  10  12   1   19.10    3.90
 -10  12  -1   11.00    4.10
  10  12   1   12.50    3.40
 -10  12  -1   17.60    3.80
  10  12   1   15.00    4.20
 -10  12  -1   14.60    3.40
 -10  12  -1   15.40    3.80
  10  12   1    9.80    4.00
 -10  12  -1   19.50    3.40
 -10  12  -1   15.90    3.50
 -10  12  -1   13.80    3.30
  10  12   1   17.40    3.70
 -12 -12  -1  360.66   10.70
 -12 -12  -1  361.66   10.70
  12 -12   1  345.77   11.90
  12 -12   1  356.46   10.50
  12 -12   1  347.37   10.80
 -12 -12  -1  349.87   10.50
 -12 -12  -1  348.67   11.30
  12 -12   1  363.26   11.00
 -12 -12  -1  353.76   11.30
  12 -12   1  376.66   10.50
  12 -12   1  358.56   10.60
  12  12   1  352.66   10.30
 -12  12  -1  345.57   11.10
 -12  12  -1  344.87   11.40
  12  12   1  347.17   11.30
 -12  12  -1  365.86   10.50
  12  12   1  366.46   11.50
  12  12   1  349.57   11.00
 -12  12  -1  339.07   10.50
 -12  12  -1  360.66   10.30
 -12  12  -1  364.76   11.40
  12  12   1  371.76   10.60
  12  12   1  360.36   11.60
 -12  12  -1  366.36   10.40
 -14 -12  -1   40.90    4.60
 -14 -12  -1   48.70    4.80
 -14 -12  -1   42.90    4.90
  14 -12   1   47.90    4.40
  14 -12   1   37.50    3.80
  14 -12   1   31.70    5.30
  14 -12   1   34.60    4.80
 -14 -12  -1   47.20    5.10
  14 -12   1   41.60    4.70
  14  12   1   47.10    5.40
  14  12   1   47.30    5.00
 -14  12  -1   38.70    4.10
  14  12   1   47.40    5.10
 -14  12  -1   41.00    4.40
  14  12   1   35.30    4.00
 -14  12  -1   37.70    4.60
 -14  12  -1   37.10    4.20
  14  12   1   39.90    4.30
 -14  12  -1   44.00    4.40
  14  12   1   42.70    4.90
 -14  12  -1   37.90    5.00
  16 -12   1   15.70    4.90
 -16 -12  -1    9.90    4.00
 -16 -12  -1   23.00    4.80
 -16 -12  -1   10.00    4.10
  16 -12   1   18.60    4.00
 -16 -12  -1   16.80    5.00
  16  12   1   19.10    4.60
  16  12   1   16.20    4.80
 -16  12  -1   14.20    4.60
 -16  12  -1    9.20    4.60
  16  12   1   14.20    4.30
  16  12   1    8.70    4.50
  16  12   1   15.10    4.50
  16  12   1   18.10    4.80
 -16  12  -1    7.70    4.00
 -16  12  -1   18.70    4.10
  16  12   1   21.10    4.30
  18 -12   1   39.20    4.80
 -18 -12  -1   32.70    5.20
 -18 -12  -1   34.20    5.70
  18  12   1   35.50    5.60
  18  12   1   41.00    5.40
 -18  12  -1   35.90    5.40
  18  12   1   38.30    5.00
 -18  12  -1   38.40    5.10
 -20 -12  -1   32.60    5.50
 -20 -12  -1   43.60    5.70
  20 -12   1   31.70    5.30
  20  12   1   27.70    5.60
  20  12   1   23.30    5.10
 -20  12  -1   31.80    5.30
  20  12   1   26.80    5.50
 -20  12  -1   24.50    5.30
 -22 -12  -1    4.60    5.00
  22  12   1    2.80    5.20
 -22  12  -1   -1.60    5.00
 -23  13   1    8.60    5.50
 -21 -13   1   12.10    5.30
 -21 -13   1    6.20    4.80
  21  13  -1    5.90    5.00
  21  13  -1    0.10    5.70
 -21  13   1    4.00    5.40
  21  13  -1    6.00    4.50
 -19 -13   1  281.77   11.20
 -19 -13   1  276.97   10.70
  19  13  -1  276.77   11.40
  19  13  -1  256.77    9.90
 -19  13   1  280.77   11.00
  19  13  -1  257.47   10.60
  17 -13  -1   84.99    6.20
  17 -13  -1   88.19    6.70
 -17 -13   1   95.49    7.50
 -17 -13   1   91.99    7.00
  17  13  -1   95.49    7.70
  17  13  -1   95.89    6.50
 -17  13   1   80.19    6.60
  17  13  -1   80.99    6.30
  17  13  -1   92.49    7.60
 -17  13   1   96.39    7.20
 -17  13   1   84.59    6.40
 -15 -13   1    1.90    4.30
  15 -13  -1    7.20    4.70
 -15 -13   1    6.60    3.90
  15 -13  -1   -2.40    4.10
 -15 -13   1   -0.60    4.00
  15 -13  -1   -1.80    3.30
 -15 -13   1    1.60    3.70
  15  13  -1    1.00    4.10
 -15  13   1    3.40    4.40
  15  13  -1   -1.50    4.00
  15  13  -1    2.40    3.70
  15  13  -1    0.90    4.10
 -15  13   1    1.40    3.90
  15  13  -1    2.30    4.20
  15  13  -1    0.60    4.30
  15  13  -1   -1.40    3.10
 -15  13   1    4.10    3.80
 -15  13   1   -2.90    4.20
  13 -13  -1   88.79    5.70
 -13 -13   1   94.09    6.90
  13 -13  -1   91.39    5.30
 -13 -13   1   87.19    5.90
  13 -13  -1   87.09    6.10
  13 -13  -1   76.89    7.10
  13 -13  -1   95.69    5.80
  13 -13  -1   99.89    5.90
 -13 -13   1   88.09    6.10
 -13 -13   1  102.49    6.90
  13  13  -1   87.69    5.70
  13  13  -1  102.19    5.80
 -13  13   1   92.19    6.10
 -13  13   1   83.49    6.40
 -13  13   1   88.59    5.50
  13  13  -1  111.69    7.30
  13  13  -1   88.79    7.00
 -13  13   1   91.39    5.70
 -13  13   1   89.69    6.50
  13  13  -1   88.89    6.60
 -13  13   1   93.59    6.30
  13  13  -1   97.19    7.10
 -13  13   1   90.49    7.00
  11 -13  -1  258.97    9.10
 -11 -13   1  244.28    8.70
 -11 -13   1  252.77    9.40
  11 -13  -1  261.17    8.50
 -11 -13   1  261.27    8.80
  11 -13  -1  252.27    9.00
  11 -13  -1  264.27    8.20
 -11 -13   1  253.67    8.40
  11 -13  -1  242.58    9.90
 -11 -13   1  254.67    9.50
  11 -13  -1  257.57    8.60
  11  13  -1  259.97    8.60
  11  13  -1  264.47    8.80
 -11  13   1  249.88    9.10
  11  13  -1  246.78    9.40
 -11  13   1  258.27    8.70
  11  13  -1  267.17    8.20
  11  13  -1  251.17    9.50
 -11  13   1  251.07    8.80
 -11  13   1  240.38    9.70
  11  13  -1  236.88    8.30
 -11  13   1  255.87    9.10
  -9 -13   1   78.29    5.20
  -9 -13   1   77.29    5.50
   9 -13  -1   83.29    6.10
   9 -13  -1   77.59    5.10
   9 -13  -1   71.59    6.50
   9 -13  -1   73.19    4.90
  -9 -13   1   73.69    6.00
   9 -13  -1   73.69    5.00
  -9 -13   1   71.49    5.50
   9 -13  -1   80.19    5.60
  -9 -13   1   71.69    5.80
  -9 -13   1   77.59    5.80
   9  13  -1   84.09    5.80
  -9  13   1   69.89    5.00
   9  13  -1   80.89    6.20
  -9  13   1   75.49    5.20
   9  13  -1   81.69    5.50
  -9  13   1   79.49    5.70
  -9  13   1   78.99    5.10
   9  13  -1   76.99    6.20
   9  13  -1   72.09    5.60
  -9  13   1   59.89    5.30
  -9  13   1   59.69    5.00
   9  13  -1   71.09    4.70
   7 -13  -1  256.17    8.90
   7 -13  -1  266.67    8.10
   7 -13  -1  253.07    7.40
   7 -13  -1  254.77    9.30
  -7 -13   1  253.97    8.90
   7 -13  -1  251.87    8.60
  -7 -13   1  244.48    8.70
  -7 -13   1  255.67    7.50
   7 -13  -1  258.77    8.10
  -7 -13   1  255.57    8.30
  -7 -13   1  252.37    8.40
  -7 -13   1  252.97    8.80
   7 -13  -1  258.87    8.10
  -7  13   1  258.17    8.40
  -7  13   1  248.28    8.20
   7  13  -1  239.28    8.50
   7  13  -1  273.27    8.50
  -7  13   1  252.97    8.70
   7  13  -1  262.77    8.10
   7  13  -1  252.07    8.50
   7  13  -1  265.87    7.60
  -7  13   1  238.28    9.10
  -7  13   1  249.38    7.90
   7  13  -1  250.07    8.90
  -7  13   1  260.77    8.30
   7  13  -1  254.27    7.60
  -5 -13   1  100.59    5.90
   5 -13  -1  101.19    5.20
  -5 -13   1   87.09    5.60
   5 -13  -1   78.69    5.50
   5 -13  -1  103.89    5.00
  -5 -13   1   98.99    5.40
   5 -13  -1   91.99    5.10
  -5 -13   1   98.89    4.80
   5 -13  -1   94.09    6.10
  -5 -13   1   97.29    5.20
  -5 -13   1  106.29    5.60
   5 -13  -1   99.29    5.60
  -5  13   1  100.09    5.20
  -5  13   1   94.79    5.00
  -5  13   1   95.49    5.60
  -5  13   1  103.99    5.50
  -5  13   1   89.39    5.20
  -5  13   1   93.39    5.60
   5  13  -1   90.39    5.80
   5  13  -1   86.09    5.60
   5  13  -1   84.09    5.90
   5  13  -1   89.79    4.70
   5  13  -1  100.49    4.80
   5  13  -1   96.49    4.80
   5  13  -1   86.89    4.60
  -5  13   1  103.69    6.10
   3 -13  -1   47.70    4.10
  -3 -13   1   51.89    4.20
   3 -13  -1   47.10    3.80
  -3 -13   1   46.30    4.30
   3 -13  -1   41.80    3.60
   3 -13  -1   43.70    3.40
   3 -13  -1   40.00    4.20
  -3 -13   1   39.20    3.70
   3 -13  -1   47.60    4.30
  -3 -13   1   45.40    3.70
  -3 -13   1   40.50    4.10
  -3 -13   1   41.50    3.90
   3  13  -1   44.60    4.10
   3  13  -1   44.30    4.00
   3  13  -1   45.30    4.30
  -3  13   1   46.70    3.90
   3  13  -1   46.50    3.70
  -3  13   1   44.50    3.40
  -3  13   1   44.60    3.90
  -3  13   1   43.50    3.60
   3  13  -1   44.20    3.60
   3  13  -1   42.20    3.80
  -3  13   1   42.40    4.00
   3  13  -1   47.60    3.80
  -3  13   1   47.70    3.60
   3  13  -1   48.80    3.60
  -3  13   1   44.80    3.90
   1 -13  -1    9.20    3.10
   1 -13  -1    7.60    2.70
   1 -13  -1   15.60    3.10
  -1 -13   1    9.50    3.20
  -1 -13   1    7.70    2.90
  -1 -13   1    7.30    3.10
   1 -13  -1   11.00    2.30
   1 -13  -1    9.70    3.20
  -1 -13   1    7.30    3.10
  -1 -13   1   11.10    2.90
  -1 -13   1   10.30    2.90
   1 -13  -1    7.30    3.00
  -1  13   1   12.20    3.50
   1  13  -1    7.50    3.30
   1  13  -1   11.00    2.30
  -1  13   1   10.10    2.90
   1  13  -1    7.70    3.10
  -1  13   1   10.80    3.10
  -1  13   1    9.50    2.50
  -1  13   1    9.70    3.10
   1  13  -1   12.10    3.30
   1  13  -1    8.00    2.40
   1  13  -1    8.50    3.00
  -1  13   1   16.50    2.90
  -1  13   1   10.00    3.10
   1  13  -1   12.70    3.00
  -1  13   1   13.60    3.30
   1  13  -1    8.50    3.10
  -1 -13  -1   37.60    3.80
   1 -13   1   44.20    4.00
  -1 -13  -1   36.10    3.60
   1 -13   1   38.30    3.50
   1 -13   1   40.40    4.20
  -1 -13  -1   31.00    3.90
  -1 -13  -1   36.60    3.40
   1 -13   1   39.80    3.60
  -1 -13  -1   41.20    3.70
   1 -13   1   41.10    3.60
   1 -13   1   38.20    3.80
  -1  13  -1   34.30    3.70
  -1  13  -1   34.20    4.00
   1  13   1   39.50    3.40
  -1  13  -1   48.10    3.50
  -1  13  -1   38.20    3.70
  -1  13  -1   46.90    4.00
   1  13   1   42.00    4.00
   1  13   1   33.30    4.10
  -1  13  -1   37.30    3.20
   1  13   1   36.40    3.60
  -1  13  -1   41.80    3.60
   1  13   1   42.90    3.40
  -1  13  -1   35.40    3.70
   1  13   1   37.30    3.50
   1  13   1   33.20    3.60
  -3 -13  -1    7.60    2.80
   3 -13   1    8.30    2.90
   3 -13   1    8.10    3.10
   3 -13   1    3.30    2.70
   3 -13   1    4.10    3.30
  -3 -13  -1    7.90    3.30
  -3 -13  -1    4.90    2.70
  -3 -13  -1    6.50    2.30
   3 -13   1    3.40    2.80
[truncated: 4,828,423 more chars]
