# Supplementary material for: Photochromic diarylethene ligands featuring 2-(imidazol-2-yl)pyridine coordination site and their iron(II) complexes
Source: Beilstein J Org Chem. 2019 Oct 15;15:2428–37. doi: 10.3762/bjoc.15.235 (PMC6808200; doi:10.3762/bjoc.15.235)
Supplement: File 2 — X-ray data for compounds 1, 6, 8, and 9. [file Beilstein_J_Org_Chem-15-2428-s002.zip › 9.cif]

data_mmk1902_100k
_audit_creation_date               2019-03-14
_audit_creation_method
;
Olex2 1.2
(compiled 2018.05.29 svn.r3508 for OlexSys, GUI svn.r5506)
;
_shelx_SHELXL_version_number       '2016/6'
_audit_contact_author_address      ?
_audit_contact_author_email        ?
_audit_contact_author_name         ''
_audit_contact_author_phone        ?
_publ_contact_author_id_orcid      ?
_publ_section_references
;
Dolomanov, O.V., Bourhis, L.J., Gildea, R.J, Howard, J.A.K. & Puschmann, H.
 (2009), J. Appl. Cryst. 42, 339-341.

Sheldrick, G.M. (2008). Acta Cryst. A64, 112-122.
;
_chemical_name_common              ?
_chemical_name_systematic          ?
_chemical_formula_moiety           'C108 H120 B6 Fe4 N26 O12 S2'
_chemical_formula_sum              'C108 H120 B6 Fe4 N26 O12 S2'
_chemical_formula_weight           2326.67
_chemical_melting_point            ?
loop_
  _atom_type_symbol
  _atom_type_description
  _atom_type_scat_dispersion_real
  _atom_type_scat_dispersion_imag
  _atom_type_scat_source
 'C' 'C' 0.0033 0.0016 'International Tables Vol C Tables 4.2.6.8 and 6.1.1.4'
 'H' 'H' 0.0000 0.0000 'International Tables Vol C Tables 4.2.6.8 and 6.1.1.4'
 'B' 'B' 0.0013 0.0007 'International Tables Vol C Tables 4.2.6.8 and 6.1.1.4'
 'Fe' 'Fe' 0.3463 0.8444 'International Tables Vol C Tables 4.2.6.8 and 6.1.1.4'
 'N' 'N' 0.0061 0.0033 'International Tables Vol C Tables 4.2.6.8 and 6.1.1.4'
 'O' 'O' 0.0106 0.0060 'International Tables Vol C Tables 4.2.6.8 and 6.1.1.4'
 'S' 'S' 0.1246 0.1234 'International Tables Vol C Tables 4.2.6.8 and 6.1.1.4'

_shelx_space_group_comment
;
The symmetry employed for this shelxl refinement is uniquely defined
by the following loop, which should always be used as a source of
symmetry information in preference to the above space-group names.
They are only intended as comments.
;
_space_group_crystal_system        'triclinic'
_space_group_IT_number             2
_space_group_name_H-M_alt          'P -1'
_space_group_name_Hall             '-P 1'
loop_
  _space_group_symop_operation_xyz
 'x, y, z'
 '-x, -y, -z'

_cell_length_a                     12.7365(8)
_cell_length_b                     15.6595(10)
_cell_length_c                     16.1507(10)
_cell_angle_alpha                  101.570(2)
_cell_angle_beta                   109.498(2)
_cell_angle_gamma                  102.930(2)
_cell_volume                       2823.6(3)
_cell_formula_units_Z              1
_cell_measurement_reflns_used      9837
_cell_measurement_temperature      100(2)
_cell_measurement_theta_max        29.44
_cell_measurement_theta_min        2.35
_shelx_estimated_absorpt_T_max     0.941
_shelx_estimated_absorpt_T_min     0.925
_exptl_absorpt_coefficient_mu      0.612
_exptl_absorpt_correction_T_max    0.7459
_exptl_absorpt_correction_T_min    0.6918
_exptl_absorpt_correction_type     'multi-scan'
_exptl_absorpt_process_details
;
SADABS-2016/2 (Bruker,2016/2) was used for absorption correction.
wR2(int) was 0.0807 before and 0.0622 after correction.
The Ratio of minimum to maximum transmission is 0.9275.
The \l/2 correction factor is Not present.
;
_exptl_absorpt_special_details     ?
_exptl_crystal_colour              red
_exptl_crystal_density_diffrn      1.368
_exptl_crystal_density_meas        ?
_exptl_crystal_density_method      ?
_exptl_crystal_description         block
_exptl_crystal_F_000               1212
_exptl_crystal_size_max            0.13
_exptl_crystal_size_mid            0.12
_exptl_crystal_size_min            0.1
_exptl_transmission_factor_max     ?
_exptl_transmission_factor_min     ?
_diffrn_reflns_av_R_equivalents    0.0676
_diffrn_reflns_av_unetI/netI       0.0555
_diffrn_reflns_Laue_measured_fraction_full  0.999
_diffrn_reflns_Laue_measured_fraction_max  0.999
_diffrn_reflns_limit_h_max         17
_diffrn_reflns_limit_h_min         -17
_diffrn_reflns_limit_k_max         21
_diffrn_reflns_limit_k_min         -21
_diffrn_reflns_limit_l_max         21
_diffrn_reflns_limit_l_min         -17
_diffrn_reflns_number              80716
_diffrn_reflns_point_group_measured_fraction_full  0.999
_diffrn_reflns_point_group_measured_fraction_max  0.999
_diffrn_reflns_theta_full          25.242
_diffrn_reflns_theta_max           28.700
_diffrn_reflns_theta_min           2.175
_diffrn_ambient_temperature        100(2)
_diffrn_measured_fraction_theta_full  0.999
_diffrn_measured_fraction_theta_max  0.999
_diffrn_radiation_source          'ImuS high brilliance micro-focus tube' 
_diffrn_radiation_monochromator   'Quazar focussing montel optics'
_diffrn_measurement_device_type   'Bruker Kappa ImuS Duo Photon II CPAD'
_diffrn_measurement_method        '\f and \w scans'
_diffrn_detector_area_resol_mean   ? 
_diffrn_radiation_type             MoK\a
_diffrn_radiation_wavelength       0.71073
_diffrn_standards_number           0
_reflns_Friedel_coverage           0.000
_reflns_Friedel_fraction_full      .
_reflns_Friedel_fraction_max       .
_reflns_number_gt                  10624
_reflns_number_total               14555
_reflns_special_details
;
 Reflections were merged by SHELXL according to the crystal
 class for the calculation of statistics and refinement.
 
 _reflns_Friedel_fraction is defined as the number of unique
 Friedel pairs measured divided by the number that would be
 possible theoretically, ignoring centric projections and
 systematic absences.
;
_reflns_threshold_expression       'I > 2\s(I)'
_computing_data_collection        'Bruker APEX3 (Bruker AXS, 2015)'
_computing_cell_refinement        'SAINT V8.38A (Bruker AXS, 2016)'
_computing_data_reduction         'SAINT V8.38A (Bruker AXS, 2016)' 
_computing_structure_solution     'SHELXTL 6.12 (Bruker AXS, 2002)'
_computing_structure_refinement   'SHELXL-2016/6 (Sheldrick, 2015)'
_computing_molecular_graphics     'SHELXTL 6.12 (Bruker AXS, 2002)'
_computing_publication_material    'Olex2 (Dolomanov et al., 2009)'
_refine_diff_density_max           0.458
_refine_diff_density_min           -0.598
_refine_diff_density_rms           0.072
_refine_ls_extinction_coef         .
_refine_ls_extinction_method       none
_refine_ls_goodness_of_fit_ref     1.033
_refine_ls_hydrogen_treatment      constr
_refine_ls_matrix_type             full
_refine_ls_number_parameters       719
_refine_ls_number_reflns           14555
_refine_ls_number_restraints       0
_refine_ls_R_factor_all            0.0791
_refine_ls_R_factor_gt             0.0473
_refine_ls_restrained_S_all        1.033
_refine_ls_shift/su_max            0.001
_refine_ls_shift/su_mean           0.000
_refine_ls_structure_factor_coef   Fsqd
_refine_ls_weighting_details      
 'w=1/[\s^2^(Fo^2^)+(0.0183P)^2^+3.4757P] where P=(Fo^2^+2Fc^2^)/3'
_refine_ls_weighting_scheme        calc
_refine_ls_wR_factor_gt            0.0822
_refine_ls_wR_factor_ref           0.0934
_refine_special_details            ?
_olex2_refinement_description
;
1. Fixed Uiso
 At 1.2 times of:
  All B(H,H) groups, All C(H) groups, All C(H,H) groups
 At 1.5 times of:
  All C(H,H,H) groups
2.a Ternary CH refined with riding coordinates:
 C5(H5)
2.b Secondary CH2 refined with riding coordinates:
 B2(H2A,H2B), B3(H3A,H3B), C4(H4A,H4B), C35(H35A,H35B)
2.c Aromatic/amide H refined with riding coordinates:
 C10(H10), C18(H18), C19(H19), C20(H20), C21(H21), C22(H22), C24(H24),
 C25(H25), C26(H26), C27(H27), C29(H29), C30(H30), C31(H31), C32(H32), C33(H33),
  C37(H37), C38(H38), C39(H39), C43(H43), C44(H44), C45(H45), C46(H46),
 C47(H47), C48(H48), C49(H49), C50(H50), C51(H51), C52(H52), C53(H53), C54(H54)
2.d Idealised Me refined as rotating group:
 C11(H11A,H11B,H11C), C12(H12A,H12B,H12C), C16(H16A,H16B,H16C), C36(H36A,H36B,
 H36C), C40(H40A,H40B,H40C), C41(H41A,H41B,H41C), C42(H42A,H42B,H42C)
;
_atom_sites_solution_hydrogens     geom
_atom_sites_solution_primary       ?
_atom_sites_solution_secondary     ?
loop_
  _atom_site_label
  _atom_site_type_symbol
  _atom_site_fract_x
  _atom_site_fract_y
  _atom_site_fract_z
  _atom_site_U_iso_or_equiv
  _atom_site_adp_type
  _atom_site_occupancy
  _atom_site_site_symmetry_order
  _atom_site_calc_flag
  _atom_site_refinement_flags_posn
  _atom_site_refinement_flags_adp
  _atom_site_refinement_flags_occupancy
  _atom_site_disorder_assembly
  _atom_site_disorder_group
 Fe1 Fe 0.31358(3) 0.11139(2) 0.31008(2) 0.01438(7) Uani 1 1 d . . . . .
 Fe2 Fe 0.65854(3) 0.34903(2) 0.21206(2) 0.01701(8) Uani 1 1 d . . . . .
 S1 S 0.78188(5) 0.35586(4) 0.63280(4) 0.02665(14) Uani 1 1 d . . . . .
 O1 O 0.43223(13) 0.13558(10) 0.43797(10) 0.0155(3) Uani 1 1 d . . . . .
 O2 O 0.19311(13) 0.08400(11) 0.36988(10) 0.0182(3) Uani 1 1 d . . . . .
 O3 O 0.11143(13) 0.01818(11) 0.45395(11) 0.0189(3) Uani 1 1 d . . . . .
 O4 O 0.40723(14) 0.15543(10) 0.22812(11) 0.0190(3) Uani 1 1 d . . . . .
 O5 O 0.59563(13) 0.27713(10) 0.29379(11) 0.0189(3) Uani 1 1 d . . . . .
 O6 O 0.45934(14) 0.28745(11) 0.17168(11) 0.0211(3) Uani 1 1 d . . . . .
 N1 N 0.70381(15) 0.03277(12) 0.74264(12) 0.0155(4) Uani 1 1 d . . . . .
 N2 N 0.79787(16) 0.16731(12) 0.85041(12) 0.0179(4) Uani 1 1 d . . . . .
 N3 N 0.85295(16) -0.05313(13) 0.81772(13) 0.0182(4) Uani 1 1 d . . . . .
 N4 N 0.70585(17) 0.47312(12) 0.32132(13) 0.0201(4) Uani 1 1 d . . . . .
 N5 N 0.66465(17) 0.54462(12) 0.30804(13) 0.0197(4) Uani 1 1 d . . . . .
 N6 N 0.61635(17) 0.51133(13) 0.13869(13) 0.0210(4) Uani 1 1 d . . . . .
 N7 N 0.64646(17) 0.43293(13) 0.12218(13) 0.0215(4) Uani 1 1 d . . . . .
 N8 N 0.83935(17) 0.35336(13) 0.26284(13) 0.0208(4) Uani 1 1 d . . . . .
 N9 N 0.87063(17) 0.27519(13) 0.25229(13) 0.0199(4) Uani 1 1 d . . . . .
 N10 N 0.68853(16) 0.16872(13) 0.11592(13) 0.0194(4) Uani 1 1 d . . . . .
 N11 N 0.63187(17) 0.23191(13) 0.10129(13) 0.0195(4) Uani 1 1 d . . . . .
 N12 N 0.32895(16) 0.25236(13) 0.33081(13) 0.0186(4) Uani 1 1 d . . . . .
 N13 N 0.41534(17) 0.30217(13) 0.31178(13) 0.0199(4) Uani 1 1 d . . . . .
 B1 B 0.4688(2) 0.25362(18) 0.25020(18) 0.0188(5) Uani 1 1 d . . . . .
 B2 B 0.5684(2) 0.53546(19) 0.21422(19) 0.0230(6) Uani 1 1 d . . . . .
 H2A H 0.550356 0.593904 0.215659 0.028 Uiso 1 1 calc R . . . .
 H2B H 0.495585 0.486430 0.201197 0.028 Uiso 1 1 calc R . . . .
 B3 B 0.7781(2) 0.17833(18) 0.21291(19) 0.0216(6) Uani 1 1 d . . . . .
 H3A H 0.736928 0.169716 0.254334 0.026 Uiso 1 1 calc R . . . .
 H3B H 0.817375 0.130717 0.208517 0.026 Uiso 1 1 calc R . . . .
 C1 C 0.42097(18) 0.10558(14) 0.50390(14) 0.0137(4) Uani 1 1 d . . . . .
 C2 C 0.53109(18) 0.12382(14) 0.58517(15) 0.0144(4) Uani 1 1 d . . . . .
 C3 C 0.53272(18) 0.07053(14) 0.64165(15) 0.0149(4) Uani 1 1 d . . . . .
 C4 C 0.42553(18) -0.00847(15) 0.61942(15) 0.0158(4) Uani 1 1 d . . . . .
 H4A H 0.431041 -0.027510 0.675190 0.019 Uiso 1 1 calc R . . . .
 H4B H 0.421248 -0.061363 0.571629 0.019 Uiso 1 1 calc R . . . .
 C5 C 0.31415(18) 0.01937(15) 0.58466(14) 0.0146(4) Uani 1 1 d . . . . .
 H5 H 0.246232 -0.038590 0.557373 0.017 Uiso 1 1 calc R . . . .
 C6 C 0.31474(18) 0.05964(14) 0.50647(14) 0.0146(4) Uani 1 1 d . . . . .
 C7 C 0.63673(19) 0.19897(15) 0.60030(14) 0.0160(4) Uani 1 1 d . . . . .
 C8 C 0.6410(2) 0.28813(16) 0.60788(16) 0.0207(5) Uani 1 1 d . . . . .
 C9 C 0.8360(2) 0.26396(17) 0.63056(17) 0.0253(5) Uani 1 1 d . . . . .
 C10 C 0.74918(19) 0.18637(16) 0.61281(15) 0.0198(5) Uani 1 1 d . . . . .
 H10 H 0.761281 0.128248 0.608897 0.024 Uiso 1 1 calc R . . . .
 C11 C 0.5449(2) 0.32965(17) 0.60087(19) 0.0296(6) Uani 1 1 d . . . . .
 H11A H 0.511937 0.335918 0.539064 0.044 Uiso 1 1 calc GR . . . .
 H11B H 0.576402 0.390333 0.646674 0.044 Uiso 1 1 calc GR . . . .
 H11C H 0.483267 0.289976 0.612278 0.044 Uiso 1 1 calc GR . . . .
 C12 C 0.9617(2) 0.2757(2) 0.6450(2) 0.0362(7) Uani 1 1 d . . . . .
 H12A H 0.977358 0.217371 0.646248 0.054 Uiso 1 1 calc GR . . . .
 H12B H 1.013296 0.322827 0.703696 0.054 Uiso 1 1 calc GR . . . .
 H12C H 0.976640 0.294604 0.594660 0.054 Uiso 1 1 calc GR . . . .
 C13 C 0.63857(19) 0.09167(15) 0.72552(15) 0.0152(4) Uani 1 1 d . . . . .
 C14 C 0.6938(2) 0.17430(15) 0.79277(15) 0.0184(5) Uani 1 1 d . . . . .
 C15 C 0.80044(19) 0.08078(15) 0.81688(15) 0.0164(4) Uani 1 1 d . . . . .
 C16 C 0.6584(2) 0.25852(16) 0.81005(17) 0.0262(5) Uani 1 1 d . . . . .
 H16A H 0.710444 0.308511 0.800468 0.039 Uiso 1 1 calc GR . . . .
 H16B H 0.664344 0.276363 0.873572 0.039 Uiso 1 1 calc GR . . . .
 H16C H 0.577309 0.246071 0.767465 0.039 Uiso 1 1 calc GR . . . .
 C17 C 0.8864(2) 0.24529(16) 0.92260(16) 0.0220(5) Uani 1 1 d . . . . .
 C18 C 0.9654(3) 0.3024(2) 0.9004(2) 0.0395(7) Uani 1 1 d . . . . .
 H18 H 0.963845 0.287942 0.839945 0.047 Uiso 1 1 calc R . . . .
 C19 C 1.0468(3) 0.3812(2) 0.9679(2) 0.0572(10) Uani 1 1 d . . . . .
 H19 H 1.102245 0.420915 0.953879 0.069 Uiso 1 1 calc R . . . .
 C20 C 1.0478(3) 0.4020(2) 1.0549(2) 0.0582(10) Uani 1 1 d . . . . .
 H20 H 1.104513 0.455691 1.101043 0.070 Uiso 1 1 calc R . . . .
 C21 C 0.9668(3) 0.3454(2) 1.0757(2) 0.0484(8) Uani 1 1 d . . . . .
 H21 H 0.967098 0.360865 1.135727 0.058 Uiso 1 1 calc R . . . .
 C22 C 0.8852(2) 0.26609(17) 1.00925(17) 0.0297(6) Uani 1 1 d . . . . .
 H22 H 0.829348 0.226730 1.023169 0.036 Uiso 1 1 calc R . . . .
 C23 C 0.89189(19) 0.03938(16) 0.85332(15) 0.0180(5) Uani 1 1 d . . . . .
 C24 C 1.0074(2) 0.08670(17) 0.91444(16) 0.0229(5) Uani 1 1 d . . . . .
 H24 H 1.033286 0.151713 0.938758 0.027 Uiso 1 1 calc R . . . .
 C25 C 1.0839(2) 0.03678(19) 0.93905(17) 0.0269(6) Uani 1 1 d . . . . .
 H25 H 1.163232 0.067515 0.980441 0.032 Uiso 1 1 calc R . . . .
 C26 C 1.0445(2) -0.05722(19) 0.90338(16) 0.0259(5) Uani 1 1 d . . . . .
 H26 H 1.095721 -0.092372 0.919699 0.031 Uiso 1 1 calc R . . . .
 C27 C 0.9282(2) -0.09958(18) 0.84300(16) 0.0232(5) Uani 1 1 d . . . . .
 H27 H 0.900696 -0.164612 0.818494 0.028 Uiso 1 1 calc R . . . .
 C28 C 0.29735(18) 0.07926(15) 0.66340(15) 0.0156(4) Uani 1 1 d . . . . .
 C29 C 0.2788(2) 0.16325(15) 0.66270(16) 0.0199(5) Uani 1 1 d . . . . .
 H29 H 0.281933 0.187219 0.613695 0.024 Uiso 1 1 calc R . . . .
 C30 C 0.2557(2) 0.21296(17) 0.73274(17) 0.0255(5) Uani 1 1 d . . . . .
 H30 H 0.243106 0.270256 0.731141 0.031 Uiso 1 1 calc R . . . .
 C31 C 0.2512(2) 0.17897(17) 0.80437(17) 0.0263(5) Uani 1 1 d . . . . .
 H31 H 0.234997 0.212583 0.851976 0.032 Uiso 1 1 calc R . . . .
 C32 C 0.2702(2) 0.09574(18) 0.80658(16) 0.0251(5) Uani 1 1 d . . . . .
 H32 H 0.267509 0.072297 0.855980 0.030 Uiso 1 1 calc R . . . .
 C33 C 0.29320(19) 0.04649(16) 0.73693(16) 0.0202(5) Uani 1 1 d . . . . .
 H33 H 0.306367 -0.010515 0.739216 0.024 Uiso 1 1 calc R . . . .
 C34 C 0.20725(19) 0.05585(14) 0.43859(15) 0.0153(4) Uani 1 1 d . . . . .
 C35 C 0.00116(19) 0.02465(17) 0.39481(16) 0.0222(5) Uani 1 1 d . . . . .
 H35A H -0.064869 -0.022514 0.395191 0.027 Uiso 1 1 calc R . . . .
 H35B H -0.003770 0.012809 0.330848 0.027 Uiso 1 1 calc R . . . .
 C36 C -0.0086(2) 0.11847(18) 0.42727(19) 0.0286(6) Uani 1 1 d . . . . .
 H36A H -0.002397 0.130508 0.490921 0.043 Uiso 1 1 calc GR . . . .
 H36B H -0.084469 0.121122 0.387750 0.043 Uiso 1 1 calc GR . . . .
 H36C H 0.054847 0.164882 0.424265 0.043 Uiso 1 1 calc GR . . . .
 C37 C 0.3011(2) 0.31287(16) 0.38353(16) 0.0223(5) Uani 1 1 d . . . . .
 H37 H 0.243468 0.296975 0.407760 0.027 Uiso 1 1 calc R . . . .
 C38 C 0.3676(2) 0.40251(17) 0.39843(18) 0.0261(5) Uani 1 1 d . . . . .
 H38 H 0.364596 0.457895 0.433187 0.031 Uiso 1 1 calc R . . . .
 C39 C 0.4386(2) 0.39258(17) 0.35132(18) 0.0265(5) Uani 1 1 d . . . . .
 H39 H 0.494661 0.441269 0.347295 0.032 Uiso 1 1 calc R . . . .
 C40 C 0.4338(2) 0.09529(16) 0.16451(16) 0.0229(5) Uani 1 1 d . . . . .
 H40A H 0.419252 0.113626 0.108181 0.034 Uiso 1 1 calc GR . . . .
 H40B H 0.383951 0.032117 0.149479 0.034 Uiso 1 1 calc GR . . . .
 H40C H 0.516459 0.098888 0.192251 0.034 Uiso 1 1 calc GR . . . .
 C41 C 0.6492(2) 0.27242(18) 0.38485(16) 0.0266(5) Uani 1 1 d . . . . .
 H41A H 0.651253 0.326291 0.429163 0.040 Uiso 1 1 calc GR . . . .
 H41B H 0.729490 0.271231 0.396795 0.040 Uiso 1 1 calc GR . . . .
 H41C H 0.603883 0.216516 0.391221 0.040 Uiso 1 1 calc GR . . . .
 C42 C 0.3488(2) 0.28385(18) 0.10981(18) 0.0310(6) Uani 1 1 d . . . . .
 H42A H 0.296804 0.220171 0.084142 0.046 Uiso 1 1 calc GR . . . .
 H42B H 0.358081 0.307146 0.059852 0.046 Uiso 1 1 calc GR . . . .
 H42C H 0.314735 0.321735 0.142421 0.046 Uiso 1 1 calc GR . . . .
 C43 C 0.7874(2) 0.50249(16) 0.40769(16) 0.0234(5) Uani 1 1 d . . . . .
 H43 H 0.830911 0.466586 0.435736 0.028 Uiso 1 1 calc R . . . .
 C44 C 0.7996(2) 0.59230(17) 0.45053(17) 0.0274(5) Uani 1 1 d . . . . .
 H44 H 0.851327 0.629216 0.511341 0.033 Uiso 1 1 calc R . . . .
 C45 C 0.7202(2) 0.61584(17) 0.38523(17) 0.0260(5) Uani 1 1 d . . . . .
 H45 H 0.706584 0.673585 0.393419 0.031 Uiso 1 1 calc R . . . .
 C46 C 0.6290(2) 0.55528(17) 0.07781(17) 0.0261(5) Uani 1 1 d . . . . .
 H46 H 0.613343 0.611371 0.074840 0.031 Uiso 1 1 calc R . . . .
 C47 C 0.6683(2) 0.50641(18) 0.02015(18) 0.0292(6) Uani 1 1 d . . . . .
 H47 H 0.684688 0.521016 -0.029486 0.035 Uiso 1 1 calc R . . . .
 C48 C 0.6784(2) 0.43105(17) 0.05117(17) 0.0254(5) Uani 1 1 d . . . . .
 H48 H 0.704567 0.384234 0.025322 0.030 Uiso 1 1 calc R . . . .
 C49 C 0.9400(2) 0.42358(16) 0.30108(16) 0.0236(5) Uani 1 1 d . . . . .
 H49 H 0.944829 0.486572 0.315605 0.028 Uiso 1 1 calc R . . . .
 C50 C 1.0360(2) 0.39191(17) 0.31651(17) 0.0249(5) Uani 1 1 d . . . . .
 H50 H 1.116714 0.427178 0.343050 0.030 Uiso 1 1 calc R . . . .
 C51 C 0.9877(2) 0.29753(17) 0.28459(16) 0.0238(5) Uani 1 1 d . . . . .
 H51 H 1.030744 0.255140 0.285417 0.029 Uiso 1 1 calc R . . . .
 C52 C 0.6471(2) 0.09891(16) 0.03797(17) 0.0249(5) Uani 1 1 d . . . . .
 H52 H 0.672095 0.046092 0.030882 0.030 Uiso 1 1 calc R . . . .
 C53 C 0.5627(2) 0.11614(17) -0.02996(18) 0.0271(5) Uani 1 1 d . . . . .
 H53 H 0.518509 0.079035 -0.092017 0.032 Uiso 1 1 calc R . . . .
 C54 C 0.5569(2) 0.20038(16) 0.01306(16) 0.0233(5) Uani 1 1 d . . . . .
 H54 H 0.506393 0.231313 -0.016403 0.028 Uiso 1 1 calc R . . . .

loop_
  _atom_site_aniso_label
  _atom_site_aniso_U_11
  _atom_site_aniso_U_22
  _atom_site_aniso_U_33
  _atom_site_aniso_U_23
  _atom_site_aniso_U_13
  _atom_site_aniso_U_12
 Fe1 0.01448(16) 0.01694(16) 0.01455(15) 0.00688(13) 0.00732(13) 0.00586(12)
 Fe2 0.01934(17) 0.01568(16) 0.01846(16) 0.00616(13) 0.00976(14) 0.00561(13)
 S1 0.0228(3) 0.0210(3) 0.0302(3) 0.0080(3) 0.0088(3) -0.0017(2)
 O1 0.0151(8) 0.0182(8) 0.0160(7) 0.0077(6) 0.0081(6) 0.0055(6)
 O2 0.0165(8) 0.0254(8) 0.0168(7) 0.0103(7) 0.0081(7) 0.0081(7)
 O3 0.0108(7) 0.0269(9) 0.0213(8) 0.0122(7) 0.0069(7) 0.0050(6)
 O4 0.0241(8) 0.0162(8) 0.0225(8) 0.0056(7) 0.0162(7) 0.0067(7)
 O5 0.0209(8) 0.0203(8) 0.0198(8) 0.0078(7) 0.0116(7) 0.0072(7)
 O6 0.0240(9) 0.0222(8) 0.0221(8) 0.0099(7) 0.0123(7) 0.0093(7)
 N1 0.0133(9) 0.0182(9) 0.0162(9) 0.0070(8) 0.0066(8) 0.0043(7)
 N2 0.0183(10) 0.0163(9) 0.0152(9) 0.0028(8) 0.0049(8) 0.0027(8)
 N3 0.0177(10) 0.0240(10) 0.0165(9) 0.0091(8) 0.0083(8) 0.0087(8)
 N4 0.0262(11) 0.0143(9) 0.0224(10) 0.0062(8) 0.0107(9) 0.0089(8)
 N5 0.0247(10) 0.0149(9) 0.0233(10) 0.0078(8) 0.0116(9) 0.0084(8)
 N6 0.0223(10) 0.0197(10) 0.0219(10) 0.0089(8) 0.0081(9) 0.0070(8)
 N7 0.0247(11) 0.0208(10) 0.0215(10) 0.0084(8) 0.0107(9) 0.0076(8)
 N8 0.0222(10) 0.0169(9) 0.0243(10) 0.0054(8) 0.0104(9) 0.0068(8)
 N9 0.0220(10) 0.0191(10) 0.0219(10) 0.0080(8) 0.0107(8) 0.0078(8)
 N10 0.0196(10) 0.0161(9) 0.0239(10) 0.0042(8) 0.0115(9) 0.0053(8)
 N11 0.0219(10) 0.0173(9) 0.0213(10) 0.0057(8) 0.0109(8) 0.0062(8)
 N12 0.0167(9) 0.0202(10) 0.0222(10) 0.0082(8) 0.0106(8) 0.0055(8)
 N13 0.0218(10) 0.0188(10) 0.0237(10) 0.0071(8) 0.0133(9) 0.0079(8)
 B1 0.0223(13) 0.0183(12) 0.0206(12) 0.0079(11) 0.0119(11) 0.0079(10)
 B2 0.0259(14) 0.0201(13) 0.0277(14) 0.0103(12) 0.0117(12) 0.0113(11)
 B3 0.0238(14) 0.0215(13) 0.0274(14) 0.0103(12) 0.0158(12) 0.0102(11)
 C1 0.0155(10) 0.0128(10) 0.0167(10) 0.0055(8) 0.0086(9) 0.0073(8)
 C2 0.0130(10) 0.0159(10) 0.0163(10) 0.0049(9) 0.0075(9) 0.0055(8)
 C3 0.0132(10) 0.0166(10) 0.0173(10) 0.0047(9) 0.0068(9) 0.0080(8)
 C4 0.0144(10) 0.0172(11) 0.0188(10) 0.0087(9) 0.0073(9) 0.0064(9)
 C5 0.0130(10) 0.0163(10) 0.0169(10) 0.0081(9) 0.0070(9) 0.0051(8)
 C6 0.0141(10) 0.0163(10) 0.0155(10) 0.0056(9) 0.0073(9) 0.0060(8)
 C7 0.0157(11) 0.0179(11) 0.0133(10) 0.0056(9) 0.0049(9) 0.0036(9)
 C8 0.0207(12) 0.0204(11) 0.0190(11) 0.0067(10) 0.0073(10) 0.0030(10)
 C9 0.0183(12) 0.0307(13) 0.0244(12) 0.0078(11) 0.0092(10) 0.0025(10)
 C10 0.0179(11) 0.0240(12) 0.0182(11) 0.0071(10) 0.0083(10) 0.0052(9)
 C11 0.0281(14) 0.0212(12) 0.0362(15) 0.0087(11) 0.0080(12) 0.0089(11)
 C12 0.0201(13) 0.0442(17) 0.0395(16) 0.0100(14) 0.0130(12) 0.0017(12)
 C13 0.0152(11) 0.0175(10) 0.0181(10) 0.0095(9) 0.0101(9) 0.0056(9)
 C14 0.0196(11) 0.0200(11) 0.0144(10) 0.0042(9) 0.0064(9) 0.0050(9)
 C15 0.0153(11) 0.0177(11) 0.0171(10) 0.0069(9) 0.0072(9) 0.0038(9)
 C16 0.0337(14) 0.0228(12) 0.0216(12) 0.0036(10) 0.0099(11) 0.0121(11)
 C17 0.0206(12) 0.0197(12) 0.0184(11) 0.0041(10) 0.0028(10) 0.0016(9)
 C18 0.0375(16) 0.0378(16) 0.0299(14) 0.0056(13) 0.0127(13) -0.0080(13)
 C19 0.047(2) 0.0425(19) 0.056(2) 0.0109(17) 0.0121(17) -0.0195(16)
 C20 0.057(2) 0.0340(17) 0.0389(18) -0.0025(15) -0.0092(16) -0.0128(16)
 C21 0.068(2) 0.0343(17) 0.0212(14) -0.0005(13) 0.0027(15) 0.0078(16)
 C22 0.0407(16) 0.0258(13) 0.0198(12) 0.0070(11) 0.0104(12) 0.0075(12)
 C23 0.0166(11) 0.0256(12) 0.0145(10) 0.0091(9) 0.0076(9) 0.0066(9)
 C24 0.0174(12) 0.0309(13) 0.0180(11) 0.0074(10) 0.0066(10) 0.0039(10)
 C25 0.0155(12) 0.0449(16) 0.0201(12) 0.0098(11) 0.0076(10) 0.0081(11)
 C26 0.0208(12) 0.0451(16) 0.0194(11) 0.0141(11) 0.0091(10) 0.0187(12)
 C27 0.0265(13) 0.0303(13) 0.0204(11) 0.0106(10) 0.0119(10) 0.0166(11)
 C28 0.0096(10) 0.0206(11) 0.0173(10) 0.0067(9) 0.0059(9) 0.0044(8)
 C29 0.0213(12) 0.0188(11) 0.0235(12) 0.0091(10) 0.0124(10) 0.0058(9)
 C30 0.0274(13) 0.0202(12) 0.0310(13) 0.0050(11) 0.0159(11) 0.0073(10)
 C31 0.0280(13) 0.0295(13) 0.0225(12) 0.0034(11) 0.0150(11) 0.0073(11)
 C32 0.0260(13) 0.0341(14) 0.0214(12) 0.0129(11) 0.0134(11) 0.0107(11)
 C33 0.0176(11) 0.0250(12) 0.0216(11) 0.0099(10) 0.0100(10) 0.0072(10)
 C34 0.0148(10) 0.0146(10) 0.0177(10) 0.0041(9) 0.0091(9) 0.0035(8)
 C35 0.0107(11) 0.0318(13) 0.0231(12) 0.0118(11) 0.0052(9) 0.0042(10)
 C36 0.0234(13) 0.0356(15) 0.0347(14) 0.0166(12) 0.0148(12) 0.0137(11)
 C37 0.0222(12) 0.0255(12) 0.0244(12) 0.0073(10) 0.0133(10) 0.0113(10)
 C38 0.0319(14) 0.0204(12) 0.0302(13) 0.0050(11) 0.0169(12) 0.0114(11)
 C39 0.0322(14) 0.0199(12) 0.0330(14) 0.0071(11) 0.0198(12) 0.0085(11)
 C40 0.0297(13) 0.0193(11) 0.0240(12) 0.0050(10) 0.0171(11) 0.0070(10)
 C41 0.0282(13) 0.0307(14) 0.0223(12) 0.0106(11) 0.0109(11) 0.0082(11)
 C42 0.0320(15) 0.0293(14) 0.0280(13) 0.0112(12) 0.0066(12) 0.0086(12)
 C43 0.0290(13) 0.0247(12) 0.0210(11) 0.0078(10) 0.0114(11) 0.0138(11)
 C44 0.0379(15) 0.0233(13) 0.0195(12) 0.0029(10) 0.0113(11) 0.0100(11)
 C45 0.0384(15) 0.0192(12) 0.0251(12) 0.0055(10) 0.0168(12) 0.0126(11)
 C46 0.0252(13) 0.0253(13) 0.0282(13) 0.0160(11) 0.0081(11) 0.0053(10)
 C47 0.0292(14) 0.0370(15) 0.0263(13) 0.0171(12) 0.0144(11) 0.0077(12)
 C48 0.0255(13) 0.0291(13) 0.0227(12) 0.0082(11) 0.0120(11) 0.0068(11)
 C49 0.0255(13) 0.0195(12) 0.0232(12) 0.0046(10) 0.0089(10) 0.0050(10)
 C50 0.0197(12) 0.0269(13) 0.0232(12) 0.0060(11) 0.0059(10) 0.0038(10)
 C51 0.0218(12) 0.0277(13) 0.0239(12) 0.0092(11) 0.0088(10) 0.0103(10)
 C52 0.0219(12) 0.0175(11) 0.0309(13) -0.0023(10) 0.0124(11) 0.0034(10)
 C53 0.0222(13) 0.0258(13) 0.0246(12) -0.0026(11) 0.0077(11) 0.0029(10)
 C54 0.0212(12) 0.0243(12) 0.0238(12) 0.0066(10) 0.0101(10) 0.0047(10)

_geom_special_details
;
 All esds (except the esd in the dihedral angle between two l.s. planes)
 are estimated using the full covariance matrix.  The cell esds are taken
 into account individually in the estimation of esds in distances, angles
 and torsion angles; correlations between esds in cell parameters are only
 used when they are defined by crystal symmetry.  An approximate (isotropic)
 treatment of cell esds is used for estimating esds involving l.s. planes.
;
loop_
  _geom_bond_atom_site_label_1
  _geom_bond_atom_site_label_2
  _geom_bond_distance
  _geom_bond_site_symmetry_2
  _geom_bond_publ_flag
 Fe1 O1 2.0098(15) . ?
 Fe1 O2 2.0812(15) . ?
 Fe1 O4 2.1687(15) . ?
 Fe1 N1 2.1793(18) 2_656 ?
 Fe1 N3 2.2467(19) 2_656 ?
 Fe1 N12 2.1190(19) . ?
 Fe2 O5 2.1333(15) . ?
 Fe2 O6 2.3110(16) . ?
 Fe2 N4 2.1550(19) . ?
 Fe2 N7 2.1361(19) . ?
 Fe2 N8 2.151(2) . ?
 Fe2 N11 2.1631(19) . ?
 S1 C8 1.733(2) . ?
 S1 C9 1.728(3) . ?
 O1 C1 1.284(2) . ?
 O2 C34 1.248(3) . ?
 O3 C34 1.356(2) . ?
 O3 C35 1.450(3) . ?
 O4 B1 1.470(3) . ?
 O4 C40 1.430(3) . ?
 O5 B1 1.453(3) . ?
 O5 C41 1.425(3) . ?
 O6 B1 1.449(3) . ?
 O6 C42 1.409(3) . ?
 N1 C13 1.382(3) . ?
 N1 C15 1.325(3) . ?
 N2 C14 1.385(3) . ?
 N2 C15 1.367(3) . ?
 N2 C17 1.434(3) . ?
 N3 C23 1.353(3) . ?
 N3 C27 1.335(3) . ?
 N4 N5 1.363(2) . ?
 N4 C43 1.341(3) . ?
 N5 B2 1.553(3) . ?
 N5 C45 1.341(3) . ?
 N6 N7 1.369(3) . ?
 N6 B2 1.556(3) . ?
 N6 C46 1.339(3) . ?
 N7 C48 1.336(3) . ?
 N8 N9 1.366(3) . ?
 N8 C49 1.343(3) . ?
 N9 B3 1.551(3) . ?
 N9 C51 1.339(3) . ?
 N10 N11 1.362(3) . ?
 N10 B3 1.554(3) . ?
 N10 C52 1.343(3) . ?
 N11 C54 1.336(3) . ?
 N12 N13 1.361(3) . ?
 N12 C37 1.333(3) . ?
 N13 B1 1.553(3) . ?
 N13 C39 1.350(3) . ?
 B2 H2A 0.9900 . ?
 B2 H2B 0.9900 . ?
 B3 H3A 0.9900 . ?
 B3 H3B 0.9900 . ?
 C1 C2 1.488(3) . ?
 C1 C6 1.401(3) . ?
 C2 C3 1.353(3) . ?
 C2 C7 1.487(3) . ?
 C3 C4 1.504(3) . ?
 C3 C13 1.471(3) . ?
 C4 H4A 0.9900 . ?
 C4 H4B 0.9900 . ?
 C4 C5 1.536(3) . ?
 C5 H5 1.0000 . ?
 C5 C6 1.522(3) . ?
 C5 C28 1.528(3) . ?
 C6 C34 1.420(3) . ?
 C7 C8 1.364(3) . ?
 C7 C10 1.442(3) . ?
 C8 C11 1.492(3) . ?
 C9 C10 1.352(3) . ?
 C9 C12 1.502(3) . ?
 C10 H10 0.9500 . ?
 C11 H11A 0.9800 . ?
 C11 H11B 0.9800 . ?
 C11 H11C 0.9800 . ?
 C12 H12A 0.9800 . ?
 C12 H12B 0.9800 . ?
 C12 H12C 0.9800 . ?
 C13 C14 1.367(3) . ?
 C14 C16 1.490(3) . ?
 C15 C23 1.469(3) . ?
 C16 H16A 0.9800 . ?
 C16 H16B 0.9800 . ?
 C16 H16C 0.9800 . ?
 C17 C18 1.381(4) . ?
 C17 C22 1.378(3) . ?
 C18 H18 0.9500 . ?
 C18 C19 1.385(4) . ?
 C19 H19 0.9500 . ?
 C19 C20 1.373(5) . ?
 C20 H20 0.9500 . ?
 C20 C21 1.379(5) . ?
 C21 H21 0.9500 . ?
 C21 C22 1.385(4) . ?
 C22 H22 0.9500 . ?
 C23 C24 1.392(3) . ?
 C24 H24 0.9500 . ?
 C24 C25 1.387(3) . ?
 C25 H25 0.9500 . ?
 C25 C26 1.374(4) . ?
 C26 H26 0.9500 . ?
 C26 C27 1.387(3) . ?
 C27 H27 0.9500 . ?
 C28 C29 1.389(3) . ?
 C28 C33 1.397(3) . ?
 C29 H29 0.9500 . ?
 C29 C30 1.394(3) . ?
 C30 H30 0.9500 . ?
 C30 C31 1.379(3) . ?
 C31 H31 0.9500 . ?
 C31 C32 1.383(3) . ?
 C32 H32 0.9500 . ?
 C32 C33 1.385(3) . ?
 C33 H33 0.9500 . ?
 C35 H35A 0.9900 . ?
 C35 H35B 0.9900 . ?
 C35 C36 1.505(3) . ?
 C36 H36A 0.9800 . ?
 C36 H36B 0.9800 . ?
 C36 H36C 0.9800 . ?
 C37 H37 0.9500 . ?
 C37 C38 1.394(3) . ?
 C38 H38 0.9500 . ?
 C38 C39 1.377(3) . ?
 C39 H39 0.9500 . ?
 C40 H40A 0.9800 . ?
 C40 H40B 0.9800 . ?
 C40 H40C 0.9800 . ?
 C41 H41A 0.9800 . ?
 C41 H41B 0.9800 . ?
 C41 H41C 0.9800 . ?
 C42 H42A 0.9800 . ?
 C42 H42B 0.9800 . ?
 C42 H42C 0.9800 . ?
 C43 H43 0.9500 . ?
 C43 C44 1.386(3) . ?
 C44 H44 0.9500 . ?
 C44 C45 1.372(4) . ?
 C45 H45 0.9500 . ?
 C46 H46 0.9500 . ?
 C46 C47 1.378(4) . ?
 C47 H47 0.9500 . ?
 C47 C48 1.386(3) . ?
 C48 H48 0.9500 . ?
 C49 H49 0.9500 . ?
 C49 C50 1.385(3) . ?
 C50 H50 0.9500 . ?
 C50 C51 1.380(3) . ?
 C51 H51 0.9500 . ?
 C52 H52 0.9500 . ?
 C52 C53 1.376(4) . ?
 C53 H53 0.9500 . ?
 C53 C54 1.392(3) . ?
 C54 H54 0.9500 . ?

loop_
  _geom_angle_atom_site_label_1
  _geom_angle_atom_site_label_2
  _geom_angle_atom_site_label_3
  _geom_angle
  _geom_angle_site_symmetry_1
  _geom_angle_site_symmetry_3
  _geom_angle_publ_flag
 O1 Fe1 O2 83.64(6) . . ?
 O1 Fe1 O4 107.97(6) . . ?
 O1 Fe1 N1 97.67(6) . 2_656 ?
 O1 Fe1 N3 161.72(6) . 2_656 ?
 O1 Fe1 N12 92.46(7) . . ?
 O2 Fe1 O4 165.16(6) . . ?
 O2 Fe1 N1 93.94(6) . 2_656 ?
 O2 Fe1 N3 80.63(6) . 2_656 ?
 O2 Fe1 N12 95.69(7) . . ?
 O4 Fe1 N1 93.61(6) . 2_656 ?
 O4 Fe1 N3 89.15(6) . 2_656 ?
 N1 Fe1 N3 74.31(7) 2_656 2_656 ?
 N12 Fe1 O4 75.04(6) . . ?
 N12 Fe1 N1 166.73(7) . 2_656 ?
 N12 Fe1 N3 98.28(7) . 2_656 ?
 O5 Fe2 O6 59.57(6) . . ?
 O5 Fe2 N4 86.89(7) . . ?
 O5 Fe2 N7 153.31(7) . . ?
 O5 Fe2 N8 100.99(7) . . ?
 O5 Fe2 N11 98.55(7) . . ?
 N4 Fe2 O6 102.75(7) . . ?
 N4 Fe2 N11 172.78(7) . . ?
 N7 Fe2 O6 96.85(7) . . ?
 N7 Fe2 N4 86.61(7) . . ?
 N7 Fe2 N8 104.74(7) . . ?
 N7 Fe2 N11 90.53(7) . . ?
 N8 Fe2 O6 156.08(7) . . ?
 N8 Fe2 N4 88.87(7) . . ?
 N8 Fe2 N11 85.44(7) . . ?
 N11 Fe2 O6 84.17(6) . . ?
 C9 S1 C8 93.12(12) . . ?
 C1 O1 Fe1 129.79(14) . . ?
 C34 O2 Fe1 126.42(14) . . ?
 C34 O3 C35 116.23(17) . . ?
 B1 O4 Fe1 119.22(13) . . ?
 C40 O4 Fe1 124.68(13) . . ?
 C40 O4 B1 114.98(17) . . ?
 B1 O5 Fe2 104.35(13) . . ?
 C41 O5 Fe2 133.18(14) . . ?
 C41 O5 B1 119.84(18) . . ?
 B1 O6 Fe2 96.50(13) . . ?
 C42 O6 Fe2 142.63(15) . . ?
 C42 O6 B1 120.24(19) . . ?
 C13 N1 Fe1 138.66(15) . 2_656 ?
 C15 N1 Fe1 115.03(14) . 2_656 ?
 C15 N1 C13 106.13(18) . . ?
 C14 N2 C17 121.67(19) . . ?
 C15 N2 C14 107.24(18) . . ?
 C15 N2 C17 130.61(19) . . ?
 C23 N3 Fe1 115.70(14) . 2_656 ?
 C27 N3 Fe1 123.09(16) . 2_656 ?
 C27 N3 C23 118.4(2) . . ?
 N5 N4 Fe2 122.94(14) . . ?
 C43 N4 Fe2 130.30(15) . . ?
 C43 N4 N5 106.21(18) . . ?
 N4 N5 B2 120.62(18) . . ?
 C45 N5 N4 109.18(19) . . ?
 C45 N5 B2 130.2(2) . . ?
 N7 N6 B2 121.53(18) . . ?
 C46 N6 N7 109.14(19) . . ?
 C46 N6 B2 129.2(2) . . ?
 N6 N7 Fe2 122.14(14) . . ?
 C48 N7 Fe2 131.07(17) . . ?
 C48 N7 N6 106.23(19) . . ?
 N9 N8 Fe2 121.72(14) . . ?
 C49 N8 Fe2 132.02(16) . . ?
 C49 N8 N9 106.05(19) . . ?
 N8 N9 B3 121.84(19) . . ?
 C51 N9 N8 109.48(19) . . ?
 C51 N9 B3 128.6(2) . . ?
 N11 N10 B3 121.62(18) . . ?
 C52 N10 N11 109.48(19) . . ?
 C52 N10 B3 128.7(2) . . ?
 N10 N11 Fe2 121.91(14) . . ?
 C54 N11 Fe2 131.56(16) . . ?
 C54 N11 N10 106.27(18) . . ?
 N13 N12 Fe1 115.42(13) . . ?
 C37 N12 Fe1 134.63(16) . . ?
 C37 N12 N13 106.28(18) . . ?
 N12 N13 B1 120.56(18) . . ?
 C39 N13 N12 109.62(18) . . ?
 C39 N13 B1 129.8(2) . . ?
 O4 B1 N13 103.94(18) . . ?
 O5 B1 O4 113.27(19) . . ?
 O5 B1 N13 113.39(19) . . ?
 O6 B1 O4 115.5(2) . . ?
 O6 B1 O5 99.39(18) . . ?
 O6 B1 N13 111.80(19) . . ?
 N5 B2 N6 107.57(19) . . ?
 N5 B2 H2A 110.2 . . ?
 N5 B2 H2B 110.2 . . ?
 N6 B2 H2A 110.2 . . ?
 N6 B2 H2B 110.2 . . ?
 H2A B2 H2B 108.5 . . ?
 N9 B3 N10 109.08(19) . . ?
 N9 B3 H3A 109.9 . . ?
 N9 B3 H3B 109.9 . . ?
 N10 B3 H3A 109.9 . . ?
 N10 B3 H3B 109.9 . . ?
 H3A B3 H3B 108.3 . . ?
 O1 C1 C2 116.30(18) . . ?
 O1 C1 C6 125.77(19) . . ?
 C6 C1 C2 117.91(18) . . ?
 C3 C2 C1 119.15(19) . . ?
 C3 C2 C7 122.18(19) . . ?
 C7 C2 C1 118.66(18) . . ?
 C2 C3 C4 119.82(19) . . ?
 C2 C3 C13 119.6(2) . . ?
 C13 C3 C4 120.52(18) . . ?
 C3 C4 H4A 109.6 . . ?
 C3 C4 H4B 109.6 . . ?
 C3 C4 C5 110.41(17) . . ?
 H4A C4 H4B 108.1 . . ?
 C5 C4 H4A 109.6 . . ?
 C5 C4 H4B 109.6 . . ?
 C4 C5 H5 106.7 . . ?
 C6 C5 C4 108.90(17) . . ?
 C6 C5 H5 106.7 . . ?
 C6 C5 C28 115.58(18) . . ?
 C28 C5 C4 111.84(18) . . ?
 C28 C5 H5 106.7 . . ?
 C1 C6 C5 120.49(19) . . ?
 C1 C6 C34 119.41(19) . . ?
 C34 C6 C5 119.98(18) . . ?
 C8 C7 C2 124.7(2) . . ?
 C8 C7 C10 111.8(2) . . ?
 C10 C7 C2 123.41(19) . . ?
 C7 C8 S1 110.68(17) . . ?
 C7 C8 C11 128.6(2) . . ?
 C11 C8 S1 120.67(18) . . ?
 C10 C9 S1 109.74(18) . . ?
 C10 C9 C12 128.8(2) . . ?
 C12 C9 S1 121.40(19) . . ?
 C7 C10 H10 122.7 . . ?
 C9 C10 C7 114.6(2) . . ?
 C9 C10 H10 122.7 . . ?
 C8 C11 H11A 109.5 . . ?
 C8 C11 H11B 109.5 . . ?
 C8 C11 H11C 109.5 . . ?
 H11A C11 H11B 109.5 . . ?
 H11A C11 H11C 109.5 . . ?
 H11B C11 H11C 109.5 . . ?
 C9 C12 H12A 109.5 . . ?
 C9 C12 H12B 109.5 . . ?
 C9 C12 H12C 109.5 . . ?
 H12A C12 H12B 109.5 . . ?
 H12A C12 H12C 109.5 . . ?
 H12B C12 H12C 109.5 . . ?
 N1 C13 C3 124.06(19) . . ?
 C14 C13 N1 109.86(19) . . ?
 C14 C13 C3 125.8(2) . . ?
 N2 C14 C16 122.4(2) . . ?
 C13 C14 N2 105.87(19) . . ?
 C13 C14 C16 131.7(2) . . ?
 N1 C15 N2 110.80(19) . . ?
 N1 C15 C23 120.7(2) . . ?
 N2 C15 C23 128.5(2) . . ?
 C14 C16 H16A 109.5 . . ?
 C14 C16 H16B 109.5 . . ?
 C14 C16 H16C 109.5 . . ?
 H16A C16 H16B 109.5 . . ?
 H16A C16 H16C 109.5 . . ?
 H16B C16 H16C 109.5 . . ?
 C18 C17 N2 118.0(2) . . ?
 C22 C17 N2 120.2(2) . . ?
 C22 C17 C18 121.5(2) . . ?
 C17 C18 H18 120.6 . . ?
 C17 C18 C19 118.9(3) . . ?
 C19 C18 H18 120.6 . . ?
 C18 C19 H19 119.9 . . ?
 C20 C19 C18 120.2(3) . . ?
 C20 C19 H19 119.9 . . ?
 C19 C20 H20 119.8 . . ?
 C19 C20 C21 120.4(3) . . ?
 C21 C20 H20 119.8 . . ?
 C20 C21 H21 119.9 . . ?
 C20 C21 C22 120.2(3) . . ?
 C22 C21 H21 119.9 . . ?
 C17 C22 C21 118.8(3) . . ?
 C17 C22 H22 120.6 . . ?
 C21 C22 H22 120.6 . . ?
 N3 C23 C15 112.06(19) . . ?
 N3 C23 C24 121.9(2) . . ?
 C24 C23 C15 126.0(2) . . ?
 C23 C24 H24 120.7 . . ?
 C25 C24 C23 118.5(2) . . ?
 C25 C24 H24 120.7 . . ?
 C24 C25 H25 120.1 . . ?
 C26 C25 C24 119.8(2) . . ?
 C26 C25 H25 120.1 . . ?
 C25 C26 H26 120.8 . . ?
 C25 C26 C27 118.4(2) . . ?
 C27 C26 H26 120.8 . . ?
 N3 C27 C26 123.0(2) . . ?
 N3 C27 H27 118.5 . . ?
 C26 C27 H27 118.5 . . ?
 C29 C28 C5 122.75(19) . . ?
 C29 C28 C33 117.9(2) . . ?
 C33 C28 C5 119.21(19) . . ?
 C28 C29 H29 119.5 . . ?
 C28 C29 C30 121.1(2) . . ?
 C30 C29 H29 119.5 . . ?
 C29 C30 H30 120.0 . . ?
 C31 C30 C29 120.0(2) . . ?
 C31 C30 H30 120.0 . . ?
 C30 C31 H31 120.1 . . ?
 C30 C31 C32 119.7(2) . . ?
 C32 C31 H31 120.1 . . ?
 C31 C32 H32 119.9 . . ?
 C31 C32 C33 120.1(2) . . ?
 C33 C32 H32 119.9 . . ?
 C28 C33 H33 119.5 . . ?
 C32 C33 C28 121.1(2) . . ?
 C32 C33 H33 119.5 . . ?
 O2 C34 O3 118.59(19) . . ?
 O2 C34 C6 127.6(2) . . ?
 O3 C34 C6 113.81(18) . . ?
 O3 C35 H35A 109.6 . . ?
 O3 C35 H35B 109.6 . . ?
 O3 C35 C36 110.49(19) . . ?
 H35A C35 H35B 108.1 . . ?
 C36 C35 H35A 109.6 . . ?
 C36 C35 H35B 109.6 . . ?
 C35 C36 H36A 109.5 . . ?
 C35 C36 H36B 109.5 . . ?
 C35 C36 H36C 109.5 . . ?
 H36A C36 H36B 109.5 . . ?
 H36A C36 H36C 109.5 . . ?
 H36B C36 H36C 109.5 . . ?
 N12 C37 H37 124.5 . . ?
 N12 C37 C38 111.1(2) . . ?
 C38 C37 H37 124.5 . . ?
 C37 C38 H38 127.8 . . ?
 C39 C38 C37 104.3(2) . . ?
 C39 C38 H38 127.8 . . ?
 N13 C39 C38 108.7(2) . . ?
 N13 C39 H39 125.7 . . ?
 C38 C39 H39 125.7 . . ?
 O4 C40 H40A 109.5 . . ?
 O4 C40 H40B 109.5 . . ?
 O4 C40 H40C 109.5 . . ?
 H40A C40 H40B 109.5 . . ?
 H40A C40 H40C 109.5 . . ?
 H40B C40 H40C 109.5 . . ?
 O5 C41 H41A 109.5 . . ?
 O5 C41 H41B 109.5 . . ?
 O5 C41 H41C 109.5 . . ?
 H41A C41 H41B 109.5 . . ?
 H41A C41 H41C 109.5 . . ?
 H41B C41 H41C 109.5 . . ?
 O6 C42 H42A 109.5 . . ?
 O6 C42 H42B 109.5 . . ?
 O6 C42 H42C 109.5 . . ?
 H42A C42 H42B 109.5 . . ?
 H42A C42 H42C 109.5 . . ?
 H42B C42 H42C 109.5 . . ?
 N4 C43 H43 124.6 . . ?
 N4 C43 C44 110.8(2) . . ?
 C44 C43 H43 124.6 . . ?
 C43 C44 H44 127.8 . . ?
 C45 C44 C43 104.4(2) . . ?
 C45 C44 H44 127.8 . . ?
 N5 C45 C44 109.4(2) . . ?
 N5 C45 H45 125.3 . . ?
 C44 C45 H45 125.3 . . ?
 N6 C46 H46 125.3 . . ?
 N6 C46 C47 109.4(2) . . ?
 C47 C46 H46 125.3 . . ?
 C46 C47 H47 127.9 . . ?
 C46 C47 C48 104.2(2) . . ?
 C48 C47 H47 127.9 . . ?
 N7 C48 C47 111.1(2) . . ?
 N7 C48 H48 124.5 . . ?
 C47 C48 H48 124.5 . . ?
 N8 C49 H49 124.5 . . ?
 N8 C49 C50 111.0(2) . . ?
 C50 C49 H49 124.5 . . ?
 C49 C50 H50 127.8 . . ?
 C51 C50 C49 104.3(2) . . ?
 C51 C50 H50 127.8 . . ?
 N9 C51 C50 109.2(2) . . ?
 N9 C51 H51 125.4 . . ?
 C50 C51 H51 125.4 . . ?
 N10 C52 H52 125.5 . . ?
 N10 C52 C53 109.1(2) . . ?
 C53 C52 H52 125.5 . . ?
 C52 C53 H53 127.9 . . ?
 C52 C53 C54 104.2(2) . . ?
 C54 C53 H53 127.9 . . ?
 N11 C54 C53 110.9(2) . . ?
 N11 C54 H54 124.5 . . ?
 C53 C54 H54 124.5 . . ?

loop_
  _geom_torsion_atom_site_label_1
  _geom_torsion_atom_site_label_2
  _geom_torsion_atom_site_label_3
  _geom_torsion_atom_site_label_4
  _geom_torsion
  _geom_torsion_site_symmetry_1
  _geom_torsion_site_symmetry_2
  _geom_torsion_site_symmetry_3
  _geom_torsion_site_symmetry_4
  _geom_torsion_publ_flag
 Fe1 O1 C1 C2 170.03(13) . . . . ?
 Fe1 O1 C1 C6 -11.6(3) . . . . ?
 Fe1 O2 C34 O3 -162.38(14) . . . . ?
 Fe1 O2 C34 C6 18.9(3) . . . . ?
 Fe1 O4 B1 O5 106.73(18) . . . . ?
 Fe1 O4 B1 O6 -139.60(15) . . . . ?
 Fe1 O4 B1 N13 -16.8(2) . . . . ?
 Fe1 N1 C13 C3 -14.7(3) 2_656 . . . ?
 Fe1 N1 C13 C14 171.48(16) 2_656 . . . ?
 Fe1 N1 C15 N2 -173.65(13) 2_656 . . . ?
 Fe1 N1 C15 C23 5.5(3) 2_656 . . . ?
 Fe1 N3 C23 C15 16.4(2) 2_656 . . . ?
 Fe1 N3 C23 C24 -161.27(17) 2_656 . . . ?
 Fe1 N3 C27 C26 159.71(18) 2_656 . . . ?
 Fe1 N12 N13 B1 19.1(2) . . . . ?
 Fe1 N12 N13 C39 -162.68(16) . . . . ?
 Fe1 N12 C37 C38 157.20(18) . . . . ?
 Fe2 O5 B1 O4 127.15(16) . . . . ?
 Fe2 O5 B1 O6 4.09(17) . . . . ?
 Fe2 O5 B1 N13 -114.70(17) . . . . ?
 Fe2 O6 B1 O4 -125.17(17) . . . . ?
 Fe2 O6 B1 O5 -3.68(16) . . . . ?
 Fe2 O6 B1 N13 116.28(17) . . . . ?
 Fe2 N4 N5 B2 7.3(3) . . . . ?
 Fe2 N4 N5 C45 -172.45(16) . . . . ?
 Fe2 N4 C43 C44 171.40(17) . . . . ?
 Fe2 N7 C48 C47 -172.03(17) . . . . ?
 Fe2 N8 N9 B3 -6.9(3) . . . . ?
 Fe2 N8 N9 C51 176.07(15) . . . . ?
 Fe2 N8 C49 C50 -175.33(16) . . . . ?
 Fe2 N11 C54 C53 -173.08(16) . . . . ?
 S1 C9 C10 C7 0.2(3) . . . . ?
 O1 C1 C2 C3 -158.15(19) . . . . ?
 O1 C1 C2 C7 20.5(3) . . . . ?
 O1 C1 C6 C5 174.04(19) . . . . ?
 O1 C1 C6 C34 -9.9(3) . . . . ?
 N1 C13 C14 N2 2.6(2) . . . . ?
 N1 C13 C14 C16 -176.0(2) . . . . ?
 N1 C15 C23 N3 -14.9(3) . . . . ?
 N1 C15 C23 C24 162.7(2) . . . . ?
 N2 C15 C23 N3 164.1(2) . . . . ?
 N2 C15 C23 C24 -18.3(4) . . . . ?
 N2 C17 C18 C19 176.0(3) . . . . ?
 N2 C17 C22 C21 -175.5(2) . . . . ?
 N3 C23 C24 C25 0.0(3) . . . . ?
 N4 N5 B2 N6 -58.2(3) . . . . ?
 N4 N5 C45 C44 0.4(3) . . . . ?
 N4 C43 C44 C45 0.3(3) . . . . ?
 N5 N4 C43 C44 -0.1(3) . . . . ?
 N6 N7 C48 C47 -0.7(3) . . . . ?
 N6 C46 C47 C48 -0.2(3) . . . . ?
 N7 N6 B2 N5 60.7(3) . . . . ?
 N7 N6 C46 C47 -0.2(3) . . . . ?
 N8 N9 B3 N10 57.5(3) . . . . ?
 N8 N9 C51 C50 -0.6(3) . . . . ?
 N8 C49 C50 C51 0.5(3) . . . . ?
 N9 N8 C49 C50 -0.8(3) . . . . ?
 N10 N11 C54 C53 0.9(3) . . . . ?
 N10 C52 C53 C54 -0.2(3) . . . . ?
 N11 N10 B3 N9 -52.4(3) . . . . ?
 N11 N10 C52 C53 0.7(3) . . . . ?
 N12 N13 B1 O4 -1.6(3) . . . . ?
 N12 N13 B1 O5 -125.0(2) . . . . ?
 N12 N13 B1 O6 123.6(2) . . . . ?
 N12 N13 C39 C38 0.9(3) . . . . ?
 N12 C37 C38 C39 -0.2(3) . . . . ?
 N13 N12 C37 C38 0.8(3) . . . . ?
 B1 N13 C39 C38 179.0(2) . . . . ?
 B2 N5 C45 C44 -179.4(2) . . . . ?
 B2 N6 N7 Fe2 -10.7(3) . . . . ?
 B2 N6 N7 C48 177.1(2) . . . . ?
 B2 N6 C46 C47 -176.4(2) . . . . ?
 B3 N9 C51 C50 -177.4(2) . . . . ?
 B3 N10 N11 Fe2 -1.5(3) . . . . ?
 B3 N10 N11 C54 -176.2(2) . . . . ?
 B3 N10 C52 C53 175.5(2) . . . . ?
 C1 C2 C3 C4 2.6(3) . . . . ?
 C1 C2 C3 C13 -175.98(18) . . . . ?
 C1 C2 C7 C8 56.1(3) . . . . ?
 C1 C2 C7 C10 -126.7(2) . . . . ?
 C1 C6 C34 O2 5.4(3) . . . . ?
 C1 C6 C34 O3 -173.41(19) . . . . ?
 C2 C1 C6 C5 -7.6(3) . . . . ?
 C2 C1 C6 C34 168.51(19) . . . . ?
 C2 C3 C4 C5 -41.3(3) . . . . ?
 C2 C3 C13 N1 -118.4(2) . . . . ?
 C2 C3 C13 C14 54.4(3) . . . . ?
 C2 C7 C8 S1 175.99(17) . . . . ?
 C2 C7 C8 C11 -1.6(4) . . . . ?
 C2 C7 C10 C9 -176.6(2) . . . . ?
 C3 C2 C7 C8 -125.3(2) . . . . ?
 C3 C2 C7 C10 51.9(3) . . . . ?
 C3 C4 C5 C6 52.2(2) . . . . ?
 C3 C4 C5 C28 -76.7(2) . . . . ?
 C3 C13 C14 N2 -171.10(19) . . . . ?
 C3 C13 C14 C16 10.4(4) . . . . ?
 C4 C3 C13 N1 62.9(3) . . . . ?
 C4 C3 C13 C14 -124.3(2) . . . . ?
 C4 C5 C6 C1 -29.9(3) . . . . ?
 C4 C5 C6 C34 154.01(19) . . . . ?
 C4 C5 C28 C29 128.0(2) . . . . ?
 C4 C5 C28 C33 -56.0(3) . . . . ?
 C5 C6 C34 O2 -178.5(2) . . . . ?
 C5 C6 C34 O3 2.7(3) . . . . ?
 C5 C28 C29 C30 175.5(2) . . . . ?
 C5 C28 C33 C32 -175.6(2) . . . . ?
 C6 C1 C2 C3 23.3(3) . . . . ?
 C6 C1 C2 C7 -158.07(19) . . . . ?
 C6 C5 C28 C29 2.6(3) . . . . ?
 C6 C5 C28 C33 178.62(19) . . . . ?
 C7 C2 C3 C4 -175.93(19) . . . . ?
 C7 C2 C3 C13 5.5(3) . . . . ?
 C8 S1 C9 C10 -0.85(19) . . . . ?
 C8 S1 C9 C12 178.0(2) . . . . ?
 C8 C7 C10 C9 0.8(3) . . . . ?
 C9 S1 C8 C7 1.34(18) . . . . ?
 C9 S1 C8 C11 179.2(2) . . . . ?
 C10 C7 C8 S1 -1.4(2) . . . . ?
 C10 C7 C8 C11 -179.1(2) . . . . ?
 C12 C9 C10 C7 -178.6(2) . . . . ?
 C13 N1 C15 N2 2.4(2) . . . . ?
 C13 N1 C15 C23 -178.43(19) . . . . ?
 C13 C3 C4 C5 137.36(19) . . . . ?
 C14 N2 C15 N1 -0.9(2) . . . . ?
 C14 N2 C15 C23 -179.9(2) . . . . ?
 C14 N2 C17 C18 -84.5(3) . . . . ?
 C14 N2 C17 C22 90.0(3) . . . . ?
 C15 N1 C13 C3 170.7(2) . . . . ?
 C15 N1 C13 C14 -3.1(2) . . . . ?
 C15 N2 C14 C13 -1.1(2) . . . . ?
 C15 N2 C14 C16 177.6(2) . . . . ?
 C15 N2 C17 C18 86.6(3) . . . . ?
 C15 N2 C17 C22 -99.0(3) . . . . ?
 C15 C23 C24 C25 -177.4(2) . . . . ?
 C17 N2 C14 C13 171.80(19) . . . . ?
 C17 N2 C14 C16 -9.5(3) . . . . ?
 C17 N2 C15 N1 -172.9(2) . . . . ?
 C17 N2 C15 C23 8.0(4) . . . . ?
 C17 C18 C19 C20 -0.6(5) . . . . ?
 C18 C17 C22 C21 -1.2(4) . . . . ?
 C18 C19 C20 C21 -0.8(6) . . . . ?
 C19 C20 C21 C22 1.2(6) . . . . ?
 C20 C21 C22 C17 -0.2(5) . . . . ?
 C22 C17 C18 C19 1.6(5) . . . . ?
 C23 N3 C27 C26 -0.6(3) . . . . ?
 C23 C24 C25 C26 -0.3(3) . . . . ?
 C24 C25 C26 C27 0.2(3) . . . . ?
 C25 C26 C27 N3 0.3(4) . . . . ?
 C27 N3 C23 C15 178.18(19) . . . . ?
 C27 N3 C23 C24 0.5(3) . . . . ?
 C28 C5 C6 C1 96.9(2) . . . . ?
 C28 C5 C6 C34 -79.1(3) . . . . ?
 C28 C29 C30 C31 0.1(4) . . . . ?
 C29 C28 C33 C32 0.6(3) . . . . ?
 C29 C30 C31 C32 0.3(4) . . . . ?
 C30 C31 C32 C33 -0.3(4) . . . . ?
 C31 C32 C33 C28 -0.2(4) . . . . ?
 C33 C28 C29 C30 -0.6(3) . . . . ?
 C34 O3 C35 C36 -79.8(2) . . . . ?
 C35 O3 C34 O2 -7.6(3) . . . . ?
 C35 O3 C34 C6 171.26(18) . . . . ?
 C37 N12 N13 B1 -179.3(2) . . . . ?
 C37 N12 N13 C39 -1.1(3) . . . . ?
 C37 C38 C39 N13 -0.4(3) . . . . ?
 C39 N13 B1 O4 -179.4(2) . . . . ?
 C39 N13 B1 O5 57.1(3) . . . . ?
 C39 N13 B1 O6 -54.2(3) . . . . ?
 C40 O4 B1 O5 -61.7(3) . . . . ?
 C40 O4 B1 O6 51.9(3) . . . . ?
 C40 O4 B1 N13 174.76(18) . . . . ?
 C41 O5 B1 O4 -68.9(3) . . . . ?
 C41 O5 B1 O6 168.07(18) . . . . ?
 C41 O5 B1 N13 49.3(3) . . . . ?
 C42 O6 B1 O4 61.9(3) . . . . ?
 C42 O6 B1 O5 -176.58(18) . . . . ?
 C42 O6 B1 N13 -56.6(3) . . . . ?
 C43 N4 N5 B2 179.6(2) . . . . ?
 C43 N4 N5 C45 -0.2(3) . . . . ?
 C43 C44 C45 N5 -0.4(3) . . . . ?
 C45 N5 B2 N6 121.6(3) . . . . ?
 C46 N6 N7 Fe2 172.84(16) . . . . ?
 C46 N6 N7 C48 0.6(3) . . . . ?
 C46 N6 B2 N5 -123.6(2) . . . . ?
 C46 C47 C48 N7 0.6(3) . . . . ?
 C49 N8 N9 B3 177.9(2) . . . . ?
 C49 N8 N9 C51 0.8(2) . . . . ?
 C49 C50 C51 N9 0.1(3) . . . . ?
 C51 N9 B3 N10 -126.0(2) . . . . ?
 C52 N10 N11 Fe2 173.70(15) . . . . ?
 C52 N10 N11 C54 -1.0(2) . . . . ?
 C52 N10 B3 N9 133.5(2) . . . . ?
 C52 C53 C54 N11 -0.5(3) . . . . ?

_shelx_res_file
;
TITL MMK1902_100K in P-1, LVOV/MOERTEL/KHUSNIYAROV, AG43
    mmk1902_100k.res
    created by SHELXL-2016/6 at 11:21:55 on 14-Mar-2019
CELL 0.71073 12.7365 15.6595 16.1507 101.57 109.498 102.93
ZERR 1 0.0008 0.001 0.001 0.002 0.002 0.002
LATT 1
SFAC C H B Fe N O S
UNIT 108 120 6 4 26 12 2

L.S. 10
PLAN  20
SIZE 0.13 0.12 0.1
TEMP -173
BOND $H
HTAB
CONF
WPDB -1
fmap 2
acta
SHEL 10 0.74
REM <olex2.extras>
REM <HklSrc "%.\\mmk1902_100K.hkl">
REM </olex2.extras>

WGHT    0.018300    3.475700
FVAR       0.43973
FE1   4    0.313580    0.111386    0.310085    11.00000    0.01448    0.01694 =
         0.01455    0.00688    0.00732    0.00586
FE2   4    0.658544    0.349029    0.212059    11.00000    0.01934    0.01568 =
         0.01846    0.00616    0.00976    0.00561
S1    7    0.781880    0.355864    0.632800    11.00000    0.02277    0.02098 =
         0.03025    0.00796    0.00876   -0.00174
O1    6    0.432227    0.135585    0.437968    11.00000    0.01509    0.01824 =
         0.01603    0.00770    0.00805    0.00549
O2    6    0.193113    0.084000    0.369881    11.00000    0.01646    0.02542 =
         0.01676    0.01027    0.00808    0.00805
O3    6    0.111428    0.018180    0.453950    11.00000    0.01080    0.02686 =
         0.02127    0.01218    0.00690    0.00504
O4    6    0.407232    0.155426    0.228115    11.00000    0.02414    0.01620 =
         0.02252    0.00558    0.01620    0.00674
O5    6    0.595633    0.277130    0.293793    11.00000    0.02085    0.02032 =
         0.01980    0.00777    0.01155    0.00719
O6    6    0.459338    0.287449    0.171678    11.00000    0.02403    0.02224 =
         0.02215    0.00987    0.01230    0.00930
N1    5    0.703813    0.032773    0.742643    11.00000    0.01331    0.01816 =
         0.01620    0.00699    0.00661    0.00430
N2    5    0.797871    0.167305    0.850414    11.00000    0.01828    0.01633 =
         0.01520    0.00282    0.00495    0.00269
N3    5    0.852954   -0.053129    0.817720    11.00000    0.01773    0.02404 =
         0.01652    0.00911    0.00827    0.00870
N4    5    0.705848    0.473124    0.321323    11.00000    0.02615    0.01432 =
         0.02244    0.00617    0.01067    0.00887
N5    5    0.664650    0.544623    0.308036    11.00000    0.02468    0.01495 =
         0.02335    0.00777    0.01155    0.00838
N6    5    0.616352    0.511326    0.138688    11.00000    0.02231    0.01967 =
         0.02187    0.00886    0.00814    0.00702
N7    5    0.646458    0.432926    0.122184    11.00000    0.02471    0.02082 =
         0.02147    0.00843    0.01070    0.00759
N8    5    0.839349    0.353364    0.262844    11.00000    0.02223    0.01691 =
         0.02430    0.00539    0.01044    0.00682
N9    5    0.870633    0.275193    0.252286    11.00000    0.02196    0.01911 =
         0.02190    0.00798    0.01068    0.00779
N10   5    0.688531    0.168723    0.115917    11.00000    0.01956    0.01607 =
         0.02388    0.00420    0.01154    0.00532
N11   5    0.631867    0.231908    0.101291    11.00000    0.02189    0.01731 =
         0.02127    0.00567    0.01092    0.00618
N12   5    0.328951    0.252361    0.330815    11.00000    0.01668    0.02017 =
         0.02223    0.00820    0.01063    0.00554
N13   5    0.415338    0.302167    0.311778    11.00000    0.02179    0.01881 =
         0.02370    0.00713    0.01326    0.00794
B1    3    0.468820    0.253621    0.250203    11.00000    0.02228    0.01826 =
         0.02058    0.00794    0.01193    0.00791
B2    3    0.568397    0.535459    0.214221    11.00000    0.02588    0.02012 =
         0.02771    0.01028    0.01169    0.01131
AFIX  23
H2A   2    0.550356    0.593904    0.215659    11.00000   -1.20000
H2B   2    0.495585    0.486430    0.201197    11.00000   -1.20000
AFIX   0
B3    3    0.778133    0.178334    0.212911    11.00000    0.02377    0.02148 =
         0.02740    0.01029    0.01580    0.01021
AFIX  23
H3A   2    0.736928    0.169716    0.254334    11.00000   -1.20000
H3B   2    0.817375    0.130717    0.208517    11.00000   -1.20000
AFIX   0
C1    1    0.420967    0.105584    0.503895    11.00000    0.01551    0.01279 =
         0.01668    0.00553    0.00862    0.00731
C2    1    0.531090    0.123823    0.585169    11.00000    0.01295    0.01594 =
         0.01632    0.00493    0.00749    0.00555
C3    1    0.532718    0.070535    0.641655    11.00000    0.01322    0.01658 =
         0.01728    0.00473    0.00680    0.00803
C4    1    0.425526   -0.008467    0.619418    11.00000    0.01444    0.01716 =
         0.01883    0.00872    0.00733    0.00637
AFIX  23
H4A   2    0.431041   -0.027510    0.675190    11.00000   -1.20000
H4B   2    0.421248   -0.061363    0.571629    11.00000   -1.20000
AFIX   0
C5    1    0.314150    0.019371    0.584657    11.00000    0.01302    0.01634 =
         0.01691    0.00805    0.00699    0.00512
AFIX  13
H5    2    0.246232   -0.038590    0.557373    11.00000   -1.20000
AFIX   0
C6    1    0.314739    0.059640    0.506475    11.00000    0.01407    0.01630 =
         0.01549    0.00557    0.00730    0.00596
C7    1    0.636727    0.198973    0.600301    11.00000    0.01566    0.01785 =
         0.01328    0.00555    0.00487    0.00363
C8    1    0.640989    0.288130    0.607884    11.00000    0.02072    0.02040 =
         0.01901    0.00665    0.00725    0.00295
C9    1    0.835982    0.263956    0.630556    11.00000    0.01831    0.03068 =
         0.02437    0.00776    0.00923    0.00245
C10   1    0.749179    0.186375    0.612811    11.00000    0.01791    0.02402 =
         0.01818    0.00709    0.00833    0.00518
AFIX  43
H10   2    0.761281    0.128248    0.608897    11.00000   -1.20000
AFIX   0
C11   1    0.544905    0.329652    0.600873    11.00000    0.02809    0.02115 =
         0.03622    0.00869    0.00795    0.00895
AFIX 137
H11A  2    0.511937    0.335918    0.539064    11.00000   -1.50000
H11B  2    0.576402    0.390333    0.646674    11.00000   -1.50000
H11C  2    0.483267    0.289976    0.612278    11.00000   -1.50000
AFIX   0
C12   1    0.961739    0.275710    0.645048    11.00000    0.02008    0.04425 =
         0.03949    0.00999    0.01299    0.00171
AFIX 137
H12A  2    0.977358    0.217371    0.646248    11.00000   -1.50000
H12B  2    1.013296    0.322827    0.703696    11.00000   -1.50000
H12C  2    0.976640    0.294604    0.594660    11.00000   -1.50000
AFIX   0
C13   1    0.638575    0.091673    0.725524    11.00000    0.01515    0.01747 =
         0.01811    0.00947    0.01009    0.00563
C14   1    0.693753    0.174299    0.792770    11.00000    0.01956    0.01999 =
         0.01442    0.00423    0.00639    0.00504
C15   1    0.800436    0.080782    0.816882    11.00000    0.01525    0.01767 =
         0.01706    0.00686    0.00718    0.00382
C16   1    0.658439    0.258521    0.810048    11.00000    0.03371    0.02282 =
         0.02157    0.00360    0.00991    0.01206
AFIX 137
H16A  2    0.710444    0.308511    0.800468    11.00000   -1.50000
H16B  2    0.664344    0.276363    0.873572    11.00000   -1.50000
H16C  2    0.577309    0.246071    0.767465    11.00000   -1.50000
AFIX   0
C17   1    0.886384    0.245287    0.922604    11.00000    0.02062    0.01967 =
         0.01841    0.00411    0.00283    0.00165
C18   1    0.965367    0.302415    0.900426    11.00000    0.03752    0.03776 =
         0.02985    0.00559    0.01270   -0.00797
AFIX  43
H18   2    0.963845    0.287942    0.839945    11.00000   -1.20000
AFIX   0
C19   1    1.046844    0.381177    0.967870    11.00000    0.04695    0.04245 =
         0.05557    0.01086    0.01207   -0.01954
AFIX  43
H19   2    1.102245    0.420915    0.953879    11.00000   -1.20000
AFIX   0
C20   1    1.047768    0.401979    1.054867    11.00000    0.05737    0.03395 =
         0.03890   -0.00249   -0.00920   -0.01275
AFIX  43
H20   2    1.104513    0.455691    1.101043    11.00000   -1.20000
AFIX   0
C21   1    0.966829    0.345393    1.075676    11.00000    0.06837    0.03432 =
         0.02119   -0.00048    0.00274    0.00775
AFIX  43
H21   2    0.967098    0.360865    1.135727    11.00000   -1.20000
AFIX   0
C22   1    0.885190    0.266092    1.009247    11.00000    0.04066    0.02576 =
         0.01983    0.00697    0.01038    0.00745
AFIX  43
H22   2    0.829348    0.226730    1.023169    11.00000   -1.20000
AFIX   0
C23   1    0.891894    0.039383    0.853323    11.00000    0.01656    0.02560 =
         0.01453    0.00907    0.00756    0.00663
C24   1    1.007393    0.086695    0.914438    11.00000    0.01744    0.03091 =
         0.01801    0.00742    0.00664    0.00387
AFIX  43
H24   2    1.033286    0.151713    0.938758    11.00000   -1.20000
AFIX   0
C25   1    1.083865    0.036778    0.939048    11.00000    0.01554    0.04486 =
         0.02005    0.00979    0.00762    0.00810
AFIX  43
H25   2    1.163232    0.067515    0.980441    11.00000   -1.20000
AFIX   0
C26   1    1.044479   -0.057223    0.903382    11.00000    0.02078    0.04510 =
         0.01936    0.01410    0.00914    0.01865
AFIX  43
H26   2    1.095721   -0.092372    0.919699    11.00000   -1.20000
AFIX   0
C27   1    0.928150   -0.099583    0.842998    11.00000    0.02653    0.03034 =
         0.02037    0.01060    0.01193    0.01662
AFIX  43
H27   2    0.900696   -0.164612    0.818494    11.00000   -1.20000
AFIX   0
C28   1    0.297347    0.079262    0.663397    11.00000    0.00956    0.02062 =
         0.01731    0.00668    0.00590    0.00436
C29   1    0.278815    0.163247    0.662704    11.00000    0.02126    0.01885 =
         0.02347    0.00906    0.01241    0.00582
AFIX  43
H29   2    0.281933    0.187219    0.613695    11.00000   -1.20000
AFIX   0
C30   1    0.255712    0.212959    0.732741    11.00000    0.02745    0.02021 =
         0.03096    0.00500    0.01589    0.00733
AFIX  43
H30   2    0.243106    0.270256    0.731141    11.00000   -1.20000
AFIX   0
C31   1    0.251154    0.178966    0.804365    11.00000    0.02801    0.02950 =
         0.02248    0.00344    0.01503    0.00727
AFIX  43
H31   2    0.234997    0.212583    0.851976    11.00000   -1.20000
AFIX   0
C32   1    0.270202    0.095738    0.806584    11.00000    0.02604    0.03409 =
         0.02144    0.01288    0.01336    0.01075
AFIX  43
H32   2    0.267509    0.072297    0.855980    11.00000   -1.20000
AFIX   0
C33   1    0.293199    0.046492    0.736930    11.00000    0.01763    0.02501 =
         0.02158    0.00991    0.01001    0.00715
AFIX  43
H33   2    0.306367   -0.010515    0.739216    11.00000   -1.20000
AFIX   0
C34   1    0.207254    0.055854    0.438588    11.00000    0.01484    0.01458 =
         0.01771    0.00408    0.00913    0.00345
C35   1    0.001156    0.024653    0.394808    11.00000    0.01069    0.03181 =
         0.02311    0.01179    0.00520    0.00423
AFIX  23
H35A  2   -0.064869   -0.022514    0.395191    11.00000   -1.20000
H35B  2   -0.003770    0.012809    0.330848    11.00000   -1.20000
AFIX   0
C36   1   -0.008563    0.118470    0.427266    11.00000    0.02344    0.03556 =
         0.03471    0.01662    0.01480    0.01374
AFIX 137
H36A  2   -0.002397    0.130508    0.490921    11.00000   -1.50000
H36B  2   -0.084469    0.121122    0.387750    11.00000   -1.50000
H36C  2    0.054847    0.164882    0.424265    11.00000   -1.50000
AFIX   0
C37   1    0.301081    0.312872    0.383534    11.00000    0.02225    0.02550 =
         0.02443    0.00735    0.01333    0.01132
AFIX  43
H37   2    0.243468    0.296975    0.407760    11.00000   -1.20000
AFIX   0
C38   1    0.367581    0.402512    0.398425    11.00000    0.03190    0.02038 =
         0.03023    0.00504    0.01689    0.01136
AFIX  43
H38   2    0.364596    0.457895    0.433187    11.00000   -1.20000
AFIX   0
C39   1    0.438598    0.392583    0.351316    11.00000    0.03217    0.01989 =
         0.03296    0.00713    0.01981    0.00848
AFIX  43
H39   2    0.494661    0.441269    0.347295    11.00000   -1.20000
AFIX   0
C40   1    0.433813    0.095286    0.164506    11.00000    0.02966    0.01930 =
         0.02395    0.00502    0.01707    0.00702
AFIX 137
H40A  2    0.419252    0.113626    0.108181    11.00000   -1.50000
H40B  2    0.383951    0.032117    0.149479    11.00000   -1.50000
H40C  2    0.516459    0.098888    0.192251    11.00000   -1.50000
AFIX   0
C41   1    0.649249    0.272425    0.384850    11.00000    0.02823    0.03074 =
         0.02234    0.01060    0.01088    0.00825
AFIX 137
H41A  2    0.651253    0.326291    0.429163    11.00000   -1.50000
H41B  2    0.729490    0.271231    0.396795    11.00000   -1.50000
H41C  2    0.603883    0.216516    0.391221    11.00000   -1.50000
AFIX   0
C42   1    0.348825    0.283851    0.109813    11.00000    0.03201    0.02927 =
         0.02798    0.01121    0.00658    0.00856
AFIX 137
H42A  2    0.296804    0.220171    0.084142    11.00000   -1.50000
H42B  2    0.358081    0.307146    0.059852    11.00000   -1.50000
H42C  2    0.314735    0.321735    0.142421    11.00000   -1.50000
AFIX   0
C43   1    0.787397    0.502494    0.407695    11.00000    0.02899    0.02471 =
         0.02098    0.00783    0.01144    0.01379
AFIX  43
H43   2    0.830911    0.466586    0.435736    11.00000   -1.20000
AFIX   0
C44   1    0.799630    0.592302    0.450532    11.00000    0.03795    0.02327 =
         0.01953    0.00293    0.01133    0.01001
AFIX  43
H44   2    0.851327    0.629216    0.511341    11.00000   -1.20000
AFIX   0
C45   1    0.720165    0.615836    0.385229    11.00000    0.03837    0.01924 =
         0.02510    0.00546    0.01677    0.01258
AFIX  43
H45   2    0.706584    0.673585    0.393419    11.00000   -1.20000
AFIX   0
C46   1    0.629001    0.555279    0.077811    11.00000    0.02518    0.02534 =
         0.02819    0.01599    0.00806    0.00532
AFIX  43
H46   2    0.613343    0.611371    0.074840    11.00000   -1.20000
AFIX   0
C47   1    0.668287    0.506408    0.020147    11.00000    0.02918    0.03705 =
         0.02625    0.01707    0.01439    0.00766
AFIX  43
H47   2    0.684688    0.521016   -0.029486    11.00000   -1.20000
AFIX   0
C48   1    0.678385    0.431052    0.051167    11.00000    0.02550    0.02905 =
         0.02274    0.00821    0.01195    0.00678
AFIX  43
H48   2    0.704567    0.384234    0.025322    11.00000   -1.20000
AFIX   0
C49   1    0.940034    0.423578    0.301076    11.00000    0.02546    0.01953 =
         0.02321    0.00464    0.00894    0.00503
AFIX  43
H49   2    0.944829    0.486572    0.315605    11.00000   -1.20000
AFIX   0
C50   1    1.035991    0.391915    0.316512    11.00000    0.01968    0.02692 =
         0.02320    0.00599    0.00585    0.00382
AFIX  43
H50   2    1.116714    0.427178    0.343050    11.00000   -1.20000
AFIX   0
C51   1    0.987724    0.297530    0.284595    11.00000    0.02180    0.02768 =
         0.02391    0.00921    0.00882    0.01031
AFIX  43
H51   2    1.030744    0.255140    0.285417    11.00000   -1.20000
AFIX   0
C52   1    0.647110    0.098907    0.037968    11.00000    0.02193    0.01748 =
         0.03088   -0.00231    0.01244    0.00335
AFIX  43
H52   2    0.672095    0.046092    0.030882    11.00000   -1.20000
AFIX   0
C53   1    0.562715    0.116136   -0.029956    11.00000    0.02215    0.02585 =
         0.02457   -0.00264    0.00774    0.00288
AFIX  43
H53   2    0.518509    0.079035   -0.092017    11.00000   -1.20000
AFIX   0
C54   1    0.556911    0.200384    0.013060    11.00000    0.02115    0.02426 =
         0.02382    0.00663    0.01007    0.00475
AFIX  43
H54   2    0.506393    0.231313   -0.016403    11.00000   -1.20000
AFIX   0
HKLF 4


REM  MMK1902_100K in P-1, LVOV/MOERTEL/KHUSNIYAROV, AG43
REM R1 =  0.0473 for   10624 Fo > 4sig(Fo)  and  0.0791 for all   14555 data
REM    719 parameters refined using      0 restraints

END

WGHT      0.0181      3.4820

REM Instructions for potential hydrogen bonds
EQIV $1 -x+1, -y, -z+1
HTAB C40 N1_$1

REM Highest difference peak  0.458,  deepest hole -0.598,  1-sigma level  0.072
Q1    1   0.3391  0.2019  0.3421  11.00000  0.05    0.46
Q2    1   0.8336  0.3558  0.6871  11.00000  0.05    0.45
Q3    1   0.7396  0.4296  0.2478  11.00000  0.05    0.41
Q4    1   0.5803  0.0792  0.6884  11.00000  0.05    0.40
Q5    1   0.3781  0.0125  0.5997  11.00000  0.05    0.40
Q6    1   0.7049 -0.0210  0.7287  11.00000  0.05    0.39
Q7    1   0.4758  0.1136  0.5494  11.00000  0.05    0.37
Q8    1   0.3619  0.0814  0.5060  11.00000  0.05    0.37
Q9    1   0.6070  0.2878  0.1362  11.00000  0.05    0.37
Q10   1   0.3104  0.0507  0.5504  11.00000  0.05    0.35
Q11   1   0.5802  0.2968  0.6014  11.00000  0.05    0.35
Q12   1   0.2599  0.0514  0.2298  11.00000  0.05    0.35
Q13   1   0.6593  0.3570  0.2926  11.00000  0.05    0.34
Q14   1   0.2699  0.0669  0.4781  11.00000  0.05    0.34
Q15   1   0.7067  0.1609  0.2564  11.00000  0.05    0.33
Q16   1   0.6018  0.3613  0.1468  11.00000  0.05    0.33
Q17   1   0.5411  0.2607  0.2820  11.00000  0.05    0.33
Q18   1   0.5813  0.2689  0.1792  11.00000  0.05    0.32
Q19   1   0.4558  0.1465  0.2825  11.00000  0.05    0.32
Q20   1   0.7143  0.4132  0.2888  11.00000  0.05    0.32
;
_shelx_res_checksum                40193
_shelx_hkl_file
;
  -1   0   0 3483.25   58.79
  -2   0   0 1423.56   29.80
  -2   0   0 1362.56   30.00
  -2   0   0 1338.77   25.80
  -2   0   0 1357.36   29.00
  -2   0   0 1413.66   27.10
  -2   0   0 1458.05   31.50
   2   0   0 1364.76   25.80
   2   0   0 1391.36   27.00
   2   0   0 1381.86   31.00
   2   0   0 1376.76   29.70
   2   0   0 1351.76   28.90
   2   0   0 1417.36   30.60
  -3   0   0 9549.54  162.38
  -3   0   0 9999.00  164.48
  -3   0   0 9790.22  171.38
   3   0   0 9696.53  171.18
   3   0   0 9640.04  162.38
  -4   0   0  234.78   15.10
  -4   0   0  236.98   10.70
  -4   0   0  248.58   14.10
  -4   0   0  203.58   12.30
  -4   0   0  249.58    9.50
  -4   0   0  227.08   13.80
   4   0   0  252.07   14.30
   4   0   0  233.78   15.30
   4   0   0  223.98   14.30
   4   0   0  235.78    9.10
   4   0   0  232.18   10.70
  -5   0   0   47.50   12.20
  -5   0   0   83.09   12.20
  -5   0   0   56.49    7.00
  -5   0   0   41.80    9.90
  -5   0   0   52.29    7.80
   5   0   0   45.10   11.00
   5   0   0   53.59    8.10
   5   0   0   55.89   12.40
   5   0   0   49.99    6.50
   5   0   0   57.99   12.30
   5   0   0   56.69   10.10
  -6   0   0  920.01   30.10
  -6   0   0 1004.20   34.20
  -6   0   0  965.10   36.20
  -6   0   0 1013.30   25.00
  -6   0   0  997.90   33.50
   6   0   0 1009.90   32.70
   6   0   0 1025.20   33.10
   6   0   0 1010.30   34.70
   6   0   0  976.40   24.30
   6   0   0 1052.29   37.40
   6   0   0  999.30   27.90
   6   0   0 1019.70   37.20
  -7   0   0   12.20    7.90
  -7   0   0   -7.10    8.30
  -7   0   0    7.10    7.70
  -7   0   0   11.00    5.10
  -7   0   0    8.80    5.70
   7   0   0    7.60    4.90
   7   0   0   -2.00    8.80
   7   0   0   14.40   10.10
   7   0   0    6.90    7.80
   7   0   0    0.00    8.90
   7   0   0    3.50    6.90
  -8   0   0  778.32   32.40
  -8   0   0  797.32   23.20
  -8   0   0  782.22   37.40
  -8   0   0  883.61   35.10
   8   0   0  832.62   33.30
   8   0   0  796.12   34.90
   8   0   0  837.22   37.60
   8   0   0  823.22   22.70
   8   0   0  849.32   33.20
   8   0   0  809.82   37.70
  -9   0   0 1141.19   48.30
  -9   0   0 1120.89   29.40
  -9   0   0 1148.99   39.60
   9   0   0 1141.59   45.00
   9   0   0 1174.18   48.00
   9   0   0 1180.08   43.10
 -10   0   0   22.80    6.40
 -10   0   0    6.10    6.50
 -10   0   0   18.90   15.00
  10   0   0   -0.80   10.30
  10   0   0   14.40   14.20
  10   0   0   27.90   14.60
 -11   0   0   44.70    9.90
 -11   0   0   47.90    7.60
 -11   0   0   73.99   21.40
  11   0   0   43.00   13.20
  11   0   0   67.79   19.70
  11   0   0   48.40   19.40
 -12   0   0    7.80    7.80
 -12   0   0   37.00    8.30
 -12   0   0   15.50   16.20
  12   0   0   19.80   13.20
  12   0   0   43.40   19.10
  12   0   0   15.40   16.40
 -13   0   0   19.60   15.10
 -13   0   0    0.20    7.30
  13   0   0   34.60   14.90
  13   0   0  -17.50   14.80
  13   0   0  -12.30   15.90
 -14   0   0   14.00   16.60
  14   0   0   17.40   18.90
  14   0   0   23.10   16.50
  14   0   0    8.30   12.80
 -15   0   0   51.09   21.20
  15   0   0   28.30   19.60
  15   0   0   34.60   21.30
  15   0   0   15.40   14.30
  16  -1   0  206.88   36.80
  16  -1   0  143.09   42.40
  16  -1   0  160.38   26.30
 -16   1   0  198.48   35.50
  15  -1   0   49.99   16.50
  15  -1   0  115.89   27.50
  15  -1   0   88.09   23.90
 -15   1   0  113.19   27.80
  14  -1   0    1.30   18.60
  14  -1   0    7.00   17.40
 -14   1   0   -9.90   14.30
 -14   1   0   24.50   18.10
  13  -1   0  149.88   27.10
  13  -1   0  112.19   19.00
  13  -1   0  117.69   25.00
 -13   1   0  156.08   30.90
  12  -1   0   60.69   20.20
  12  -1   0   21.00   15.90
  12  -1   0   28.50   14.60
 -12   1   0   47.50   11.30
 -12   1   0   62.99   20.70
  11  -1   0    1.60   10.30
  11  -1   0   15.10   15.40
  11  -1   0    8.30   15.30
 -11   1   0   15.40   15.60
 -11   1   0    4.10    7.70
  10  -1   0  308.77   27.80
  10  -1   0  342.17   25.60
  10  -1   0  324.87   28.40
 -10   1   0  267.97   26.50
 -10   1   0  310.67   18.70
 -10   1   0  291.37   12.50
   9  -1   0  270.97   24.30
   9  -1   0  273.47   24.70
   9  -1   0  328.97   23.30
   9  -1   0  342.17   27.90
  -9   1   0  319.67   34.30
  -9   1   0  311.07   26.20
  -9   1   0  293.17   12.10
  -9   1   0  303.27   17.70
   8  -1   0   67.69   12.90
   8  -1   0   72.79   15.10
   8  -1   0   53.19   16.30
   8  -1   0   61.39   10.70
  -8   1   0   52.69    9.10
  -8   1   0   72.69   16.80
  -8   1   0   52.29   11.80
  -8   1   0   47.80   11.10
  -8   1   0   56.99    6.70
   7  -1   0  843.72   27.60
   7  -1   0  813.82   33.90
   7  -1   0  796.22   32.70
   7  -1   0  854.41   31.50
   7  -1   0  835.72   34.50
  -7   1   0  803.52   30.70
  -7   1   0  822.42   20.90
  -7   1   0  839.12   31.40
  -7   1   0  843.82   34.10
  -7   1   0  812.72   31.10
   6  -1   0 1387.16   39.80
   6  -1   0 1444.16   43.50
   6  -1   0 1436.86   43.00
   6  -1   0 1360.36   36.20
   6  -1   0 1405.86   42.50
  -6   1   0 1359.56   42.90
  -6   1   0 1434.46   40.90
  -6   1   0 1348.86   35.80
  -6   1   0 1426.46   40.90
  -6   1   0 1444.16   40.80
   5  -1   0  123.69   13.30
   5  -1   0  120.69   13.90
   5  -1   0  141.99   11.30
   5  -1   0  116.59   12.40
   5  -1   0  135.39   14.20
  -5   1   0  101.09   11.80
  -5   1   0  126.09   13.20
  -5   1   0  129.29   10.60
  -5   1   0  127.89   12.30
  -5   1   0  125.59   12.70
  -5   1   0  116.19    6.90
   4  -1   0  390.36   14.90
   4  -1   0  394.86   18.10
   4  -1   0  386.86   17.10
   4  -1   0  371.36   16.90
  -4   1   0  359.96   16.10
  -4   1   0  396.76   16.10
  -4   1   0  370.56   10.40
  -4   1   0  382.56   14.70
  -4   1   0  371.46   16.80
  -4   1   0  392.06   17.00
   3  -1   0  931.91   25.10
   3  -1   0  945.21   24.60
   3  -1   0  920.11   24.80
   3  -1   0  939.51   23.10
  -3   1   0  906.61   24.00
  -3   1   0  943.71   23.00
  -3   1   0  862.81   18.10
  -3   1   0  904.11   24.90
  -3   1   0  912.71   24.00
   2  -1   0  430.56   13.20
   2  -1   0  436.76   13.20
   2  -1   0  428.96   13.60
   2  -1   0  438.16   13.10
  -2   1   0  428.36   12.60
  -2   1   0  435.96   13.30
  -2   1   0  441.46   13.00
  -2   1   0  432.46   13.30
   1  -1   0  445.06   11.20
   1  -1   0  441.76   10.50
   1  -1   0  431.86   11.40
   1  -1   0  416.56   10.30
  -1   1   0  407.86    9.70
  -1   1   0  421.76   10.60
  -1   1   0  429.16   10.10
  -1   1   0  413.66   10.20
  -1  -1   0 1056.99   21.70
  -1  -1   0 1044.50   18.90
  -1  -1   0 1051.09   21.90
  -1  -1   0 1046.70   23.70
  -1  -1   0 1061.49   21.20
   1   1   0 1048.40   23.40
   1   1   0 1067.09   22.10
   1   1   0 1033.90   21.10
   1   1   0 1031.80   21.50
  -2  -1   0   61.09    6.70
  -2  -1   0   60.39    8.30
  -2  -1   0   59.79    6.60
  -2  -1   0   63.29    5.90
   2   1   0   60.59    5.80
   2   1   0   72.19    7.70
   2   1   0   65.29    6.70
   2   1   0   73.19    8.50
  -3  -1   0   43.70    5.90
  -3  -1   0   43.10    4.90
  -3  -1   0   53.39    9.70
  -3  -1   0   45.90    7.20
   3   1   0   40.30    5.60
   3   1   0   70.09    9.30
   3   1   0   46.10    8.70
   3   1   0   36.10    6.00
   3   1   0   51.79    6.90
  -4  -1   0  235.78   10.90
  -4  -1   0  244.48   15.20
  -4  -1   0  232.58    9.80
  -4  -1   0  243.48   16.00
   4   1   0  261.57   16.50
   4   1   0  225.38   14.70
   4   1   0  245.18   16.00
   4   1   0  245.68   10.90
   4   1   0  245.68   13.80
  -5  -1   0 2327.87   48.30
  -5  -1   0 2252.37   56.59
  -5  -1   0 2308.27   54.59
  -5  -1   0 2322.97   60.29
  -5  -1   0 2289.57   46.70
   5   1   0 2299.97   59.49
   5   1   0 2300.37   47.70
   5   1   0 2331.17   54.29
   5   1   0 2374.46   59.29
   5   1   0 2239.68   53.19
   5   1   0 2372.66   55.69
  -6  -1   0  368.36   23.60
  -6  -1   0  363.06   19.80
  -6  -1   0  391.16   15.90
  -6  -1   0  402.96   15.20
  -6  -1   0  377.26   21.90
   6   1   0  369.76   19.40
   6   1   0  379.06   23.80
   6   1   0  391.56   15.40
   6   1   0  385.96   22.40
   6   1   0  387.16   23.90
   6   1   0  381.26   20.80
  -7  -1   0 1086.79   44.40
  -7  -1   0 1000.10   40.60
  -7  -1   0  987.60   35.60
  -7  -1   0  953.10   27.70
   7   1   0  991.20   35.30
   7   1   0 1062.29   47.70
   7   1   0 1043.20   37.90
  -8  -1   0  931.11   27.60
  -8  -1   0  924.51   27.40
  -8  -1   0  956.90   38.20
  -8  -1   0  913.21   35.50
  -8  -1   0  931.71   42.00
   8   1   0  925.41   40.80
   8   1   0  935.31   26.70
   8   1   0  917.71   37.90
   8   1   0  900.71   35.40
   8   1   0  969.70   36.00
   8   1   0  903.41   40.80
  -9  -1   0  589.44   21.70
  -9  -1   0  585.54   36.10
   9   1   0  573.04   20.70
   9   1   0  603.44   31.30
   9   1   0  532.15   34.60
   9   1   0  537.95   31.50
 -10  -1   0  589.04   38.30
 -10  -1   0  571.54   21.50
  10   1   0  566.54   20.80
  10   1   0  561.54   37.70
  10   1   0  542.55   33.90
  10   1   0  601.24   33.30
 -11  -1   0    0.60    6.50
 -11  -1   0   -7.40    4.80
 -11  -1   0    2.90   15.00
  11   1   0  -31.20   11.40
  11   1   0    2.90   10.70
  11   1   0   11.90   15.70
 -12  -1   0   55.49    8.60
 -12  -1   0   52.49    9.60
 -12  -1   0   69.09   21.70
  12   1   0   53.69   15.40
  12   1   0   31.20   26.40
 -13  -1   0   -3.20   14.20
 -13  -1   0  -12.10    7.40
  13   1   0   11.20   13.80
  13   1   0   -8.90   15.90
  13   1   0   18.60   18.30
 -14  -1   0   31.60   17.90
  14   1   0   17.50   17.10
  14   1   0   -2.00   17.60
  14   1   0    2.80   13.10
 -15  -1   0   43.40   19.50
  15   1   0   30.50   21.20
  15   1   0    5.10   14.50
  15   1   0   -9.60   18.00
  16  -2   0   98.39   23.50
  16  -2   0  134.69   34.60
  16  -2   0  101.69   25.70
  15  -2   0    3.40   16.60
  15  -2   0    2.70   18.90
  15  -2   0   21.20   14.00
 -15   2   0   30.50   17.00
  14  -2   0    7.40   20.60
  14  -2   0   11.20   17.30
  14  -2   0   13.80   16.70
 -14   2   0   38.30   18.00
  13  -2   0  128.49   40.50
  13  -2   0  100.09   19.50
  13  -2   0  100.69   24.20
 -13   2   0  110.09   24.20
 -13   2   0   90.79   14.80
  12  -2   0  110.19   24.80
  12  -2   0  112.09   22.50
  12  -2   0  107.69   19.40
 -12   2   0   94.49   15.10
 -12   2   0  146.39   26.40
  11  -2   0   91.79   16.20
  11  -2   0   93.89   21.60
  11  -2   0   81.89   20.40
 -11   2   0   76.59   19.90
 -11   2   0  116.39   15.70
  10  -2   0 1206.98   49.70
  10  -2   0 1149.98   47.50
  10  -2   0 1197.68   40.20
 -10   2   0 1240.58   50.09
 -10   2   0 1167.78   38.90
   9  -2   0  308.37   20.20
   9  -2   0  330.17   24.80
   9  -2   0  320.27   25.90
   9  -2   0  322.07   25.40
  -9   2   0  332.27   22.00
  -9   2   0  300.77   24.70
  -9   2   0  339.27   19.40
   8  -2   0  217.38   20.10
   8  -2   0  218.38   21.10
   8  -2   0  203.58   19.10
   8  -2   0  237.88   16.80
   8  -2   0  213.58   18.20
  -8   2   0  211.98   19.80
  -8   2   0  215.28   15.40
  -8   2   0  205.38   17.40
  -8   2   0  195.68   17.40
   7  -2   0  240.58   16.50
   7  -2   0  215.08   19.40
   7  -2   0  251.87   19.90
   7  -2   0  242.48   18.80
   7  -2   0  229.58   17.00
  -7   2   0  225.08   18.50
  -7   2   0  220.08   16.70
  -7   2   0  244.98   14.00
  -7   2   0  238.38   17.10
  -7   2   0  227.18   17.20
  -7   2   0  212.08   17.10
   6  -2   0   49.20   10.60
   6  -2   0   87.79   12.20
   6  -2   0   73.69   12.70
   6  -2   0   47.00   12.00
   6  -2   0   94.49   14.10
  -6   2   0   77.89   13.00
  -6   2   0   60.79   10.90
  -6   2   0   62.79    5.90
  -6   2   0   66.59   12.20
  -6   2   0   71.89   12.90
   5  -2   0  906.71   29.80
   5  -2   0  887.71   27.40
   5  -2   0  936.31   29.70
   5  -2   0  910.51   29.50
  -5   2   0  907.51   28.40
  -5   2   0  929.71   28.20
  -5   2   0  903.71   27.30
  -5   2   0  883.11   29.40
  -5   2   0  874.81   19.60
   4  -2   0  712.43   23.40
   4  -2   0  690.33   22.30
   4  -2   0  705.53   22.20
   4  -2   0  691.93   22.10
  -4   2   0  699.63   22.30
  -4   2   0  696.23   21.90
  -4   2   0  700.73   22.50
   3  -2   0  116.19    9.80
   3  -2   0  133.89    9.20
   3  -2   0  118.89    9.60
   3  -2   0  130.39    8.60
   3  -2   0  121.09    8.90
  -3   2   0  110.69    8.60
  -3   2   0  123.29    9.50
  -3   2   0  126.79    8.90
  -3   2   0  127.59    8.40
  -3   2   0  114.59    9.50
   2  -2   0  217.18    9.60
   2  -2   0  214.48    8.30
   2  -2   0  215.98   10.70
   2  -2   0  201.98    9.30
   2  -2   0  213.88    9.70
  -2   2   0  223.98   10.40
  -2   2   0  224.28    9.90
  -2   2   0  212.98    7.90
  -2   2   0  211.18    8.40
  -2   2   0  218.88    9.60
  -2   2   0  219.18    9.70
   1  -2   0 4019.30   76.19
   0  -2   0   38.60    4.80
   0  -2   0   41.50    5.00
   0  -2   0   38.00    3.60
   0  -2   0   42.20    4.40
   0   2   0   43.00    4.30
   0   2   0   35.20    3.60
   0   2   0   44.90    5.10
   0   2   0   48.20    5.60
   0   2   0   38.30    4.50
  -1  -2   0  854.11   22.90
  -1  -2   0  847.72   21.10
  -1  -2   0  831.62   18.50
  -1  -2   0  807.32   20.60
  -1  -2   0  816.92   22.40
  -1  -2   0  828.12   17.20
   1   2   0  823.42   17.10
   1   2   0  837.02   22.40
   1   2   0  813.92   22.10
   1   2   0  837.32   20.80
   1   2   0  817.12   18.50
   1   2   0  855.81   21.20
  -2  -2   0    6.90    6.40
  -2  -2   0   14.30    2.90
  -2  -2   0   14.10    5.30
  -2  -2   0   18.90    5.60
  -2  -2   0    9.20    4.40
   2   2   0   10.60    4.80
   2   2   0   15.70    5.30
   2   2   0   11.60    5.00
   2   2   0    1.60    5.90
  -3  -2   0  268.77   12.90
  -3  -2   0  243.58   15.40
  -3  -2   0  271.27   12.50
   3   2   0  269.97   12.20
   3   2   0  285.67   13.80
   3   2   0  262.97   13.60
   3   2   0  263.47   15.80
  -4  -2   0  391.56   17.30
  -4  -2   0  415.56   22.60
  -4  -2   0  406.26   16.50
  -4  -2   0  404.26   12.40
  -4  -2   0  393.06   20.10
   4   2   0  429.46   21.60
   4   2   0  410.06   19.10
   4   2   0  421.46   16.30
   4   2   0  384.46   18.60
   4   2   0  460.05   22.70
  -5  -2   0   14.00    4.80
  -5  -2   0   19.00   11.70
  -5  -2   0   10.60    7.90
  -5  -2   0   -0.10    8.30
  -5  -2   0   13.70    6.80
   5   2   0   12.20    8.80
   5   2   0   22.70    8.10
   5   2   0    8.90    7.10
   5   2   0   10.40   10.70
   5   2   0   12.60   10.10
   5   2   0   20.50    8.40
  -6  -2   0   30.80    6.00
  -6  -2   0   47.20    8.80
  -6  -2   0   32.80   10.70
  -6  -2   0   40.80   10.40
  -6  -2   0   29.90   12.60
   6   2   0   45.10   13.10
   6   2   0   27.90    8.50
   6   2   0   48.70   12.20
   6   2   0   33.50    9.20
   6   2   0   35.70   13.00
   6   2   0   33.70    7.80
  -7  -2   0   58.29   16.30
  -7  -2   0   53.09   12.70
  -7  -2   0   54.59    9.70
  -7  -2   0   54.19    7.50
   7   2   0   31.60   13.00
   7   2   0   66.39   15.40
   7   2   0   51.89   11.60
   7   2   0   55.29   11.00
   7   2   0   58.99    9.70
   7   2   0   48.00   12.90
  -8  -2   0  111.49   22.00
  -8  -2   0   98.99   15.70
  -8  -2   0  108.79   11.90
   8   2   0  112.69   11.30
   8   2   0   87.29   19.40
   8   2   0  151.18   21.00
   8   2   0  123.19   18.40
  -9  -2   0  102.09   22.10
  -9  -2   0  111.09   12.40
  -9  -2   0  102.19   12.20
   9   2   0  116.09   21.90
   9   2   0  115.19   19.80
   9   2   0  112.59   11.80
   9   2   0  107.09   17.10
 -10  -2   0    2.70   14.40
 -10  -2   0   -0.40    6.90
  10   2   0   -0.90    6.30
  10   2   0  -12.10    9.40
  10   2   0  -14.50   14.20
  10   2   0    5.80   13.90
 -11  -2   0   43.40   20.00
 -11  -2   0   60.19   11.30
  11   2   0   38.40    9.10
  11   2   0   42.70   14.20
  11   2   0   68.39   20.70
  11   2   0   38.80   18.30
 -12  -2   0   19.40   15.50
 -12  -2   0   12.20    7.10
  12   2   0   -9.00   17.10
  12   2   0   -0.80   12.10
  12   2   0    0.20   26.30
 -13  -2   0   12.80   14.90
 -13  -2   0   17.20    6.60
  13   2   0   24.30   21.70
  13   2   0    5.40   18.40
  13   2   0    5.30   12.60
 -14  -2   0   30.30   15.70
  14   2   0   19.30   20.90
  14   2   0    1.60   12.60
  14   2   0   17.20   18.40
 -15  -2   0   77.89   25.40
  15   2   0    8.60   14.50
  15   2   0    4.20   20.40
  16  -3   0  151.18   44.50
  16  -3   0  100.39   21.60
  16  -3   0  106.59   26.40
 -16   3   0  199.78   28.10
  15  -3   0   53.59   20.70
  15  -3   0   22.10   16.70
  15  -3   0   17.20   13.90
 -15   3   0   30.10   16.90
  14  -3   0   81.59   21.10
  14  -3   0   91.19   22.00
  14  -3   0  117.69   24.40
  13  -3   0   86.89   24.30
  13  -3   0   85.49   22.30
  13  -3   0   81.29   17.70
 -13   3   0   83.89   21.00
  12  -3   0   -9.40   12.40
  12  -3   0    6.10   14.50
 -12   3   0   13.30   14.30
 -12   3   0  -12.10    7.70
  11  -3   0   56.29   14.40
  11  -3   0   40.00   16.60
  11  -3   0   15.80   15.70
 -11   3   0   45.50   11.70
 -11   3   0   52.59   17.10
  10  -3   0   -2.90   11.60
  10  -3   0   11.00   10.50
  10  -3   0   16.70   13.80
  10  -3   0    9.60   13.80
 -10   3   0    8.40   12.80
 -10   3   0   -5.50    9.80
 -10   3   0    1.10    7.60
   9  -3   0   22.90   12.80
   9  -3   0   29.80   10.50
   9  -3   0   21.60   12.10
  -9   3   0   22.90   12.80
  -9   3   0   27.70    9.30
  -9   3   0   34.50    5.80
  -9   3   0   14.50    9.00
  -9   3   0   31.10   12.20
   8  -3   0  614.94   26.90
   8  -3   0  640.64   31.10
   8  -3   0  608.64   28.90
   8  -3   0  595.54   29.60
  -8   3   0  586.44   28.90
  -8   3   0  578.64   27.90
  -8   3   0  584.84   26.30
  -8   3   0  617.04   25.90
  -8   3   0  629.84   20.20
   7  -3   0   33.30    9.30
   7  -3   0   34.10   10.50
   7  -3   0   32.80   11.50
   7  -3   0   28.70   10.20
  -7   3   0   26.60    8.80
  -7   3   0   40.10   11.60
  -7   3   0   43.40    8.70
  -7   3   0   39.70   11.10
  -7   3   0   28.50    9.10
   6  -3   0  244.28   17.60
   6  -3   0  234.08   18.10
   6  -3   0  251.27   17.10
   6  -3   0  237.48   16.50
  -6   3   0  213.58   16.80
  -6   3   0  221.18   16.90
  -6   3   0  254.87   16.10
  -6   3   0  248.28   12.10
  -6   3   0  259.07   22.80
   5  -3   0  139.79   14.30
   5  -3   0  153.08   12.60
   5  -3   0  157.48   14.00
   5  -3   0  131.69   13.00
   5  -3   0  163.18   12.80
  -5   3   0  167.88   14.30
  -5   3   0  175.58   12.50
  -5   3   0  150.98    7.90
  -5   3   0  161.98   13.20
  -5   3   0  167.08   13.10
   4  -3   0   11.00    6.50
   4  -3   0    9.40    5.50
   4  -3   0    5.40    5.00
   4  -3   0   12.30    5.00
   4  -3   0   12.60    5.40
   4  -3   0    4.80    6.20
  -4   3   0   13.10    5.70
  -4   3   0    4.40    3.50
  -4   3   0    8.10    5.30
  -4   3   0    7.80    5.80
  -4   3   0   12.00    5.70
   3  -3   0  775.52   20.30
   3  -3   0  750.02   23.20
   3  -3   0  770.62   21.80
   3  -3   0  719.23   19.20
   3  -3   0  742.53   21.40
   3  -3   0  737.13   21.20
  -3   3   0  723.33   22.30
  -3   3   0  737.23   21.20
  -3   3   0  746.03   21.30
  -3   3   0  735.93   21.60
  -3   3   0  746.23   18.70
   2  -3   0  821.92   19.30
   2  -3   0  832.22   22.60
   2  -3   0  868.01   21.20
   2  -3   0  872.81   23.90
   2  -3   0  900.81   21.50
   2  -3   0  848.22   21.20
  -2   3   0  841.42   19.50
  -2   3   0  859.01   21.20
  -2   3   0  868.21   21.60
  -2   3   0  848.02   22.60
  -2   3   0  847.72   20.70
   1  -3   0 8728.53  160.58
  -1   3   0 8849.71  160.38
   0  -3   0  756.72   18.00
   0  -3   0  811.92   22.00
   0  -3   0  746.33   21.10
   0  -3   0  785.92   21.40
   0   3   0  780.82   21.50
   0   3   0  770.52   19.20
   0   3   0  786.42   21.30
   0   3   0  736.63   20.40
  -1  -3   0  300.47   13.60
  -1  -3   0  298.47   14.20
  -1  -3   0  306.17   10.50
  -1  -3   0  319.77   10.40
  -1  -3   0  303.97   13.20
  -1  -3   0  289.57   14.20
   1   3   0  312.77   13.60
   1   3   0  301.57   11.60
   1   3   0  303.77   14.70
   1   3   0  285.97   13.80
   1   3   0  306.57   13.50
   1   3   0  295.37   10.00
  -2  -3   0  493.95   20.30
  -2  -3   0  514.45   16.20
  -2  -3   0  528.45   18.60
  -2  -3   0  522.85   18.50
  -2  -3   0  503.65   13.20
  -2  -3   0  515.05   20.90
   2   3   0  519.15   16.40
   2   3   0  500.35   20.60
   2   3   0  524.65   20.60
   2   3   0  510.05   18.00
   2   3   0  497.25   18.40
  -3  -3   0  373.76   24.10
  -3  -3   0  361.56   20.10
  -3  -3   0  370.96   16.80
  -3  -3   0  373.46   10.90
  -3  -3   0  385.66   16.60
   3   3   0  378.36   15.80
   3   3   0  392.86   18.40
   3   3   0  379.66   20.60
   3   3   0  359.56   17.40
  -4  -3   0  472.15   20.00
  -4  -3   0  458.65   25.00
  -4  -3   0  498.65   20.80
  -4  -3   0  482.25   13.50
   4   3   0  528.25   22.80
   4   3   0  508.95   21.40
   4   3   0  479.55   25.40
   4   3   0  500.95   19.90
  -5  -3   0   45.00   11.40
  -5  -3   0   76.69   11.40
  -5  -3   0   83.39   12.40
  -5  -3   0   55.59    6.20
  -5  -3   0   76.89   16.40
  -5  -3   0   61.99    9.80
   5   3   0   87.09   15.50
   5   3   0   98.09   12.30
   5   3   0   74.49   13.20
   5   3   0   75.19   15.70
   5   3   0   52.09   10.00
   5   3   0   75.69   11.70
  -6  -3   0  280.67   24.60
  -6  -3   0  307.57   18.50
  -6  -3   0  290.97   24.00
  -6  -3   0  285.37   16.60
  -6  -3   0  270.37   11.00
   6   3   0  281.97   15.80
   6   3   0  255.77   16.50
   6   3   0  290.47   25.10
   6   3   0  283.67   19.70
   6   3   0  317.27   27.70
   6   3   0  282.57   19.60
  -7  -3   0   89.59   13.10
  -7  -3   0   92.09   19.70
  -7  -3   0   83.19    7.40
  -7  -3   0   45.60   12.10
  -7  -3   0   88.79   15.90
   7   3   0   87.99   17.80
   7   3   0   58.59   14.80
   7   3   0   90.49   12.30
   7   3   0   75.39   11.80
   7   3   0   68.99   23.40
   7   3   0   63.89   12.20
  -8  -3   0  172.98   22.60
  -8  -3   0  168.38   16.30
  -8  -3   0  181.78   15.50
  -8  -3   0  190.88   10.80
   8   3   0  187.28   19.90
   8   3   0  175.18   14.40
   8   3   0  205.88   21.30
   8   3   0  221.28   25.90
  -9  -3   0  403.86   16.00
  -9  -3   0  440.76   22.10
  -9  -3   0  426.46   34.60
   9   3   0  435.06   34.20
   9   3   0  415.56   20.60
   9   3   0  395.66   29.30
   9   3   0  466.25   30.60
 -10  -3   0  204.48   28.50
 -10  -3   0  178.38   13.30
 -10  -3   0  184.98   16.20
  10   3   0  202.98   23.70
  10   3   0  188.88   25.80
  10   3   0  204.38   29.80
  10   3   0  180.68   14.90
 -11  -3   0   41.00    6.40
 -11  -3   0   30.00   19.10
 -11  -3   0   25.00    8.90
 -11  -3   0   34.10   10.20
  11   3   0   16.40   23.50
  11   3   0   29.30   14.80
  11   3   0   23.80   17.70
  11   3   0   35.30    9.10
 -12  -3   0    1.60   17.20
 -12  -3   0    0.10    7.40
 -12  -3   0   -0.40    4.80
 -12  -3   0    4.00    8.10
  12   3   0    3.20    6.80
  12   3   0   14.80   13.90
  12   3   0  -19.20   13.80
  12   3   0   -4.00   18.00
 -13  -3   0   24.30   18.60
 -13  -3   0   20.90    8.20
  13   3   0   32.00   17.70
  13   3   0   -0.30   18.50
  13   3   0   43.40   19.80
 -14  -3   0   -5.20   12.90
  14   3   0   20.30   19.80
  14   3   0   -2.30   16.40
  14   3   0   19.70   14.80
  16  -4   0   27.10   19.90
  16  -4   0   -0.20   13.10
  16  -4   0   39.00   26.60
 -16   4   0   40.10   17.10
  15  -4   0   46.50   19.00
  15  -4   0    5.20   12.70
  15  -4   0   -3.70   16.20
 -15   4   0   41.60   18.00
  14  -4   0   37.10   15.80
  14  -4   0   30.70   18.10
  14  -4   0   20.80   19.10
 -14   4   0   42.30   18.50
  13  -4   0   26.20   18.80
  13  -4   0   28.60   16.20
 -13   4   0   17.80   14.10
  12  -4   0  195.98   24.80
  12  -4   0  200.38   22.20
  12  -4   0  196.18   28.10
 -12   4   0  212.98   25.60
  11  -4   0  152.08   25.40
  11  -4   0  155.58   20.10
  11  -4   0  125.19   21.90
 -11   4   0  145.79   16.60
 -11   4   0  192.58   24.20
 -11   4   0  174.18   22.70
  10  -4   0    1.30   10.40
  10  -4   0    2.50   11.10
  10  -4   0  -21.20   10.80
  10  -4   0    3.10   10.00
 -10   4   0   -9.60    9.30
 -10   4   0    2.30   10.10
 -10   4   0   -4.00    7.20
   9  -4   0 1032.10   36.60
   9  -4   0 1072.89   38.80
   9  -4   0  956.80   41.20
   9  -4   0  981.00   39.60
   9  -4   0 1022.00   39.50
  -9   4   0 1021.70   36.80
  -9   4   0  965.80   21.80
  -9   4   0  955.70   35.90
  -9   4   0  997.90   38.60
  -9   4   0 1014.40   39.80
   8  -4   0  912.41   36.80
   8  -4   0  991.70   36.80
   8  -4   0  905.11   34.30
   8  -4   0  908.51   33.20
   8  -4   0  957.80   35.00
  -8   4   0  923.51   33.10
  -8   4   0  932.01   33.60
  -8   4   0  919.01   34.90
  -8   4   0  901.61   21.70
  -8   4   0  917.61   34.90
   7  -4   0  124.39   13.10
   7  -4   0  120.89   15.30
   7  -4   0  142.09   14.20
   7  -4   0  122.49   13.50
   7  -4   0  144.49   18.20
   7  -4   0  145.79   15.30
  -7   4   0  133.39   13.80
  -7   4   0  117.59   13.40
  -7   4   0  126.49    7.60
  -7   4   0  129.59   13.00
  -7   4   0  120.39    7.60
  -7   4   0  133.09   14.30
  -7   4   0  128.79   14.40
   6  -4   0 1075.59   35.00
   6  -4   0 1028.70   33.60
   6  -4   0 1044.40   32.40
   6  -4   0 1058.49   35.20
   6  -4   0 1045.30   32.90
   6  -4   0 1052.19   32.50
  -6   4   0 1003.60   32.40
  -6   4   0 1064.79   34.20
  -6   4   0 1067.49   34.30
  -6   4   0 1029.90   24.80
  -6   4   0 1043.30   33.50
   5  -4   0  156.78   13.10
   5  -4   0  170.28   12.20
   5  -4   0  172.38   15.70
   5  -4   0  162.48   15.20
   5  -4   0  145.69   13.10
  -5   4   0  160.68    9.50
  -5   4   0  174.38   13.10
  -5   4   0  182.98   14.40
  -5   4   0  160.88   13.30
   4  -4   0  460.15   16.90
   4  -4   0  522.25   19.90
   4  -4   0  490.65   16.60
   4  -4   0  509.85   19.10
   4  -4   0  517.95   21.40
  -4   4   0  483.85   15.80
  -4   4   0  482.55   18.50
  -4   4   0  494.05   18.90
  -4   4   0  516.85   19.40
  -4   4   0  452.75   16.50
   3  -4   0 1498.75   32.50
   3  -4   0 1574.34   35.50
   3  -4   0 1536.35   37.00
   3  -4   0 1525.15   34.40
   3  -4   0 1545.85   38.50
  -3   4   0 1570.84   34.50
  -3   4   0 1530.05   34.90
  -3   4   0 1471.75   37.70
  -3   4   0 1516.65   36.50
  -3   4   0 1503.65   35.30
   2  -4   0   97.09   10.70
   2  -4   0   89.19    8.70
   2  -4   0   81.79    7.30
   2  -4   0   92.79    7.40
   2  -4   0   88.39    8.70
  -2   4   0   71.29    8.30
  -2   4   0   74.29    7.60
  -2   4   0   97.99   10.90
  -2   4   0   82.69    8.50
  -2   4   0   76.89    6.60
  -2   4   0   74.69    6.30
   1  -4   0  235.08   11.40
   1  -4   0  226.28    9.90
   1  -4   0  254.67   12.80
   1  -4   0  244.38   13.10
  -1   4   0  224.08   10.00
  -1   4   0  253.57   13.20
  -1   4   0  233.48   12.40
  -1   4   0  228.98   11.50
  -1   4   0  229.18   11.90
   0  -4   0  777.72   19.80
   0  -4   0  821.22   22.00
   0  -4   0  802.92   23.60
   0  -4   0  842.62   24.80
   0  -4   0  774.92   23.60
   0   4   0  797.82   21.40
   0   4   0  801.62   23.90
   0   4   0  796.32   23.20
   0   4   0  792.92   23.80
   0   4   0  779.82   20.00
  -1  -4   0    5.10    4.10
  -1  -4   0   11.50    6.10
  -1  -4   0    4.10    6.10
  -1  -4   0    3.00    6.20
  -1  -4   0    4.60    3.90
  -1  -4   0    2.50    5.40
   1   4   0    6.50    4.10
   1   4   0    2.60    5.10
   1   4   0    9.90    4.20
   1   4   0    6.50    5.90
   1   4   0   16.30    7.30
  -2  -4   0   67.59    7.70
  -2  -4   0   69.49    8.00
  -2  -4   0   86.79   11.20
  -2  -4   0   83.19   12.90
  -2  -4   0   78.29    9.70
   2   4   0   75.39   11.50
   2   4   0   69.59    6.00
   2   4   0   86.29   10.40
   2   4   0   76.49    7.90
   2   4   0   77.09    9.70
  -3  -4   0  137.69   16.50
  -3  -4   0  146.09   11.30
  -3  -4   0  132.19   15.30
  -3  -4   0  153.88   13.40
  -3  -4   0  168.38   12.40
  -3  -4   0  141.59   13.40
   3   4   0  148.29   12.10
   3   4   0  131.49   12.50
   3   4   0  141.59   17.70
   3   4   0  147.89   13.90
   3   4   0  116.09   14.80
  -4  -4   0  758.72   27.40
  -4  -4   0  804.02   25.40
  -4  -4   0  763.42   33.20
  -4  -4   0  766.32   27.40
   4   4   0  747.23   26.50
   4   4   0  759.02   32.80
   4   4   0  812.62   30.10
   4   4   0  755.42   26.40
  -5  -4   0   41.90    8.60
  -5  -4   0   47.60    5.60
  -5  -4   0   52.79   10.80
  -5  -4   0   44.70   10.10
  -5  -4   0   65.29   16.50
   5   4   0   35.80   12.50
   5   4   0   57.39   10.70
   5   4   0   35.80    9.50
   5   4   0   62.19   11.60
  -6  -4   0  133.59   14.00
  -6  -4   0  156.88   23.50
  -6  -4   0  135.89   17.00
  -6  -4   0  134.99    7.60
  -6  -4   0  125.19   13.50
   6   4   0  186.08   23.00
   6   4   0  130.89   13.50
   6   4   0  140.29   15.70
   6   4   0  149.79   16.00
   6   4   0  156.28   26.80
   6   4   0  139.99   12.90
  -7  -4   0    2.20    7.90
  -7  -4   0    1.60   11.40
  -7  -4   0    5.80    7.10
  -7  -4   0   -2.40    3.60
  -7  -4   0   -1.80    5.70
   7   4   0    4.00   13.50
   7   4   0    4.50    6.60
   7   4   0    3.00   14.20
   7   4   0    2.00   12.90
   7   4   0    7.60    6.90
  -8  -4   0  355.16   31.40
  -8  -4   0  342.97   34.00
  -8  -4   0  337.77   12.30
  -8  -4   0  347.87   21.40
   8   4   0  379.16   26.30
   8   4   0  361.46   20.40
   8   4   0  381.66   26.80
   8   4   0  394.96   32.30
  -9  -4   0  156.78   27.30
  -9  -4   0  155.68   16.60
  -9  -4   0  142.99    8.20
   9   4   0  142.49   14.70
   9   4   0  145.59   20.40
   9   4   0  195.98   25.60
   9   4   0  158.48   26.40
 -10  -4   0    9.50   16.80
 -10  -4   0    0.30    8.60
  10   4   0   16.40   18.90
  10   4   0   19.30   14.20
  10   4   0    2.00    8.10
  10   4   0    5.60   12.20
 -11  -4   0    7.90   16.90
 -11  -4   0    2.10    8.50
  11   4   0   -0.40   17.60
  11   4   0   17.40   12.60
  11   4   0  -11.50   12.00
  11   4   0   28.00   10.80
 -12  -4   0   48.50   14.20
 -12  -4   0   66.19   23.00
  12   4   0   47.20   22.30
  12   4   0   38.20   21.00
  12   4   0   38.60   17.00
 -13  -4   0    5.40   12.90
 -13  -4   0   15.80   15.10
  13   4   0    8.40   15.90
  13   4   0   -3.70   12.70
  13   4   0   -2.10   18.20
 -14  -4   0  107.39   28.30
  14   4   0  108.19   35.20
  14   4   0   95.59   22.10
  14   4   0   96.99   23.40
  16  -5   0  115.79   24.80
  16  -5   0   66.59   18.10
 -16   5   0   85.49   22.10
  15  -5   0   19.00   19.30
  15  -5   0    8.00   13.20
  15  -5   0   48.70   18.70
 -15   5   0   44.00   18.90
  14  -5   0  -10.70   12.80
  14  -5   0  -19.90   13.00
 -14   5   0   11.30   13.30
  13  -5   0   10.80   14.90
  13  -5   0    1.00   11.30
  13  -5   0   -0.70   14.70
 -13   5   0    5.70   13.20
  12  -5   0    2.90   14.90
  12  -5   0    9.20   11.20
  12  -5   0    8.20   14.60
 -12   5   0   18.90   13.80
 -12   5   0    6.10   13.30
  11  -5   0    8.10   13.50
  11  -5   0   -2.10   11.00
  11  -5   0    6.10   12.80
  11  -5   0   -4.60   11.10
 -11   5   0  -10.50   10.30
 -11   5   0    2.90   12.10
  10  -5   0  -11.10    8.70
  10  -5   0    1.80   12.50
  10  -5   0   -0.60    9.10
  10  -5   0    3.20   10.50
 -10   5   0    3.30    3.00
 -10   5   0   -5.40    9.80
 -10   5   0   -2.20    7.40
   9  -5   0   12.30   11.40
   9  -5   0   17.80   13.30
   9  -5   0    8.90    7.20
   9  -5   0    1.50   17.00
   9  -5   0   15.40    9.60
  -9   5   0   34.20   11.50
  -9   5   0   19.60    9.40
  -9   5   0   16.20    4.90
  -9   5   0   20.20   10.80
  -9   5   0   17.30    5.40
   8  -5   0  164.18   15.00
   8  -5   0  181.88   18.40
   8  -5   0  178.88   18.70
   8  -5   0  198.48   28.70
   8  -5   0  178.58   18.00
   8  -5   0  166.58   17.60
  -8   5   0  142.29   15.50
  -8   5   0  176.48   16.10
  -8   5   0  163.48    9.40
  -8   5   0  167.18   16.30
  -8   5   0  161.88    9.20
  -8   5   0  141.89   16.10
   7  -5   0  159.68   18.70
   7  -5   0  137.09   12.90
   7  -5   0  108.19   12.60
   7  -5   0  129.39   15.90
   7  -5   0  110.19   13.50
   7  -5   0  122.39   14.40
  -7   5   0  133.29   16.20
  -7   5   0  124.09   13.00
  -7   5   0  116.69   13.90
  -7   5   0  119.29   13.60
  -7   5   0  124.99    8.80
   6  -5   0  204.48   16.20
   6  -5   0  206.48   15.40
   6  -5   0  195.68   14.40
   6  -5   0  203.88   18.00
   6  -5   0  205.78   16.90
   6  -5   0  187.28   13.50
  -6   5   0  191.78   15.70
  -6   5   0  179.58   15.60
  -6   5   0  200.08   11.20
  -6   5   0  191.78   15.80
  -6   5   0  191.58   14.40
   5  -5   0  168.58   11.70
   5  -5   0  150.68   16.20
   5  -5   0  166.98   14.90
   5  -5   0  190.58   14.40
   5  -5   0  161.58   13.20
   5  -5   0  171.38   15.70
  -5   5   0  178.78   15.50
  -5   5   0  167.48   15.30
  -5   5   0  175.88   12.80
  -5   5   0  154.58   10.90
  -5   5   0  164.08   13.50
   4  -5   0   -1.50    4.20
   4  -5   0    6.30    5.90
   4  -5   0   -2.20    6.10
   4  -5   0    6.20    5.90
   4  -5   0    2.30    7.30
  -4   5   0    2.30    6.10
  -4   5   0   -1.90    6.10
  -4   5   0   -5.10    6.50
  -4   5   0   -0.40    5.30
  -4   5   0   -0.50    4.60
  -4   5   0    3.00    6.00
   3  -5   0 1905.31   41.40
   3  -5   0 1848.81   45.80
   3  -5   0 1819.42   41.20
   3  -5   0 1873.51   42.30
  -3   5   0 1796.12   41.20
  -3   5   0 1929.91   44.80
  -3   5   0 1730.23   46.60
  -3   5   0 1790.62   38.50
   2  -5   0  217.58   13.20
   2  -5   0  188.08   11.10
   2  -5   0  214.68   10.30
   2  -5   0  191.98   10.40
   2  -5   0  206.48   13.40
  -2   5   0  195.18    9.60
  -2   5   0  197.68   10.80
  -2   5   0  253.77   14.20
  -2   5   0  203.68   12.90
  -2   5   0  217.28   12.70
   1  -5   0 2974.70   62.19
   1  -5   0 2858.51   53.79
   1  -5   0 2853.51   59.49
   1  -5   0 2866.21   55.99
   1  -5   0 3021.50   60.79
  -1   5   0 2900.41   56.29
  -1   5   0 2810.62   60.79
  -1   5   0 2800.92   60.99
  -1   5   0 2920.51   59.29
   0  -5   0 2254.97   52.19
   0  -5   0 2248.97   46.00
   0  -5   0 2223.48   50.89
   0  -5   0 2381.16   49.00
   0  -5   0 2269.67   51.19
   0   5   0 2266.07   51.19
   0   5   0 2219.58   51.49
   0   5   0 2237.58   46.00
   0   5   0 2199.38   47.70
   0   5   0 2298.77   51.59
  -1  -5   0   12.70    6.20
  -1  -5   0   13.10    7.80
  -1  -5   0   12.10    4.80
  -1  -5   0   13.40    5.50
   1   5   0   10.20    7.20
   1   5   0    7.60    4.40
   1   5   0    6.40    7.60
   1   5   0    5.40    7.80
   1   5   0    9.70    4.90
   1   5   0    9.50    6.60
  -2  -5   0   45.90    8.80
  -2  -5   0   46.90   11.30
  -2  -5   0   60.29    7.50
  -2  -5   0   56.49    8.20
  -2  -5   0   64.19   13.60
  -2  -5   0   75.59   12.70
   2   5   0   55.89   10.40
   2   5   0   44.90   11.20
   2   5   0   45.90   10.40
   2   5   0   52.09    6.90
   2   5   0   55.49   12.70
  -3  -5   0   71.29   12.80
  -3  -5   0   90.39   13.60
  -3  -5   0   93.99   17.10
  -3  -5   0   88.09   10.90
  -3  -5   0   77.89   11.50
  -3  -5   0   79.79    7.70
   3   5   0   77.19   10.40
   3   5   0   97.39   15.70
   3   5   0   73.29   12.20
   3   5   0   82.79   12.70
   3   5   0   78.59   14.40
  -4  -5   0  106.59   14.70
  -4  -5   0   86.79   11.90
  -4  -5   0  142.29   20.40
  -4  -5   0  107.89    7.60
  -4  -5   0  107.49   15.40
  -4  -5   0  114.79   13.60
   4   5   0  110.09   12.60
   4   5   0   91.99   11.90
   4   5   0  110.49   17.30
   4   5   0  101.09   16.20
   4   5   0   95.09   13.40
  -5  -5   0   86.09   12.10
  -5  -5   0  101.39   19.40
  -5  -5   0  113.79   13.80
  -5  -5   0  133.59   17.20
   5   5   0   94.19   13.90
   5   5   0  116.49   13.90
   5   5   0  114.19   14.70
   5   5   0   90.79   17.90
   5   5   0  106.29   12.40
  -6  -5   0  685.03   17.30
  -6  -5   0  673.13   27.80
  -6  -5   0  673.43   29.00
  -6  -5   0  676.13   36.50
   6   5   0  695.83   30.70
   6   5   0  724.83   37.30
   6   5   0  657.63   27.70
   6   5   0  778.32   33.80
   6   5   0  678.93   29.50
  -7  -5   0  406.66   12.10
  -7  -5   0  431.56   24.50
  -7  -5   0  424.06   32.60
  -7  -5   0  374.76   22.70
   7   5   0  459.45   23.10
   7   5   0  481.05   27.30
   7   5   0  444.26   23.50
   7   5   0  404.26   32.60
   7   5   0  480.15   29.30
  -8  -5   0 1107.79   52.49
  -8  -5   0 1165.28   40.90
   8   5   0 1138.59   44.20
   8   5   0 1081.39   38.60
   8   5   0 1202.88   54.49
  -9  -5   0  100.09   24.80
  -9  -5   0   78.99   23.50
   9   5   0   71.29   17.50
   9   5   0   95.49   16.80
   9   5   0   50.89   15.60
   9   5   0   42.90   19.40
 -10  -5   0  141.19   16.90
 -10  -5   0  131.19   36.30
  10   5   0  101.69   20.00
  10   5   0  102.89   19.30
  10   5   0   95.09   28.00
  10   5   0  121.69   17.50
 -11  -5   0   35.70   11.80
 -11  -5   0   21.90   19.10
  11   5   0   24.80   20.50
  11   5   0   27.50   15.10
  11   5   0   36.10   10.40
  11   5   0   64.29   19.90
 -12  -5   0   -1.50    8.20
 -12  -5   0   29.40   20.10
  12   5   0   13.30   18.70
  12   5   0   19.90   15.60
  12   5   0   -2.00   23.10
 -13  -5   0    8.90    9.90
 -13  -5   0   34.10   19.30
  13   5   0   -5.00   19.20
  13   5   0   31.50   18.50
  13   5   0    7.80   14.30
  14   5   0   -2.70   15.90
  14   5   0  -46.50   19.70
  14   5   0    5.70   17.80
  16  -6   0   49.70   18.30
  16  -6   0   43.00   19.50
 -16   6   0   44.70   16.10
  15  -6   0    8.40   15.90
  15  -6   0    7.50   17.40
 -15   6   0   31.40   16.10
  14  -6   0    1.70   12.20
  14  -6   0    2.70   16.60
 -14   6   0   14.40   13.90
  13  -6   0   10.40   14.80
  13  -6   0   11.30   15.20
  13  -6   0    3.80   12.10
 -13   6   0   15.60   13.30
 -13   6   0   -2.20   12.10
  12  -6   0  143.29   23.70
  12  -6   0   96.59   18.20
  12  -6   0  136.89   24.70
 -12   6   0  110.09   20.50
 -12   6   0  159.18   24.20
  11  -6   0   -9.60    7.70
  11  -6   0   -7.00   10.70
  11  -6   0   -7.20   12.60
  11  -6   0    4.10   11.80
 -11   6   0   -1.50   11.30
 -11   6   0   14.70   12.50
  10  -6   0  131.79   22.70
  10  -6   0  120.39   18.60
  10  -6   0  136.99   21.00
  10  -6   0  108.09   17.60
 -10   6   0  107.69   19.00
 -10   6   0  104.99   17.10
 -10   6   0  112.29   26.80
 -10   6   0   92.79    8.70
 -10   6   0  102.09    7.70
   9  -6   0  452.45   24.40
   9  -6   0  446.56   28.50
   9  -6   0  487.45   28.50
   9  -6   0  464.35   25.30
  -9   6   0  404.86   24.70
  -9   6   0  447.66   16.00
  -9   6   0  403.56   26.20
  -9   6   0  459.05   15.90
  -9   6   0  453.75   24.90
   8  -6   0  328.57   20.60
   8  -6   0  303.67   20.40
   8  -6   0  337.37   19.50
   8  -6   0  301.17   22.40
   8  -6   0  343.77   21.80
  -8   6   0  335.47   22.10
  -8   6   0  311.67   14.00
  -8   6   0  335.87   21.80
  -8   6   0  372.06   21.50
  -8   6   0  322.27   19.70
   7  -6   0   78.49   11.60
   7  -6   0   60.09   11.10
   7  -6   0   52.09   12.90
   7  -6   0   73.49   13.90
   7  -6   0   69.49   11.80
  -7   6   0   58.59   12.40
  -7   6   0   57.09   12.50
  -7   6   0   61.39   11.80
  -7   6   0   82.99   12.60
   6  -6   0   39.00   11.40
   6  -6   0   58.19   12.60
   6  -6   0   46.10   10.00
   6  -6   0   39.30    8.70
   6  -6   0   50.79    9.00
   6  -6   0   47.20   10.40
  -6   6   0   65.39   12.60
  -6   6   0   48.10    9.90
  -6   6   0   51.09    8.70
  -6   6   0   55.19   10.00
  -6   6   0   75.59   12.50
   5  -6   0   89.99    9.40
   5  -6   0  125.49   14.30
   5  -6   0   98.89   12.90
   5  -6   0  124.59   14.50
   5  -6   0  123.89   16.70
  -5   6   0   98.29   10.50
  -5   6   0  117.69   15.00
  -5   6   0   96.99   12.80
  -5   6   0  119.39   14.00
  -5   6   0  105.29   11.40
  -5   6   0   98.09   10.40
   4  -6   0  372.66   18.00
   4  -6   0  371.36   21.70
   4  -6   0  392.06   18.20
   4  -6   0  378.06   18.10
   4  -6   0  385.16   20.00
  -4   6   0  368.96   17.40
  -4   6   0  400.86   17.50
  -4   6   0  389.66   18.70
  -4   6   0  383.76   19.90
  -4   6   0  360.66   15.20
   3  -6   0   17.30    6.70
   3  -6   0   31.80    8.80
   3  -6   0   17.90    7.00
   3  -6   0   14.30    5.90
   3  -6   0   27.20    9.30
   3  -6   0   16.00    6.00
  -3   6   0   21.30    6.10
  -3   6   0   24.00    6.10
  -3   6   0   12.30    7.20
  -3   6   0   12.60    6.60
  -3   6   0   11.30    7.10
   2  -6   0  602.74   18.50
   2  -6   0  590.74   23.40
   2  -6   0  644.54   24.20
   2  -6   0  592.34   19.70
   2  -6   0  623.04   21.50
  -2   6   0  591.84   19.80
  -2   6   0  619.64   18.10
  -2   6   0  616.44   23.30
  -2   6   0  637.54   24.00
   1  -6   0  574.04   21.90
   1  -6   0  544.05   21.50
   1  -6   0  606.64   21.50
   1  -6   0  542.05   16.20
   1  -6   0  522.35   31.10
   1  -6   0  559.84   23.00
  -1   6   0  542.55   18.40
  -1   6   0  541.95   22.60
  -1   6   0  567.84   21.20
  -1   6   0  537.05   20.80
   0  -6   0  251.97   14.50
   0  -6   0  267.77   16.50
   0  -6   0  245.08   12.40
   0  -6   0  224.58   16.20
   0   6   0  234.78   13.60
   0   6   0  240.48   12.80
   0   6   0  217.98   14.70
   0   6   0  254.77   16.90
   0   6   0  261.87   17.20
  -1  -6   0  164.08   16.30
  -1  -6   0  152.68   10.10
  -1  -6   0  163.58   12.10
  -1  -6   0  160.68   14.40
  -1  -6   0  150.88   16.00
   1   6   0  154.28   11.80
   1   6   0  160.58   14.40
   1   6   0  150.28   12.80
   1   6   0  141.69   17.00
   1   6   0  170.78   16.10
   1   6   0  147.39   16.20
  -2  -6   0 2548.34   62.79
  -2  -6   0 2507.65   61.79
  -2  -6   0 2500.55   60.29
  -2  -6   0 2482.25   64.19
  -2  -6   0 2583.94   52.59
   2   6   0 2585.54   64.19
   2   6   0 2537.15   61.29
   2   6   0 2542.05   54.99
   2   6   0 2484.85   60.59
   2   6   0 2433.16   51.29
   2   6   0 2400.36   62.59
  -3  -6   0    6.00    4.50
  -3  -6   0   -3.80    9.40
  -3  -6   0    4.10    8.10
  -3  -6   0    1.00    5.70
  -3  -6   0   -4.30    8.50
   3   6   0    3.70    6.40
   3   6   0    8.50    9.30
   3   6   0    6.10   10.30
   3   6   0    4.80    7.90
   3   6   0    9.00    7.90
  -4  -6   0   22.50    7.60
  -4  -6   0   40.60   12.50
  -4  -6   0   39.60   14.50
  -4  -6   0   24.30    8.60
  -4  -6   0   24.90   11.00
  -4  -6   0   30.40    5.70
   4   6   0   32.90   10.50
   4   6   0   25.70    9.00
   4   6   0   14.50    8.60
   4   6   0   21.30   13.50
  -5  -6   0   19.60   10.10
  -5  -6   0   -2.50    3.50
  -5  -6   0    5.50    6.70
  -5  -6   0    3.20   10.60
   5   6   0    1.10    8.40
   5   6   0    7.80   11.70
   5   6   0    6.10    7.10
   5   6   0    2.60    7.90
  -6  -6   0  114.49    6.90
  -6  -6   0  131.79   16.80
  -6  -6   0  145.59   15.40
  -6  -6   0  145.69   16.20
  -6  -6   0  144.69   24.60
   6   6   0  120.09   14.60
   6   6   0  128.49   21.50
   6   6   0  127.39   17.40
   6   6   0  144.49   17.10
  -7  -6   0   53.09   12.40
  -7  -6   0   59.19   19.10
   7   6   0   59.39   19.10
   7   6   0   40.90   13.50
   7   6   0   85.29   14.80
   7   6   0   77.59   16.40
  -8  -6   0   75.89   21.70
  -8  -6   0   96.09   17.80
   8   6   0   68.19   17.20
   8   6   0   88.39   14.40
   8   6   0   83.89   22.90
   8   6   0   52.69   15.80
  -9  -6   0    8.20   11.70
  -9  -6   0    2.30   15.60
   9   6   0   14.10   13.70
   9   6   0   20.70   14.10
   9   6   0   24.30   18.50
   9   6   0   24.40   10.60
 -10  -6   0   90.59   16.80
 -10  -6   0  117.69   26.90
  10   6   0   97.29   20.50
  10   6   0   48.80   23.30
  10   6   0  139.19   23.80
 -11  -6   0   73.09   15.50
 -11  -6   0   59.59   22.10
  11   6   0   65.99   17.50
  11   6   0   52.59   18.00
  11   6   0   51.49   22.80
 -12  -6   0    4.20   10.60
 -12  -6   0   -1.70   15.20
  12   6   0  -15.80   13.90
  12   6   0   11.60   22.50
  12   6   0   -3.80   16.70
 -13  -6   0    2.80   10.50
  13   6   0  -16.20   14.70
  13   6   0  -13.90   15.10
  13   6   0  -24.90   20.60
  16  -7   0   71.39   33.60
  16  -7   0   39.40   19.30
 -16   7   0   43.40   15.90
  15  -7   0   15.60   17.50
  15  -7   0   21.00   18.00
 -15   7   0   43.20   16.70
  14  -7   0   65.19   20.80
  14  -7   0   73.39   20.30
  14  -7   0  101.19   23.00
 -14   7   0  117.49   21.80
  13  -7   0   16.60   13.90
  13  -7   0   -8.90   14.80
  13  -7   0    7.40   13.70
 -13   7   0   15.70   13.00
 -13   7   0   16.50   13.30
  12  -7   0  101.59   20.10
  12  -7   0   66.69   20.20
  12  -7   0   66.29   18.50
 -12   7   0   80.99   18.20
 -12   7   0   79.69   17.40
  11  -7   0    2.00   13.80
  11  -7   0   34.20   11.80
  11  -7   0   16.00   13.50
  11  -7   0   24.50   13.60
 -11   7   0   33.90   13.20
 -11   7   0   21.50   13.10
 -11   7   0   14.20    7.60
 -11   7   0   21.80    5.30
  10  -7   0    3.70   11.60
  10  -7   0   21.90   13.50
  10  -7   0   15.60   11.70
  10  -7   0   16.80    9.60
 -10   7   0   20.10   11.00
 -10   7   0   18.70   10.90
 -10   7   0   20.60    7.40
 -10   7   0   19.20    6.30
   9  -7   0  112.99   18.70
   9  -7   0  122.49   14.00
   9  -7   0  126.19   18.80
   9  -7   0  125.99   20.40
  -9   7   0  122.09   11.50
  -9   7   0  128.59   20.90
  -9   7   0  133.59   19.20
  -9   7   0  127.29   15.40
   8  -7   0    1.20    9.50
   8  -7   0   -0.40    6.00
   8  -7   0   -4.30    6.10
   8  -7   0    4.70   10.20
   8  -7   0    2.90    8.10
   8  -7   0   -8.30    6.60
  -8   7   0  -12.00    6.90
  -8   7   0    0.70    5.20
  -8   7   0    5.60    9.50
  -8   7   0    5.00    7.90
  -8   7   0    1.80    6.90
   7  -7   0   89.29   15.20
   7  -7   0   60.99   10.30
   7  -7   0   42.20   10.40
   7  -7   0   93.89   12.90
  -7   7   0   79.49   11.30
  -7   7   0   83.79   15.20
   6  -7   0   47.50    8.60
   6  -7   0   31.40    8.70
   6  -7   0   34.10    9.00
   6  -7   0   37.40   10.90
   6  -7   0   45.60   12.30
   6  -7   0   34.10    8.70
  -6   7   0   28.40    8.90
  -6   7   0   38.90    8.70
  -6   7   0   19.70    8.50
  -6   7   0   39.90   10.80
  -6   7   0   37.80   10.80
   5  -7   0  467.05   21.00
   5  -7   0  450.95   20.60
   5  -7   0  459.75   25.00
   5  -7   0  477.35   22.10
   5  -7   0  482.35   23.50
  -5   7   0  432.56   17.80
  -5   7   0  513.35   23.10
  -5   7   0  460.45   23.90
  -5   7   0  446.66   22.70
  -5   7   0  503.75   20.90
   4  -7   0  915.11   33.90
   4  -7   0  955.20   29.20
   4  -7   0  949.40   29.50
   4  -7   0  978.80   31.40
   4  -7   0  934.01   33.00
  -4   7   0  930.81   29.40
  -4   7   0  917.11   27.70
  -4   7   0  919.11   32.30
  -4   7   0  947.11   26.50
   3  -7   0  578.14   26.00
   3  -7   0  588.24   20.70
   3  -7   0  581.84   21.70
   3  -7   0  583.54   24.40
   3  -7   0  602.74   25.90
  -3   7   0  578.94   19.60
  -3   7   0  582.84   24.80
  -3   7   0  575.34   23.70
  -3   7   0  573.34   21.90
  -3   7   0  580.94   20.20
  -3   7   0  588.34   25.40
   2  -7   0 2499.05   59.69
   2  -7   0 2408.86   58.69
   2  -7   0 2401.76   52.39
   2  -7   0 2443.16   50.29
  -2   7   0 2422.86   58.19
  -2   7   0 2458.95   59.09
  -2   7   0 2371.76   56.99
  -2   7   0 2457.45   52.99
   1  -7   0  599.94   18.50
   1  -7   0  640.34   26.80
   1  -7   0  617.64   21.00
   1  -7   0  653.13   27.10
   1  -7   0  700.63   26.00
  -1   7   0  609.34   24.40
  -1   7   0  606.64   23.70
  -1   7   0  604.24   25.90
  -1   7   0  636.04   21.70
  -1   7   0  608.54   23.60
  -1   7   0  641.04   26.90
   0  -7   0   31.20   10.00
   0  -7   0   23.40    6.80
   0  -7   0   24.40   11.10
   0  -7   0   22.60    8.50
   0  -7   0   18.80    8.70
   0   7   0   27.40    7.70
   0   7   0   35.10   10.50
   0   7   0   21.70    7.40
   0   7   0   36.20   10.70
  -1  -7   0  179.08   11.00
  -1  -7   0  164.68   15.50
  -1  -7   0  172.18   17.50
  -1  -7   0  191.38   13.60
  -1  -7   0  165.68   16.40
   1   7   0  159.08   12.20
   1   7   0  175.48   17.70
   1   7   0  207.18   19.00
   1   7   0  188.58   13.30
   1   7   0  185.28   16.50
   1   7   0  155.18   15.90
  -2  -7   0  263.77   18.50
  -2  -7   0  259.77   19.30
  -2  -7   0  256.97   19.40
  -2  -7   0  249.38   14.10
  -2  -7   0  254.27   13.40
   2   7   0  271.07   15.50
   2   7   0  243.28   18.30
   2   7   0  231.18   12.90
   2   7   0  272.27   22.50
   2   7   0  289.77   20.30
   2   7   0  260.37   19.60
  -3  -7   0  108.39   17.20
  -3  -7   0   77.89   11.90
  -3  -7   0   99.79   17.80
  -3  -7   0   87.89    9.30
  -3  -7   0   77.09   16.50
   3   7   0  109.59   17.60
   3   7   0   93.49   14.50
   3   7   0   79.69   13.90
   3   7   0   90.99   12.10
   3   7   0   76.79    9.20
   3   7   0  104.99   17.30
  -4  -7   0   66.49   13.70
  -4  -7   0   60.59    8.00
  -4  -7   0   63.59   14.60
  -4  -7   0   44.40   14.90
  -4  -7   0   62.49   10.80
   4   7   0   60.29   16.00
   4   7   0   59.29   12.90
   4   7   0   53.09   13.70
   4   7   0   61.19   11.00
   4   7   0   60.39   13.20
  -5  -7   0   53.09   10.90
  -5  -7   0   58.19   18.20
  -5  -7   0   61.89   11.90
  -5  -7   0   41.60    6.60
   5   7   0   55.69   17.30
   5   7   0   44.70   12.90
   5   7   0   51.49   12.20
   5   7   0   63.49   13.40
  -6  -7   0  163.68   16.10
  -6  -7   0  150.88   19.00
  -6  -7   0  160.38   26.70
   6   7   0  148.49   20.70
   6   7   0  141.09   23.80
   6   7   0  161.88   16.80
   6   7   0  156.48   17.70
  -7  -7   0 1330.27   47.90
  -7  -7   0 1298.37   58.09
  -7  -7   0 1297.67   43.70
   7   7   0 1406.76   59.49
   7   7   0 1344.37   46.10
   7   7   0 1289.47   50.69
   7   7   0 1291.77   45.40
  -8  -7   0    5.40   11.60
  -8  -7   0   -1.60   16.00
   8   7   0    0.40   12.20
   8   7   0  -13.80   14.90
   8   7   0    3.30   12.20
  -9  -7   0  166.18   37.90
  -9  -7   0  196.28   21.90
   9   7   0  189.68   24.90
   9   7   0  167.38   23.60
   9   7   0  141.09   44.80
 -10  -7   0  136.09   21.80
 -10  -7   0  145.69   29.50
  10   7   0  149.19   23.80
  10   7   0   98.59   20.50
  10   7   0  153.38   32.50
 -11  -7   0   -5.40    9.60
 -11  -7   0  -10.20   14.00
  11   7   0    5.10   14.80
  11   7   0  -19.40   17.30
 -12  -7   0   -3.20   11.10
  12   7   0    0.10   16.10
  12   7   0    1.30   15.40
  12   7   0  -32.60   18.10
 -13  -7   0    2.40   13.80
  13   7   0  -32.10   20.60
  13   7   0    5.20   16.20
  16  -8   0   41.60   17.50
  16  -8   0   23.40   18.80
 -16   8   0   29.80   13.80
  15  -8   0   85.69   25.20
  15  -8   0   70.69   19.50
  15  -8   0  112.99   23.60
 -15   8   0  110.29   20.80
  14  -8   0   16.00   15.00
  14  -8   0   33.10   18.20
  14  -8   0   36.70   17.40
 -14   8   0   55.19   15.70
 -14   8   0   27.50   15.10
  13  -8   0   56.19   20.10
  13  -8   0   37.80   14.70
  13  -8   0   19.10   13.20
 -13   8   0   15.50   13.30
 -13   8   0   25.30   13.50
  12  -8   0  249.18   26.70
  12  -8   0  214.78   25.50
  12  -8   0  205.38   29.50
  12  -8   0  212.78   19.80
 -12   8   0  226.88    8.70
 -12   8   0  228.88   22.40
 -12   8   0  202.48   24.70
  11  -8   0  178.58   22.30
  11  -8   0  147.39   22.10
  11  -8   0  154.48   18.20
  11  -8   0  165.58   25.30
 -11   8   0  169.88   10.70
 -11   8   0  169.58   21.40
 -11   8   0  198.18   25.10
  10  -8   0    5.40    7.50
  10  -8   0    7.50   10.30
  10  -8   0   10.20   12.70
  10  -8   0   -9.70   11.90
 -10   8   0   17.80   13.00
 -10   8   0    8.30   10.20
 -10   8   0    9.90    7.30
   9  -8   0  875.31   38.90
   9  -8   0  823.02   31.30
   9  -8   0  853.21   39.60
   9  -8   0  914.11   55.89
  -9   8   0  849.02   36.90
  -9   8   0  873.61   32.90
   8  -8   0  532.05   31.40
   8  -8   0  527.85   28.90
   8  -8   0  553.34   23.50
   8  -8   0  558.74   28.20
   8  -8   0  531.15   31.20
   8  -8   0  552.74   26.30
  -8   8   0  551.74   27.10
  -8   8   0  533.05   33.00
  -8   8   0  535.75   24.40
  -8   8   0  586.24   29.30
   7  -8   0   45.00   10.60
   7  -8   0   42.60   18.40
   7  -8   0   49.10   11.90
   7  -8   0   38.70   13.00
   7  -8   0   54.79    9.60
   7  -8   0   47.80   10.40
  -7   8   0   49.50   10.90
  -7   8   0   36.40    9.20
  -7   8   0   56.39   10.50
  -7   8   0   42.70   12.00
  -7   8   0   50.59   12.00
   6  -8   0  260.37   18.40
   6  -8   0  237.08   16.70
  -6   8   0  262.47   14.80
  -6   8   0  252.57   16.00
  -6   8   0  259.57   19.10
  -6   8   0  259.97   18.80
  -6   8   0  257.07   16.60
  -6   8   0  264.07   19.60
   5  -8   0   45.00   13.60
   5  -8   0   36.80    9.80
   5  -8   0   29.60    9.50
   5  -8   0   37.20    9.40
   5  -8   0   53.19   11.30
  -5   8   0   38.20    8.10
  -5   8   0   26.50    9.30
  -5   8   0   34.00    9.70
  -5   8   0   46.80   10.60
  -5   8   0   49.40    9.60
   4  -8   0  694.03   24.40
   4  -8   0  642.54   24.70
   4  -8   0  643.54   24.40
   4  -8   0  634.14   28.10
   4  -8   0  649.34   27.00
   4  -8   0  663.23   29.70
  -4   8   0  675.83   22.50
  -4   8   0  662.13   26.50
  -4   8   0  668.53   28.90
  -4   8   0  658.23   28.30
  -4   8   0  647.04   22.80
  -4   8   0  628.14   24.80
   3  -8   0  273.07   14.60
   3  -8   0  235.28   18.40
   3  -8   0  292.97   20.70
   3  -8   0  256.07   16.20
   3  -8   0  244.18   15.00
  -3   8   0  251.67   13.30
  -3   8   0  251.97   18.90
  -3   8   0  265.07   18.50
  -3   8   0  233.88   15.10
  -3   8   0  237.08   17.30
   2  -8   0    5.60    9.70
   2  -8   0   -7.30    5.30
   2  -8   0    1.40    8.60
   2  -8   0    0.50    7.10
   2  -8   0    1.40    5.10
  -2   8   0    3.00    7.00
  -2   8   0    0.50    6.90
  -2   8   0   -0.40    6.00
  -2   8   0   15.30    8.90
  -2   8   0   -0.20    7.50
   1  -8   0   -1.20    7.70
   1  -8   0   -2.70    5.30
   1  -8   0    9.70    9.50
   1  -8   0   -1.50    4.50
   1  -8   0   -5.40    7.00
   1  -8   0    3.50    7.90
  -1   8   0   -2.00    8.10
  -1   8   0    8.30    8.50
  -1   8   0   -0.50    6.10
  -1   8   0    2.40    7.70
  -1   8   0    4.80    7.10
   0  -8   0  144.49   15.80
   0  -8   0  145.79   14.00
   0  -8   0  152.88   17.40
   0  -8   0  146.99   16.20
   0  -8   0  154.68   11.80
   0   8   0  156.08   13.40
   0   8   0  152.68   12.70
   0   8   0  163.68   17.20
   0   8   0  130.99   15.60
   0   8   0  146.39   14.50
  -1  -8   0  169.98   13.70
  -1  -8   0  134.59   11.30
  -1  -8   0  141.79   15.00
  -1  -8   0  131.29   16.90
  -1  -8   0  167.08   16.40
   1   8   0  158.08   17.40
   1   8   0  160.98   15.30
   1   8   0  133.59   12.60
   1   8   0  185.38   17.90
   1   8   0  126.49   14.40
   1   8   0  146.69   12.30
  -2  -8   0  145.69   16.80
  -2  -8   0  150.08   16.50
  -2  -8   0  135.69   12.00
  -2  -8   0  154.28   16.10
  -2  -8   0  160.28   20.60
   2   8   0  117.59   10.60
   2   8   0  155.18   17.50
   2   8   0  155.28   18.40
   2   8   0  151.18   18.60
   2   8   0  162.78   13.50
   2   8   0  142.09   16.30
  -3  -8   0   15.40   14.00
  -3  -8   0   16.10    9.50
  -3  -8   0   20.60    9.50
  -3  -8   0   14.70    6.10
  -3  -8   0   17.00    7.80
   3   8   0   24.50    9.20
   3   8   0   19.10    6.10
   3   8   0   14.70   12.90
   3   8   0   16.10    9.70
   3   8   0    5.80    7.30
  -4  -8   0    1.80    4.90
  -4  -8   0    0.40    9.70
  -4  -8   0   -5.00    6.00
  -4  -8   0    9.90    8.20
   4   8   0   -8.70    7.00
   4   8   0    9.40   10.90
   4   8   0    9.20   13.00
   4   8   0   -0.50    7.80
   4   8   0    4.60   12.10
  -5  -8   0   -1.20   11.00
  -5  -8   0   -1.70   12.70
  -5  -8   0    8.50    5.20
  -5  -8   0    6.40    7.60
   5   8   0   20.50   15.20
   5   8   0   12.30   10.80
   5   8   0    1.10    7.90
  -6  -8   0   34.20   14.60
  -6  -8   0   35.70   18.20
   6   8   0   60.49   20.80
   6   8   0   42.10   14.90
  -7  -8   0   -1.40   11.80
  -7  -8   0   -0.90   14.40
  -7  -8   0    4.30    7.50
   7   8   0   -0.70   17.00
   7   8   0    0.20   11.70
   7   8   0   24.40   12.70
  -8  -8   0  100.49   24.90
  -8  -8   0   85.09   18.90
   8   8   0   74.09   19.00
   8   8   0   93.89   24.80
   8   8   0  118.59   20.70
  -9  -8   0   34.40   15.20
  -9  -8   0    0.60   15.70
   9   8   0   21.40   15.10
   9   8   0   11.80   14.90
   9   8   0   -9.80   17.30
 -10  -8   0   15.80   12.80
  10   8   0  -14.60   17.80
  10   8   0  -10.60   22.70
  10   8   0   -8.20   13.40
 -11  -8   0   12.40   12.60
  11   8   0   -1.70   15.70
  11   8   0    1.20   14.70
 -12  -8   0   28.90   14.70
  12   8   0    2.30   16.60
  12   8   0  -31.50   14.50
  16  -9   0  128.49   24.10
  16  -9   0  134.39   26.70
 -16   9   0  126.19   23.50
  15  -9   0   48.60   18.40
  15  -9   0   73.59   20.50
  15  -9   0   76.39   23.80
 -15   9   0   66.99   17.70
  14  -9   0   29.90   15.50
  14  -9   0   19.90   17.80
  14  -9   0   30.20   15.80
 -14   9   0   16.30   12.40
 -14   9   0   33.20   12.30
  13  -9   0   23.80   16.80
  13  -9   0    6.90   13.00
  13  -9   0   28.20   15.50
 -13   9   0   32.00   14.60
 -13   9   0   28.90   12.00
  12  -9   0  128.99   22.20
  12  -9   0  115.09   23.30
  12  -9   0   88.59   17.60
  12  -9   0  118.09   15.30
 -12   9   0  140.39   18.50
 -12   9   0  119.99    9.40
 -12   9   0  129.49   25.40
  11  -9   0    8.20   14.00
  11  -9   0   14.30    8.40
  11  -9   0    1.20   11.00
  11  -9   0  -13.70   10.70
 -11   9   0    2.00    8.80
 -11   9   0    3.80   12.20
  10  -9   0   20.70   11.80
  10  -9   0   54.59   17.00
  10  -9   0   57.79   12.10
  10  -9   0   39.90   15.30
 -10   9   0   51.89   12.00
 -10   9   0   40.00   14.10
 -10   9   0   45.30   12.70
   9  -9   0  356.66   26.30
   9  -9   0  339.07   19.70
   9  -9   0  375.36   24.60
   9  -9   0  305.27   27.50
  -9   9   0  399.66   26.80
  -9   9   0  329.17   18.00
  -9   9   0  334.47   20.80
   8  -9   0   55.39   14.20
   8  -9   0   49.10   14.90
   8  -9   0   52.89   12.00
   8  -9   0   42.10    9.30
  -8   9   0   54.19   10.90
  -8   9   0   60.99   13.70
  -8   9   0   58.89   14.10
  -8   9   0   53.79   11.10
   7  -9   0   37.20   13.80
   7  -9   0   59.99   11.50
   7  -9   0   49.90   11.90
   7  -9   0   37.40   10.50
   7  -9   0   41.30   14.20
  -7   9   0   47.80   13.90
  -7   9   0   45.30   12.60
  -7   9   0   69.99   13.00
  -7   9   0   54.39   11.40
  -7   9   0   50.99   10.10
  -7   9   0   56.99   11.10
   6  -9   0  242.38   19.50
   6  -9   0  256.37   22.00
   6  -9   0  226.88   17.80
   6  -9   0  238.28   17.80
  -6   9   0  237.08   17.90
  -6   9   0  247.68   16.80
  -6   9   0  215.18   15.90
  -6   9   0  231.18   14.20
  -6   9   0  270.27   20.10
   5  -9   0   35.30    9.00
   5  -9   0   59.89   11.90
   5  -9   0   50.89   11.90
   5  -9   0   47.60   16.50
   5  -9   0   54.89   11.90
   5  -9   0   54.29   10.80
  -5   9   0   61.19   11.50
  -5   9   0   62.69   10.80
  -5   9   0   41.60   10.80
  -5   9   0   52.49   11.30
  -5   9   0   55.09    9.40
   4  -9   0   38.20    8.80
   4  -9   0   39.50    9.00
   4  -9   0   46.50   16.90
   4  -9   0   39.80    9.20
   4  -9   0   49.50   13.10
   4  -9   0   29.70   10.90
  -4   9   0   43.60    8.60
  -4   9   0   41.30   11.00
  -4   9   0   34.60    9.10
  -4   9   0   34.70   10.30
  -4   9   0   45.30    9.10
  -4   9   0   35.30   11.10
   3  -9   0 1124.09   40.10
   3  -9   0 1064.89   35.30
   3  -9   0 1165.58   31.70
   3  -9   0 1145.79   39.50
   3  -9   0 1103.69   33.00
  -3   9   0 1135.99   38.20
  -3   9   0 1089.79   33.00
  -3   9   0 1113.49   38.80
  -3   9   0 1101.09   37.70
   2  -9   0   23.20   10.90
   2  -9   0   30.80    9.30
   2  -9   0   22.90    7.60
   2  -9   0   36.80    9.60
   2  -9   0   20.70    6.60
   2  -9   0   26.10   10.80
  -2   9   0   33.00    9.20
  -2   9   0   31.50   10.00
  -2   9   0   28.50    9.60
  -2   9   0   34.50   10.70
  -2   9   0   40.00    9.00
   1  -9   0 1213.08   39.30
   1  -9   0 1271.97   41.90
   1  -9   0 1229.28   42.90
   1  -9   0 1174.68   39.80
   1  -9   0 1221.48   30.50
   1  -9   0 1208.58   34.10
  -1   9   0 1228.98   42.20
  -1   9   0 1190.28   41.20
  -1   9   0 1311.67   39.00
  -1   9   0 1197.38   34.40
  -1   9   0 1187.68   38.20
  -1   9   0 1209.28   39.70
   0  -9   0   30.30   10.60
   0  -9   0   33.30   14.10
   0  -9   0   31.90   11.80
   0  -9   0   21.50    8.60
   0   9   0   33.20    9.90
   0   9   0   36.20    8.70
   0   9   0   37.70    9.20
   0   9   0   22.60    9.90
   0   9   0   29.40   10.80
  -1  -9   0    0.50    4.90
  -1  -9   0    1.70   10.40
  -1  -9   0    7.30    7.70
  -1  -9   0    0.20    6.90
  -1  -9   0   15.00    9.60
   1   9   0    3.50   10.20
   1   9   0   10.30    7.00
   1   9   0    3.50    7.60
   1   9   0   -1.40    7.60
   1   9   0   -0.30    6.60
  -2  -9   0   29.10   11.10
  -2  -9   0   25.40   11.90
  -2  -9   0   19.90    7.60
  -2  -9   0   22.40    9.60
   2   9   0   14.70    8.10
   2   9   0   37.10   10.80
   2   9   0    7.10   10.90
   2   9   0   32.30   10.90
   2   9   0   18.70    6.70
   2   9   0   21.80   11.50
  -3  -9   0   16.20   12.10
  -3  -9   0   32.00    9.60
  -3  -9   0   18.50    7.30
  -3  -9   0   44.10    9.00
   3   9   0   30.20   10.70
   3   9   0   36.20   14.40
   3   9   0   16.20   10.80
   3   9   0   27.20    9.10
   3   9   0   33.80   11.40
   3   9   0   25.20    7.00
  -4  -9   0   60.09   16.40
  -4  -9   0   74.69   11.80
  -4  -9   0   82.89   10.60
   4   9   0   71.59   16.00
   4   9   0   66.39   18.20
  -5  -9   0  165.78   24.70
  -5  -9   0  103.19   10.00
  -5  -9   0  142.09   14.20
   5   9   0  104.69   22.30
   5   9   0  104.49   15.90
   5   9   0   96.89   18.50
  -6  -9   0  143.69   15.00
  -6  -9   0  137.99   21.60
  -6  -9   0   92.29    9.10
   6   9   0   90.99   19.00
   6   9   0   95.89   23.60
   6   9   0   70.29   14.20
  -7  -9   0   -3.50   11.50
   7   9   0    2.70   18.70
   7   9   0   -8.30   10.80
  -8  -9   0   53.99   17.50
   8   9   0   58.99   18.00
   8   9   0   12.60   21.90
   8   9   0   39.90   14.90
  -9  -9   0   65.59   17.30
   9   9   0   82.49   19.80
   9   9   0   97.09   27.80
   9   9   0   57.69   19.90
 -10  -9   0    0.30   12.10
  10   9   0  -25.10   13.30
  10   9   0  -42.90   18.80
  10   9   0   -5.90   14.80
 -11  -9   0   17.10   13.50
  11   9   0  -26.90   14.40
  11   9   0  -30.90   19.20
  11   9   0   14.70   16.90
 -12  -9   0  105.79   32.80
  12   9   0   23.10   20.20
  12   9   0   34.90   29.90
  12   9   0   22.30   19.10
  16 -10   0  137.39   35.50
  16 -10   0  155.18   26.90
  16 -10   0  152.38   26.10
  15 -10   0   81.49   20.50
  15 -10   0   47.90   19.00
  15 -10   0   56.29   21.30
 -15  10   0   94.89   21.30
  14 -10   0    7.00   14.30
  14 -10   0   13.50   13.90
  14 -10   0   -6.50   16.20
 -14  10   0   29.90   11.20
 -14  10   0   30.40   15.50
  13 -10   0   42.10   19.40
  13 -10   0   35.90   15.40
  13 -10   0   25.80   19.50
 -13  10   0   87.49   16.30
 -13  10   0   53.19    7.30
 -13  10   0   61.59    9.60
 -13  10   0   38.50   15.50
  12 -10   0  180.08   17.10
  12 -10   0  182.38   41.00
  12 -10   0  177.38   26.80
  12 -10   0  168.48   23.60
 -12  10   0  169.78   23.50
  11 -10   0   88.59   17.10
  11 -10   0   86.19   20.50
  11 -10   0   89.79   14.40
  11 -10   0   78.39   20.30
 -11  10   0   78.69   18.20
 -11  10   0  109.59   16.60
 -11  10   0   98.09   11.20
  10 -10   0  347.37   20.30
  10 -10   0  329.47   28.70
  10 -10   0  338.77   30.40
  10 -10   0  381.86   26.50
 -10  10   0  329.77   26.30
 -10  10   0  326.27   18.60
 -10  10   0  350.46   21.70
   9 -10   0  255.77   24.70
   9 -10   0  301.67   22.50
   9 -10   0  281.57   27.50
   9 -10   0  318.67   18.40
  -9  10   0  265.07   24.50
  -9  10   0  289.27   19.40
  -9  10   0  273.67   17.90
   8 -10   0   38.10   14.70
   8 -10   0   17.80    9.60
   8 -10   0   37.90   14.70
  -8  10   0   19.20   11.10
  -8  10   0   17.80    8.60
  -8  10   0   25.80    9.70
   7 -10   0  203.28   19.30
   7 -10   0  181.08   17.20
   7 -10   0  208.88   26.70
  -7  10   0  234.18   20.10
  -7  10   0  184.68   14.20
  -7  10   0  202.28   16.40
  -7  10   0  193.68   16.40
  -7  10   0  193.18   19.70
   6 -10   0  329.37   20.70
   6 -10   0  325.97   21.80
   6 -10   0  277.67   18.90
   6 -10   0  297.67   24.50
   6 -10   0  329.07   19.60
   6 -10   0  308.37   22.90
  -6  10   0  316.67   22.80
  -6  10   0  299.27   16.50
  -6  10   0  332.97   21.90
  -6  10   0  298.57   17.90
  -6  10   0  302.07   19.70
   5 -10   0   13.50    7.60
   5 -10   0   14.60    9.40
   5 -10   0   20.00   10.80
   5 -10   0   11.10    7.60
   5 -10   0    1.10    6.70
   5 -10   0    5.80   10.20
  -5  10   0   10.60    6.60
  -5  10   0    8.30    8.80
  -5  10   0   17.20    7.40
  -5  10   0   11.90    7.80
  -5  10   0   17.00    9.60
  -5  10   0   22.90    9.40
   4 -10   0  471.75   21.80
   4 -10   0  463.95   23.10
   4 -10   0  427.46   26.20
   4 -10   0  478.25   21.00
   4 -10   0  445.36   24.90
  -4  10   0  416.66   21.20
  -4  10   0  429.36   26.10
  -4  10   0  441.26   24.30
  -4  10   0  433.36   24.90
  -4  10   0  423.96   18.80
  -4  10   0  450.95   20.40
   3 -10   0   -3.20   14.10
   3 -10   0   15.20    6.70
   3 -10   0    9.30    6.30
   3 -10   0    1.70    7.70
   3 -10   0    9.20    8.90
  -3  10   0    9.60    7.20
  -3  10   0    7.30    8.70
  -3  10   0    5.80    8.20
   2 -10   0  315.57   23.70
   2 -10   0  292.07   20.10
   2 -10   0  307.27   16.90
   2 -10   0  340.97   23.00
   2 -10   0  318.57   22.10
   2 -10   0  325.67   15.30
  -2  10   0  308.77   22.70
  -2  10   0  330.57   20.70
  -2  10   0  324.77   18.10
  -2  10   0  330.77   21.00
  -2  10   0  302.37   18.80
  -2  10   0  278.27   20.00
   1 -10   0  108.79   18.20
   1 -10   0   77.99   14.40
   1 -10   0  108.29   15.80
   1 -10   0   91.69    9.30
   1 -10   0  104.79   15.20
   1 -10   0   80.29   10.70
  -1  10   0   86.39   14.70
  -1  10   0   96.29   15.40
  -1  10   0  111.29   18.10
  -1  10   0   95.79   12.90
  -1  10   0  102.69   13.10
  -1  10   0   88.09   13.10
   0 -10   0    5.10    8.10
   0 -10   0    0.10    4.50
   0 -10   0   -1.30   10.20
   0 -10   0    0.40    4.50
   0 -10   0    4.60    7.00
   0  10   0   -1.90    6.30
   0  10   0    0.80   10.00
   0  10   0    3.20    6.60
   0  10   0    4.80    6.90
   0  10   0   10.50    9.60
  -1 -10   0  232.68   22.70
  -1 -10   0  209.08   16.90
  -1 -10   0  223.68   19.70
  -1 -10   0  193.78   18.60
   1  10   0  197.38   20.00
   1  10   0  219.28   16.00
   1  10   0  235.88   23.20
   1  10   0  231.78   22.20
   1  10   0  203.38   20.80
   1  10   0  202.68   15.60
  -2 -10   0   70.69   17.30
  -2 -10   0   87.89   13.30
   2  10   0   76.29   17.10
   2  10   0   85.19   16.80
   2  10   0   79.79   13.20
   2  10   0   76.99   11.70
   2  10   0   67.79   15.10
  -3 -10   0  152.78   13.30
  -3 -10   0  148.89   14.10
  -3 -10   0  160.48   20.70
   3  10   0  164.78   24.00
   3  10   0  136.09   12.60
   3  10   0  160.78   16.50
   3  10   0  175.78   22.00
  -4 -10   0   28.00   15.10
  -4 -10   0   37.20    8.90
  -4 -10   0   32.20    9.50
   4  10   0   30.10   11.20
   4  10   0   25.90   16.00
   4  10   0   21.60   13.80
  -5 -10   0  121.19   13.60
  -5 -10   0  153.68   25.50
  -5 -10   0   87.89    9.90
   5  10   0   83.29   18.90
   5  10   0  107.09   16.50
   5  10   0  103.29   23.70
  -6 -10   0   68.89   12.60
  -6 -10   0   42.30   16.10
  -6 -10   0   45.90    6.70
   6  10   0   28.90   15.40
   6  10   0   45.20   13.90
   6  10   0   64.99   21.70
  -7 -10   0  125.69   23.70
   7  10   0  108.79   18.40
   7  10   0   84.29   19.60
   7  10   0  111.09   26.20
  -8 -10   0   17.00   14.60
   8  10   0   -5.00   15.10
   8  10   0   20.30   20.10
   8  10   0    9.30   12.20
  -9 -10   0   16.80   13.50
   9  10   0   -9.40   15.50
   9  10   0   -6.00   20.60
 -10 -10   0   27.40   22.50
  10  10   0  -21.90   16.00
  10  10   0   -5.90   20.40
 -11 -10   0   16.10   15.50
  11  10   0   -6.80   18.80
  11  10   0  -51.89   20.30
  16 -11   0    8.50   15.10
  16 -11   0   41.60   16.80
  16 -11   0   -4.60   16.80
 -16  11   0   70.99   15.20
 -16  11   0   36.70   15.50
  15 -11   0   22.90   16.10
  15 -11   0   17.20   15.90
  15 -11   0   19.90   18.20
 -15  11   0   49.50   12.90
 -15  11   0   17.90   12.70
  14 -11   0    7.90   14.70
  14 -11   0   -6.50   15.00
  14 -11   0    3.20   14.40
 -14  11   0    6.10   13.10
  13 -11   0   -1.90   13.70
  13 -11   0   11.20    8.10
  13 -11   0   15.10   16.00
  13 -11   0    8.50   13.60
 -13  11   0   11.80    6.60
 -13  11   0   16.40   12.50
 -13  11   0   30.40    9.80
  12 -11   0  -10.40   11.80
  12 -11   0   26.80   26.30
 -12  11   0   -2.60   10.90
 -12  11   0    9.60    9.20
  11 -11   0   69.89   11.80
  11 -11   0   65.09   17.00
  11 -11   0   34.20   17.20
  11 -11   0   78.99   21.40
 -11  11   0   67.49   11.90
 -11  11   0   48.70   15.70
 -11  11   0   83.39   14.30
  10 -11   0   25.00   15.10
  10 -11   0   39.20   12.80
  10 -11   0   33.50   16.00
 -10  11   0   48.10   15.50
 -10  11   0   41.10   10.90
 -10  11   0   45.80   10.50
   9 -11   0   47.50   15.00
   9 -11   0   44.20   12.20
   9 -11   0   34.30   17.10
  -9  11   0   39.40    9.70
  -9  11   0   29.00   13.70
  -9  11   0   20.10   10.00
   8 -11   0  269.97   26.50
   8 -11   0  275.57   24.10
   8 -11   0  225.18   21.20
  -8  11   0  222.58   22.10
  -8  11   0  230.68   21.50
  -8  11   0  233.88   16.50
  -8  11   0  244.28   22.40
   7 -11   0  103.79   20.80
   7 -11   0   98.29   16.80
   7 -11   0   86.69   14.00
  -7  11   0   99.89   15.80
  -7  11   0  107.99   15.20
  -7  11   0   87.69   15.80
  -7  11   0   81.49   12.00
  -7  11   0  109.69   19.50
   6 -11   0   44.00    9.80
   6 -11   0   81.49   13.30
   6 -11   0   56.89   13.00
   6 -11   0   54.29   14.60
   6 -11   0   61.39   16.30
  -6  11   0   55.39   12.50
  -6  11   0   70.99   11.20
  -6  11   0   44.30   12.30
  -6  11   0   77.49   14.40
  -6  11   0   56.79   14.30
   5 -11   0   67.59   12.90
   5 -11   0   63.99   12.20
   5 -11   0   58.29   16.40
   5 -11   0   77.59   16.90
   5 -11   0   66.29   12.50
  -5  11   0   61.19   11.20
  -5  11   0   57.89   13.40
  -5  11   0   64.89   11.10
  -5  11   0   69.99   22.80
  -5  11   0   71.89   14.80
   4 -11   0  128.29   13.10
   4 -11   0  127.09   15.50
   4 -11   0  140.49   20.30
   4 -11   0  111.69   13.00
   4 -11   0  155.48   21.60
  -4  11   0  129.29   15.60
  -4  11   0  148.89   18.70
  -4  11   0  136.69   15.60
  -4  11   0  149.88   15.40
  -4  11   0  153.48   14.00
   3 -11   0  142.99   13.50
   3 -11   0  109.99   16.30
   3 -11   0  104.69   11.50
   3 -11   0  109.49   19.70
   3 -11   0  148.89   21.00
  -3  11   0  122.29   14.20
  -3  11   0  119.39   13.20
  -3  11   0   92.19   15.90
  -3  11   0  153.78   19.00
  -3  11   0  119.59   18.10
   2 -11   0  704.43   26.90
   2 -11   0  672.43   34.00
   2 -11   0  746.43   38.80
   2 -11   0  721.63   24.10
  -2  11   0  724.53   32.00
  -2  11   0  662.63   30.60
  -2  11   0  759.42   30.70
  -2  11   0  714.83   27.80
  -2  11   0  782.52   36.30
  -2  11   0  676.33   33.20
   1 -11   0  483.45   27.30
   1 -11   0  478.35   28.10
   1 -11   0  484.65   22.00
   1 -11   0  496.95   30.30
   1 -11   0  458.45   18.40
  -1  11   0  454.15   25.00
  -1  11   0  481.95   22.70
  -1  11   0  464.45   28.20
  -1  11   0  465.65   29.40
  -1  11   0  459.25   28.00
   0 -11   0  564.94   30.60
   0 -11   0  607.44   33.70
   0 -11   0  649.14   30.20
   0 -11   0  651.93   21.60
   0  11   0  617.14   27.50
   0  11   0  668.53   34.30
   0  11   0  631.14   26.30
   0  11   0  620.74   32.30
  -1 -11   0 1019.60   44.80
  -1 -11   0 1004.50   36.80
   1  11   0 1039.40   35.20
   1  11   0  918.51   40.10
   1  11   0 1080.79   44.30
   1  11   0 1058.29   44.90
   1  11   0 1017.50   34.90
  -2 -11   0   27.60    7.70
  -2 -11   0   15.40   13.60
  -2 -11   0   21.60    9.70
   2  11   0   18.70    7.40
   2  11   0   27.80   15.60
   2  11   0   20.90   10.40
   2  11   0   21.50   13.20
  -3 -11   0   11.40    7.10
  -3 -11   0   -0.30    7.80
  -3 -11   0    9.40   13.90
   3  11   0   12.50   14.60
   3  11   0   29.40   14.20
   3  11   0    2.00    9.60
   3  11   0    9.40    5.90
  -4 -11   0  298.67   28.00
  -4 -11   0  271.67   17.20
  -4 -11   0  263.67   16.80
   4  11   0  249.78   21.30
   4  11   0  275.17   30.20
   4  11   0  278.17   28.40
  -5 -11   0   87.09    9.90
  -5 -11   0  110.49   23.90
   5  11   0   59.39   18.70
   5  11   0  115.89   17.90
   5  11   0   89.09   23.30
  -6 -11   0   23.30   14.60
  -6 -11   0   41.50   10.40
  -6 -11   0   30.60    5.90
   6  11   0   21.40   15.10
   6  11   0   11.40   11.20
  -7 -11   0  263.67   28.50
   7  11   0  221.68   34.30
   7  11   0  289.37   25.40
   7  11   0  263.27   30.30
  -8 -11   0  109.59   24.20
   8  11   0   78.99   16.90
   8  11   0   76.39   22.10
   8  11   0  138.49   31.90
  -9 -11   0  117.19   23.80
   9  11   0   99.09   32.30
   9  11   0  106.79   24.80
   9  11   0  199.48   23.80
 -10 -11   0  153.58   25.80
  10  11   0   96.49   44.10
  10  11   0   69.39   23.40
  10  11   0  124.29   20.90
  16 -12   0   18.40   19.70
  16 -12   0   13.50   15.90
  16 -12   0   41.80   17.20
 -16  12   0   81.89   17.60
 -16  12   0   41.30   15.70
  15 -12   0   55.19   21.50
  15 -12   0   36.00   17.10
  15 -12   0   33.30   16.50
 -15  12   0   58.99   15.90
  14 -12   0   26.50   14.30
  14 -12   0    6.50   17.20
  14 -12   0   52.59   20.90
 -14  12   0   14.00    6.70
 -14  12   0   31.50   14.70
  13 -12   0   -9.70   14.90
  13 -12   0   -2.60   14.20
  13 -12   0    7.00   13.30
 -13  12   0   13.40   10.50
 -13  12   0    5.20    7.10
 -13  12   0   16.30   13.20
  12 -12   0   66.79   21.00
  12 -12   0   62.29   16.40
  12 -12   0   64.39   19.40
 -12  12   0   65.89   18.20
 -12  12   0   91.59   11.50
 -12  12   0   94.29   15.20
  11 -12   0  124.89   19.40
  11 -12   0  135.89   23.80
 -11  12   0  147.79   15.20
 -11  12   0  103.79   20.70
 -11  12   0  135.29   26.00
  10 -12   0   74.59   19.00
  10 -12   0   58.59   20.00
  10 -12   0   33.70   12.70
 -10  12   0   32.70   14.30
 -10  12   0   39.90   10.80
 -10  12   0   77.09   13.10
   9 -12   0   54.69   13.40
   9 -12   0  109.69   20.80
   9 -12   0   35.40   17.40
  -9  12   0   58.59   12.90
  -9  12   0   76.29   17.70
  -9  12   0   65.19   12.30
   8 -12   0    8.40   14.40
   8 -12   0   23.30   13.00
   8 -12   0   21.40    9.90
  -8  12   0   26.30    9.60
  -8  12   0    6.00   10.70
  -8  12   0   21.10   10.60
  -8  12   0   24.20   13.00
   7 -12   0  221.38   28.60
   7 -12   0  201.68   20.20
   7 -12   0  202.78   18.90
  -7  12   0  203.98   17.00
  -7  12   0  180.28   20.50
  -7  12   0  201.78   18.50
  -7  12   0  209.18   15.50
  -7  12   0  221.08   22.70
   6 -12   0  149.49   16.90
   6 -12   0  135.79   16.40
   6 -12   0  105.79   22.80
   6 -12   0  118.49   21.70
   6 -12   0  170.68   24.10
  -6  12   0  137.19   14.10
  -6  12   0  133.69   13.50
  -6  12   0  158.68   18.70
  -6  12   0  130.69   19.10
  -6  12   0  140.19   16.80
   5 -12   0  170.08   20.40
   5 -12   0  187.98   22.40
   5 -12   0  195.18   16.70
   5 -12   0  171.98   16.10
  -5  12   0  214.88   19.00
  -5  12   0  172.58   15.10
  -5  12   0  197.18   22.60
   4 -12   0   21.30   13.00
   4 -12   0   22.20   12.20
   4 -12   0   26.90    9.50
   4 -12   0   15.70    8.00
   4 -12   0   17.40   13.40
  -4  12   0   35.30   10.30
  -4  12   0   47.60   13.60
   3 -12   0   61.19   14.80
   3 -12   0   65.59   16.10
   3 -12   0   67.69   13.10
   3 -12   0  100.69   20.50
   3 -12   0   81.89   11.80
  -3  12   0   82.99   14.10
  -3  12   0   87.79   25.00
  -3  12   0   76.29   12.90
  -3  12   0   45.50   14.50
   2 -12   0  -15.60    8.80
   2 -12   0   -2.20    5.70
   2 -12   0   11.00    6.60
   2 -12   0    6.40   11.70
   2 -12   0   -4.20   10.50
  -2  12   0    6.80   11.10
  -2  12   0    3.90    7.30
  -2  12   0    2.20    7.20
  -2  12   0   -0.50    9.00
  -2  12   0    1.70    7.40
   1 -12   0  446.16   27.90
   1 -12   0  457.15   22.40
   1 -12   0  467.95   31.80
   1 -12   0  471.35   19.10
   1 -12   0  418.96   28.30
  -1  12   0  520.35   31.80
  -1  12   0  490.85   29.00
  -1  12   0  468.65   25.90
  -1  12   0  467.55   23.90
   0 -12   0   10.90    6.00
   0 -12   0   13.40   17.90
   0 -12   0    8.00   13.70
   0  12   0   16.70   12.20
   0  12   0    8.90    8.30
   0  12   0   10.30    8.60
   0  12   0   16.30   12.00
   0  12   0    9.00    9.10
  -1 -12   0  559.14   28.60
  -1 -12   0  527.55   34.10
  -1 -12   0  490.85   24.70
   1  12   0  499.55   25.40
   1  12   0  544.85   33.90
   1  12   0  533.95   35.00
  -2 -12   0  187.38   18.30
  -2 -12   0  200.68   24.50
  -2 -12   0  195.18   14.20
   2  12   0  185.68   18.40
   2  12   0  189.18   25.50
   2  12   0  224.88   26.50
   2  12   0  187.48   15.90
  -3 -12   0   25.50    8.00
  -3 -12   0    9.40   14.30
  -3 -12   0   -0.60    7.90
   3  12   0   -2.90    6.10
   3  12   0   -7.60   11.90
   3  12   0  -11.40   13.50
   3  12   0    8.70   10.20
  -4 -12   0   65.99   10.90
  -4 -12   0   73.19   11.80
  -4 -12   0   52.69   17.70
   4  12   0   43.00   12.70
   4  12   0   57.19   22.20
   4  12   0   56.29   18.90
  -5 -12   0  -13.90   13.20
  -5 -12   0   19.60    9.00
  -5 -12   0   -3.10    5.40
   5  12   0   15.20   23.20
   5  12   0   -8.30   14.40
   5  12   0   -0.10   10.20
  -6 -12   0  249.08   19.20
  -6 -12   0  280.47   29.60
  -6 -12   0  232.98   11.70
   6  12   0  238.18   34.10
   6  12   0  197.48   29.10
   6  12   0  279.27   24.30
  -7 -12   0   43.60   19.60
   7  12   0   25.90   13.00
   7  12   0   41.30   18.50
   7  12   0   47.70   23.30
  -8 -12   0   23.90   17.60
   8  12   0  -14.80   18.50
   8  12   0   25.10   22.00
   8  12   0  -11.40   15.60
  -9 -12   0   68.89   22.00
   9  12   0  -17.90   16.90
   9  12   0   61.89   17.00
   9  12   0   -7.40   21.00
 -10 -12   0   46.00   19.50
  10  12   0  -18.80   33.70
  10  12   0   -9.10   19.00
  10  12   0   18.30   14.70
  15 -13   0   40.40   21.90
  15 -13   0   29.00   16.50
  15 -13   0   33.30   16.40
 -15  13   0   28.00   14.90
  14 -13   0   -3.00   14.60
  14 -13   0    3.30   15.10
  14 -13   0   -0.70   13.20
 -14  13   0   23.60   13.90
 -14  13   0    2.00    7.20
 -14  13   0   29.40    9.30
  13 -13   0   -0.30   13.70
  13 -13   0    7.60   16.20
  13 -13   0   -1.50   11.50
 -13  13   0   29.10   12.30
 -13  13   0   23.70   13.80
  12 -13   0   64.19   19.90
  12 -13   0   48.90   15.10
  12 -13   0   50.69   19.70
 -12  13   0   70.49   12.00
 -12  13   0   67.89   11.80
 -12  13   0   53.99   17.20
  11 -13   0   39.10   18.30
  11 -13   0   63.29   19.30
  11 -13   0  104.69   18.80
 -11  13   0   88.19   12.40
 -11  13   0  121.79   14.10
  10 -13   0  117.59   36.20
  10 -13   0  123.69   22.10
  10 -13   0  110.99   18.50
 -10  13   0  104.39   16.40
 -10  13   0  117.79   20.50
 -10  13   0  107.59   14.10
   9 -13   0  232.98   21.60
   9 -13   0  194.68   29.10
   9 -13   0  198.68   23.50
  -9  13   0  217.38   23.10
  -9  13   0  192.38   23.00
  -9  13   0  188.98   16.00
   8 -13   0   21.20   13.10
   8 -13   0    1.40   14.10
   8 -13   0   15.00    8.80
  -8  13   0   -3.60    7.20
  -8  13   0    0.30   12.00
  -8  13   0    9.50   11.00
   7 -13   0  219.68   21.10
   7 -13   0  278.27   33.40
   7 -13   0  244.08   23.70
   7 -13   0  202.18   19.20
  -7  13   0  257.77   17.30
  -7  13   0  213.18   19.60
  -7  13   0  203.98   22.30
  -7  13   0  256.77   24.80
   6 -13   0   71.69   15.00
   6 -13   0   86.69   20.10
   6 -13   0   64.19   13.70
   6 -13   0  108.59   21.40
  -6  13   0   70.19   15.30
  -6  13   0   76.89   16.50
  -6  13   0   83.59   13.40
   5 -13   0  210.28   23.50
   5 -13   0  175.38   19.50
   5 -13   0  199.98   27.10
   5 -13   0  213.18   18.50
   5 -13   0  184.88   17.30
  -5  13   0  230.28   17.50
  -5  13   0  227.88   24.10
  -5  13   0  185.18   19.20
   4 -13   0  200.88   23.60
   4 -13   0  180.98   20.50
   4 -13   0  218.38   25.10
   4 -13   0  241.08   17.10
   4 -13   0  233.38   17.60
  -4  13   0  212.18   17.00
  -4  13   0  235.38   25.30
  -4  13   0  224.08   19.70
  -4  13   0  220.88   18.20
   3 -13   0   64.39   17.40
   3 -13   0   53.09   10.50
   3 -13   0   45.40   14.90
   3 -13   0   55.89   10.40
   3 -13   0   58.59   17.50
  -3  13   0   67.59   13.30
  -3  13   0   62.99   15.80
  -3  13   0   62.39   13.60
   2 -13   0  116.49   19.50
   2 -13   0  130.59   12.40
   2 -13   0  117.29   14.00
   2 -13   0  159.48   24.80
  -2  13   0  153.58   19.50
  -2  13   0  155.48   18.50
  -2  13   0  130.99   20.60
  -2  13   0  176.48   35.40
   1 -13   0  155.98   22.20
   1 -13   0   78.29   19.90
   1 -13   0  109.39   12.30
  -1  13   0  121.79   20.30
  -1  13   0  120.49   16.20
  -1  13   0  109.09   19.40
  -1  13   0  109.59   17.80
  -1  13   0  120.19   16.80
   0 -13   0  672.03   33.70
   0 -13   0  698.43   23.90
   0 -13   0  681.03   24.40
   0 -13   0  633.64   38.90
   0  13   0  667.83   37.70
   0  13   0  635.14   30.20
   0  13   0  668.33   30.00
   0  13   0  668.23   39.40
  -1 -13   0    5.40    6.10
  -1 -13   0   -3.20    9.90
  -1 -13   0    8.80    6.60
  -1 -13   0    2.60   14.00
   1  13   0    1.40    7.70
   1  13   0    7.30    9.40
   1  13   0   -6.80   13.00
   1  13   0    9.50   13.90
  -2 -13   0  172.38   28.10
  -2 -13   0  162.48   18.00
  -2 -13   0  152.48   12.90
   2  13   0  132.29   23.30
   2  13   0  156.48   23.70
   2  13   0  153.78   18.80
  -3 -13   0  207.38   15.40
  -3 -13   0  202.78   25.80
  -3 -13   0  216.88   18.20
   3  13   0  183.38   26.60
   3  13   0  195.38   19.70
   3  13   0  181.38   28.90
   3  13   0  178.78   15.40
  -4 -13   0   34.90    9.50
  -4 -13   0   13.00   16.20
  -4 -13   0   30.70    8.70
   4  13   0   35.90   13.40
   4  13   0   -5.00   13.10
   4  13   0   15.60   18.60
  -5 -13   0   70.19   37.80
  -5 -13   0   47.40   10.20
  -5 -13   0   43.60    9.20
   5  13   0   34.50   21.10
   5  13   0   24.30   12.70
  -6 -13   0  224.98   28.60
  -6 -13   0  231.98   12.00
   6  13   0  247.08   23.70
   6  13   0  207.98   33.90
   6  13   0  183.98   28.10
  -7 -13   0   24.70   18.70
   7  13   0   -4.00   20.20
   7  13   0   33.90   14.30
   7  13   0    0.00   17.60
  -8 -13   0   -0.70   16.30
   8  13   0   -3.70   17.50
   8  13   0   10.50   23.70
   8  13   0   25.00   13.80
  -9 -13   0  190.48   33.50
   9  13   0   61.99   30.50
   9  13   0  105.29   19.70
   9  13   0   63.19   23.00
  15 -14   0   84.39   25.20
  15 -14   0  102.29   22.20
  15 -14   0   92.79   24.70
 -15  14   0  113.69   33.40
  14 -14   0  -15.20   15.20
  14 -14   0  -21.80   14.40
 -14  14   0   35.70   14.10
  13 -14   0   -1.20   14.50
  13 -14   0    6.20   15.10
  13 -14   0    6.40   12.30
 -13  14   0    9.00   12.50
  12 -14   0   52.29   15.70
  12 -14   0   37.50   19.30
  12 -14   0   37.90   19.40
 -12  14   0   51.69   17.10
 -12  14   0   77.59   10.60
  11 -14   0   -3.00   15.20
  11 -14   0   14.60   16.10
  11 -14   0   10.90   11.60
 -11  14   0    7.80   12.70
 -11  14   0   13.80    7.60
  10 -14   0  108.29   21.10
  10 -14   0  100.09   17.60
  10 -14   0  132.69   27.60
 -10  14   0  119.09   21.70
 -10  14   0  105.99   14.60
   9 -14   0   68.19   33.00
   9 -14   0   51.79   13.90
   9 -14   0   61.39   17.40
  -9  14   0   59.09   16.00
  -9  14   0   58.49   16.70
  -9  14   0   65.29   12.00
   8 -14   0  139.39   21.70
   8 -14   0   95.29   21.80
  -8  14   0   85.59   12.90
  -8  14   0  105.99   18.90
  -8  14   0   87.69   17.90
   7 -14   0  279.67   22.80
   7 -14   0  313.27   31.00
   7 -14   0  308.97   27.10
  -7  14   0  294.07   18.90
  -7  14   0  293.17   27.30
  -7  14   0  331.57   26.00
   6 -14   0    8.40   10.20
   6 -14   0  -11.80   10.80
   6 -14   0    0.50   13.70
  -6  14   0   15.40   12.00
  -6  14   0   13.00    9.30
  -6  14   0   55.79   15.60
   5 -14   0  529.05   34.80
   5 -14   0  493.65   25.30
   5 -14   0  460.95   34.40
  -5  14   0  548.85   25.70
  -5  14   0  509.55   28.40
  -5  14   0  529.45   26.30
  -5  14   0  529.25   34.40
   4 -14   0    3.30   12.60
   4 -14   0   14.80    9.10
   4 -14   0   24.10   15.20
  -4  14   0    4.30    8.90
  -4  14   0   31.10    9.90
  -4  14   0    8.40    9.80
  -4  14   0   13.80   12.30
   3 -14   0    7.80   13.50
   3 -14   0   18.50    8.10
   3 -14   0    2.50    7.40
   3 -14   0   10.70   14.70
  -3  14   0   47.40   19.50
  -3  14   0    6.90   12.40
  -3  14   0    1.80    9.00
   2 -14   0   15.40   15.70
   2 -14   0  -13.20   10.60
   2 -14   0   13.20    7.40
   2 -14   0  -12.70    5.90
  -2  14   0   25.20    8.40
  -2  14   0    2.30   11.60
  -2  14   0    0.60    9.20
   1 -14   0   27.50    8.10
   1 -14   0   44.90   18.60
   1 -14   0   45.30   15.40
   1 -14   0   31.50    8.80
  -1  14   0   36.90   12.70
  -1  14   0   22.50   14.90
  -1  14   0   14.80   13.80
   0 -14   0    9.60   14.90
   0 -14   0    4.30   11.40
   0 -14   0    9.50    5.90
   0 -14   0   19.70    7.30
   0  14   0   -4.80    8.70
   0  14   0    4.40   14.10
   0  14   0   13.30   14.50
  -1 -14   0   35.20   17.10
  -1 -14   0   51.19    9.40
  -1 -14   0   45.50    9.30
  -1 -14   0   23.20   12.50
   1  14   0   42.40   18.30
   1  14   0   39.50   12.50
   1  14   0   53.49   12.70
   1  14   0   55.49   18.40
  -2 -14   0   49.10   19.60
  -2 -14   0   15.60   11.30
  -2 -14   0   16.50    7.20
   2  14   0   36.60   10.30
   2  14   0    9.90   16.70
   2  14   0    1.90   12.80
   2  14   0   10.30   10.40
  -3 -14   0  242.38   42.70
  -3 -14   0  159.78   29.00
  -3 -14   0  190.38   14.90
   3  14   0  169.38   19.50
   3  14   0  203.38   21.10
   3  14   0  159.68   28.60
   3  14   0  128.29   38.10
  -4 -14   0   35.50   10.60
  -4 -14   0   40.80   11.10
  -4 -14   0   14.60   16.00
   4  14   0   19.80   20.20
   4  14   0   -0.40   16.00
   4  14   0   37.10   13.40
  -5 -14   0  159.88   30.30
  -5 -14   0  137.29   15.00
  -5 -14   0  124.49   12.70
   5  14   0  117.59   19.90
   5  14   0  134.79   29.40
   5  14   0  116.89   25.00
  -6 -14   0   23.90   18.00
  -6 -14   0   13.90    6.40
   6  14   0   21.50   14.00
   6  14   0   15.80   18.90
   6  14   0    0.60   17.20
  -7 -14   0  160.38   32.00
   7  14   0   80.89   28.40
   7  14   0  105.79   20.30
   7  14   0   63.09   22.90
  -8 -14   0   44.60   21.60
   8  14   0  -30.10   20.80
   8  14   0    4.50   18.70
   8  14   0   27.50   15.00
  14 -15   0   22.60   16.00
  14 -15   0  -12.20   15.40
  14 -15   0   -6.20   12.70
 -14  15   0   36.00   13.60
  13 -15   0   43.80   19.00
  13 -15   0   31.40   15.00
  13 -15   0   42.40   22.50
 -13  15   0   14.60   13.40
  12 -15   0   11.70   15.90
  12 -15   0   12.80   16.30
  12 -15   0   26.00   13.20
 -12  15   0   21.60    7.10
 -12  15   0   26.70   15.30
  11 -15   0   80.29   17.80
  11 -15   0   75.99   23.70
 -11  15   0  115.29   22.00
 -11  15   0   91.09   11.20
  10 -15   0  441.46   29.40
  10 -15   0  446.76   38.80
  10 -15   0  413.86   31.30
 -10  15   0  364.26   20.30
   9 -15   0  -19.70   13.40
   9 -15   0    7.10   12.70
  -9  15   0   16.80   12.80
  -9  15   0    9.70   12.70
  -9  15   0    4.80    8.10
   8 -15   0   42.70   15.10
   8 -15   0   11.20   26.70
  -8  15   0   22.30    9.20
  -8  15   0   24.40   15.10
   7 -15   0  152.98   26.00
   7 -15   0   84.09   21.60
   7 -15   0  121.49   18.70
  -7  15   0  125.29   14.40
  -7  15   0  123.09   20.20
  -7  15   0   98.69   19.50
   6 -15   0  -12.70   12.50
   6 -15   0   10.80   16.40
   6 -15   0    5.40   10.30
  -6  15   0    0.20   12.60
  -6  15   0    2.60    8.30
  -6  15   0    6.00   11.00
   5 -15   0  199.78   26.20
   5 -15   0  259.87   29.20
  -5  15   0  230.68   22.00
  -5  15   0  228.38   19.60
  -5  15   0  171.78   24.60
  -5  15   0  282.07   18.60
   4 -15   0  214.58   17.40
   4 -15   0  202.28   28.30
   4 -15   0  239.38   28.00
  -4  15   0  253.97   28.70
  -4  15   0  206.58   20.00
  -4  15   0  188.18   20.30
   3 -15   0   64.89   21.20
   3 -15   0   61.89   11.50
   3 -15   0   65.09   18.20
  -3  15   0   58.79   17.10
  -3  15   0   65.19   14.10
   2 -15   0  511.15   37.20
   2 -15   0  516.85   34.30
   2 -15   0  512.25   22.20
  -2  15   0  460.75   34.80
  -2  15   0  513.15   28.00
   1 -15   0  396.26   18.80
   1 -15   0  367.36   18.70
   1 -15   0  357.36   29.20
   1 -15   0  367.26   33.40
  -1  15   0  396.26   30.40
  -1  15   0  385.06   33.40
  -1  15   0  387.56   24.70
   0 -15   0   89.29   11.40
   0 -15   0   82.29   11.00
   0 -15   0   42.30   21.20
   0 -15   0   84.09   17.60
   0  15   0   73.69   15.30
   0  15   0   94.09   20.90
   0  15   0   56.89   18.00
  -1 -15   0  206.28   14.70
  -1 -15   0  219.58   27.90
  -1 -15   0  221.78   14.30
  -1 -15   0  221.88   22.80
   1  15   0  225.28   21.60
   1  15   0  210.78   29.60
   1  15   0  242.58   43.10
  -2 -15   0    8.30    6.40
  -2 -15   0    1.90    9.50
  -2 -15   0    5.00   16.20
  -2 -15   0   -3.30    5.30
   2  15   0    5.30   14.80
   2  15   0   14.70   10.60
  -3 -15   0  111.69   16.50
  -3 -15   0  146.59   28.80
  -3 -15   0  138.59   13.00
   3  15   0  109.09   14.60
   3  15   0   81.89   22.40
   3  15   0   88.09   24.50
   3  15   0  108.89   18.30
  -4 -15   0   81.39   23.60
  -4 -15   0   66.59   12.80
   4  15   0   55.39   20.70
   4  15   0   53.29   22.40
   4  15   0   59.39   15.10
  -5 -15   0   48.40    9.80
  -5 -15   0   47.50   22.10
   5  15   0   29.40   19.50
   5  15   0   46.20   14.70
   5  15   0   13.20   18.90
  -6 -15   0   17.20   18.00
   6  15   0   -0.20   18.80
   6  15   0  -20.50   15.40
   6  15   0    9.10   21.90
  -7 -15   0  163.28   30.40
   7  15   0  135.09   28.30
   7  15   0  129.99   22.10
  14 -16   0   64.89   21.80
  14 -16   0   58.99   17.20
  14 -16   0   41.90   23.90
 -14  16   0   64.29   17.60
  13 -16   0   33.10   16.30
  13 -16   0   45.50   16.70
  13 -16   0    4.00   17.60
 -13  16   0   29.20   15.00
  12 -16   0   29.20   14.00
  12 -16   0   17.60   18.40
  12 -16   0   32.70   16.80
 -12  16   0   27.00   15.40
  11 -16   0   39.40   19.10
  11 -16   0   40.80   18.20
  11 -16   0   50.79   15.30
 -11  16   0   43.40   17.30
 -11  16   0   40.80    8.50
  10 -16   0   19.50   19.80
  10 -16   0   13.50   13.20
  10 -16   0   15.30   12.70
 -10  16   0    4.40    8.30
 -10  16   0   20.80   13.80
 -10  16   0    6.30   13.40
   9 -16   0   14.30   17.70
   9 -16   0   29.30   14.90
  -9  16   0   18.50   13.40
  -9  16   0    7.00   15.40
  -9  16   0    1.90    7.70
   8 -16   0   50.09   15.10
   8 -16   0   78.09   23.50
  -8  16   0   42.20   10.70
  -8  16   0   47.00   16.40
  -8  16   0   29.40   15.20
   7 -16   0   13.10   16.40
   7 -16   0   13.60   11.80
   7 -16   0   11.90   16.50
  -7  16   0   21.80    9.40
  -7  16   0   30.40   14.50
  -7  16   0   -9.20   11.80
   6 -16   0   90.19   22.90
   6 -16   0  110.39   25.70
   6 -16   0   90.79   15.90
  -6  16   0   77.39   17.20
  -6  16   0  100.79   16.10
  -6  16   0   81.69   19.60
   5 -16   0   13.40    8.50
   5 -16   0   14.60   15.00
   5 -16   0   18.70   16.30
  -5  16   0    4.90    9.90
  -5  16   0   -7.90   10.80
  -5  16   0   17.90   17.10
   4 -16   0  128.69   24.70
   4 -16   0  119.49   15.20
   4 -16   0   94.59   22.70
  -4  16   0   85.79   15.90
  -4  16   0  126.79   19.20
   3 -16   0   96.29   20.70
   3 -16   0   97.89   13.90
   3 -16   0  100.89   34.10
  -3  16   0   84.59   30.90
  -3  16   0   93.59   16.50
   2 -16   0   22.60    8.30
   2 -16   0   28.30   16.60
   2 -16   0   37.60   18.90
   2 -16   0   13.00    8.10
  -2  16   0   35.80   20.00
  -2  16   0   20.80   11.80
   1 -16   0   29.60   15.20
   1 -16   0   31.80    8.80
   1 -16   0   66.89   23.00
   1 -16   0   45.50    9.40
  -1  16   0   37.40   15.40
  -1  16   0    7.30   14.50
  -1  16   0   41.60   13.50
   0 -16   0  108.29   12.00
   0 -16   0  128.69   11.80
   0 -16   0   86.29   18.20
   0 -16   0   86.79   24.20
   0  16   0  108.09   22.80
   0  16   0   80.69   20.10
   0  16   0  113.19   17.80
  -1 -16   0    8.90   11.90
  -1 -16   0   15.40   16.90
  -1 -16   0   12.90    7.10
  -1 -16   0   25.00    7.80
   1  16   0   46.80   19.20
   1  16   0    8.20   11.00
   1  16   0   19.60   17.30
  -2 -16   0    1.10   15.80
  -2 -16   0    7.70   10.30
  -2 -16   0    4.20    7.40
  -2 -16   0    6.40    6.10
   2  16   0  -12.90   14.30
   2  16   0   -0.30   15.40
   2  16   0   -1.30   10.50
  -3 -16   0    8.00    9.80
  -3 -16   0   16.30    7.50
  -3 -16   0   45.80   14.30
  -3 -16   0   30.50   20.70
   3  16   0    7.50   15.70
   3  16   0   19.20   11.20
   3  16   0  -18.30   17.20
  -4 -16   0   20.20   18.50
   4  16   0   -0.30   11.10
   4  16   0  -30.60   12.90
   4  16   0   -0.70   19.70
  -5 -16   0   34.00   21.40
  -5 -16   0   17.50   10.40
   5  16   0   -0.70   17.70
   5  16   0   17.60   19.50
   5  16   0   33.20   21.50
  -6 -16   0   69.59   23.60
   6  16   0   26.70   22.50
   6  16   0   77.19   17.80
  13 -17   0   35.90   17.00
  13 -17   0   13.10   27.70
  13 -17   0   32.80   15.40
 -13  17   0   59.09   18.10
  12 -17   0   16.20   17.80
  12 -17   0   49.99   20.30
 -12  17   0   32.20   16.00
  11 -17   0   49.00   15.30
  11 -17   0   19.10   18.50
  11 -17   0   46.00   17.50
 -11  17   0   42.00    7.90
 -11  17   0   43.30   18.50
  10 -17   0   22.70   15.00
  10 -17   0   -2.30   15.20
  10 -17   0  -11.40   10.40
 -10  17   0    5.80   12.70
 -10  17   0   -0.30   14.40
   9 -17   0  124.39   21.00
   9 -17   0   90.19   24.70
  -9  17   0   83.49   12.90
  -9  17   0   54.59   16.70
  -9  17   0   60.59   21.80
   8 -17   0   44.00   21.10
   8 -17   0  116.29   19.90
  -8  17   0   64.29   18.40
  -8  17   0   78.59   19.80
  -8  17   0   76.19   13.10
   7 -17   0   37.60   12.40
   7 -17   0   36.20   18.80
  -7  17   0   25.60   15.30
  -7  17   0   30.20   10.40
  -7  17   0   32.30   15.10
   6 -17   0  113.89   16.70
   6 -17   0   90.49   23.40
   6 -17   0   81.39   22.80
  -6  17   0   92.39   20.50
  -6  17   0  100.59   20.30
  -6  17   0   80.79   17.90
   5 -17   0  111.59   15.60
   5 -17   0  109.29   25.20
   5 -17   0   94.59   33.20
  -5  17   0  109.49   19.00
  -5  17   0   95.99   20.80
  -5  17   0  132.89   17.50
   4 -17   0    1.10   15.30
   4 -17   0   15.00   13.60
   4 -17   0   10.90   15.10
  -4  17   0   11.70   11.40
  -4  17   0    8.60   10.00
  -4  17   0   -1.80   13.40
   3 -17   0   42.30   18.50
   3 -17   0   76.09   23.40
   3 -17   0   53.79   11.00
  -3  17   0   60.69   18.10
  -3  17   0   52.19   14.60
   2 -17   0   54.29   21.60
   2 -17   0   67.29   11.00
   2 -17   0   51.29   10.00
   2 -17   0   51.49   17.80
  -2  17   0   43.60   14.10
  -2  17   0   37.50   17.80
   1 -17   0   31.60    9.00
   1 -17   0   58.29   20.90
   1 -17   0   45.50   16.90
   1 -17   0   49.30    9.60
  -1  17   0   58.69   26.10
  -1  17   0   39.70   13.60
  -1  17   0   39.80   18.50
   0 -17   0  181.08   24.50
   0 -17   0  169.38   12.80
   0 -17   0  146.59   13.60
   0 -17   0  187.38   32.70
   0  17   0  167.78   20.40
   0  17   0  175.48   29.20
   0  17   0  146.09   26.00
  -1 -17   0   -6.60    5.50
  -1 -17   0    9.00    7.90
  -1 -17   0    2.30   10.70
  -1 -17   0   12.40   16.80
   1  17   0   -5.50   15.20
   1  17   0    4.70   10.80
   1  17   0  -16.90   13.60
  -2 -17   0   51.29    9.10
  -2 -17   0   57.79   14.90
  -2 -17   0   62.39   23.00
   2  17   0   43.30   18.70
   2  17   0   39.20   13.90
   2  17   0   99.49   25.00
  -3 -17   0   18.80   16.30
  -3 -17   0    7.00    7.30
  -3 -17   0   25.60   11.60
   3  17   0  -11.40   15.10
   3  17   0    6.50   17.90
   3  17   0  -16.70    9.90
  -4 -17   0    5.50   17.00
  -4 -17   0   15.10   10.10
  -4 -17   0   -9.70   10.80
   4  17   0  -20.80   16.60
   4  17   0   -5.70   19.60
   4  17   0  -13.50   12.70
  -5 -17   0   40.40   27.80
   5  17   0   22.90   13.90
   5  17   0  -31.80   17.50
  12 -18   0    8.60   15.90
  12 -18   0    4.60   14.20
  12 -18   0   -7.30   27.90
 -12  18   0    9.90   14.70
  11 -18   0   37.40   20.80
  11 -18   0   28.10   15.70
  11 -18   0   33.60   14.80
 -11  18   0   33.80   18.30
  10 -18   0   12.40   17.60
  10 -18   0  -23.60   10.10
 -10  18   0    6.80   12.60
 -10  18   0  -16.30   12.60
   9 -18   0    6.60   12.60
   9 -18   0   -2.20   16.30
  -9  18   0    2.60   12.50
  -9  18   0   13.70   16.90
   8 -18   0   19.20   20.20
   8 -18   0   32.10   12.60
  -8  18   0    6.80    8.40
  -8  18   0    4.70   13.20
   7 -18   0   18.90   11.80
   7 -18   0   -8.60   14.60
  -7  18   0  -14.60   12.20
  -7  18   0    6.70   13.90
  -7  18   0   16.40    9.50
   6 -18   0   20.60   17.10
   6 -18   0   18.00   18.60
   6 -18   0   30.50   11.20
  -6  18   0    0.20   13.10
  -6  18   0   -8.40   11.70
   5 -18   0   77.69   22.10
   5 -18   0   89.69   15.00
   5 -18   0   63.79   21.20
  -5  18   0   53.09   17.80
  -5  18   0   55.49   15.60
  -5  18   0   81.09   16.00
   4 -18   0  -12.60   12.90
   4 -18   0   -4.80   13.10
  -4  18   0  -20.00   12.70
  -4  18   0   -4.80   11.50
  -4  18   0    5.30    9.90
   3 -18   0   62.79   21.50
   3 -18   0   79.19   28.20
   3 -18   0   79.89   12.70
  -3  18   0   76.09   21.20
  -3  18   0   45.60   13.80
   2 -18   0    3.40    6.60
   2 -18   0   -3.90    7.90
   2 -18   0    0.40   11.80
   2 -18   0   23.70   18.30
  -2  18   0   -7.40   10.20
  -2  18   0    3.40   14.30
   1 -18   0  119.79   26.70
   1 -18   0   86.69   20.30
   1 -18   0   91.49   10.90
  -1  18   0  101.19   23.00
  -1  18   0   85.49   16.20
   0 -18   0   25.80   19.40
   0 -18   0   20.40   13.90
   0 -18   0   13.60    7.10
   0  18   0   -5.30   14.90
   0  18   0   19.00   12.20
   0  18   0    1.80   15.00
  -1 -18   0   -2.90   11.10
  -1 -18   0  -16.00    5.70
  -1 -18   0   12.80   18.50
   1  18   0  -15.60   14.90
   1  18   0   -1.60   10.80
   1  18   0   -5.90   16.70
  -2 -18   0   17.30   18.00
  -2 -18   0    2.20    7.10
  -2 -18   0   37.40   14.70
   2  18   0   11.60   18.70
   2  18   0   11.80   11.80
   2  18   0   12.90   18.40
  -3 -18   0   13.60   11.50
  -3 -18   0   29.40   28.10
   3  18   0    6.50   23.30
   3  18   0   -8.00   16.20
   3  18   0    6.00   18.00
  -4 -18   0    5.10   20.50
   4  18   0  -31.60   21.70
   4  18   0  -33.00   11.60
  11 -19   0   54.59   18.90
  11 -19   0   98.69   19.60
  11 -19   0   74.69   26.50
 -11  19   0   55.69   20.00
  10 -19   0   64.69   24.90
  10 -19   0   63.09   19.20
 -10  19   0   83.39   22.20
 -10  19   0   59.79   19.40
   9 -19   0   12.30   13.40
   9 -19   0    6.60   15.70
  -9  19   0   -9.70   14.50
  -9  19   0   -5.90    8.80
  -9  19   0  -17.60   11.60
   8 -19   0  139.79   20.30
   8 -19   0  113.29   26.50
  -8  19   0   85.69   21.40
  -8  19   0  103.19   23.30
  -8  19   0  121.09   15.70
   7 -19   0  108.19   17.90
   7 -19   0   65.49   21.80
  -7  19   0   57.99   19.00
  -7  19   0   68.79   21.00
   6 -19   0    3.70    9.70
   6 -19   0   16.80   16.20
   6 -19   0   10.40   16.90
  -6  19   0    5.10   10.30
  -6  19   0   -4.60   12.50
  -6  19   0    0.00   14.50
   5 -19   0  245.28   32.20
   5 -19   0  236.18   19.50
   5 -19   0  189.68   30.60
  -5  19   0  235.18   31.90
  -5  19   0  236.88   25.80
  -5  19   0  261.17   23.20
   4 -19   0   65.99   19.20
   4 -19   0  117.09   27.00
  -4  19   0   93.79   18.10
  -4  19   0   87.49   21.90
  -4  19   0   73.79   17.10
   3 -19   0   66.79   20.00
   3 -19   0   68.39   23.20
   3 -19   0   83.89   12.30
  -3  19   0   87.79   18.00
  -3  19   0   52.19   19.80
   2 -19   0   18.90   15.20
   2 -19   0    8.00    7.60
   2 -19   0   10.80   18.50
  -2  19   0   24.80   18.70
  -2  19   0   -1.50   10.80
   1 -19   0   42.60   18.20
   1 -19   0   32.40   20.70
   1 -19   0   62.79    9.90
  -1  19   0   34.20   17.80
  -1  19   0   10.10   12.10
   0 -19   0   -1.70   12.30
   0 -19   0   11.90   18.10
   0  19   0  -13.40   14.80
   0  19   0    7.30   11.90
   0  19   0   20.60   18.20
  -1 -19   0   25.30   13.80
   1  19   0    7.80   17.80
   1  19   0   15.10   17.80
   1  19   0   33.80   14.30
  -2 -19   0   24.80   21.90
  -2 -19   0   -7.50   11.70
   2  19   0  -23.40   11.20
   2  19   0   -3.50   15.80
  10 -20   0   18.10   15.70
  10 -20   0   34.70   21.40
 -10  20   0   -3.80   15.20
 -10  20   0   -3.00   15.30
   9 -20   0   31.40   24.40
   9 -20   0   22.30   14.00
  -9  20   0    0.50   23.60
  -9  20   0  -26.10   15.20
   8 -20   0   18.80   12.20
   8 -20   0   -1.20   17.30
  -8  20   0  -30.30   13.60
   7 -20   0   32.20   19.10
   7 -20   0   57.99   14.40
  -7  20   0   21.90   12.00
  -7  20   0   13.50   16.50
  -7  20   0   19.40   17.40
   6 -20   0  -15.30   14.50
   6 -20   0   13.50   11.10
   6 -20   0   -7.60   15.60
  -6  20   0  -28.30   12.50
  -6  20   0  -11.10    9.60
  -6  20   0  -15.80   12.20
   5 -20   0   43.70   21.00
   5 -20   0   14.80   15.30
   5 -20   0    6.20    9.00
  -5  20   0   16.10   15.40
  -5  20   0  -18.50   12.90
  -5  20   0   12.00   11.40
   4 -20   0   16.40   19.80
   4 -20   0   21.50   17.90
  -4  20   0   -9.10   20.80
  -4  20   0   -5.80   13.60
  -4  20   0   17.50   12.50
   3 -20   0   -0.70   14.10
   3 -20   0  -13.20   15.10
   3 -20   0   -3.10    8.00
  -3  20   0  -14.80   11.00
  -3  20   0  -10.70   15.40
   2 -20   0   52.59   24.50
   2 -20   0   39.40   19.30
  -2  20   0   67.59   18.10
  -2  20   0   25.30   17.60
   1 -20   0   12.60   15.60
   1 -20   0   -1.90   21.20
   0 -20   0   97.79   30.10
   0 -20   0   98.39   21.80
   0  20   0   35.20   23.20
   0  20   0   47.60   17.50
   7 -21   0    0.80   22.90
   7 -21   0    7.10   14.30
  -7  21   0  -29.30   12.00
  -7  21   0  -39.00   13.20
   6 -21   0  141.19   29.20
   6 -21   0  222.18   21.40
  -6  21   0   88.79   20.80
  -6  21   0  112.19   25.60
  -6  21   0  168.78   22.30
   5 -21   0   24.80   19.30
   5 -21   0   32.50   32.20
  -5  21   0    2.00   16.80
  -5  21   0  -13.10   13.90
  -5  21   0   11.30   13.60
   4 -21   0    7.40   18.60
   4 -21   0    8.90   16.50
  -4  21   0   19.60   13.50
  -4  21   0   -3.10   13.10
  -4  21   0  -25.10   13.70
   3 -21   0   21.20   19.50
   3 -21   0   21.20   17.60
  -3  21   0   22.20   14.80
  -3  21   0    1.20   17.70
  -3  21   0  -11.00   12.10
  -2  21  -1  -16.90   15.30
  -2  21  -1  -17.20   11.00
   2 -21   1    0.30   16.30
   2 -21   1   -2.50   17.20
  -3  21  -1   33.10   15.10
  -3  21  -1  -13.00   11.30
  -3  21  -1   -1.10   18.60
   3 -21   1    2.30   16.50
   3 -21   1   24.20   17.90
  -4  21  -1    8.30   16.50
  -4  21  -1    1.00   11.50
   4 -21   1   22.40   18.30
   4 -21   1    3.40   10.60
  -5  21  -1   15.60   18.50
  -5  21  -1  -22.00   13.40
  -5  21  -1   26.40   13.90
   5 -21   1   19.80   12.30
   5 -21   1   39.30   20.70
   5 -21   1   71.59   31.80
  -6  21  -1  127.19   26.70
   6 -21   1  158.88   31.50
   6 -21   1  142.29   30.60
   6 -21   1  109.59   19.30
  -7  21  -1  -25.80   13.70
  -7  21  -1  -13.70   13.90
   7 -21   1   14.80   13.70
  -8  21  -1  -15.90   14.20
  -8  21  -1   25.50   17.00
   8 -21   1   43.50   18.00
   8 -21   1    4.90   19.90
   1  20  -1   25.20   24.20
   1  20  -1    8.90   13.10
   1  20  -1   20.70   17.50
  -1 -20   1   27.60   17.30
  -1 -20   1   35.60   22.20
   0  20  -1   16.50   12.30
   0  20  -1   -4.50   23.10
   0 -20   1   30.10   17.20
   0 -20   1   40.10   22.20
  -1  20  -1   -8.80   15.40
  -1  20  -1   29.20   13.20
   1 -20   1   21.60   17.00
  -2  20  -1   15.60   11.80
  -2  20  -1   13.80   18.10
   2 -20   1   -5.90   14.40
   2 -20   1    3.10   14.30
   2 -20   1   32.00   17.90
  -3  20  -1   19.50   15.40
  -3  20  -1    6.80   11.80
   3 -20   1   41.20   18.90
   3 -20   1   53.29   20.20
   3 -20   1   23.80    9.90
  -4  20  -1    1.90   10.50
  -4  20  -1   23.40   18.30
  -4  20  -1   -2.20   12.80
   4 -20   1   33.10   18.30
   4 -20   1   21.10    9.90
   4 -20   1   20.70   16.60
  -5  20  -1  186.68   29.60
  -5  20  -1  210.98   26.00
  -5  20  -1  243.38   21.40
   5 -20   1  233.18   20.30
   5 -20   1  237.38   35.20
   5 -20   1  174.78   31.50
  -6  20  -1   36.90   16.30
  -6  20  -1   16.40   14.70
   6 -20   1   52.79   21.20
   6 -20   1   82.79   22.70
   6 -20   1   41.60   14.30
  -7  20  -1  108.29   22.60
  -7  20  -1  115.19   25.10
  -7  20  -1  121.99   15.90
   7 -20   1  152.78   27.80
   7 -20   1  206.08   35.00
   7 -20   1  201.38   22.50
  -8  20  -1  -12.80   13.90
  -8  20  -1   -6.90   20.10
   8 -20   1   46.60   16.80
   8 -20   1   20.90   20.80
  -9  20  -1   -1.10   14.00
  -9  20  -1  -20.10   15.30
   9 -20   1   28.30   13.90
   9 -20   1  -14.50   27.90
 -10  20  -1   -2.60   13.80
 -10  20  -1    5.50   14.70
  10 -20   1    6.30   19.20
  10 -20   1   30.20   15.90
   3  19  -1   18.50   13.50
   3  19  -1   32.30   30.10
  -3 -19   1   92.99   28.00
  -3 -19   1   46.70   17.00
   2  19  -1   -2.80   10.60
   2  19  -1   -7.20   16.50
   2  19  -1  -15.70   14.70
  -2 -19   1    2.50   12.90
   1  19  -1  109.19   25.50
   1  19  -1   68.09   16.00
   1  19  -1  112.89   27.90
  -1 -19   1  130.19   30.70
  -1 -19   1   82.29   19.20
   0  19  -1   -6.90   10.00
   0  19  -1  -14.10   12.80
   0 -19   1   24.50   17.70
   0 -19   1    9.30   14.00
  -1  19  -1    2.90   16.00
  -1  19  -1    7.40   10.70
   1 -19   1   26.70   16.70
   1 -19   1   42.70   22.00
  -2  19  -1   -2.70   14.90
  -2  19  -1    0.10    9.70
   2 -19   1  -11.30   13.40
   2 -19   1    1.10   11.70
   2 -19   1   12.70   17.30
  -3  19  -1   24.40   17.70
  -3  19  -1   20.30   11.30
   3 -19   1   23.30   18.10
   3 -19   1   19.10    9.90
   3 -19   1   49.70   21.20
  -4  19  -1   89.49   17.60
  -4  19  -1   52.59   19.00
  -4  19  -1   64.19   14.40
   4 -19   1   79.59   14.30
   4 -19   1   51.69   19.40
   4 -19   1   86.19   24.50
  -5  19  -1   65.99   19.70
  -5  19  -1   58.99   15.90
  -5  19  -1   74.69   14.60
   5 -19   1  107.09   26.80
   5 -19   1  121.29   28.10
   5 -19   1   92.19   15.90
  -6  19  -1   32.10   13.00
  -6  19  -1   -1.90   12.80
  -6  19  -1   31.50   16.80
   6 -19   1   48.30   20.40
   6 -19   1   14.30   18.10
   6 -19   1   13.30   11.30
  -7  19  -1   -6.10    7.50
  -7  19  -1  -11.40   12.20
  -7  19  -1  -11.30   12.10
   7 -19   1   -0.70   10.00
   7 -19   1    2.20   16.40
   7 -19   1   -0.60   15.10
  -8  19  -1   28.50   16.40
  -8  19  -1    9.90    8.20
  -8  19  -1   15.10   15.60
   8 -19   1   58.19   22.40
   8 -19   1   27.10   13.80
  -9  19  -1   97.69   21.90
  -9  19  -1  122.89   22.80
   9 -19   1   84.89   26.10
 -10  19  -1   30.60   16.10
 -10  19  -1   16.40   14.20
  10 -19   1   43.30   16.30
  10 -19   1    5.10   20.00
 -11  19  -1   10.40   15.00
  11 -19   1   27.20   15.50
  11 -19   1   11.80   16.80
  11 -19   1   -2.00   14.30
   4  18  -1  -15.20   17.60
   4  18  -1    0.00   12.10
  -4 -18   1    8.10   13.00
   3  18  -1   32.80   20.10
   3  18  -1   28.70   13.20
   3  18  -1    7.90   18.00
  -3 -18   1   53.99   15.20
  -3 -18   1   61.69   23.60
   2  18  -1   20.10   12.40
   2  18  -1   -6.30   15.70
   2  18  -1   38.20   20.80
  -2 -18   1    5.20   20.20
  -2 -18   1   20.60   13.50
   1  18  -1  -12.80    8.90
   1  18  -1   -5.50   16.00
   1  18  -1    1.10   15.00
  -1 -18   1    0.70   17.30
  -1 -18   1   -9.80    9.50
  -1 -18   1   -0.60   11.70
   0  18  -1   73.09   22.10
   0  18  -1   27.40   17.20
   0  18  -1   62.79   14.10
   0 -18   1   37.40   11.80
   0 -18   1   47.50   15.80
   0 -18   1   48.90   20.80
  -1  18  -1  -14.10   12.70
  -1  18  -1   -3.60    9.20
   1 -18   1  -14.40   13.20
   1 -18   1   -8.40   14.70
   1 -18   1  -15.10    9.70
  -2  18  -1   28.90   11.80
  -2  18  -1    4.60   13.80
   2 -18   1   13.80   21.90
   2 -18   1   23.60   17.40
   2 -18   1  -20.10   10.70
  -3  18  -1   18.10   11.90
  -3  18  -1   29.60   17.70
   3 -18   1   13.70    8.40
   3 -18   1   36.20   17.60
   3 -18   1   42.80   20.80
  -4  18  -1  272.67   31.10
  -4  18  -1  236.28   23.30
  -4  18  -1  264.97   22.00
   4 -18   1  261.97   20.00
   4 -18   1  270.17   30.90
   4 -18   1  258.27   31.50
  -5  18  -1   36.10   16.80
  -5  18  -1   81.69   17.70
   5 -18   1   81.49   22.40
   5 -18   1   71.59   13.90
   5 -18   1   43.70   20.30
  -6  18  -1  116.49   14.20
  -6  18  -1   87.09   18.30
  -6  18  -1   83.69   20.20
   6 -18   1   69.79   21.40
   6 -18   1  129.99   19.20
   6 -18   1  132.69   27.90
  -7  18  -1  297.07   16.30
  -7  18  -1  228.58   25.80
  -7  18  -1  221.58   16.20
  -7  18  -1  178.78   26.70
   7 -18   1  208.18   32.30
   7 -18   1  269.47   30.90
   7 -18   1  227.48   23.10
  -8  18  -1    1.00   12.80
  -8  18  -1   -4.90   12.30
   8 -18   1   25.70   13.30
   8 -18   1    1.50   15.70
  -9  18  -1   42.30   16.90
  -9  18  -1   57.99   18.00
   9 -18   1   78.89   19.00
   9 -18   1   68.49   23.10
 -10  18  -1   70.89   20.20
  10 -18   1   77.09   20.10
  10 -18   1   34.80   18.40
  10 -18   1   45.30   22.20
 -11  18  -1   96.29   22.80
  11 -18   1   27.30   19.00
  11 -18   1   44.20   15.50
  11 -18   1   56.89   19.30
 -12  18  -1   29.10   16.00
  12 -18   1   -5.40   15.20
  12 -18   1   27.60   25.20
  12 -18   1   16.20   14.80
   5  17  -1  -11.40   18.30
   5  17  -1   -0.70   12.20
   5  17  -1   12.00   28.30
  -5 -17   1   -1.50   15.00
  -5 -17   1   -4.70   12.80
   4  17  -1  -12.50   18.10
   4  17  -1   -3.20   10.70
   4  17  -1   -7.30   17.60
  -4 -17   1   -2.40   14.90
  -4 -17   1    8.20    9.80
   3  17  -1   38.40   21.30
   3  17  -1   15.70   11.80
   3  17  -1    5.70   18.60
  -3 -17   1   32.90   12.30
  -3 -17   1   31.90   14.70
  -3 -17   1   27.80   20.60
   2  17  -1   34.30   19.00
   2  17  -1   78.39   22.80
   2  17  -1   56.39   14.00
  -2 -17   1   64.69   23.50
  -2 -17   1   86.59   17.40
   1  17  -1    3.50    9.90
   1  17  -1  -22.30   12.30
  -1 -17   1    7.20   16.90
  -1 -17   1    1.80   11.00
  -1 -17   1   -9.30    6.80
  -1 -17   1  -21.80    9.50
   0  17  -1  103.59   23.00
   0  17  -1  128.49   24.30
   0  17  -1   93.79   15.50
   0 -17   1  157.58   26.10
   0 -17   1  111.89   25.90
   0 -17   1  124.29   16.40
  -1  17  -1   56.99   13.40
  -1  17  -1   44.40   18.50
   1 -17   1   35.40   20.80
   1 -17   1   80.19   19.80
   1 -17   1   51.59   10.80
   1 -17   1   49.20   11.90
  -2  17  -1   10.40   13.70
  -2  17  -1    6.60    9.50
   2 -17   1   -4.10   15.10
   2 -17   1   -6.00   11.30
   2 -17   1    6.80   14.80
  -3  17  -1    6.60   10.70
  -3  17  -1    6.70   13.60
   3 -17   1    2.40    7.50
   3 -17   1    8.20   15.40
   3 -17   1   30.60   16.30
  -4  17  -1   27.60   10.50
  -4  17  -1   22.60   15.70
  -4  17  -1    5.90   11.50
   4 -17   1   13.40   16.40
   4 -17   1   22.10   16.10
   4 -17   1    9.00    9.00
  -5  17  -1   18.40    9.80
  -5  17  -1   14.30   12.20
  -5  17  -1    8.40   13.40
   5 -17   1    8.10   18.00
   5 -17   1   24.30   11.60
   5 -17   1    8.50   15.10
  -6  17  -1    9.10    7.80
  -6  17  -1   -1.70   11.80
  -6  17  -1   24.50   14.80
   6 -17   1    7.50   20.50
   6 -17   1   19.10   11.30
   6 -17   1   11.50   15.70
  -7  17  -1   61.19   11.00
  -7  17  -1   33.30   14.90
  -7  17  -1   51.89   17.20
   7 -17   1   76.49   23.70
   7 -17   1   96.39   24.20
   7 -17   1   44.90   14.60
  -8  17  -1   -1.90   11.60
  -8  17  -1  -15.70   12.30
  -8  17  -1   -9.30    5.60
   8 -17   1  -18.10   10.00
   8 -17   1    0.90   16.00
  -9  17  -1  -18.40   10.60
  -9  17  -1   -9.90   16.70
  -9  17  -1   25.40    7.80
   9 -17   1  -17.60   13.80
   9 -17   1   21.20   14.20
 -10  17  -1   43.00   16.20
  10 -17   1   35.70   19.30
  10 -17   1    4.50   12.90
  10 -17   1   31.10   21.70
 -11  17  -1  -12.50   11.90
  11 -17   1   -6.50   16.40
  11 -17   1   -0.50   11.00
  11 -17   1    7.00   15.00
 -12  17  -1   58.39   17.40
  12 -17   1   12.10   13.60
  12 -17   1   18.80   17.30
  12 -17   1   57.29   21.70
 -13  17  -1   65.19   19.20
  13 -17   1    1.00   30.40
  13 -17   1   46.90   20.20
  13 -17   1   57.59   18.10
   6  16  -1  245.28   41.00
   6  16  -1  190.58   31.50
  -6 -16   1  191.38   33.50
   5  16  -1   42.00   13.50
   5  16  -1   14.60   19.50
   5  16  -1   29.20   21.20
  -5 -16   1   39.70   20.70
   4  16  -1   22.70   12.50
   4  16  -1   -5.80   15.20
   4  16  -1  -15.30   16.00
  -4 -16   1   31.60   19.50
  -4 -16   1   12.30    9.30
   3  16  -1  233.48   21.70
   3  16  -1  175.58   28.00
   3  16  -1  215.98   33.10
  -3 -16   1  226.38   20.00
  -3 -16   1  201.88   20.60
  -3 -16   1  237.68   31.00
   2  16  -1    9.80   16.70
   2  16  -1   11.80   11.00
   2  16  -1   12.20   16.70
  -2 -16   1   -9.30    6.20
  -2 -16   1   -8.80   15.20
  -2 -16   1   -5.20   10.10
   1  16  -1  135.89   24.10
   1  16  -1  140.79   18.30
   1  16  -1  172.48   40.90
  -1 -16   1  161.38   23.60
  -1 -16   1  141.49   14.30
  -1 -16   1  165.08   14.30
  -1 -16   1  173.18   29.50
   0  16  -1  266.87   30.20
   0  16  -1  243.18   20.60
   0  16  -1  214.98   33.20
   0 -16   1  233.28   25.80
   0 -16   1  228.18   16.30
   0 -16   1  239.08   16.60
   0 -16   1  197.28   31.50
  -1  16  -1   11.20    9.70
  -1  16  -1    4.10   12.10
   1 -16   1   -9.80    7.10
   1 -16   1    3.30   17.00
   1 -16   1    2.30    7.30
   1 -16   1  -24.20   10.80
  -2  16  -1    0.80   14.60
  -2  16  -1   17.40   10.10
   2 -16   1    7.60   14.70
   2 -16   1   15.60    9.20
  -3  16  -1  107.99   23.20
  -3  16  -1  123.99   17.10
   3 -16   1  108.79   22.30
   3 -16   1  126.49   25.90
  -4  16  -1   17.40    9.50
  -4  16  -1    5.50   10.10
  -4  16  -1   15.10   17.80
   4 -16   1   22.70   18.00
   4 -16   1   31.90   11.40
   4 -16   1   16.80   16.80
  -5  16  -1  250.17   19.00
  -5  16  -1  235.58   22.50
  -5  16  -1  289.57   17.70
   5 -16   1  254.37   29.50
   5 -16   1  247.58   20.70
   5 -16   1  231.28   28.50
  -6  16  -1   17.80   14.90
  -6  16  -1   32.90   14.70
  -6  16  -1   37.80    9.60
   6 -16   1   37.00   17.40
   6 -16   1   26.70   23.90
   6 -16   1   50.39   14.10
  -7  16  -1   -5.40   12.20
  -7  16  -1    1.20    6.80
  -7  16  -1   -0.80   10.50
   7 -16   1    9.10   16.30
   7 -16   1   27.80   12.00
   7 -16   1   17.80   15.60
  -8  16  -1  154.88   12.50
  -8  16  -1  197.78   26.60
  -8  16  -1  207.28   24.40
   8 -16   1  215.28   23.80
   8 -16   1  168.98   29.40
  -9  16  -1   98.69   18.70
  -9  16  -1   62.89    8.60
  -9  16  -1  102.59   20.40
   9 -16   1   72.09   22.90
   9 -16   1  112.69   20.50
 -10  16  -1   10.20    4.10
 -10  16  -1   -0.90   12.60
  10 -16   1   14.20   12.20
  10 -16   1  -34.20   12.20
  10 -16   1   11.70   13.60
 -11  16  -1   36.40   15.80
  11 -16   1   72.59   24.00
  11 -16   1   79.59   21.50
  11 -16   1   64.09   17.70
 -12  16  -1   78.49   18.80
  12 -16   1   65.09   20.60
  12 -16   1   95.49   22.90
  12 -16   1   75.59   18.80
  13 -16   1  176.68   30.10
  13 -16   1   93.59   18.50
  13 -16   1  131.79   29.10
 -14  16  -1   73.29   19.80
  14 -16   1   30.50   21.20
  14 -16   1   37.80   17.80
  14 -16   1   46.70   19.80
   7  15  -1  -28.50   17.70
   7  15  -1    4.50   20.20
   7  15  -1  -18.50   16.40
  -7 -15   1  -11.40   16.50
   6  15  -1   -8.10   17.80
   6  15  -1   11.20   12.10
   6  15  -1  -19.00   14.60
  -6 -15   1   -2.00    7.40
  -6 -15   1    7.20   15.50
   5  15  -1  -26.80   13.50
   5  15  -1  -19.00   16.90
   5  15  -1   10.10   10.80
  -5 -15   1   -1.90   16.20
  -5 -15   1   -0.50    8.50
   4  15  -1   19.20   16.00
   4  15  -1   22.30   11.50
   4  15  -1   32.50   19.50
  -4 -15   1   41.40   10.90
  -4 -15   1   55.89   20.60
  -4 -15   1   47.80   12.40
   3  15  -1    1.90   10.40
   3  15  -1   -9.30   16.40
   3  15  -1   -7.90   13.70
  -3 -15   1    9.70   15.30
  -3 -15   1    1.60    9.40
   2  15  -1  120.99   16.60
   2  15  -1  120.29   25.40
   2  15  -1  156.98   40.30
  -2 -15   1  160.68   14.20
  -2 -15   1  203.08   31.80
  -2 -15   1  147.89   14.60
  -2 -15   1  188.98   23.80
   1  15  -1   67.89   20.80
   1  15  -1   38.10   15.80
   1  15  -1   55.09   13.40
  -1 -15   1   47.80    9.90
  -1 -15   1   46.80   15.00
  -1 -15   1   66.89   11.00
   0  15  -1   29.60   11.80
   0  15  -1   25.90   15.10
   0  15  -1   31.10   16.40
   0 -15   1   29.10    9.10
   0 -15   1   36.80   18.70
   0 -15   1    6.30   12.20
   0 -15   1   35.40    9.40
  -1  15  -1  173.88   18.50
  -1  15  -1  217.18   27.70
  -1  15  -1  215.48   28.20
   1 -15   1  214.18   27.80
   1 -15   1  160.38   23.30
   1 -15   1  200.18   15.60
   1 -15   1  177.88   15.40
  -2  15  -1   16.00   14.30
  -2  15  -1    5.00    9.40
   2 -15   1    7.90   14.20
   2 -15   1   24.80   17.90
   2 -15   1   14.20    7.10
   2 -15   1   11.00    8.30
  -3  15  -1   14.40   12.90
  -3  15  -1   19.50    8.50
  -3  15  -1   -1.50    8.20
   3 -15   1    2.80    6.40
   3 -15   1    7.60   13.30
   3 -15   1  -11.20    7.40
   3 -15   1   -5.40   11.50
  -4  15  -1   -0.50    7.50
  -4  15  -1   11.00   10.00
  -4  15  -1   10.00   12.40
  -4  15  -1   30.70    8.40
   4 -15   1    3.20   11.10
   4 -15   1  -16.60   11.50
   4 -15   1    6.20   14.90
  -5  15  -1    3.70   10.30
  -5  15  -1   15.30    8.40
  -5  15  -1   33.20    8.50
  -5  15  -1   12.10   13.00
   5 -15   1    3.70    9.30
   5 -15   1    0.40   13.50
   5 -15   1   24.70   15.90
  -6  15  -1   94.19   16.70
  -6  15  -1   86.49   18.90
  -6  15  -1   74.49   12.20
  -6  15  -1   76.19   16.40
   6 -15   1   67.59   21.50
   6 -15   1   73.29   18.80
   6 -15   1  119.29   18.60
  -7  15  -1    9.60   11.70
  -7  15  -1   20.60    7.70
  -7  15  -1   24.50   13.90
   7 -15   1    5.40   13.30
   7 -15   1   29.20   17.90
   7 -15   1    1.50   10.40
  -8  15  -1   54.79    9.50
  -8  15  -1   51.49   15.30
   8 -15   1   56.69   28.00
   8 -15   1   54.09   15.70
  -9  15  -1  215.88   13.30
  -9  15  -1  246.68   25.80
  -9  15  -1  274.27   27.40
   9 -15   1  244.88   33.90
   9 -15   1  240.58   25.70
 -10  15  -1   30.90   16.30
 -10  15  -1   50.89    6.90
  10 -15   1   48.30   15.50
  10 -15   1   39.30   18.40
  10 -15   1   33.90   17.40
 -11  15  -1    7.80   14.00
  11 -15   1    9.00   15.10
  11 -15   1    5.90   15.70
  11 -15   1   12.20   12.50
 -12  15  -1   13.60   13.50
  12 -15   1   -2.30   13.70
  12 -15   1   21.10   14.60
  12 -15   1    7.90   15.80
 -13  15  -1  259.37   19.60
 -13  15  -1  232.58   26.00
  13 -15   1  232.28   35.70
  13 -15   1  147.09   25.50
  13 -15   1  234.98   33.30
 -14  15  -1   25.70   13.70
  14 -15   1   -1.50   14.80
  14 -15   1    8.40   14.60
  14 -15   1  -12.40   14.80
   8  14  -1  -14.90   17.10
   8  14  -1    3.00   11.70
   8  14  -1  -27.80   27.60
  -8 -14   1    0.40   15.50
   7  14  -1   -4.90   18.20
   7  14  -1   -4.80   17.10
   7  14  -1    7.80   11.40
  -7 -14   1   10.50   17.30
   6  14  -1    9.30   20.00
   6  14  -1    0.40   10.20
   6  14  -1    8.10   17.40
  -6 -14   1   18.70    7.70
  -6 -14   1   29.10   16.90
   5  14  -1  101.39   23.00
   5  14  -1  107.39   18.00
   5  14  -1   79.29   25.40
  -5 -14   1   98.19   13.90
  -5 -14   1  117.69   25.70
  -5 -14   1   73.49   15.00
   4  14  -1  164.68   30.00
   4  14  -1  122.39   17.30
   4  14  -1  119.09   23.30
  -4 -14   1  109.29   26.00
  -4 -14   1  177.98   16.10
  -4 -14   1  138.89   26.80
   3  14  -1   29.40   18.60
   3  14  -1   37.30   17.60
   3  14  -1   32.40   12.10
   3  14  -1   49.90   11.70
  -3 -14   1   49.10   10.80
  -3 -14   1   44.20   13.30
  -3 -14   1   65.69   29.50
   2  14  -1  315.27   21.30
   2  14  -1  329.07   32.90
   2  14  -1  301.97   32.60
   2  14  -1  301.37   22.00
  -2 -14   1  309.17   18.80
  -2 -14   1  299.77   24.70
  -2 -14   1  331.57   31.90
   1  14  -1  175.28   18.00
   1  14  -1  220.68   27.90
   1  14  -1  166.78   23.50
  -1 -14   1  180.68   27.50
  -1 -14   1  174.98   14.30
  -1 -14   1  194.58   24.90
  -1 -14   1  177.28   14.70
   0  14  -1   82.09   18.90
   0  14  -1   84.39   14.20
   0  14  -1   76.09   19.30
   0 -14   1  120.09   24.80
   0 -14   1   92.99   12.20
   0 -14   1   86.89   12.20
   0 -14   1   86.19   19.00
  -1  14  -1   10.40   10.50
  -1  14  -1   37.30   10.10
  -1  14  -1   20.20   13.20
  -1  14  -1   16.70   13.40
   1 -14   1   10.50    7.70
   1 -14   1    2.30   13.10
   1 -14   1   15.80   12.90
  -2  14  -1   16.30    9.40
  -2  14  -1    2.90   12.20
   2 -14   1    4.50   12.90
   2 -14   1   12.30    7.40
   2 -14   1   19.80    8.30
   2 -14   1  -11.80   12.80
  -3  14  -1   91.39   12.70
  -3  14  -1   91.49   19.30
  -3  14  -1   63.79   13.10
   3 -14   1   49.99   16.70
   3 -14   1   98.49   14.30
   3 -14   1   64.59   12.20
   3 -14   1   74.79   20.10
  -4  14  -1  318.77   20.50
  -4  14  -1  343.97   28.90
  -4  14  -1  341.27   23.00
  -4  14  -1  343.27   20.40
   4 -14   1  300.57   27.70
   4 -14   1  350.76   29.10
   4 -14   1  351.56   21.50
   4 -14   1  365.16   22.00
  -5  14  -1   48.60   10.60
  -5  14  -1   19.70   12.80
  -5  14  -1   51.49   10.60
  -5  14  -1   32.30   11.70
   5 -14   1   26.70   15.60
   5 -14   1   35.70   15.80
   5 -14   1   60.89   13.70
  -6  14  -1   34.60   12.90
  -6  14  -1   26.10   13.70
  -6  14  -1   43.10    9.70
   6 -14   1   39.30   12.50
   6 -14   1   46.60   16.90
   6 -14   1   18.10   14.50
  -7  14  -1  408.16   27.60
  -7  14  -1  407.56   18.70
  -7  14  -1  381.26   30.00
   7 -14   1  393.46   32.90
   7 -14   1  413.26   27.40
   7 -14   1  390.26   29.30
  -8  14  -1   -9.30   11.00
  -8  14  -1  -13.30    9.90
  -8  14  -1   -4.60    5.90
   8 -14   1  -10.50   10.80
   8 -14   1   -0.50   14.10
  -9  14  -1   68.09    9.60
  -9  14  -1   63.49   16.40
   9 -14   1   68.79   18.80
   9 -14   1  114.89   18.90
 -10  14  -1  143.19   21.90
 -10  14  -1  175.48   11.80
  10 -14   1  191.28   27.40
  10 -14   1  181.18   22.50
  10 -14   1  151.48   27.70
 -11  14  -1   44.80   12.90
 -11  14  -1   59.49    8.10
 -11  14  -1   23.30   12.80
  11 -14   1   34.30   25.60
  11 -14   1   31.90   14.10
  11 -14   1    2.60   16.50
 -12  14  -1   30.90    6.70
 -12  14  -1   11.40    8.90
 -12  14  -1    9.10   11.80
  12 -14   1   -6.50   14.90
  12 -14   1    2.80   12.30
  12 -14   1    9.20   14.50
 -13  14  -1   45.90   16.00
  13 -14   1   61.09   22.20
  13 -14   1   51.29   20.10
  13 -14   1   45.90   21.60
 -14  14  -1   52.59   16.60
  14 -14   1   46.40   21.60
  14 -14   1   31.60   16.40
  14 -14   1   22.10   16.40
 -15  14  -1  112.89   30.20
  15 -14   1   29.30   17.50
  15 -14   1   28.60   23.10
   9  13  -1   15.20   18.50
   9  13  -1   54.39   14.70
  -9 -13   1   88.39   24.60
   8  13  -1   25.30   18.40
   8  13  -1   59.29   26.90
   8  13  -1   51.99   16.60
  -8 -13   1  108.89   23.70
   7  13  -1   92.79   26.30
   7  13  -1   42.10   18.90
   7  13  -1   76.79   16.10
  -7 -13   1   97.39   25.00
  -7 -13   1   62.79    8.20
   6  13  -1   81.19   26.00
   6  13  -1  118.19   18.80
  -6 -13   1  112.59   24.50
  -6 -13   1  106.69   11.60
   5  13  -1   27.70   20.20
   5  13  -1   22.40   16.30
   5  13  -1   31.50   12.50
  -5 -13   1   37.10   10.00
  -5 -13   1   26.80   21.50
  -5 -13   1   36.40    9.60
   4  13  -1   38.40   19.70
   4  13  -1   14.30   11.20
   4  13  -1   24.60   15.90
  -4 -13   1   27.40   10.80
  -4 -13   1   34.90   17.10
  -4 -13   1   15.10    8.70
   3  13  -1   86.39   22.00
   3  13  -1   84.79   15.10
   3  13  -1  104.69   20.90
  -3 -13   1  108.29   12.70
  -3 -13   1   96.49   16.00
  -3 -13   1  127.69   25.60
   2  13  -1   -4.90    8.10
   2  13  -1   -5.90   11.90
   2  13  -1   -5.90   13.80
   2  13  -1    1.40    7.20
  -2 -13   1    5.00   14.10
  -2 -13   1   -2.70    6.50
  -2 -13   1    5.30    9.40
   1  13  -1  142.39   22.00
   1  13  -1  158.98   17.20
   1  13  -1  161.38   24.20
   1  13  -1  137.99   15.90
  -1 -13   1  140.79   13.40
  -1 -13   1  172.48   26.80
  -1 -13   1  129.69   18.80
   0  13  -1   -2.60    7.20
   0  13  -1   -1.60    8.30
   0  13  -1   10.50    8.40
   0  13  -1    0.20   11.80
   0  13  -1   11.60   13.10
   0 -13   1   -0.10   10.60
   0 -13   1   11.70   14.40
   0 -13   1    5.40    6.90
   0 -13   1    5.80    6.80
  -1  13  -1   14.30   15.20
  -1  13  -1   10.80    8.70
  -1  13  -1    3.50   11.50
  -1  13  -1   11.60   12.10
   1 -13   1   17.60    7.50
   1 -13   1    1.90    6.20
   1 -13   1   -5.40   12.20
   1 -13   1    1.50   10.60
  -2  13  -1   11.60   11.90
  -2  13  -1   18.80    9.30
  -2  13  -1   33.90   10.50
   2 -13   1   -0.20   11.60
   2 -13   1   16.00    7.90
   2 -13   1   13.80   13.30
   2 -13   1    8.60    7.40
  -3  13  -1  119.09   14.10
  -3  13  -1  112.09   15.30
  -3  13  -1   79.49   16.90
   3 -13   1  102.59   13.80
   3 -13   1   80.49   19.20
   3 -13   1  108.19   21.80
   3 -13   1   92.79   19.70
  -4  13  -1  425.06   21.60
  -4  13  -1  454.75   31.40
  -4  13  -1  447.56   26.30
  -4  13  -1  444.26   21.50
   4 -13   1  366.96   28.80
   4 -13   1  376.26   26.50
   4 -13   1  429.66   31.20
   4 -13   1  422.96   22.30
   4 -13   1  416.66   22.80
  -5  13  -1  281.97   25.50
  -5  13  -1  279.97   21.30
  -5  13  -1  257.57   16.50
   5 -13   1  235.28   22.00
   5 -13   1  248.98   24.30
   5 -13   1  251.67   18.50
   5 -13   1  313.17   35.40
   5 -13   1  253.47   27.20
  -6  13  -1  277.97   16.00
  -6  13  -1  261.67   22.10
  -6  13  -1  290.27   25.60
   6 -13   1  252.77   21.60
   6 -13   1  320.17   29.80
   6 -13   1  262.97   24.40
   6 -13   1  310.57   22.60
  -7  13  -1    7.10   11.60
  -7  13  -1    6.00    6.40
  -7  13  -1    2.30   10.90
   7 -13   1    5.10   13.90
   7 -13   1   18.50   13.50
   7 -13   1   21.40   12.80
  -8  13  -1   98.89   18.50
  -8  13  -1   86.99   10.90
  -8  13  -1  109.69   17.30
  -8  13  -1   81.19   16.80
   8 -13   1   80.29   17.50
   8 -13   1   73.59   21.00
  -9  13  -1   59.29    9.70
  -9  13  -1   60.99   12.10
  -9  13  -1   54.19   16.20
   9 -13   1   66.39   18.50
   9 -13   1   62.29   14.60
   9 -13   1   49.10   19.70
 -10  13  -1   69.69    9.50
 -10  13  -1   77.69   18.00
 -10  13  -1  104.69   13.60
  10 -13   1  106.69   34.70
  10 -13   1   82.29   19.30
  10 -13   1   76.09   17.20
 -11  13  -1   77.79    9.90
 -11  13  -1   68.29   13.80
  11 -13   1   52.29   15.20
  11 -13   1   44.20   18.60
  11 -13   1   45.70   19.60
 -12  13  -1   80.49   18.20
 -12  13  -1  115.69   12.30
  12 -13   1   88.79   23.80
  12 -13   1   75.79   18.80
  12 -13   1   64.59   19.80
 -13  13  -1   89.79   20.60
  13 -13   1   74.19   21.50
  13 -13   1   89.09   20.60
  13 -13   1   61.19   20.20
 -14  13  -1   99.69   21.10
  14 -13   1  125.19   27.40
  14 -13   1  112.79   25.10
  14 -13   1   88.39   20.50
 -15  13  -1  133.29   24.20
 -15  13  -1  103.39   28.70
  15 -13   1   84.19   23.70
  15 -13   1   76.99   34.60
  15 -13   1   65.79   20.10
  10  12  -1  -24.80   16.70
  10  12  -1   19.50   13.60
  10  12  -1   46.50   37.70
 -10 -12   1   23.60   17.60
   9  12  -1   52.29   15.70
   9  12  -1   42.40   24.00
   9  12  -1   22.50   19.00
  -9 -12   1   70.19   19.80
   8  12  -1   22.70   11.70
   8  12  -1  -18.20   14.60
   8  12  -1  -11.20   28.20
  -8 -12   1  -13.90   11.50
   7  12  -1   -9.10   15.40
   7  12  -1    9.80   11.00
   7  12  -1  -14.90   18.60
  -7 -12   1    5.70    4.90
   6  12  -1   93.49   16.20
   6  12  -1   82.79   20.40
   6  12  -1  106.19   26.60
  -6 -12   1   97.19   11.10
  -6 -12   1  169.78   29.30
   5  12  -1  201.68   30.30
   5  12  -1  246.28   29.20
   5  12  -1  195.38   20.00
  -5 -12   1  156.48   26.50
  -5 -12   1  223.78   16.60
  -5 -12   1  234.58   18.00
   4  12  -1   91.89   19.40
   4  12  -1   63.69   20.50
   4  12  -1   81.29   14.50
  -4 -12   1  107.99   23.70
  -4 -12   1  100.99   14.10
  -4 -12   1  122.49   16.80
   3  12  -1  697.13   28.50
   3  12  -1  664.63   41.10
   3  12  -1  668.43   30.30
   3  12  -1  658.13   39.20
  -3 -12   1  675.23   29.80
  -3 -12   1  675.33   39.90
  -3 -12   1  637.24   26.30
   2  12  -1    1.80   13.60
   2  12  -1   -1.10    6.70
   2  12  -1   11.90   12.90
   2  12  -1   13.70    9.60
  -2 -12   1    5.80    9.60
  -2 -12   1    6.90   13.90
  -2 -12   1   -0.50    6.50
   1  12  -1  283.07   27.00
   1  12  -1  260.97   25.80
   1  12  -1  272.67   21.90
   1  12  -1  264.37   18.60
  -1 -12   1  263.37   16.40
  -1 -12   1  299.17   22.60
  -1 -12   1  228.38   24.60
   0  12  -1  448.26   24.70
   0  12  -1  457.25   30.00
   0  12  -1  411.66   28.20
   0  12  -1  453.05   22.40
   0  12  -1  440.06   30.10
   0 -12   1  434.66   28.10
   0 -12   1  423.36   19.30
   0 -12   1  451.35   20.50
   0 -12   1  380.66   29.70
  -1  12  -1    9.90   10.30
  -1  12  -1   -1.50    7.80
  -1  12  -1    6.90    8.40
  -1  12  -1    1.30   10.00
  -1  12  -1   16.00    8.20
   1 -12   1   10.30    7.00
   1 -12   1   -5.30    9.80
   1 -12   1   -1.00   11.90
   1 -12   1    0.90    5.50
   1 -12   1   -2.50   10.20
  -2  12  -1   39.10   13.10
  -2  12  -1   66.19   11.50
  -2  12  -1   73.29   15.50
  -2  12  -1   86.79   13.80
   2 -12   1   68.29   16.70
   2 -12   1   72.09   10.80
   2 -12   1   58.49   14.30
   2 -12   1   67.09   10.90
   2 -12   1   69.49   17.30
  -3  12  -1  292.57   17.90
  -3  12  -1  277.47   18.60
  -3  12  -1  291.67   24.40
   3 -12   1  260.57   24.20
   3 -12   1  295.07   17.80
   3 -12   1  269.27   25.30
   3 -12   1  309.67   18.40
   3 -12   1  267.87   22.70
  -4  12  -1  150.48   24.20
  -4  12  -1  142.49   16.90
  -4  12  -1  111.09   12.40
  -4  12  -1   98.39   16.60
   4 -12   1  117.79   13.60
   4 -12   1  108.09   16.40
   4 -12   1  107.39   14.40
   4 -12   1  157.58   23.50
   4 -12   1  106.19   19.90
  -5  12  -1   53.09    9.70
  -5  12  -1   38.00   12.50
  -5  12  -1   62.69   14.10
  -5  12  -1   38.90   11.60
   5 -12   1   49.80   11.60
   5 -12   1   44.60   15.40
   5 -12   1   59.39   12.90
   5 -12   1   47.70   15.00
   5 -12   1   59.39   13.50
  -6  12  -1  862.71   32.40
  -6  12  -1  869.71   35.00
  -6  12  -1  875.81   39.30
  -6  12  -1  803.52   34.90
  -6  12  -1  833.02   26.70
   6 -12   1  862.41   37.30
   6 -12   1  853.01   33.50
   6 -12   1  841.72   35.20
   6 -12   1  791.62   40.60
   6 -12   1  852.91   34.70
  -7  12  -1   11.30    9.90
  -7  12  -1   13.80   11.10
  -7  12  -1    7.50    6.60
  -7  12  -1   -7.90    9.50
   7 -12   1   28.50   12.60
   7 -12   1   13.20   11.60
   7 -12   1   13.70    9.60
   7 -12   1   21.80   15.20
  -8  12  -1   17.20    9.00
  -8  12  -1   12.10    7.40
  -8  12  -1    7.10   11.10
  -8  12  -1    8.10   11.20
   8 -12   1   12.80   14.30
   8 -12   1   15.70   12.20
  -9  12  -1  238.68   24.00
  -9  12  -1  257.97   15.50
   9 -12   1  256.17   23.40
   9 -12   1  242.58   24.10
   9 -12   1  247.08   31.20
 -10  12  -1    2.20   12.40
 -10  12  -1   12.10    7.10
 -10  12  -1    5.80    5.90
  10 -12   1    1.10   11.80
  10 -12   1   -6.80   12.70
  10 -12   1   17.70   14.30
 -11  12  -1   52.19   11.00
 -11  12  -1   39.00   16.30
 -11  12  -1   56.09   10.20
  11 -12   1   33.70   17.60
  11 -12   1   15.70   23.70
  11 -12   1   24.40   14.50
 -12  12  -1  113.79   21.40
 -12  12  -1   88.49   10.20
 -12  12  -1  100.89   12.50
  12 -12   1   62.09   21.30
  12 -12   1   57.09   17.40
  12 -12   1   77.89   10.40
  12 -12   1   92.99   22.40
 -13  12  -1   39.70    7.60
 -13  12  -1   64.29   18.70
  13 -12   1   21.80   15.60
  13 -12   1   46.50   20.20
  13 -12   1   40.60   19.20
 -14  12  -1    5.70   11.50
  14 -12   1   13.20   18.60
  14 -12   1   41.80   19.50
  14 -12   1    3.50   14.90
 -15  12  -1  141.19   24.10
  15 -12   1  172.88   29.60
  15 -12   1  113.89   25.90
  15 -12   1   99.99   22.90
  11  11  -1   26.50   14.10
  11  11  -1    7.10   26.60
  11  11  -1  -31.10   16.20
 -11 -11   1   32.10   16.70
  10  11  -1   37.80   19.60
  10  11  -1   81.19   16.30
  10  11  -1   80.09   28.90
 -10 -11   1  112.59   23.20
   9  11  -1  -39.20   15.20
   9  11  -1   13.60   11.40
   9  11  -1   -4.80   14.20
  -9 -11   1    5.50   15.20
   8  11  -1   88.29   17.10
   8  11  -1   82.59   26.90
   8  11  -1   68.29   21.00
  -8 -11   1   88.99   20.40
   7  11  -1  108.39   18.30
   7  11  -1   74.59   24.50
   7  11  -1   81.99   20.30
  -7 -11   1  119.59    9.20
  -7 -11   1   87.69   20.50
   6  11  -1   -9.20   12.10
   6  11  -1   -5.80    8.90
   6  11  -1   -1.30   17.30
  -6 -11   1    3.20   14.00
  -6 -11   1    9.10    8.30
  -6 -11   1    5.70    5.60
   5  11  -1   70.69   22.60
   5  11  -1   52.29   15.60
   5  11  -1   93.59   15.40
  -5 -11   1   75.29   12.50
  -5 -11   1   53.59   18.60
  -5 -11   1   61.39   10.70
   4  11  -1   -1.10   12.80
   4  11  -1  -12.50    7.80
   4  11  -1   17.20   15.70
  -4 -11   1    1.10    7.10
  -4 -11   1   26.20   15.50
  -4 -11   1   -2.30    6.60
   3  11  -1   83.69   16.90
   3  11  -1   89.89   13.70
   3  11  -1  110.49   21.50
   3  11  -1  119.49   14.80
  -3 -11   1  128.29   24.40
  -3 -11   1  116.39   15.60
  -3 -11   1  126.99   15.10
   2  11  -1  176.18   16.00
   2  11  -1  177.28   24.50
   2  11  -1  164.58   18.50
   2  11  -1  192.68   15.80
   2  11  -1  133.59   19.50
  -2 -11   1  197.88   17.70
  -2 -11   1  125.89   12.90
  -2 -11   1  203.18   27.40
   1  11  -1  130.89   19.90
   1  11  -1  116.19   14.00
   1  11  -1  115.49   15.80
   1  11  -1  105.99   13.10
   1  11  -1   95.49   17.50
  -1 -11   1   97.69   15.00
  -1 -11   1   95.59   10.90
  -1 -11   1  124.09   21.40
   0  11  -1   28.80   10.50
   0  11  -1   32.30    9.80
   0  11  -1   15.30   10.70
   0  11  -1   29.30    8.70
   0  11  -1   29.40   12.40
   0 -11   1   27.00   11.40
   0 -11   1   23.40    7.60
   0 -11   1   22.70   12.00
   0 -11   1   10.10   10.30
   0 -11   1   16.60   13.80
  -1  11  -1   54.19   13.70
  -1  11  -1   61.19   12.50
  -1  11  -1   51.89    9.70
  -1  11  -1   69.99   14.80
  -1  11  -1   32.60   17.50
  -1  11  -1   64.69   15.10
   1 -11   1   71.59   17.00
   1 -11   1   51.69    9.20
   1 -11   1   53.89   13.50
   1 -11   1   52.99   13.80
   1 -11   1   55.29   10.10
   1 -11   1   44.50   12.20
  -2  11  -1   42.80   12.70
  -2  11  -1   51.09    9.60
  -2  11  -1   66.09   11.60
  -2  11  -1   75.99   14.40
  -2  11  -1   48.10   13.50
   2 -11   1   60.79   16.50
   2 -11   1   51.99    9.30
   2 -11   1   66.79   15.80
   2 -11   1   58.09   13.30
   2 -11   1   62.99   10.30
  -3  11  -1   24.50   10.50
  -3  11  -1   18.20    8.10
  -3  11  -1   28.50   11.30
  -3  11  -1    0.40    8.50
   3 -11   1   14.60   11.90
   3 -11   1   19.00   11.60
   3 -11   1   13.90   10.00
   3 -11   1   16.70    7.70
   3 -11   1    6.30    6.10
  -4  11  -1  966.90   29.90
  -4  11  -1  907.31   37.70
  -4  11  -1 1011.60   40.40
  -4  11  -1  950.20   33.10
   4 -11   1  976.00   41.30
   4 -11   1 1019.30   37.40
   4 -11   1  988.10   33.20
   4 -11   1 1019.00   33.20
   4 -11   1  978.60   39.10
  -5  11  -1  266.17   22.10
  -5  11  -1  260.47   14.40
  -5  11  -1  304.17   19.80
  -5  11  -1  277.87   17.60
  -5  11  -1  281.07   19.90
   5 -11   1  286.27   19.60
   5 -11   1  271.77   21.20
   5 -11   1  252.67   24.70
   5 -11   1  313.07   21.50
  -6  11  -1    8.10    5.80
  -6  11  -1    9.60    9.50
  -6  11  -1   15.40    8.00
  -6  11  -1    1.10    8.90
   6 -11   1    4.60    7.80
   6 -11   1   -3.30    9.50
   6 -11   1   -6.40   10.40
   6 -11   1   11.60   10.00
  -7  11  -1  288.57   22.60
  -7  11  -1  298.77   20.30
  -7  11  -1  289.67   15.30
  -7  11  -1  303.37   24.30
  -7  11  -1  311.07   20.60
   7 -11   1  280.07   22.30
   7 -11   1  266.77   26.60
   7 -11   1  290.47   21.20
  -8  11  -1  136.79   12.70
  -8  11  -1  136.19   19.00
  -8  11  -1  127.19   14.60
   8 -11   1  112.29   21.40
   8 -11   1  142.59   17.80
   8 -11   1  141.69   20.90
  -9  11  -1  296.47   25.20
  -9  11  -1  270.17   17.70
  -9  11  -1  273.77   16.50
   9 -11   1  272.87   23.20
   9 -11   1  220.18   26.10
   9 -11   1  286.97   26.90
 -10  11  -1  341.97   19.00
 -10  11  -1  349.96   28.10
 -10  11  -1  371.56   19.70
  10 -11   1  350.86   31.90
  10 -11   1  332.27   18.50
  10 -11   1  360.06   26.80
  10 -11   1  349.67   30.00
 -11  11  -1   55.19   16.40
 -11  11  -1   79.39    9.90
 -11  11  -1   53.49   10.90
  11 -11   1   11.20   12.00
  11 -11   1   41.10   17.90
  11 -11   1   54.09   20.00
  11 -11   1   43.10    9.30
 -12  11  -1   22.70    9.20
 -12  11  -1   10.80   12.50
  12 -11   1    9.40   14.30
  12 -11   1    6.70    6.70
  12 -11   1   13.70   13.30
 -13  11  -1  279.97   28.00
 -13  11  -1  240.98   24.30
  13 -11   1  149.09   23.60
  13 -11   1  223.58   17.80
  13 -11   1  169.28   27.80
  13 -11   1  211.88   31.70
 -14  11  -1   22.20   12.20
  14 -11   1   14.40   16.30
  14 -11   1    4.40   14.10
  14 -11   1   13.30   15.70
 -15  11  -1   36.90   15.70
  15 -11   1   45.60   19.10
  15 -11   1   28.00   15.30
  15 -11   1   43.70   18.40
  16 -11   1   87.39   21.60
  16 -11   1   74.09   20.90
  16 -11   1   95.29   25.80
  11  10  -1   63.99   21.00
  11  10  -1   75.99   28.30
 -11 -10   1   97.49   20.50
  10  10  -1  -19.00   15.20
  10  10  -1   -7.40   19.10
 -10 -10   1   21.30   15.20
   9  10  -1   27.10   22.50
   9  10  -1   -0.80   14.40
  -9 -10   1   24.80   15.80
   8  10  -1   82.69   20.60
   8  10  -1   96.89   25.90
  -8 -10   1   91.19   20.80
   7  10  -1  101.39   20.80
   7  10  -1   89.79   16.50
   7  10  -1   91.99   33.60
  -7 -10   1   89.59    8.50
  -7 -10   1   97.99   21.10
   6  10  -1   29.30   19.40
   6  10  -1   24.70   14.60
   6  10  -1    0.40    9.10
  -6 -10   1   19.90   14.00
  -6 -10   1    9.20    5.90
  -6 -10   1   16.90    8.50
   5  10  -1  135.79   24.90
   5  10  -1  156.88   17.90
   5  10  -1  142.59   21.30
  -5 -10   1  169.18   27.50
  -5 -10   1  200.88   27.50
  -5 -10   1  154.98   13.60
   4  10  -1 1260.97   53.59
   4  10  -1 1194.98   47.60
   4  10  -1 1257.97   39.90
  -4 -10   1 1240.28   37.00
  -4 -10   1 1226.28   49.60
  -4 -10   1 1235.28   38.80
   3  10  -1  371.96   20.80
   3  10  -1  400.16   19.90
   3  10  -1  359.56   26.40
   3  10  -1  432.26   31.10
   3  10  -1  419.56   42.50
  -3 -10   1  356.16   19.30
  -3 -10   1  386.86   32.90
  -3 -10   1  370.76   28.30
  -3 -10   1  397.86   21.30
   2  10  -1 1277.67   37.10
   2  10  -1 1252.97   45.80
   2  10  -1 1238.28   45.50
   2  10  -1 1265.47   48.20
   2  10  -1 1200.78   37.30
  -2 -10   1 1308.67   45.30
  -2 -10   1 1224.48   35.60
  -2 -10   1 1334.77   49.10
  -2 -10   1 1168.08   47.10
  -2 -10   1 1306.27   40.00
   1  10  -1  479.55   20.70
   1  10  -1  433.86   27.40
   1  10  -1  503.45   23.00
   1  10  -1  458.35   28.10
   1  10  -1  450.65   25.30
  -1 -10   1  453.25   27.00
  -1 -10   1  436.36   22.70
  -1 -10   1  472.15   23.80
  -1 -10   1  465.35   26.40
  -1 -10   1  451.35   28.80
   0  10  -1    2.60    6.60
   0  10  -1    4.00    5.80
   0  10  -1    9.50   10.70
   0  10  -1   13.40    8.10
   0  10  -1   13.90   10.20
   0 -10   1    8.80   10.80
   0 -10   1    6.10   15.20
   0 -10   1   13.70    8.80
   0 -10   1    4.50    7.60
  -1  10  -1  694.03   24.90
  -1  10  -1  737.23   29.90
  -1  10  -1  701.63   31.50
  -1  10  -1  660.53   27.50
  -1  10  -1  739.93   31.30
  -1  10  -1  845.82   35.00
   1 -10   1  677.43   31.70
   1 -10   1  756.82   25.10
   1 -10   1  716.83   23.90
   1 -10   1  727.43   31.20
   1 -10   1  716.53   33.70
   1 -10   1  735.73   32.30
  -2  10  -1  862.71   35.70
  -2  10  -1  812.92   27.20
  -2  10  -1  820.72   32.60
  -2  10  -1  774.42   36.80
   2 -10   1  829.02   47.20
   2 -10   1  815.62   33.10
   2 -10   1  787.02   26.20
   2 -10   1  846.92   34.70
   2 -10   1  820.22   34.20
   2 -10   1  836.12   26.90
  -3  10  -1   86.19   11.90
  -3  10  -1  122.59   18.60
  -3  10  -1   79.69   10.00
  -3  10  -1   86.89   14.00
  -3  10  -1  106.09   16.80
   3 -10   1   60.99   11.80
   3 -10   1   67.99   10.90
   3 -10   1   90.69   17.20
   3 -10   1   88.09   24.40
   3 -10   1   89.19   11.10
   3 -10   1   84.09   13.20
  -4  10  -1  218.28   16.10
  -4  10  -1  200.78   12.60
  -4  10  -1  194.78   18.50
  -4  10  -1  190.68   13.50
  -4  10  -1  208.78   17.00
  -4  10  -1  197.88   17.50
   4 -10   1  218.48   15.80
   4 -10   1  220.08   15.10
   4 -10   1  193.88   16.70
   4 -10   1  179.28   20.70
   4 -10   1  192.18   18.30
  -5  10  -1  609.24   27.50
  -5  10  -1  677.23   31.20
  -5  10  -1  657.53   21.50
  -5  10  -1  670.93   26.10
  -5  10  -1  646.54   27.00
   5 -10   1  664.93   27.80
   5 -10   1  643.84   27.70
   5 -10   1  642.64   26.30
   5 -10   1  620.64   32.40
   5 -10   1  635.24   28.90
  -6  10  -1   59.59   12.80
  -6  10  -1   40.60   10.20
  -6  10  -1   41.00   11.20
  -6  10  -1   47.00    8.10
   6 -10   1   53.99   14.80
   6 -10   1   48.80   12.80
   6 -10   1   42.40   14.30
   6 -10   1   63.19   12.10
  -7  10  -1  539.85   29.90
  -7  10  -1  452.15   18.80
  -7  10  -1  471.35   26.30
  -7  10  -1  459.75   24.20
  -7  10  -1  453.45   23.00
   7 -10   1  457.55   26.70
   7 -10   1  524.05   32.50
   7 -10   1  460.45   24.70
  -8  10  -1    2.70    9.90
  -8  10  -1    5.50    6.90
  -8  10  -1    4.00    7.70
   8 -10   1    3.10   11.60
   8 -10   1   -6.40    8.20
   8 -10   1    3.00   12.70
  -9  10  -1    4.70    7.20
  -9  10  -1   15.00    7.40
  -9  10  -1    4.00   10.80
   9 -10   1    6.40    6.50
   9 -10   1    8.40   12.30
   9 -10   1   -3.00    9.40
   9 -10   1   -3.30   11.90
 -10  10  -1  119.69   14.30
 -10  10  -1  114.79   20.30
 -10  10  -1  111.29   12.20
  10 -10   1  102.69   20.70
  10 -10   1   98.69   12.30
  10 -10   1   98.59   18.10
  10 -10   1   78.69   19.80
 -11  10  -1  205.28   26.10
 -11  10  -1  215.88   17.80
  11 -10   1  189.18   15.80
  11 -10   1  136.69   23.40
  11 -10   1  185.78   23.00
  11 -10   1  148.69   25.00
 -12  10  -1    7.00    4.90
 -12  10  -1   17.60   10.30
 -12  10  -1    0.30    4.70
 -12  10  -1    4.80   11.90
  12 -10   1   -4.80   13.00
  12 -10   1    2.50   12.30
  12 -10   1   -8.80   13.40
 -13  10  -1   45.90   12.10
 -13  10  -1    8.60   12.90
  13 -10   1   20.10    9.70
  13 -10   1    9.00   15.40
  13 -10   1   21.90   14.90
  13 -10   1   26.50   19.70
 -14  10  -1   28.50   11.00
 -14  10  -1    9.00   11.10
  14 -10   1   -4.50   13.70
  14 -10   1   10.10   15.50
  14 -10   1   12.60   14.10
 -15  10  -1   67.89   16.20
  15 -10   1   44.60   18.90
  15 -10   1   54.69   21.90
  15 -10   1   41.80   18.60
 -16  10  -1  230.88   24.70
  16 -10   1  140.19   26.60
  16 -10   1  145.19   29.70
  12   9  -1  -36.10   13.40
  12   9  -1  -45.50   23.70
  12   9  -1    9.30   18.30
 -12  -9   1   11.30   20.00
  11   9  -1  148.09   24.80
  11   9  -1  154.78   25.40
  11   9  -1  192.78   37.10
 -11  -9   1  243.48   25.40
  10   9  -1   18.20   18.80
  10   9  -1   32.10   16.50
  10   9  -1   43.80   26.50
 -10  -9   1   97.19   20.30
 -10  -9   1   45.40   21.40
   9   9  -1   40.90   16.40
   9   9  -1   29.90   23.40
   9   9  -1   59.59   18.20
  -9  -9   1   64.89   24.50
  -9  -9   1   48.80   16.50
   8   9  -1   98.19   19.80
  -8  -9   1  156.58   24.10
   7   9  -1  108.59   25.30
   7   9  -1  110.19   20.00
  -7  -9   1  121.49   25.90
  -7  -9   1  115.69   21.50
  -7  -9   1   93.09    8.60
   6   9  -1   36.10   15.20
   6   9  -1   32.50   19.00
  -6  -9   1   45.10    8.30
  -6  -9   1   49.90   11.40
  -6  -9   1   43.00   15.80
  -6  -9   1   49.70   19.50
   5   9  -1   35.60   14.40
   5   9  -1   39.00   17.60
  -5  -9   1   30.90   15.00
  -5  -9   1   31.10    8.30
  -5  -9   1   21.10   15.90
  -5  -9   1   32.30   10.40
   4   9  -1   66.39   17.90
   4   9  -1   65.69   11.70
   4   9  -1   71.39   14.80
  -4  -9   1   84.39   11.60
  -4  -9   1   82.89   12.20
  -4  -9   1   49.00   16.30
  -4  -9   1   61.69   12.20
  -4  -9   1   65.39   16.30
   3   9  -1  118.19   17.20
   3   9  -1   99.69   17.30
   3   9  -1   97.49   12.20
   3   9  -1  103.39   16.90
   3   9  -1   97.99   11.30
   3   9  -1  114.49   20.70
  -3  -9   1  117.69   19.40
  -3  -9   1   97.29   11.70
  -3  -9   1  106.89   15.10
  -3  -9   1   78.99   11.80
  -3  -9   1  106.59   17.70
   2   9  -1   44.60    9.20
   2   9  -1   47.40    9.00
   2   9  -1   56.49   14.80
   2   9  -1   70.09   14.60
   2   9  -1   53.79   14.30
   2   9  -1   66.99   13.70
  -2  -9   1   60.59   11.20
  -2  -9   1   35.90   11.30
  -2  -9   1   55.89   14.60
  -2  -9   1   57.19    9.90
  -2  -9   1   37.80   11.80
   1   9  -1  259.07   19.00
   1   9  -1  267.07   15.10
   1   9  -1  263.17   20.50
   1   9  -1  248.58   16.00
   1   9  -1  258.17   18.70
   1   9  -1  265.47   21.30
  -1  -9   1  273.07   18.20
  -1  -9   1  278.27   19.50
  -1  -9   1  267.87   21.80
   0   9  -1   13.60    6.00
   0   9  -1   14.10    9.80
   0   9  -1   15.10    8.10
   0   9  -1   10.00    7.30
   0   9  -1   13.50    9.20
   0  -9   1   -0.40   10.30
   0  -9   1   13.90    8.10
   0  -9   1   14.10    9.50
   0  -9   1   18.10    6.20
   0  -9   1   15.80    8.50
  -1   9  -1   96.09   15.10
  -1   9  -1   63.79   12.10
  -1   9  -1   68.49   11.50
  -1   9  -1   68.19   12.60
  -1   9  -1   89.89   10.60
   1  -9   1   87.59   13.30
   1  -9   1   78.79   10.10
   1  -9   1  103.29   17.20
   1  -9   1   75.59    9.50
   1  -9   1   79.39   13.30
   1  -9   1   83.69   13.40
  -2   9  -1  150.38   15.00
  -2   9  -1  148.99   12.30
  -2   9  -1  160.78   17.60
  -2   9  -1  156.78   15.60
  -2   9  -1  146.99   12.30
   2  -9   1  148.39   16.40
   2  -9   1  145.09   11.90
   2  -9   1  139.99   14.60
   2  -9   1  192.78   17.30
   2  -9   1  135.09   11.30
   2  -9   1  145.59   16.20
  -3   9  -1  269.37   18.20
  -3   9  -1  271.87   15.90
  -3   9  -1  268.87   19.00
  -3   9  -1  275.67   20.40
   3  -9   1  256.27   15.40
   3  -9   1  255.37   17.70
   3  -9   1  249.18   20.50
   3  -9   1  255.87   15.20
   3  -9   1  252.57   18.60
  -4   9  -1  583.74   27.80
  -4   9  -1  590.44   23.00
  -4   9  -1  589.54   25.90
  -4   9  -1  561.44   19.40
  -4   9  -1  592.74   23.80
  -4   9  -1  572.54   30.60
   4  -9   1  607.84   23.50
   4  -9   1  623.24   27.30
   4  -9   1  618.64   24.50
   4  -9   1  608.54   30.20
   4  -9   1  605.04   25.70
  -5   9  -1   -2.70    5.80
  -5   9  -1    6.00    8.80
  -5   9  -1    2.10    6.40
  -5   9  -1    7.80    7.70
  -5   9  -1    1.00    4.40
   5  -9   1    1.00    7.90
   5  -9   1    0.20    7.30
   5  -9   1   -3.50    9.40
   5  -9   1    0.00    7.30
   5  -9   1    4.80    6.40
  -6   9  -1 1194.88   36.80
  -6   9  -1 1148.89   42.60
  -6   9  -1 1151.48   40.60
  -6   9  -1 1156.08   38.40
  -6   9  -1 1160.28   30.50
  -6   9  -1 1222.18   41.70
   6  -9   1 1164.18   44.00
   6  -9   1 1113.19   39.00
   6  -9   1 1144.39   41.10
   6  -9   1 1262.77   40.60
   6  -9   1 1139.99   36.50
  -7   9  -1    6.30    6.20
  -7   9  -1    6.10    9.40
  -7   9  -1   15.20    7.60
  -7   9  -1    1.80   10.80
  -7   9  -1   10.60    8.10
   7  -9   1   -5.80    9.80
   7  -9   1   14.50    7.90
   7  -9   1    7.30   10.00
   7  -9   1    2.30    7.60
   7  -9   1   10.60    8.40
  -8   9  -1   75.99   11.30
  -8   9  -1   62.89   14.30
   8  -9   1   55.59   15.10
   8  -9   1   74.29   17.50
   8  -9   1   65.29   10.40
   8  -9   1   72.59   16.70
  -9   9  -1   11.90    8.50
  -9   9  -1   48.40   14.40
   9  -9   1   28.70   14.50
   9  -9   1   22.80    8.10
   9  -9   1   12.60   13.80
   9  -9   1   15.50   10.40
 -10   9  -1  367.96   23.30
 -10   9  -1  383.46   22.60
 -10   9  -1  377.16   28.10
  10  -9   1  399.16   31.00
  10  -9   1  392.86   30.70
  10  -9   1  353.26   27.10
  10  -9   1  393.06   21.40
 -11   9  -1   16.80    5.30
 -11   9  -1   29.20   14.30
 -11   9  -1   29.10    6.90
 -11   9  -1   42.80   11.60
  11  -9   1   13.80    8.90
  11  -9   1   24.70   14.20
  11  -9   1   11.90   14.50
  11  -9   1   25.50   17.30
 -12   9  -1  164.28   18.90
  12  -9   1  148.39   23.70
  12  -9   1  140.39   16.50
  12  -9   1  125.09   22.20
 -13   9  -1  147.49   18.50
 -13   9  -1  100.39   20.70
  13  -9   1   67.79   18.90
  13  -9   1  123.89   26.70
  13  -9   1  106.39   21.50
 -14   9  -1   30.80   11.90
 -14   9  -1   13.60   14.10
  14  -9   1   14.60   15.40
  14  -9   1   -6.40   11.40
  14  -9   1    4.30   16.70
  15  -9   1  150.98   26.70
  15  -9   1  168.78   27.50
  15  -9   1  136.09   27.20
 -16   9  -1   59.69   15.60
  16  -9   1    1.80   18.20
  16  -9   1    3.30   14.40
  16  -9   1   38.50   19.70
  13   8  -1   -3.00   17.10
  13   8  -1    4.30   16.90
  13   8  -1  -38.60   23.40
 -13  -8   1    5.50   13.30
  12   8  -1  113.59   23.90
  12   8  -1  124.79   34.50
  12   8  -1   88.29   21.90
 -12  -8   1  115.19   27.10
 -12  -8   1  113.99   19.60
  11   8  -1   61.99   30.90
  11   8  -1   22.20   22.20
  11   8  -1  105.69   22.20
 -11  -8   1  100.99   18.20
 -11  -8   1  115.19   27.70
  10   8  -1   -5.80   19.80
  10   8  -1   48.60   18.40
  10   8  -1   27.90   16.00
 -10  -8   1  115.69   29.70
 -10  -8   1   48.50   16.80
   9   8  -1  104.89   27.00
   9   8  -1  113.29   20.70
   9   8  -1   77.39   18.50
  -9  -8   1  150.88   29.40
  -9  -8   1   95.49   19.10
   8   8  -1  106.09   20.40
   8   8  -1  150.08   22.10
   8   8  -1   94.39   25.20
  -8  -8   1  100.69   25.00
  -8  -8   1  116.79   21.40
  -8  -8   1  104.49    6.90
   7   8  -1    2.50   16.80
   7   8  -1    5.60   11.80
   7   8  -1    0.10   11.30
  -7  -8   1  -12.40   13.20
  -7  -8   1   10.80   10.10
  -7  -8   1    6.50    4.20
  -7  -8   1   -7.20   11.00
   6   8  -1  785.52   37.50
   6   8  -1  730.03   37.10
   6   8  -1  722.83   42.20
  -6  -8   1  744.03   36.50
  -6  -8   1  748.13   31.10
  -6  -8   1  740.03   42.80
  -6  -8   1  737.03   23.20
   5   8  -1  747.33   39.70
   5   8  -1  691.13   32.20
   5   8  -1  753.62   35.50
  -5  -8   1  652.43   33.50
  -5  -8   1  728.53   39.60
  -5  -8   1  693.43   31.70
  -5  -8   1  681.33   23.30
  -5  -8   1  752.32   29.10
   4   8  -1  129.29   29.70
   4   8  -1  131.69   21.50
   4   8  -1   93.89   16.70
   4   8  -1   76.19   10.90
   4   8  -1  111.19   16.90
  -4  -8   1   91.09   19.20
  -4  -8   1   93.49   10.70
  -4  -8   1   97.79   13.60
  -4  -8   1   86.89   15.60
  -4  -8   1   89.19   13.50
  -4  -8   1  113.29   19.10
   3   8  -1  871.21   27.60
   3   8  -1  933.21   36.20
   3   8  -1  901.81   29.00
   3   8  -1  918.71   36.30
   3   8  -1  920.71   39.20
  -3  -8   1  878.71   36.50
  -3  -8   1  909.41   34.40
  -3  -8   1  846.42   28.40
  -3  -8   1  902.71   28.40
  -3  -8   1  836.12   37.50
  -3  -8   1  922.81   49.90
   2   8  -1  375.36   22.60
   2   8  -1  427.36   18.60
   2   8  -1  388.06   17.70
   2   8  -1  394.76   25.40
   2   8  -1  356.06   22.10
   2   8  -1  417.36   24.50
  -2  -8   1  406.76   24.60
  -2  -8   1  398.26   21.90
  -2  -8   1  383.26   18.70
  -2  -8   1  366.96   23.80
   1   8  -1   55.89   10.10
   1   8  -1   55.89   11.50
   1   8  -1   47.30    8.40
   1   8  -1   38.10   10.80
   1   8  -1   52.29   12.40
   1   8  -1   43.50   12.50
  -1  -8   1   38.30   11.20
  -1  -8   1   38.00    9.40
  -1  -8   1   45.60   10.10
  -1  -8   1   58.29   13.90
  -1  -8   1   52.49    8.90
   0   8  -1  198.38   14.80
   0   8  -1  232.68   18.30
   0   8  -1  199.38   18.60
   0   8  -1  220.18   13.10
   0  -8   1  223.88   16.70
   0  -8   1  216.28   17.30
   0  -8   1  193.68   17.50
   0  -8   1  207.88   18.30
   0  -8   1  220.18   12.60
  -1   8  -1  339.87   19.80
  -1   8  -1  315.67   20.10
  -1   8  -1  304.97   17.00
  -1   8  -1  326.47   20.70
  -1   8  -1  316.87   18.70
  -1   8  -1  309.57   15.10
   1  -8   1  312.87   14.70
   1  -8   1  361.56   20.70
   1  -8   1  328.87   20.60
   1  -8   1  314.27   19.80
   1  -8   1  317.27   14.80
   1  -8   1  337.17   21.70
  -2   8  -1  465.45   22.90
  -2   8  -1  426.36   18.30
  -2   8  -1  501.65   24.30
  -2   8  -1  440.06   22.70
  -2   8  -1  441.96   18.30
   2  -8   1  465.45   23.50
   2  -8   1  466.25   23.00
   2  -8   1  448.86   23.80
   2  -8   1  470.75   18.50
   2  -8   1  461.15   18.30
   2  -8   1  464.05   24.00
  -3   8  -1   21.10    7.50
  -3   8  -1   28.20    6.80
  -3   8  -1   37.10   10.00
  -3   8  -1   36.70   10.40
  -3   8  -1   34.50    8.00
  -3   8  -1   31.40   10.10
   3  -8   1   35.60   11.20
   3  -8   1   17.00    7.90
   3  -8   1   21.70    8.50
   3  -8   1   30.20   10.70
   3  -8   1   23.20    7.20
  -4   8  -1  314.87   18.00
  -4   8  -1  308.17   19.90
  -4   8  -1  308.87   13.10
  -4   8  -1  327.17   17.70
  -4   8  -1  295.67   16.20
   4  -8   1  294.97   17.30
   4  -8   1  329.57   22.10
   4  -8   1  308.87   18.80
   4  -8   1  311.77   19.90
   4  -8   1  319.67   16.90
  -5   8  -1  114.09    9.20
  -5   8  -1  114.39   12.00
  -5   8  -1  131.59   15.00
  -5   8  -1  148.89   18.20
  -5   8  -1  109.29   11.70
  -5   8  -1  138.79   13.80
   5  -8   1  108.99   12.40
   5  -8   1  107.89   14.40
   5  -8   1  120.09   17.20
   5  -8   1  121.19   14.70
   5  -8   1  115.29   12.10
  -6   8  -1  192.38   17.40
  -6   8  -1  199.88   12.10
  -6   8  -1  199.58   17.10
  -6   8  -1  220.48   15.50
   6  -8   1  182.88   16.50
   6  -8   1  188.38   14.30
   6  -8   1  192.98   15.00
   6  -8   1  194.78   11.30
   6  -8   1  188.88   16.90
  -7   8  -1   30.50    9.70
  -7   8  -1   43.70   11.00
  -7   8  -1   27.70    7.90
  -7   8  -1   27.70   10.70
   7  -8   1   23.90    7.10
   7  -8   1   19.10    8.40
   7  -8   1   39.30   10.60
   7  -8   1   33.70   13.10
   7  -8   1   17.00    8.50
   7  -8   1   31.80   11.70
  -8   8  -1  734.63   32.70
  -8   8  -1  773.72   34.50
  -8   8  -1  685.03   34.90
  -8   8  -1  731.03   27.10
   8  -8   1  749.13   38.00
   8  -8   1  703.03   33.70
   8  -8   1  728.03   26.30
   8  -8   1  723.93   36.00
  -9   8  -1   -7.90    9.80
  -9   8  -1    8.80    8.10
  -9   8  -1    0.70    7.50
   9  -8   1    3.10    7.40
   9  -8   1    8.90   12.00
   9  -8   1   -0.60    9.60
   9  -8   1    4.90   13.00
 -10   8  -1  161.98    9.80
 -10   8  -1  151.08   21.10
 -10   8  -1  147.29   16.80
  10  -8   1  156.28   15.70
  10  -8   1  155.08   24.70
  10  -8   1  183.58   25.00
  10  -8   1  168.68   21.50
 -11   8  -1   17.70   11.30
 -11   8  -1   13.10   12.40
  11  -8   1   11.90   13.20
  11  -8   1   21.10   13.20
  11  -8   1   15.30   12.90
 -12   8  -1   11.20   11.30
  12  -8   1    3.40    8.50
  12  -8   1    6.20   13.70
  12  -8   1   -3.10   11.80
 -13   8  -1   10.90   13.00
 -13   8  -1   20.30   12.40
  13  -8   1   -2.60   15.50
  13  -8   1    9.40   15.30
  13  -8   1    9.40   12.70
 -14   8  -1   39.70   13.20
  14  -8   1   14.90   15.50
  14  -8   1   50.79   21.00
  14  -8   1   18.30   14.50
 -15   8  -1  170.18   22.40
  15  -8   1  134.29   24.70
  15  -8   1  178.38   31.40
  15  -8   1  159.48   26.10
 -16   8  -1   56.29   16.10
  16  -8   1  -11.50   16.50
  16  -8   1    5.30   17.10
  16  -8   1   25.20   14.60
  13   7  -1   41.70   20.20
  13   7  -1   30.30   17.20
 -13  -7   1   27.60   12.10
  12   7  -1   16.00   15.60
  12   7  -1  -27.50   20.30
  12   7  -1   -4.30   16.40
 -12  -7   1    6.90   11.40
 -12  -7   1   26.50   18.90
  11   7  -1  -11.90   18.00
  11   7  -1    3.70   13.10
 -11  -7   1   18.80   17.90
 -11  -7   1    3.60   10.40
  10   7  -1    0.40   14.30
  10   7  -1   19.10   21.40
  10   7  -1    6.90   13.10
 -10  -7   1    0.30   14.90
 -10  -7   1    1.10   11.20
   9   7  -1   22.40   19.90
   9   7  -1    6.10   13.90
   9   7  -1   39.60   14.80
  -9  -7   1   13.80   11.20
  -9  -7   1  -19.40   12.70
   8   7  -1  146.19   27.00
   8   7  -1  192.98   23.80
   8   7  -1  157.18   21.60
  -8  -7   1  169.78   11.50
  -8  -7   1  162.48    9.00
  -8  -7   1  198.28   21.40
  -8  -7   1  217.88   33.30
   7   7  -1    0.20   11.20
   7   7  -1   33.50   11.40
   7   7  -1   25.10   16.70
   7   7  -1   31.90    9.90
   7   7  -1    8.50   12.30
  -7  -7   1   19.10   12.50
  -7  -7   1   21.70   16.10
  -7  -7   1   17.10    5.50
  -7  -7   1   17.10    9.40
  -7  -7   1   19.10    5.70
   6   7  -1   35.90    9.50
   6   7  -1   32.70   16.00
   6   7  -1   33.30   12.60
   6   7  -1   26.50   10.50
   6   7  -1   17.40   11.20
  -6  -7   1   28.40   14.70
  -6  -7   1   20.20   12.60
  -6  -7   1   22.00    6.70
  -6  -7   1   42.60   19.50
  -6  -7   1   23.70    8.80
   5   7  -1  153.58   22.60
   5   7  -1  133.49   17.50
   5   7  -1  155.18   18.40
   5   7  -1  110.59   14.30
   5   7  -1  131.79   15.20
  -5  -7   1  144.49   22.50
  -5  -7   1  152.78   28.60
  -5  -7   1  128.69   10.60
  -5  -7   1  130.49   13.60
   4   7  -1  708.63   33.40
   4   7  -1  813.82   37.30
   4   7  -1  788.82   32.70
   4   7  -1  748.53   31.10
  -4  -7   1  835.22   32.00
  -4  -7   1  758.92   32.70
  -4  -7   1  750.32   23.80
  -4  -7   1  750.92   34.00
  -4  -7   1  748.93   27.20
   3   7  -1  449.66   25.30
   3   7  -1  447.16   23.90
   3   7  -1  448.06   19.20
   3   7  -1  457.95   27.80
   3   7  -1  431.26   23.10
   3   7  -1  416.66   17.50
  -3  -7   1  423.76   23.90
  -3  -7   1  447.66   26.60
  -3  -7   1  433.66   24.70
  -3  -7   1  456.65   18.50
  -3  -7   1  444.66   22.30
  -3  -7   1  399.06   21.50
   2   7  -1  353.56   21.60
   2   7  -1  356.76   21.20
   2   7  -1  408.26   22.40
   2   7  -1  391.66   24.40
   2   7  -1  403.06   17.30
   2   7  -1  366.76   16.50
  -2  -7   1  385.86   20.70
  -2  -7   1  400.66   18.20
  -2  -7   1  366.66   22.60
  -2  -7   1  386.86   23.70
  -2  -7   1  358.86   22.10
   1   7  -1  117.69   11.60
   1   7  -1  123.69   14.80
   1   7  -1  110.19   14.00
   1   7  -1  114.09   15.80
   1   7  -1   91.29   13.00
   1   7  -1  115.09   10.70
  -1  -7   1  116.09   12.50
  -1  -7   1  112.79   10.50
  -1  -7   1  118.39   15.80
  -1  -7   1  129.09   14.70
  -1  -7   1  135.49   17.90
   0   7  -1 1351.46   39.10
   0   7  -1 1374.36   33.10
   0   7  -1 1421.46   37.90
   0   7  -1 1352.06   40.30
   0   7  -1 1398.46   40.60
   0  -7   1 1375.26   40.20
   0  -7   1 1475.75   39.30
   0  -7   1 1420.06   42.20
   0  -7   1 1326.07   40.40
  -1   7  -1   32.10    7.00
  -1   7  -1   29.20    9.30
  -1   7  -1   26.30    8.90
  -1   7  -1   21.20    9.20
  -1   7  -1   25.80    7.50
  -1   7  -1   42.20   10.10
   1  -7   1   32.70   10.30
   1  -7   1   31.60   10.10
   1  -7   1   37.50    8.10
   1  -7   1   26.10    6.80
   1  -7   1   30.50    9.00
   1  -7   1   33.80   11.40
  -2   7  -1   24.30    9.10
  -2   7  -1   18.10    8.90
  -2   7  -1   22.80    7.00
  -2   7  -1   16.50    8.70
   2  -7   1   24.60    8.80
   2  -7   1   16.30    9.60
   2  -7   1   18.30    9.80
   2  -7   1   23.40    6.80
   2  -7   1   12.00    6.50
  -3   7  -1  795.92   24.90
  -3   7  -1  769.52   28.90
  -3   7  -1  780.92   21.40
  -3   7  -1  767.72   25.00
  -3   7  -1  826.32   29.70
   3  -7   1  818.22   31.20
   3  -7   1  803.52   28.40
   3  -7   1  769.42   24.60
   3  -7   1  793.12   25.70
  -4   7  -1  459.05   19.70
  -4   7  -1  436.76   15.10
  -4   7  -1  450.05   22.70
  -4   7  -1  465.45   20.50
   4  -7   1  454.55   24.20
   4  -7   1  469.05   23.20
   4  -7   1  487.95   21.00
   4  -7   1  434.56   19.30
   4  -7   1  436.86   20.40
  -5   7  -1  261.27   12.60
  -5   7  -1  259.87   16.90
  -5   7  -1  260.47   15.90
  -5   7  -1  252.17   18.60
  -5   7  -1  245.98   17.90
   5  -7   1  311.77   18.30
   5  -7   1  245.78   18.30
   5  -7   1  262.37   12.00
   5  -7   1  254.67   16.30
   5  -7   1  223.98   19.60
   5  -7   1  255.17   15.30
  -6   7  -1   -2.80    7.40
  -6   7  -1    2.80    5.40
  -6   7  -1    2.60    5.10
  -6   7  -1    7.00    7.30
  -6   7  -1    8.00    8.10
   6  -7   1    1.30    9.40
   6  -7   1    6.90    7.10
   6  -7   1    3.30    6.80
   6  -7   1    4.30    4.80
   6  -7   1   -1.60    6.50
   6  -7   1   -2.90    7.70
  -7   7  -1  698.43   33.70
  -7   7  -1  611.24   34.10
  -7   7  -1  713.83   29.20
  -7   7  -1  709.03   24.70
  -7   7  -1  702.63   25.00
   7  -7   1  716.53   32.10
   7  -7   1  729.13   24.60
   7  -7   1  724.43   29.30
   7  -7   1  726.43   29.60
   7  -7   1  737.63   30.70
   7  -7   1  609.24   45.50
  -8   7  -1   71.39   15.60
  -8   7  -1   83.19    8.50
  -8   7  -1   91.89   15.40
  -8   7  -1   75.19   15.20
  -8   7  -1  101.99   12.50
   8  -7   1   80.39   11.90
   8  -7   1  108.09   15.60
   8  -7   1   99.89   17.50
   8  -7   1   82.09   14.20
   8  -7   1   92.59   14.10
   8  -7   1   79.59   16.10
  -9   7  -1   74.29   13.90
  -9   7  -1   52.69    6.90
  -9   7  -1   65.39   14.70
  -9   7  -1   57.39   14.70
   9  -7   1   88.89   18.20
   9  -7   1   58.19   11.90
   9  -7   1   54.19   16.30
   9  -7   1   62.99   14.40
 -10   7  -1    1.00   10.70
 -10   7  -1   13.70    3.60
 -10   7  -1   16.10   10.40
  10  -7   1   20.60   12.30
  10  -7   1   13.80   14.30
  10  -7   1    8.90   11.70
  10  -7   1    4.40    8.40
 -11   7  -1   51.79   15.90
 -11   7  -1   57.99   16.30
  11  -7   1   80.19   18.20
  11  -7   1   50.89   13.30
  11  -7   1   51.49   18.90
  11  -7   1   49.40   15.60
 -12   7  -1   15.00   13.50
 -12   7  -1   33.60   13.70
  12  -7   1   -0.20   11.60
  12  -7   1   13.40   14.50
  12  -7   1   21.50   25.10
 -13   7  -1  118.49   21.30
  13  -7   1   91.89   20.70
  13  -7   1  116.19   26.30
  13  -7   1  107.09   22.60
 -14   7  -1  137.99   24.10
  14  -7   1   79.39   17.80
  14  -7   1   52.39   18.40
  14  -7   1   91.89   24.00
 -15   7  -1   42.50   14.60
  15  -7   1   19.30   18.90
  15  -7   1   18.80   17.90
  15  -7   1   16.70   19.10
 -16   7  -1   97.49   21.10
  16  -7   1   56.29   22.90
  16  -7   1   58.99   23.20
  14   6  -1  -23.40   16.40
  14   6  -1  -39.30   21.70
  14   6  -1   16.30   18.00
 -14  -6   1   32.30   19.30
  13   6  -1  105.69   22.90
  13   6  -1   72.79   28.10
  13   6  -1  127.39   27.70
 -13  -6   1  148.29   31.20
 -13  -6   1  147.69   18.40
  12   6  -1   37.40   22.60
  12   6  -1   62.69   18.80
  12   6  -1   27.20   16.50
 -12  -6   1   38.30   12.80
 -12  -6   1   85.69   24.50
  11   6  -1  236.08   27.60
  11   6  -1  160.08   31.10
  11   6  -1  229.28   30.70
 -11  -6   1  184.18   32.80
 -11  -6   1  207.58   20.90
  10   6  -1  532.45   35.10
  10   6  -1  508.95   34.40
  10   6  -1  528.25   50.29
 -10  -6   1  519.35   29.80
 -10  -6   1  487.35   41.20
   9   6  -1    8.70   16.90
   9   6  -1    1.90    8.60
   9   6  -1   28.10   13.80
   9   6  -1    1.70   12.50
  -9  -6   1   17.20    4.80
  -9  -6   1    0.70   14.90
  -9  -6   1   26.20   13.10
   8   6  -1   69.19   15.50
   8   6  -1   69.19   17.20
   8   6  -1   47.40   12.80
   8   6  -1   88.59   22.60
  -8  -6   1   61.89   20.20
  -8  -6   1   49.99    7.00
  -8  -6   1   68.09   15.70
  -8  -6   1   68.09    7.80
   7   6  -1  845.82   35.70
   7   6  -1  816.32   33.50
   7   6  -1  927.51   38.70
   7   6  -1  863.21   32.80
   7   6  -1  839.92   44.00
  -7  -6   1  854.31   34.10
  -7  -6   1  777.62   33.40
  -7  -6   1  846.92   44.50
  -7  -6   1  854.11   23.50
  -7  -6   1  801.22   22.60
   6   6  -1  421.16   31.60
   6   6  -1  352.46   21.80
   6   6  -1  372.56   24.60
   6   6  -1  379.26   23.20
   6   6  -1  385.86   20.60
  -6  -6   1  348.97   14.70
  -6  -6   1  347.87   22.90
  -6  -6   1  343.67   20.90
  -6  -6   1  365.26   28.20
   5   6  -1  596.44   26.00
   5   6  -1  582.24   30.90
   5   6  -1  638.64   29.00
   5   6  -1  586.54   33.50
   5   6  -1  579.74   26.70
  -5  -6   1  595.44   27.80
  -5  -6   1  637.34   19.90
  -5  -6   1  596.84   32.80
  -5  -6   1  619.44   26.70
  -5  -6   1  601.74   25.00
   4   6  -1  325.47   19.60
   4   6  -1  354.36   23.40
   4   6  -1  356.06   18.60
   4   6  -1  314.67   20.20
   4   6  -1  350.76   24.90
  -4  -6   1  353.36   21.50
  -4  -6   1  306.07   23.80
  -4  -6   1  311.47   19.30
  -4  -6   1  345.37   14.70
  -4  -6   1  332.07   17.80
  -4  -6   1  307.77   25.20
   3   6  -1    1.90    7.50
   3   6  -1    1.60    8.80
   3   6  -1   14.10   10.90
   3   6  -1   -3.00    7.50
  -3  -6   1   -2.20    9.00
  -3  -6   1    6.80    6.90
  -3  -6   1    0.20    7.80
  -3  -6   1    2.10    5.10
  -3  -6   1    2.80    9.50
   2   6  -1  357.06   21.20
   2   6  -1  373.26   16.00
   2   6  -1  420.66   21.80
   2   6  -1  390.96   21.00
   2   6  -1  439.26   24.20
  -2  -6   1  359.56   16.30
  -2  -6   1  379.86   21.90
  -2  -6   1  404.66   20.00
  -2  -6   1  382.96   21.80
  -2  -6   1  391.76   17.00
  -2  -6   1  347.27   22.20
   1   6  -1  305.97   17.90
   1   6  -1  253.07   17.00
   1   6  -1  280.27   12.90
   1   6  -1  294.87   19.00
   1   6  -1  306.17   14.80
  -1  -6   1  287.57   16.80
  -1  -6   1  285.07   18.40
  -1  -6   1  273.37   18.20
  -1  -6   1  313.07   15.60
  -1  -6   1  292.87   17.60
  -1  -6   1  291.67   13.70
   0   6  -1 1566.64   41.60
   0   6  -1 1606.34   41.30
   0   6  -1 1576.74   38.90
   0   6  -1 1535.35   34.20
   0  -6   1 1577.34   42.60
   0  -6   1 1555.74   41.00
   0  -6   1 1539.85   34.10
   0  -6   1 1575.84   39.60
  -1   6  -1  627.84   18.60
  -1   6  -1  632.84   23.10
  -1   6  -1  637.64   23.20
  -1   6  -1  632.14   23.60
  -1   6  -1  647.94   20.20
   1  -6   1  635.54   27.30
   1  -6   1  658.13   23.60
   1  -6   1  632.14   19.00
   1  -6   1  615.64   18.40
   1  -6   1  647.14   24.60
   1  -6   1  644.64   23.80
  -2   6  -1   18.20    5.80
  -2   6  -1   14.80    9.50
  -2   6  -1   20.90    7.20
  -2   6  -1   19.80    7.60
  -2   6  -1   14.60    5.50
   2  -6   1    5.50    5.80
   2  -6   1   12.70    7.30
   2  -6   1   21.90    5.80
   2  -6   1   16.40    6.30
   2  -6   1    9.60    7.00
  -3   6  -1    8.40    6.70
  -3   6  -1   12.30    5.00
  -3   6  -1    6.80    6.50
  -3   6  -1   13.50    6.20
  -3   6  -1   18.40    7.10
   3  -6   1   10.30    8.90
   3  -6   1   12.00    6.40
   3  -6   1   14.30    7.70
   3  -6   1   10.70    6.90
  -4   6  -1   85.99   11.70
  -4   6  -1   89.69   13.40
  -4   6  -1   80.79   10.90
  -4   6  -1   50.59   10.40
  -4   6  -1   62.19    8.00
  -4   6  -1   67.59    9.80
   4  -6   1   71.29   11.10
   4  -6   1   69.59   11.80
   4  -6   1   75.69   10.80
   4  -6   1   48.20   11.80
   4  -6   1   57.19    6.60
   4  -6   1   80.59   11.00
  -5   6  -1  144.79   15.20
  -5   6  -1  167.48   11.20
  -5   6  -1  165.48   13.60
  -5   6  -1  137.19   12.20
  -5   6  -1  170.18   15.30
   5  -6   1  161.68   15.40
   5  -6   1  161.08   13.40
   5  -6   1  167.88   14.90
   5  -6   1  146.19   11.50
   5  -6   1  154.08   14.10
   5  -6   1  154.98   16.90
   5  -6   1  153.48   10.20
  -6   6  -1  498.45   23.70
  -6   6  -1  482.95   24.00
  -6   6  -1  486.85   22.30
  -6   6  -1  475.05   17.00
  -6   6  -1  444.16   18.70
   6  -6   1  450.05   21.90
   6  -6   1  432.56   24.40
   6  -6   1  387.16   24.90
   6  -6   1  471.55   22.60
   6  -6   1  457.45   23.10
   6  -6   1  480.75   24.20
  -7   6  -1   11.50    6.90
  -7   6  -1    9.80    9.00
  -7   6  -1   15.10    5.10
  -7   6  -1   -2.10    6.80
  -7   6  -1   -3.90    7.00
   7  -6   1   10.60    8.50
   7  -6   1   13.20    6.80
   7  -6   1    6.90    8.00
   7  -6   1   14.70    9.70
   7  -6   1    7.40    8.30
  -8   6  -1  152.68   21.30
  -8   6  -1  136.19   14.60
  -8   6  -1  138.99   16.20
  -8   6  -1  147.09    8.50
  -8   6  -1  137.79   15.20
   8  -6   1  135.69   17.00
   8  -6   1  145.59   15.30
   8  -6   1  165.28   14.10
   8  -6   1  146.49   16.60
   8  -6   1  139.49   29.90
   8  -6   1  171.38   21.50
  -9   6  -1  143.59   18.80
  -9   6  -1  143.59   16.70
  -9   6  -1  118.09    6.20
  -9   6  -1   99.09   16.60
  -9   6  -1  129.69    7.90
   9  -6   1  123.49   15.10
   9  -6   1  178.88   23.70
   9  -6   1  128.39   19.30
   9  -6   1  151.38   20.80
 -10   6  -1   41.50   13.80
 -10   6  -1   26.50   13.30
 -10   6  -1   43.70   13.60
  10  -6   1   50.59   14.40
  10  -6   1   25.20   13.20
  10  -6   1   47.10   13.10
  10  -6   1   46.80   16.30
 -11   6  -1  149.49   21.70
 -11   6  -1  107.09   19.40
  11  -6   1  107.19   19.60
  11  -6   1  134.29   20.50
  11  -6   1  138.99   22.10
  11  -6   1  121.09   23.10
 -12   6  -1   37.80   13.90
  12  -6   1    4.50   13.20
  12  -6   1    8.90   11.80
  12  -6   1    5.30   17.30
 -13   6  -1   32.90   16.70
  13  -6   1   18.10   13.40
  13  -6   1   25.80   17.90
  13  -6   1   46.20   16.80
 -14   6  -1   -2.90   12.20
  14  -6   1    4.40   12.00
  14  -6   1   12.80   15.80
  14  -6   1   -5.80   14.60
  15  -6   1   10.30   17.60
  15  -6   1   28.80   18.70
 -16   6  -1   68.49   20.10
  16  -6   1   37.70   20.40
  16  -6   1   25.10   22.50
  16  -6   1   28.60   18.00
  14   5  -1   14.60   17.90
  14   5  -1    5.90   14.30
 -14  -5   1    5.80   10.80
  13   5  -1   24.40   16.50
  13   5  -1    1.60   19.70
  13   5  -1   27.50   18.60
 -13  -5   1   41.10   12.60
 -13  -5   1   55.79   22.40
  12   5  -1   64.79   17.90
  12   5  -1   73.19   21.40
  12   5  -1    0.20   18.30
 -12  -5   1   46.20   12.30
 -12  -5   1   72.09   24.70
  11   5  -1   42.60   15.10
  11   5  -1   82.09   20.80
  11   5  -1   42.10   22.80
  11   5  -1   44.50   11.70
 -11  -5   1   40.20    4.60
 -11  -5   1   57.99   13.50
 -11  -5   1   68.19   23.50
  10   5  -1   81.69   16.90
  10   5  -1   64.09   13.80
  10   5  -1   52.89   21.20
 -10  -5   1   67.69    7.50
 -10  -5   1  119.39   26.90
 -10  -5   1   78.49    8.70
 -10  -5   1   89.69   16.60
   9   5  -1  -14.00    9.40
   9   5  -1   20.90   17.90
   9   5  -1   -8.00   12.30
   9   5  -1    0.70    7.80
  -9  -5   1    2.90   14.50
  -9  -5   1    3.90    4.80
  -9  -5   1    5.60    5.20
   8   5  -1   36.90   12.70
   8   5  -1   28.40   17.10
   8   5  -1   57.39   13.60
   8   5  -1   27.70   13.50
  -8  -5   1   38.30    6.80
  -8  -5   1   55.19    7.70
  -8  -5   1   39.90   18.50
  -8  -5   1   51.39   13.80
   7   5  -1  370.46   21.60
   7   5  -1  429.36   31.50
   7   5  -1  384.26   30.00
   7   5  -1  411.26   21.90
   7   5  -1  360.76   24.80
  -7  -5   1  355.16   14.50
  -7  -5   1  384.56   15.10
  -7  -5   1  424.16   30.80
  -7  -5   1  400.16   23.50
  -7  -5   1  388.66   22.50
   6   5  -1   -2.30    8.10
   6   5  -1    4.50   11.70
   6   5  -1    5.10    6.00
   6   5  -1   -1.70    5.80
   6   5  -1    4.20    8.10
  -6  -5   1    4.50    6.50
  -6  -5   1    1.10    4.40
  -6  -5   1    9.30    8.60
  -6  -5   1    6.60   11.90
  -6  -5   1    0.30    5.60
   5   5  -1    8.30    7.80
   5   5  -1   21.90   12.30
   5   5  -1    7.60    7.40
   5   5  -1   24.00    9.50
   5   5  -1    9.40    6.20
  -5  -5   1   15.30    8.60
  -5  -5   1   20.50    8.30
  -5  -5   1   21.80    5.60
  -5  -5   1   11.00    6.60
  -5  -5   1   12.30   10.90
   4   5  -1  307.87   18.20
   4   5  -1  334.07   21.70
   4   5  -1  321.67   23.30
   4   5  -1  327.47   18.10
   4   5  -1  324.37   19.10
  -4  -5   1  302.67   23.00
  -4  -5   1  293.17   17.70
  -4  -5   1  312.37   13.40
  -4  -5   1  304.47   16.90
  -4  -5   1  307.17   19.30
   3   5  -1 1151.48   38.40
   3   5  -1 1184.28   35.20
   3   5  -1 1231.58   40.20
   3   5  -1 1149.19   35.20
   3   5  -1 1113.19   31.80
  -3  -5   1 1210.38   36.70
  -3  -5   1 1122.79   38.90
  -3  -5   1 1147.49   34.00
  -3  -5   1 1145.89   28.80
   2   5  -1 1073.79   31.90
   2   5  -1 1044.70   26.70
   2   5  -1 1018.20   31.90
   2   5  -1 1103.29   35.10
  -2  -5   1 1069.19   33.10
  -2  -5   1 1052.69   34.10
  -2  -5   1 1064.19   27.50
  -2  -5   1 1020.40   30.80
  -2  -5   1 1054.49   34.20
   1   5  -1  113.49   10.60
   1   5  -1  115.49    7.80
   1   5  -1  107.49   10.60
   1   5  -1  126.39   12.60
   1   5  -1  140.29   11.50
   1   5  -1  107.29    9.00
  -1  -5   1  113.69   11.90
  -1  -5   1  126.19   11.30
  -1  -5   1  109.89    8.70
  -1  -5   1  114.49   11.60
  -1  -5   1  107.29    9.70
   0   5  -1  243.28    9.90
   0   5  -1  250.47   13.20
   0   5  -1  282.47   15.20
   0   5  -1  249.58   13.80
   0   5  -1  254.77   12.70
   0  -5   1  253.47   14.40
   0  -5   1  242.38   13.70
   0  -5   1  261.67   14.80
   0  -5   1  258.37   13.50
   0  -5   1  239.28    9.70
  -1   5  -1  543.85   16.60
  -1   5  -1  563.14   19.60
  -1   5  -1  553.24   15.90
  -1   5  -1  559.44   20.10
  -1   5  -1  585.54   20.60
  -1   5  -1  561.34   20.30
   1  -5   1  562.64   16.80
   1  -5   1  540.25   20.10
   1  -5   1  553.14   20.20
   1  -5   1  546.75   15.80
   1  -5   1  550.34   20.20
  -2   5  -1 1035.80   28.80
  -2   5  -1 1065.39   35.00
  -2   5  -1  997.70   25.30
  -2   5  -1 1028.80   26.00
  -2   5  -1 1050.49   29.70
   2  -5   1 1044.50   25.50
   2  -5   1 1037.70   28.50
   2  -5   1 1043.70   26.60
   2  -5   1 1015.00   30.30
  -3   5  -1  724.43   22.10
  -3   5  -1  717.63   24.30
  -3   5  -1  761.12   22.60
  -3   5  -1  703.83   21.60
  -3   5  -1  698.43   17.40
   3  -5   1  742.33   22.20
   3  -5   1  700.13   22.50
   3  -5   1  720.03   21.80
   3  -5   1  754.32   26.20
  -4   5  -1  823.62   22.00
  -4   5  -1  821.82   26.20
  -4   5  -1  816.02   22.90
  -4   5  -1  836.22   28.90
  -4   5  -1  840.32   26.60
  -4   5  -1  810.82   27.40
   4  -5   1  849.02   23.40
   4  -5   1  885.61   30.40
   4  -5   1  834.92   25.80
   4  -5   1  803.92   21.20
   4  -5   1  890.21   28.20
   4  -5   1  829.22   27.10
  -5   5  -1  295.37   17.70
  -5   5  -1  296.97   14.80
  -5   5  -1  316.27   18.00
  -5   5  -1  325.57   19.40
  -5   5  -1  316.87   13.00
   5  -5   1  318.57   18.30
   5  -5   1  298.47   16.90
   5  -5   1  316.77   20.00
   5  -5   1  340.87   19.20
   5  -5   1  317.77   18.00
   5  -5   1  321.47   14.60
  -6   5  -1  619.24   25.40
  -6   5  -1  593.64   17.10
  -6   5  -1  588.04   25.70
  -6   5  -1  587.14   22.60
  -6   5  -1  609.84   25.20
   6  -5   1  596.14   25.00
   6  -5   1  577.84   21.90
   6  -5   1  593.74   25.20
   6  -5   1  599.24   26.40
   6  -5   1  566.14   26.30
   6  -5   1  588.84   24.80
  -7   5  -1  694.03   32.20
  -7   5  -1  664.83   28.00
  -7   5  -1  626.44   16.90
  -7   5  -1  678.53   26.40
  -7   5  -1  683.73   28.60
   7  -5   1  674.93   29.10
   7  -5   1  619.14   25.20
   7  -5   1  717.23   35.80
   7  -5   1  699.13   29.30
   7  -5   1  664.13   27.80
  -8   5  -1   -1.80    2.40
  -8   5  -1    8.80    7.50
  -8   5  -1   -1.20    2.60
  -8   5  -1   10.70    9.00
  -8   5  -1   -4.70    7.20
   8  -5   1   -3.30    6.90
   8  -5   1   11.10    9.40
   8  -5   1   -9.20    6.90
   8  -5   1   -2.60    6.00
   8  -5   1   -2.70    7.50
   8  -5   1    2.20    9.90
  -9   5  -1  292.17   21.80
  -9   5  -1  275.27   24.10
  -9   5  -1  292.37   22.40
   9  -5   1  276.97   20.50
   9  -5   1  285.77   20.60
   9  -5   1  292.07   23.40
   9  -5   1  283.37   34.00
   9  -5   1  281.77   25.40
 -10   5  -1   26.10   10.90
 -10   5  -1   18.90   12.60
  10  -5   1   22.00   12.40
  10  -5   1    2.60   12.40
  10  -5   1   50.39   18.10
  10  -5   1   -0.90    9.90
 -11   5  -1  284.47   26.10
 -11   5  -1  325.17   27.00
  11  -5   1  312.87   29.90
  11  -5   1  281.87   28.10
  11  -5   1  356.56   25.90
 -12   5  -1  264.47   26.10
  12  -5   1  213.58   30.00
  12  -5   1  202.18   22.90
  12  -5   1  247.18   28.80
 -13   5  -1   89.49   20.30
  13  -5   1  107.79   24.50
  13  -5   1  103.99   19.50
  13  -5   1  104.19   23.70
 -14   5  -1   49.30   19.30
  14  -5   1   56.09   14.50
  14  -5   1   32.30   19.20
  14  -5   1    9.70   16.90
 -15   5  -1   40.00   17.90
  15  -5   1   18.70   18.70
  15  -5   1   24.20   18.30
  15  -5   1   -6.50   12.90
 -16   5  -1   38.10   16.50
  16  -5   1   -5.00   13.80
  16  -5   1   -8.90   18.50
  16  -5   1   49.60   19.90
  14   4  -1   86.19   26.00
  14   4  -1  106.19   21.70
  14   4  -1  138.89   27.70
 -14  -4   1  137.99   28.70
  13   4  -1   50.69   17.60
  13   4  -1   11.50   20.90
  13   4  -1   47.00   19.90
 -13  -4   1   42.70   17.50
 -13  -4   1   40.90   18.40
  12   4  -1  197.18   28.50
  12   4  -1  183.98   32.30
  12   4  -1  240.28   27.00
  12   4  -1  167.98   16.00
 -12  -4   1  214.08   34.90
 -12  -4   1  199.18   12.00
 -12  -4   1  168.18   14.00
  11   4  -1   52.29   17.30
  11   4  -1   62.39   21.50
  11   4  -1   49.60   35.80
  11   4  -1   49.00   16.00
 -11  -4   1   52.89    7.60
 -11  -4   1   68.29   20.70
  10   4  -1   37.00   10.80
  10   4  -1   57.79   14.50
  10   4  -1   40.10   16.40
  10   4  -1   65.49   22.10
 -10  -4   1   49.90    7.80
 -10  -4   1   58.49   13.60
 -10  -4   1   38.30   19.50
   9   4  -1  521.75   25.30
   9   4  -1  525.15   37.50
   9   4  -1  527.35   32.70
   9   4  -1  558.74   31.70
  -9  -4   1  564.74   19.60
  -9  -4   1  506.95   37.60
  -9  -4   1  548.55   27.30
   8   4  -1  -22.70   11.50
   8   4  -1    6.60   12.20
   8   4  -1   13.00    9.30
   8   4  -1  -10.70    6.50
   8   4  -1    3.00    9.40
  -8  -4   1   -3.60    4.80
  -8  -4   1   -0.30    8.20
  -8  -4   1    5.50   13.70
  -8  -4   1   -9.40    8.00
   7   4  -1   27.20   13.90
   7   4  -1   29.30   10.30
   7   4  -1   34.30   10.10
   7   4  -1   34.30    9.20
   7   4  -1   15.10   16.30
  -7  -4   1   11.00    8.20
  -7  -4   1   29.30    9.80
  -7  -4   1   31.00   14.80
  -7  -4   1   26.20    6.00
  -7  -4   1   34.20    6.50
  -7  -4   1   21.40   10.70
   6   4  -1   44.60    9.40
   6   4  -1   49.20   12.40
   6   4  -1   26.30   15.30
   6   4  -1   32.10    8.90
   6   4  -1   34.40    9.30
  -6  -4   1   38.40    9.40
  -6  -4   1   46.50   10.60
  -6  -4   1   49.80   15.40
  -6  -4   1   25.50    7.30
  -6  -4   1   38.40    6.50
  -6  -4   1   45.90   11.90
  -6  -4   1   46.40    7.00
   5   4  -1  188.68   15.90
   5   4  -1  209.28   16.50
   5   4  -1  185.08   13.70
   5   4  -1  180.18   19.60
   5   4  -1  190.18   14.50
  -5  -4   1  164.08   16.70
  -5  -4   1  169.28   18.30
  -5  -4   1  190.58   14.90
  -5  -4   1  207.48   10.60
  -5  -4   1  180.58   15.00
  -5  -4   1  204.28   14.70
   4   4  -1  376.96   20.00
   4   4  -1  372.66   22.40
   4   4  -1  375.16   19.00
   4   4  -1  368.46   19.00
   4   4  -1  400.26   24.70
  -4  -4   1  372.86   14.00
  -4  -4   1  358.56   19.40
  -4  -4   1  341.67   18.00
  -4  -4   1  334.47   21.20
  -4  -4   1  336.37   22.50
   3   4  -1  277.27   14.80
   3   4  -1  257.77   15.10
   3   4  -1  290.17   19.20
   3   4  -1  250.57   19.00
   3   4  -1  294.27   16.10
  -3  -4   1  289.87   11.90
  -3  -4   1  283.87   19.10
  -3  -4   1  272.67   14.30
  -3  -4   1  261.87   14.40
  -3  -4   1  275.17   15.80
   2   4  -1   90.79    9.90
   2   4  -1   81.59    8.40
   2   4  -1   94.19   12.20
   2   4  -1   76.89    7.10
   2   4  -1   80.69    9.90
   2   4  -1   91.59    9.90
  -2  -4   1   77.09    8.30
  -2  -4   1   95.99   10.40
  -2  -4   1   97.99    7.80
  -2  -4   1   78.09   11.00
   1   4  -1 1535.15   37.60
   1   4  -1 1598.44   37.00
   1   4  -1 1694.53   42.10
   1   4  -1 1610.24   39.10
   1   4  -1 1553.44   34.20
   1   4  -1 1498.85   31.60
  -1  -4   1 1551.44   33.70
  -1  -4   1 1549.94   38.00
  -1  -4   1 1529.85   36.20
  -1  -4   1 1501.65   37.90
  -1  -4   1 1650.23   42.70
  -1  -4   1 1559.24   34.70
   0   4  -1 1343.47   32.00
   0   4  -1 1322.07   31.00
   0   4  -1 1332.77   36.80
   0   4  -1 1343.67   32.50
   0   4  -1 1310.57   30.30
   0   4  -1 1307.07   27.00
   0  -4   1 1273.47   32.30
   0  -4   1 1291.97   26.60
   0  -4   1 1323.47   33.00
   0  -4   1 1318.37   30.50
   0  -4   1 1329.97   31.30
   0  -4   1 1293.57   31.80
  -1   4  -1  170.98   10.70
  -1   4  -1  183.38   10.60
  -1   4  -1  177.88    8.20
  -1   4  -1  184.48   11.10
  -1   4  -1  178.28    7.90
   1  -4   1  194.28   11.10
   1  -4   1  182.98   11.10
   1  -4   1  181.78   11.00
   1  -4   1  178.88    8.10
   1  -4   1  181.48    9.10
   1  -4   1  209.38   11.70
  -2   4  -1 1552.04   36.50
  -2   4  -1 1523.35   29.50
  -2   4  -1 1599.34   34.60
  -2   4  -1 1577.44   33.80
  -2   4  -1 1602.84   35.00
   2  -4   1 1560.74   37.90
   2  -4   1 1556.74   34.90
   2  -4   1 1626.14   35.30
   2  -4   1 1554.74   33.50
  -3   4  -1    2.20    4.80
  -3   4  -1    5.80    3.30
  -3   4  -1    3.90    4.80
  -3   4  -1    4.40    5.30
  -3   4  -1    7.90    5.70
  -3   4  -1    0.20    3.80
   3  -4   1    7.00    5.90
   3  -4   1    2.20    4.00
   3  -4   1   -2.10    4.00
   3  -4   1    3.70    2.90
   3  -4   1   -0.40    5.70
  -4   4  -1 2241.88   44.30
  -4   4  -1 2304.57   51.19
  -4   4  -1 2258.67   46.80
  -4   4  -1 2210.48   50.19
   4  -4   1 2177.88   46.10
   4  -4   1 2301.77   50.69
   4  -4   1 2377.06   53.69
   4  -4   1 2317.77   52.19
   4  -4   1 2316.07   50.69
  -5   4  -1  505.65   20.00
  -5   4  -1  538.95   14.80
  -5   4  -1  540.85   22.40
  -5   4  -1  536.65   22.30
   5  -4   1  543.85   22.50
   5  -4   1  571.44   23.90
   5  -4   1  587.14   23.20
   5  -4   1  526.35   23.10
   5  -4   1  546.35   22.80
   5  -4   1  527.85   19.90
  -6   4  -1   35.50    9.50
  -6   4  -1   36.30   10.60
  -6   4  -1   24.40    8.70
  -6   4  -1   25.30    8.60
  -6   4  -1   23.80    4.30
   6  -4   1   38.90   10.10
   6  -4   1   43.90    9.50
   6  -4   1   38.60   10.00
   6  -4   1   33.70   11.30
   6  -4   1   25.90    7.60
   6  -4   1   32.00    9.90
  -7   4  -1   -5.40    7.60
  -7   4  -1    8.30    8.20
  -7   4  -1   10.10    7.20
  -7   4  -1   11.40    2.50
  -7   4  -1    7.40    6.40
  -7   4  -1    7.20    2.30
   7  -4   1   16.30    7.90
   7  -4   1   18.60    8.40
   7  -4   1    6.00    5.50
   7  -4   1    2.60    7.40
   7  -4   1   10.20    9.90
  -8   4  -1   -3.50    6.50
  -8   4  -1    8.20    9.50
  -8   4  -1   -0.50    8.10
  -8   4  -1   -3.00    7.20
   8  -4   1    4.30   10.00
   8  -4   1   -8.20    9.20
   8  -4   1   15.00    9.00
   8  -4   1    3.90    7.40
  -9   4  -1   10.30    8.30
  -9   4  -1   10.40    9.50
  -9   4  -1   18.30   11.20
  -9   4  -1    6.30   10.30
   9  -4   1   -0.40   11.20
   9  -4   1   16.30   10.40
   9  -4   1   11.70   10.10
   9  -4   1   31.00   12.60
 -10   4  -1   -8.80    9.30
 -10   4  -1    2.60   11.40
  10  -4   1  -12.20   11.40
  10  -4   1   -4.00   10.10
  10  -4   1   -1.40   13.00
 -11   4  -1   13.90   13.40
 -11   4  -1   27.50    9.80
  11  -4   1   34.50   16.60
  11  -4   1   -2.70   14.70
  11  -4   1   16.20   11.10
 -12   4  -1   16.40   11.10
 -12   4  -1   43.50   17.10
  12  -4   1   -1.50   14.00
  12  -4   1   -2.60   13.20
  12  -4   1   -1.80    9.80
 -13   4  -1   48.00   17.30
  13  -4   1   35.50   14.50
  13  -4   1   37.10   18.80
  13  -4   1   47.30   14.00
  13  -4   1   18.40   17.50
 -14   4  -1   65.99   20.90
  14  -4   1   48.20   19.80
  14  -4   1   41.10   18.80
  14  -4   1   50.99   15.80
 -15   4  -1   37.50   17.40
  15  -4   1   53.29   20.50
  15  -4   1   41.80   19.40
 -16   4  -1  120.09   25.00
  16  -4   1   40.30   22.90
  16  -4   1   43.50   19.10
  16  -4   1   29.20   19.70
  15   3  -1   20.90   19.60
  15   3  -1   15.90   15.30
  14   3  -1  -15.40   13.80
  14   3  -1   -3.10   13.30
  14   3  -1   14.10   21.10
 -14  -3   1   12.00    7.90
 -14  -3   1   12.00   15.30
  13   3  -1   97.99   26.90
  13   3  -1  124.79   25.90
  13   3  -1  117.09   20.60
 -13  -3   1  144.49   14.50
 -13  -3   1  106.29   25.10
 -13  -3   1  160.58   11.30
  12   3  -1  171.48   23.40
  12   3  -1  173.98   48.30
  12   3  -1  198.58   31.60
  12   3  -1  138.49   13.70
 -12  -3   1  133.89   27.90
 -12  -3   1  157.48   15.80
  11   3  -1  -10.40    7.00
  11   3  -1   -5.00   16.40
  11   3  -1   -1.40   15.40
  11   3  -1    0.70   10.60
 -11  -3   1    7.00    8.40
 -11  -3   1    4.20   14.50
  10   3  -1  161.78   27.30
  10   3  -1  159.48   24.20
  10   3  -1  153.48   14.20
  10   3  -1  121.69   18.30
 -10  -3   1  153.98   15.90
 -10  -3   1  169.38   28.30
   9   3  -1   80.19   13.10
   9   3  -1   84.79   16.10
   9   3  -1  106.99   20.20
   9   3  -1   70.79   20.00
  -9  -3   1   88.79   12.50
  -9  -3   1   83.79   13.80
  -9  -3   1   71.59   19.60
   8   3  -1  145.89   20.90
   8   3  -1   93.69   11.90
   8   3  -1  102.09   15.40
   8   3  -1   75.79   18.90
   8   3  -1  120.69   14.80
  -8  -3   1  130.09   15.30
  -8  -3   1  111.69   13.50
  -8  -3   1  136.39   23.00
  -8  -3   1   85.39    9.70
   7   3  -1   16.90    7.80
   7   3  -1    8.20    8.10
   7   3  -1    8.40   10.60
   7   3  -1   10.70    9.30
   7   3  -1    8.60   11.00
   7   3  -1   19.80   12.50
  -7  -3   1    8.80   11.50
  -7  -3   1   15.50    7.60
  -7  -3   1   17.90    6.70
  -7  -3   1   -1.50    7.70
   6   3  -1  180.88   17.30
   6   3  -1  185.98   13.70
   6   3  -1  183.88   19.80
   6   3  -1  171.38   17.60
   6   3  -1  188.08   15.30
   6   3  -1  186.48   14.60
  -6  -3   1  171.08   14.40
  -6  -3   1  173.98   10.50
  -6  -3   1  183.88   14.30
  -6  -3   1  166.38   19.60
  -6  -3   1  165.58   16.80
   5   3  -1    1.60    6.30
   5   3  -1   14.20    8.60
   5   3  -1    0.60    9.50
   5   3  -1    7.10    7.20
   5   3  -1    1.00    6.50
  -5  -3   1   -4.40    9.40
  -5  -3   1   -1.10    4.40
  -5  -3   1   -1.70    7.40
  -5  -3   1   -1.70    6.60
  -5  -3   1    1.40    5.80
  -5  -3   1    8.10    8.70
   4   3  -1  148.79   12.20
   4   3  -1  148.09   16.70
   4   3  -1  169.18   14.40
   4   3  -1  172.38   12.90
  -4  -3   1  153.68   14.90
  -4  -3   1  169.58   17.50
  -4  -3   1  155.88   11.60
  -4  -3   1  157.58   12.80
   3   3  -1   66.89    8.60
   3   3  -1   81.49   10.10
   3   3  -1   52.59   10.40
   3   3  -1   76.29   10.70
  -3  -3   1   88.19   12.70
  -3  -3   1   60.89    9.30
  -3  -3   1   77.89    9.60
  -3  -3   1   59.59    7.80
  -3  -3   1   57.39    6.20
   2   3  -1   -2.60    5.30
   2   3  -1   -0.20    4.60
   2   3  -1   15.00    7.20
   2   3  -1    3.60    5.30
   2   3  -1   11.70    4.90
  -2  -3   1   -2.00    5.80
  -2  -3   1    3.50    3.50
  -2  -3   1    5.40    5.50
  -2  -3   1    3.60    4.10
  -2  -3   1    1.80    4.80
   1   3  -1 6344.87  110.59
   1   3  -1 6392.36  114.09
   1   3  -1 6533.95  115.59
   1   3  -1 6337.77  114.19
  -1  -3   1 6397.76  114.29
  -1  -3   1 6322.87  110.59
  -1  -3   1 6287.97  112.09
   0   3  -1  189.18    9.60
   0   3  -1  198.18    6.70
   0   3  -1  190.18    9.80
   0   3  -1  203.08   10.50
   0   3  -1  181.88    8.70
   0   3  -1  201.58   11.00
   0  -3   1  195.08    9.90
   0  -3   1  187.68    8.70
   0  -3   1  185.18   10.50
   0  -3   1  189.08    6.60
   0  -3   1  186.18    9.80
   0  -3   1  203.08   10.70
  -1   3  -1  202.08    9.40
  -1   3  -1  194.08   10.50
  -1   3  -1  200.68    8.90
  -1   3  -1  210.98    8.20
   1  -3   1  206.88    9.80
   1  -3   1  198.48    7.90
   1  -3   1  166.08   13.00
   1  -3   1  219.48   11.10
   1  -3   1  209.28    9.10
  -2   3  -1  976.80   24.10
  -2   3  -1  956.40   19.60
  -2   3  -1  984.70   23.60
  -2   3  -1 1021.20   25.50
  -2   3  -1  997.20   26.00
  -2   3  -1 1007.50   22.60
   2  -3   1  995.40   22.70
   2  -3   1 1028.00   24.90
   2  -3   1  998.20   23.50
   2  -3   1  999.10   26.30
   2  -3   1  946.81   19.40
  -3   3  -1 2110.09   42.20
  -3   3  -1 2172.98   45.60
  -3   3  -1 2272.27   50.09
  -3   3  -1 2205.08   47.00
  -3   3  -1 2111.69   40.10
   3  -3   1 2128.19   47.00
   3  -3   1 2141.39   56.39
   3  -3   1 2162.18   45.70
   3  -3   1 2108.69   40.10
   3  -3   1 2073.19   41.90
   3  -3   1 2163.18   50.09
   3  -3   1 2161.88   46.50
  -4   3  -1  111.29   10.20
  -4   3  -1   98.19    8.90
  -4   3  -1  104.99    5.30
  -4   3  -1  112.69   10.30
   4  -3   1  100.39   10.00
   4  -3   1  102.99    9.00
   4  -3   1   99.39   10.30
   4  -3   1  119.19   11.00
   4  -3   1  118.39   11.70
  -5   3  -1  328.27   17.60
  -5   3  -1  326.47    8.60
  -5   3  -1  333.17   17.40
  -5   3  -1  327.57   17.90
   5  -3   1  297.17   17.80
   5  -3   1  347.37   19.20
   5  -3   1  353.96   17.80
   5  -3   1  335.37   18.00
   5  -3   1  351.96   18.00
  -6   3  -1   95.99   11.90
  -6   3  -1   69.59   12.10
  -6   3  -1   57.99   11.50
   6  -3   1  112.59   16.30
   6  -3   1   82.79   13.60
   6  -3   1   81.29   12.80
   6  -3   1   78.99   12.10
   6  -3   1   76.29   12.20
  -7   3  -1   23.30    9.50
  -7   3  -1   29.60    8.60
  -7   3  -1   40.40    9.60
  -7   3  -1   38.10   11.80
   7  -3   1   49.80   11.70
   7  -3   1   34.30   11.80
   7  -3   1   25.10   10.50
   7  -3   1   31.30    9.60
  -8   3  -1  124.69   19.00
  -8   3  -1  113.89   13.80
  -8   3  -1  138.69   13.60
  -8   3  -1  120.89   16.70
  -8   3  -1  145.49   19.20
   8  -3   1  172.38   24.00
   8  -3   1  120.49   15.20
   8  -3   1  154.88   20.50
   8  -3   1  158.08   15.40
  -9   3  -1   24.30   20.70
  -9   3  -1   12.70    8.20
   9  -3   1   14.10   11.80
   9  -3   1    6.00    8.30
   9  -3   1   11.70   12.90
   9  -3   1   15.20   12.80
 -10   3  -1  160.78   21.40
  10  -3   1  199.28   24.70
  10  -3   1  178.88   21.50
  10  -3   1  162.08   17.60
  10  -3   1  175.08   24.70
 -11   3  -1  262.37   29.00
 -11   3  -1  234.68   25.40
  11  -3   1  305.27   29.70
  11  -3   1  202.88   27.90
 -12   3  -1   45.30   19.30
 -12   3  -1   48.20   10.50
  12  -3   1   65.19   20.50
  12  -3   1   44.10   15.20
  12  -3   1   43.20   17.90
 -13   3  -1   28.50   16.00
 -13   3  -1   19.70   11.10
  13  -3   1   25.40   16.60
  13  -3   1   34.70   15.70
  13  -3   1   26.60   19.20
 -14   3  -1   73.19   20.20
  14  -3   1   60.69   21.30
  14  -3   1   80.89   19.20
  14  -3   1   41.40   18.90
 -15   3  -1   22.50   16.70
  15  -3   1   29.40   17.20
  15  -3   1    4.50   13.40
  15  -3   1   -9.50   14.80
 -16   3  -1   87.89   21.80
  16  -3   1   63.19   23.00
  16  -3   1   59.29   23.70
  16  -3   1   61.39   17.90
  15   2  -1   52.79   16.20
  15   2  -1    6.50   17.20
  15   2  -1   86.99   24.50
 -15  -2   1   86.59   23.20
  14   2  -1  -12.30   16.70
  14   2  -1   16.00   19.70
  14   2  -1  -13.70   19.60
 -14  -2   1   10.20    6.60
 -14  -2   1   -4.30   13.70
  13   2  -1   26.00   20.70
  13   2  -1   31.30   19.60
  13   2  -1   44.00   16.30
 -13  -2   1   16.60    8.20
 -13  -2   1   41.10    8.60
 -13  -2   1   45.10   20.50
  12   2  -1    3.50   11.70
  12   2  -1   -4.20   20.90
 -12  -2   1    4.10    7.00
 -12  -2   1   -6.20    5.90
  11   2  -1   84.69   20.50
  11   2  -1   65.39   11.50
  11   2  -1   63.59   20.50
  11   2  -1   70.39   16.00
 -11  -2   1   95.29   24.80
 -11  -2   1   77.89   12.70
 -11  -2   1   67.89   10.50
  10   2  -1  257.47   16.30
  10   2  -1  212.78   27.10
  10   2  -1  265.77   29.30
  10   2  -1  265.57   23.80
 -10  -2   1  258.77   17.40
 -10  -2   1  236.78   28.80
   9   2  -1  231.68   21.40
   9   2  -1  234.88   27.10
   9   2  -1  212.68   14.90
   9   2  -1  227.88   24.40
  -9  -2   1  264.87   16.80
  -9  -2   1  242.58   26.60
   8   2  -1  120.49   11.70
   8   2  -1  124.29   14.80
   8   2  -1  154.68   20.80
   8   2  -1   90.79   18.20
   8   2  -1  115.19   15.00
   8   2  -1  124.39   24.70
  -8  -2   1  106.29   16.90
  -8  -2   1  111.29   15.30
  -8  -2   1  172.78   24.70
  -8  -2   1  112.69   11.40
  -8  -2   1  121.49   12.70
   7   2  -1   16.30    6.90
   7   2  -1    8.10    6.90
   7   2  -1   10.20    9.80
   7   2  -1   16.30   11.00
   7   2  -1   16.10    8.00
   7   2  -1    9.80   12.30
  -7  -2   1   18.60    6.30
  -7  -2   1   13.50    7.20
  -7  -2   1   11.40    8.00
  -7  -2   1   15.20   10.90
   6   2  -1  133.29   17.20
   6   2  -1  156.68   19.00
   6   2  -1  159.58   18.20
   6   2  -1  127.99   13.80
   6   2  -1  132.89   11.30
   6   2  -1  106.89   12.90
  -6  -2   1  132.89   11.80
  -6  -2   1  129.99   13.30
  -6  -2   1  140.39   10.20
  -6  -2   1  165.38   21.40
  -6  -2   1  123.49   15.10
   5   2  -1   66.59   12.20
   5   2  -1   57.89   13.00
   5   2  -1   61.29    9.90
   5   2  -1   93.29   16.40
   5   2  -1   78.09   10.70
   5   2  -1   57.89    9.10
  -5  -2   1   67.09    8.40
  -5  -2   1   67.09   11.70
  -5  -2   1   74.39   10.50
  -5  -2   1   55.09   11.70
  -5  -2   1   51.39   13.80
   4   2  -1  404.46   16.70
   4   2  -1  380.86   19.90
   4   2  -1  368.56   15.60
   4   2  -1  376.76   15.50
   4   2  -1  385.06   17.80
  -4  -2   1  371.26   20.60
  -4  -2   1  379.86   15.70
  -4  -2   1  346.87   18.30
   3   2  -1  140.39    9.50
   3   2  -1  128.59    9.30
   3   2  -1  124.19    8.60
   3   2  -1  152.18   11.00
   3   2  -1  142.59   12.30
  -3  -2   1  137.09    9.60
  -3  -2   1  142.89   10.60
  -3  -2   1  134.49   11.20
  -3  -2   1  138.79    9.00
  -3  -2   1  145.69   12.10
   2   2  -1  859.01   24.90
   2   2  -1  881.41   22.40
   2   2  -1  920.51   21.90
   2   2  -1  834.42   25.00
   2   2  -1  870.81   22.80
  -2  -2   1  878.81   22.20
  -2  -2   1  908.71   25.50
  -2  -2   1  859.01   25.30
  -2  -2   1  877.21   22.80
  -2  -2   1  869.41   21.40
   1   2  -1  114.39    8.60
   1   2  -1  106.59    6.30
   1   2  -1  102.99    8.00
   1   2  -1  117.69    6.90
   1   2  -1  119.29    7.80
  -1  -2   1  108.19    6.50
  -1  -2   1  113.49    6.90
  -1  -2   1  110.89    6.60
  -1  -2   1  106.29    7.80
   0   2  -1 1531.05   28.70
   0   2  -1 1537.45   30.90
   0   2  -1 1570.64   30.80
   0   2  -1 1511.85   26.60
   0   2  -1 1523.25   30.00
   0   2  -1 1568.54   31.00
   0  -2   1 1543.85   31.00
   0  -2   1 1544.15   30.70
   0  -2   1 1524.65   26.60
   0  -2   1 1479.85   28.60
   0  -2   1 1503.75   29.90
  -1   2  -1   37.40    4.30
  -1   2  -1   41.50    4.50
  -1   2  -1   58.59    7.10
  -1   2  -1   44.80    4.60
   1  -2   1   45.30    4.40
   1  -2   1   62.19    7.60
   1  -2   1   53.39    4.50
  -2   2  -1  259.57   11.50
  -2   2  -1  277.57    7.70
  -2   2  -1  274.37    9.20
  -2   2  -1  259.07   10.70
   2  -2   1  284.27   11.90
   2  -2   1  260.17   11.40
   2  -2   1  274.87    7.70
   2  -2   1  266.67    9.10
   2  -2   1  272.47   11.20
   2  -2   1  272.17   10.80
  -3   2  -1   37.70    6.40
  -3   2  -1   29.70    2.60
  -3   2  -1   39.60    6.60
  -3   2  -1   36.70    6.30
  -3   2  -1   27.60    6.20
   3  -2   1   44.20    6.80
   3  -2   1   29.70    6.60
   3  -2   1   41.70    7.60
   3  -2   1   43.00    6.80
   3  -2   1   34.10    6.70
  -4   2  -1  155.68   11.30
  -4   2  -1  178.78   11.10
  -4   2  -1  145.29   11.20
  -4   2  -1  155.18   11.30
   4  -2   1  162.68   11.50
   4  -2   1  161.98   12.20
   4  -2   1  166.58   12.90
   4  -2   1  161.18   11.10
  -5   2  -1  417.06   20.30
  -5   2  -1  417.46   19.50
  -5   2  -1  384.96   19.60
  -5   2  -1  404.66   19.70
  -5   2  -1  404.76   17.40
   5  -2   1  422.36   21.40
   5  -2   1  418.36   18.40
   5  -2   1  420.86   20.30
   5  -2   1  415.26   21.40
  -6   2  -1   86.39   13.10
  -6   2  -1  100.99   15.40
  -6   2  -1   62.49   12.50
  -6   2  -1   62.89   10.80
  -6   2  -1   63.49   11.80
   6  -2   1   58.29   12.40
   6  -2   1   89.79   11.80
   6  -2   1   90.79   14.70
   6  -2   1   87.49   13.80
  -7   2  -1   16.00    8.20
  -7   2  -1    8.00    9.60
  -7   2  -1   31.40   11.80
   7  -2   1   33.60   11.80
   7  -2   1   11.50    7.60
   7  -2   1   -0.60    9.20
   7  -2   1   20.40    9.70
  -8   2  -1   52.89   14.50
  -8   2  -1   48.60   11.60
  -8   2  -1   53.39   11.90
  -8   2  -1   59.59   10.70
   8  -2   1   56.39   10.60
   8  -2   1   39.60   12.80
   8  -2   1   30.20   12.80
   8  -2   1   44.60   14.00
  -9   2  -1   19.40   12.60
  -9   2  -1    2.60    7.00
   9  -2   1   21.80    9.20
   9  -2   1    9.20   11.60
   9  -2   1    0.50   11.60
   9  -2   1   10.60   12.00
 -10   2  -1   13.90    8.30
 -10   2  -1    8.60   13.60
  10  -2   1   -2.70   11.90
  10  -2   1    9.30   10.80
  10  -2   1   -1.60    7.90
  10  -2   1    6.40   12.80
 -11   2  -1  265.57   27.50
 -11   2  -1  257.27   18.20
  11  -2   1  282.27   26.30
  11  -2   1  249.97   26.90
  11  -2   1  238.18   29.20
 -12   2  -1   49.40   19.70
  12  -2   1    6.50   15.00
  12  -2   1   18.50   13.60
  12  -2   1   56.59   20.10
 -13   2  -1  284.87   31.80
 -13   2  -1  251.57   19.60
  13  -2   1  209.98   30.50
  13  -2   1  290.07   29.70
  13  -2   1  275.07   33.70
 -14   2  -1   12.50   16.10
  14  -2   1  -10.20   15.80
  14  -2   1   11.10   12.70
  14  -2   1   21.90   17.50
 -15   2  -1   11.60   17.60
  15  -2   1   10.00   17.40
  15  -2   1  -14.50   11.80
  15  -2   1   15.80   17.80
  15   1  -1  -10.20   16.80
  15   1  -1   30.20   15.20
  15   1  -1   -0.20   18.50
 -15  -1   1   24.80   18.70
  14   1  -1   -7.50   17.50
  14   1  -1    0.00   11.90
  14   1  -1  -10.20   15.60
 -14  -1   1   17.00   15.60
 -14  -1   1    7.70    5.00
  13   1  -1    6.80   16.40
  13   1  -1   -4.60   11.30
  13   1  -1   -2.50   16.30
 -13  -1   1   20.20    6.90
 -13  -1   1   20.70   16.40
 -13  -1   1  -11.60    7.20
  12   1  -1   36.30   14.10
  12   1  -1   49.20   19.50
  12   1  -1   44.00   19.10
 -12  -1   1   56.89   10.20
 -12  -1   1   86.79   24.70
 -12  -1   1   61.59   10.70
  11   1  -1   55.39   18.80
  11   1  -1   43.80   13.90
  11   1  -1   45.80   18.10
 -11  -1   1   37.10    9.30
 -11  -1   1   42.20   19.10
 -11  -1   1   44.00    9.20
  10   1  -1   76.69   15.30
  10   1  -1   90.79   11.90
  10   1  -1   91.89   20.40
  10   1  -1   79.19   20.00
 -10  -1   1   94.29   12.70
 -10  -1   1   83.79   20.70
 -10  -1   1   86.09   12.10
   9   1  -1  197.58   23.30
   9   1  -1  181.08   12.90
   9   1  -1  237.68   27.20
   9   1  -1  178.18   23.40
  -9  -1   1  216.08   17.20
  -9  -1   1  193.68   13.90
  -9  -1   1  208.58   23.40
   8   1  -1  369.86   22.20
   8   1  -1  341.77   21.10
   8   1  -1  374.46   27.00
   8   1  -1  371.36   26.90
   8   1  -1  369.86   16.60
   8   1  -1  384.56   24.80
  -8  -1   1  350.66   23.20
  -8  -1   1  382.96   17.40
  -8  -1   1  366.86   22.10
  -8  -1   1  343.07   26.60
   7   1  -1  453.75   25.50
   7   1  -1  437.46   22.00
   7   1  -1  482.35   18.10
   7   1  -1  392.56   25.20
   7   1  -1  433.46   21.80
   7   1  -1  458.25   27.50
  -7  -1   1  434.06   26.90
  -7  -1   1  436.96   18.10
  -7  -1   1  449.95   18.30
  -7  -1   1  469.55   23.70
  -7  -1   1  479.95   24.60
   6   1  -1   33.20    8.40
   6   1  -1   48.90   12.50
   6   1  -1   51.89   14.60
   6   1  -1   46.30    9.80
   6   1  -1   41.90   11.80
  -6  -1   1   46.30   13.70
  -6  -1   1   54.89   11.60
  -6  -1   1   61.59    9.40
  -6  -1   1   49.60   11.10
   5   1  -1 1291.97   40.30
   5   1  -1 1193.38   30.40
   5   1  -1 1251.57   33.50
   5   1  -1 1263.17   37.20
   5   1  -1 1291.77   39.00
   5   1  -1 1215.68   36.40
  -5  -1   1 1247.18   35.80
  -5  -1   1 1193.38   30.60
  -5  -1   1 1274.77   37.30
  -5  -1   1 1205.38   30.20
  -5  -1   1 1271.27   40.40
   4   1  -1   96.79   11.30
   4   1  -1   97.09    8.70
   4   1  -1   91.49    7.80
   4   1  -1  107.29   11.60
   4   1  -1  104.79    8.80
   4   1  -1  100.39   11.70
  -4  -1   1  100.89   11.10
  -4  -1   1  105.49   11.60
  -4  -1   1   95.39    9.80
  -4  -1   1   94.99    7.80
  -4  -1   1   80.49    8.70
  -4  -1   1   93.69    8.00
   3   1  -1  212.28   12.10
   3   1  -1  232.48   13.10
   3   1  -1  219.38   10.00
   3   1  -1  227.18   14.40
   3   1  -1  205.28    9.90
   3   1  -1  211.18   10.60
  -3  -1   1  217.18   13.80
  -3  -1   1  213.68   11.90
  -3  -1   1  215.88   10.10
  -3  -1   1  201.78   10.30
  -3  -1   1  219.88   12.30
   2   1  -1  144.89    7.90
   2   1  -1  148.49    9.70
   2   1  -1  150.38    8.90
   2   1  -1  141.99    7.40
   2   1  -1  145.89    7.10
  -2  -1   1  157.68    9.10
  -2  -1   1  153.18   10.10
  -2  -1   1  158.78    9.20
  -2  -1   1  147.09    9.30
  -2  -1   1  147.99    6.90
  -2  -1   1  139.59   12.20
   1   1  -1 4570.54   84.89
  -1  -1   1 4550.54   84.89
   0  -1   1  479.35   14.60
  -2   1  -1 2907.71   54.49
  -2   1  -1 2834.32   54.09
  -2   1  -1 2909.41   54.99
  -2   1  -1 2877.51   54.29
  -2   1  -1 2874.41   52.69
   2  -1   1 2869.21   52.79
   2  -1   1 2812.32   58.79
   2  -1   1 2810.42   53.89
   2  -1   1 2877.31   54.79
   2  -1   1 2906.91   55.39
  -3   1  -1  342.57   14.30
  -3   1  -1  334.07   14.30
  -3   1  -1  346.87   14.40
  -3   1  -1  330.17   12.20
  -3   1  -1  336.97   14.50
   3  -1   1  334.07   15.10
   3  -1   1  313.57   14.00
   3  -1   1  342.97   12.40
   3  -1   1  329.77   14.70
  -4   1  -1 2514.95   55.89
  -4   1  -1 2504.35   56.59
  -4   1  -1 2502.65   50.79
  -4   1  -1 2605.24   55.59
  -4   1  -1 2579.34   43.60
   4  -1   1 2577.04   56.19
   4  -1   1 2509.95   56.89
   4  -1   1 2566.54   57.29
   4  -1   1 2475.35   50.89
  -5   1  -1 1911.61   48.30
  -5   1  -1 1921.21   34.70
  -5   1  -1 1831.02   41.90
  -5   1  -1 1896.01   47.50
  -5   1  -1 1879.11   49.90
   5  -1   1 1927.31   42.60
   5  -1   1 1914.01   49.60
   5  -1   1 1928.91   48.30
   5  -1   1 1843.12   48.10
   5  -1   1 1964.40   50.79
  -6   1  -1  532.25   24.10
  -6   1  -1  512.05   19.50
  -6   1  -1  534.15   13.30
  -6   1  -1  508.05   23.90
  -6   1  -1  530.45   26.40
   6  -1   1  534.95   26.00
   6  -1   1  534.95   25.20
   6  -1   1  540.95   27.30
   6  -1   1  548.15   20.20
   6  -1   1  507.85   23.00
  -7   1  -1  631.14   28.60
  -7   1  -1  606.24   15.00
  -7   1  -1  618.44   29.90
  -7   1  -1  576.04   30.50
   7  -1   1  595.84   29.10
   7  -1   1  614.64   28.70
   7  -1   1  551.34   25.80
   7  -1   1  620.44   31.10
   7  -1   1  620.24   22.50
  -8   1  -1    8.60    8.00
  -8   1  -1   -2.70    7.00
  -8   1  -1    1.90   16.70
  -8   1  -1    0.90    3.40
   8  -1   1    1.30    6.20
   8  -1   1   -9.90    8.50
   8  -1   1    3.70    7.40
   8  -1   1   -1.80    9.50
   8  -1   1    4.00   10.60
  -9   1  -1  593.24   16.80
  -9   1  -1  617.74   34.80
  -9   1  -1  618.94   24.60
   9  -1   1  608.64   31.70
   9  -1   1  593.04   24.70
   9  -1   1  595.64   32.80
   9  -1   1  585.44   33.80
   9  -1   1  607.74   36.30
 -10   1  -1  340.77   29.20
 -10   1  -1  321.07   18.50
  10  -1   1  310.77   25.30
  10  -1   1  294.57   29.00
  10  -1   1  247.08   26.50
 -11   1  -1   20.70   15.90
 -11   1  -1   35.00    9.00
  11  -1   1   35.30   14.70
  11  -1   1   35.30   16.70
  11  -1   1   23.30   17.20
 -12   1  -1   39.40   10.30
 -12   1  -1   21.10   16.00
  12  -1   1   35.40   19.50
  12  -1   1    5.60   11.70
  12  -1   1   14.20   24.10
 -13   1  -1   25.50   21.30
 -13   1  -1  -19.90    7.60
  13  -1   1   -5.50   14.10
  13  -1   1   13.30   13.20
  13  -1   1  -17.30   13.90
 -14   1  -1   59.69   21.20
  14  -1   1   81.99   23.30
  14  -1   1   61.49   21.20
  14  -1   1   32.70   15.30
 -15   1  -1  119.79   26.10
  15  -1   1   93.99   22.60
  15  -1   1   95.69   24.60
  15  -1   1  105.89   26.40
  16   0  -1   -6.20   19.80
  16   0  -1   10.20   20.60
  16   0  -1   23.40   14.70
 -16   0   1   46.90   18.70
  15   0  -1   32.20   20.50
  15   0  -1   26.80   21.00
  15   0  -1   55.79   17.40
 -15   0   1   59.49   22.20
  14   0  -1   14.30   13.30
  14   0  -1   38.40   20.90
  14   0  -1   47.50   21.00
 -14   0   1   24.70   18.30
 -14   0   1   -2.50   14.90
  13   0  -1    1.50   16.70
  13   0  -1   35.90   14.30
  13   0  -1   19.20   18.60
 -13   0   1   56.89    7.50
 -13   0   1   46.70   21.50
  12   0  -1   51.29   19.50
  12   0  -1   53.49   13.60
  12   0  -1   68.09   20.60
 -12   0   1   51.59    8.70
 -12   0   1   45.10   10.00
 -12   0   1   68.49   21.90
  11   0  -1  395.86   32.20
  11   0  -1  331.57   31.40
  11   0  -1  391.26   27.60
 -11   0   1  371.86   31.60
 -11   0   1  373.66   17.00
 -11   0   1  348.97   20.10
  10   0  -1   32.80   15.60
  10   0  -1   51.99   13.00
  10   0  -1   50.99   17.70
 -10   0   1   42.50    8.70
 -10   0   1   59.89   19.50
 -10   0   1   46.10   10.30
   9   0  -1  367.36   31.90
   9   0  -1  405.26   24.20
   9   0  -1  345.47   26.90
   9   0  -1  367.86   27.30
  -9   0   1  390.66   19.40
  -9   0   1  358.86   28.00
  -9   0   1  369.26   24.00
  -9   0   1  395.76   17.00
   8   0  -1   -3.60    6.40
   8   0  -1    7.70    6.90
   8   0  -1   -2.70    9.20
   8   0  -1   14.80    8.60
   8   0  -1    3.80    8.80
  -8   0   1   -6.10    7.00
  -8   0   1    6.20    5.40
  -8   0   1    2.70   13.60
  -8   0   1    1.40    6.20
  -8   0   1    1.40    6.30
   7   0  -1   29.00   11.40
   7   0  -1   39.90    9.70
   7   0  -1   42.70   13.70
   7   0  -1   36.90   11.70
   7   0  -1   50.19    8.00
   7   0  -1   35.20    8.10
  -7   0   1   18.90    8.80
  -7   0   1   32.30    7.00
  -7   0   1   27.00   11.50
  -7   0   1   43.20   10.90
  -7   0   1   43.90   10.70
   6   0  -1   79.49   13.70
   6   0  -1   82.39   14.90
   6   0  -1   67.79   11.80
   6   0  -1   63.69    7.90
   6   0  -1   66.69   14.00
  -6   0   1   70.29   12.00
  -6   0   1   70.19    8.80
  -6   0   1   88.19   16.40
  -6   0   1   83.49   10.50
  -6   0   1   55.59   10.90
  -6   0   1   58.09   11.80
   5   0  -1   11.80    8.20
   5   0  -1   16.40    8.70
   5   0  -1    9.60    5.10
   5   0  -1   18.50    9.80
  -5   0   1    8.90    5.60
  -5   0   1   13.50    7.50
  -5   0   1    9.90    7.30
  -5   0   1   11.10    5.40
  -5   0   1   17.30    7.80
  -5   0   1    9.50    9.30
   4   0  -1 3778.32   75.59
   4   0  -1 3768.02   75.69
   4   0  -1 3818.22   71.59
   4   0  -1 3795.42   68.99
   4   0  -1 3846.92   73.59
   4   0  -1 3804.12   78.19
  -4   0   1 3842.52   75.09
  -4   0   1 3769.82   73.29
  -4   0   1 3657.33   69.09
  -4   0   1 3729.23   77.89
  -4   0   1 3759.02   71.29
   3   0  -1 1464.45   34.20
   3   0  -1 1475.95   30.10
   3   0  -1 1424.16   33.50
   3   0  -1 1453.25   35.70
   3   0  -1 1476.05   32.50
   3   0  -1 1452.05   31.70
  -3   0   1 1466.25   30.50
  -3   0   1 1492.55   31.70
  -3   0   1 1479.35   32.50
  -3   0   1 1485.25   35.90
  -3   0   1 1473.85   33.40
   2   0  -1 1863.71   36.50
   2   0  -1 1870.81   38.90
   2   0  -1 1840.62   35.80
   2   0  -1 1876.31   35.10
   2   0  -1 1951.30   37.70
  -2   0   1 1841.42   36.00
  -2   0   1 1859.91   36.30
  -2   0   1 1830.82   35.00
  -2   0   1 1787.72   41.60
   1   0  -1  733.83   14.40
   1   0  -1  729.63   16.30
   1   0  -1  684.13   16.10
  -1   0   1  697.23   15.90
  -1   0  -1  394.36    8.60
  -1   0  -1  395.76   10.40
  -1   0  -1  374.16   11.70
   1   0   1  397.76   10.60
   1   0   1  384.06    8.70
   1   0   1  381.66    8.50
   1   0   1  400.66   11.90
   1   0   1  381.36   11.60
  -2   0  -1  433.36   10.40
  -2   0  -1  425.96   10.80
  -2   0  -1  449.95   16.00
  -2   0  -1  427.46   13.80
   2   0   1  439.46   14.50
   2   0   1  431.86   15.80
   2   0   1  430.76   10.30
   2   0   1  413.56   15.10
   2   0   1  434.36   10.80
  -3   0  -1   12.20    3.20
  -3   0  -1    7.60    5.30
  -3   0  -1    8.80    6.70
  -3   0  -1    9.40    3.50
  -3   0  -1   11.30    5.70
   3   0   1    8.70    3.00
   3   0   1   12.70    3.50
   3   0   1    6.40    4.70
   3   0   1    0.20    5.50
   3   0   1    6.80    5.80
   3   0   1   -1.10    5.60
  -4   0  -1   13.40    7.00
  -4   0  -1   13.10    7.80
  -4   0  -1    5.70    3.50
  -4   0  -1    5.30    3.80
   4   0   1    9.60    4.20
   4   0   1    4.50    6.80
   4   0   1    8.80    3.50
   4   0   1    7.90    6.80
   4   0   1    0.10    6.90
  -5   0  -1  503.75   24.90
  -5   0  -1  546.85   24.20
  -5   0  -1  522.85   22.50
  -5   0  -1  517.65   17.00
   5   0   1  523.95   22.00
   5   0   1  534.55   25.10
   5   0   1  525.55   23.10
   5   0   1  514.95   17.20
   5   0   1  534.95   26.30
   5   0   1  513.65   14.70
   5   0   1  481.25   22.50
  -6   0  -1   87.49   13.50
  -6   0  -1   91.29   13.10
  -6   0  -1   73.59   15.10
  -6   0  -1   82.69    8.70
  -6   0  -1   83.99    7.30
   6   0   1   92.09    6.90
   6   0   1  123.59   14.90
   6   0   1   83.69   14.30
   6   0   1   98.99   15.70
   6   0   1  111.39   13.90
   6   0   1   94.49    9.60
   6   0   1  103.09   15.50
  -7   0  -1  878.01   33.30
  -7   0  -1  820.92   36.10
  -7   0  -1  819.12   21.60
  -7   0  -1  864.31   34.40
   7   0   1  818.42   31.20
   7   0   1  828.02   32.90
   7   0   1  812.22   21.00
   7   0   1  856.81   36.00
   7   0   1  761.42   32.50
  -8   0  -1  228.38   13.90
  -8   0  -1  218.58   10.80
  -8   0  -1  195.48   22.30
  -8   0  -1  214.58   19.20
  -8   0  -1  224.88   18.20
   8   0   1  211.48   21.70
   8   0   1  234.88   24.70
   8   0   1  218.78   10.30
   8   0   1  224.28   19.40
   8   0   1  226.28   21.60
  -9   0  -1   72.49   19.80
  -9   0  -1   78.09    7.80
   9   0   1   91.49   19.00
   9   0   1   73.79   18.60
   9   0   1   73.39   14.60
 -10   0  -1  336.37   30.50
 -10   0  -1  335.27   14.30
  10   0   1  308.07   27.40
  10   0   1  368.06   31.90
  10   0   1  307.07   26.70
 -11   0  -1   99.49   12.20
 -11   0  -1  102.29   24.30
  11   0   1  123.19   23.80
  11   0   1   83.29   21.50
  11   0   1  103.49   19.00
 -12   0  -1  102.79   12.40
 -12   0  -1  130.59   28.00
  12   0   1  101.29   19.50
  12   0   1  102.29   36.60
 -13   0  -1   40.80   18.70
 -13   0  -1   -5.00    7.90
  13   0   1    8.40   17.00
  13   0   1   28.40   19.40
 -14   0  -1   82.09   25.50
  14   0   1   72.39   22.20
  14   0   1   65.89   18.70
  14   0   1   56.29   21.20
 -15   0  -1  102.59   25.60
  15   0   1   78.79   20.90
  15   0   1   79.69   24.10
  15   0   1   32.80   18.30
  16  -1  -1   18.40   21.90
  16  -1  -1   32.40   15.70
 -16   1   1   33.30   17.70
  15  -1  -1   -4.80   11.90
  15  -1  -1   -4.80   17.50
  15  -1  -1   -7.60   16.00
 -15   1   1   28.70   17.20
  14  -1  -1   40.40   15.30
  14  -1  -1   28.40   18.10
  14  -1  -1   22.00   19.10
 -14   1   1   57.79   19.60
 -14   1   1    6.20   12.30
  13  -1  -1   -3.80   11.50
  13  -1  -1    2.10   16.10
  13  -1  -1   13.00   16.20
 -13   1   1   -7.20    8.60
 -13   1   1   10.10   16.50
  12  -1  -1  334.27   30.50
  12  -1  -1  366.46   28.00
  12  -1  -1  321.87   32.50
 -12   1   1  326.57   13.70
 -12   1   1  363.86   30.50
 -12   1   1  342.97   31.80
  11  -1  -1   97.09   16.70
  11  -1  -1  107.79   21.30
  11  -1  -1   94.69   21.10
 -11   1   1   98.29   22.70
 -11   1   1   91.39    8.90
 -11   1   1   88.09   13.30
  10  -1  -1   94.69   19.50
  10  -1  -1   70.59   13.80
  10  -1  -1   63.39   16.90
 -10   1   1   71.29   11.90
 -10   1   1   68.09    8.80
 -10   1   1   60.19   17.70
   9  -1  -1  127.39   20.90
   9  -1  -1   92.79   17.60
   9  -1  -1   98.69   18.30
  -9   1   1  105.89   12.80
  -9   1   1  129.89   22.10
  -9   1   1  141.49   16.30
  -9   1   1   92.89    9.10
   8  -1  -1   14.50   10.30
   8  -1  -1    4.30    9.30
   8  -1  -1   18.20    8.50
   8  -1  -1   18.30   11.40
   8  -1  -1   17.60    8.80
  -8   1   1    6.50    8.90
  -8   1   1   11.60    7.30
  -8   1   1   12.60    7.90
  -8   1   1   16.40    5.80
  -8   1   1   10.30    7.00
  -8   1   1   15.10   11.10
   7  -1  -1   18.70    9.10
   7  -1  -1    6.50    9.00
   7  -1  -1    8.90    9.90
   7  -1  -1   17.50    8.10
   7  -1  -1   -4.90    9.30
  -7   1   1    4.50    9.00
  -7   1   1   -4.90    7.20
  -7   1   1    7.70    7.30
  -7   1   1    9.40    8.20
  -7   1   1   10.00    5.40
   6  -1  -1  404.16   21.50
   6  -1  -1  412.26   20.80
   6  -1  -1  383.66   18.80
   6  -1  -1  386.36   21.80
   6  -1  -1  380.66   21.80
  -6   1   1  410.96   20.70
  -6   1   1  409.06   23.30
  -6   1   1  380.36   19.60
  -6   1   1  418.66   20.10
  -6   1   1  387.56   14.40
  -6   1   1  390.56   22.20
   5  -1  -1  116.49   12.70
   5  -1  -1  126.69   12.90
   5  -1  -1  118.09   11.20
   5  -1  -1  128.19   13.50
  -5   1   1  119.89   11.90
  -5   1   1  121.49   12.70
  -5   1   1  112.69   11.10
  -5   1   1  101.79   11.60
  -5   1   1  113.09    8.00
   4  -1  -1 1788.32   49.80
   4  -1  -1 1983.90   42.80
   4  -1  -1 1950.30   43.30
   4  -1  -1 1901.91   44.60
   4  -1  -1 1945.11   42.80
  -4   1   1 1927.91   42.20
  -4   1   1 1951.50   42.40
  -4   1   1 1971.70   46.00
  -4   1   1 1916.81   42.70
   3  -1  -1 1670.53   36.30
   3  -1  -1 1656.23   35.80
   3  -1  -1 1618.54   37.30
   3  -1  -1 1660.83   37.10
   3  -1  -1 1660.53   35.20
  -3   1   1 1665.53   34.70
  -3   1   1 1639.14   35.80
  -3   1   1 1676.43   37.90
  -3   1   1 1673.53   36.10
  -3   1   1 1647.54   32.70
  -3   1   1 1753.32   46.00
   2  -1  -1 1683.73   35.10
   2  -1  -1 1721.33   32.10
   2  -1  -1 1695.23   32.40
  -2   1   1 1755.42   35.10
  -2   1   1 1681.23   32.30
  -2   1   1 1780.02   34.70
  -2   1   1 1687.23   35.50
  -2   1   1 1730.03   31.90
  -2   1   1 1719.23   34.30
  -1   1   1 4488.45   76.49
   0  -1  -1 4515.85   81.39
   0   1   1 4579.54   81.39
  -1  -1  -1  281.37   11.30
  -1  -1  -1  270.37   11.90
  -1  -1  -1  290.67    8.90
  -1  -1  -1  274.57    9.60
   1   1   1  263.77   10.90
   1   1   1  283.77    8.90
   1   1   1  302.37    9.70
   1   1   1  273.77   11.40
  -2  -1  -1  513.25   19.10
  -2  -1  -1  522.35   17.10
  -2  -1  -1  557.84   15.20
  -2  -1  -1  542.35   15.90
   2   1   1  531.85   17.60
   2   1   1  547.95   14.90
   2   1   1  549.25   19.40
   2   1   1  550.24   16.30
   2   1   1  555.14   19.40
  -3  -1  -1 4002.60   75.29
  -3  -1  -1 3821.12   80.19
  -3  -1  -1 3947.21   67.09
  -3  -1  -1 3997.00   71.79
   3   1   1 3970.30   75.59
   3   1   1 4012.30   80.09
   3   1   1 3842.82   71.09
   3   1   1 3915.41   77.09
   3   1   1 3760.02   79.39
  -4  -1  -1 1729.73   47.30
  -4  -1  -1 1806.72   37.70
  -4  -1  -1 1777.42   34.20
  -4  -1  -1 1763.82   45.60
   4   1   1 1743.03   43.00
   4   1   1 1787.52   47.60
   4   1   1 1707.03   36.90
   4   1   1 1640.34   52.19
   4   1   1 1740.83   46.80
   4   1   1 1811.72   44.50
  -5  -1  -1  858.91   23.40
  -5  -1  -1  853.71   31.50
  -5  -1  -1  848.02   21.00
  -5  -1  -1  817.92   33.40
  -5  -1  -1  864.71   29.10
   5   1   1  829.12   22.80
   5   1   1  886.31   30.90
   5   1   1  869.21   33.30
   5   1   1  825.42   28.70
   5   1   1  861.41   33.70
   5   1   1  797.12   29.50
  -6  -1  -1 1495.85   46.10
  -6  -1  -1 1439.76   32.80
  -6  -1  -1 1406.76   47.80
  -6  -1  -1 1553.94   35.40
  -6  -1  -1 1502.25   42.90
   6   1   1 1525.35   34.70
   6   1   1 1432.46   42.20
   6   1   1 1464.15   44.10
   6   1   1 1519.75   48.80
   6   1   1 1482.85   48.00
   6   1   1 1505.35   44.30
  -7  -1  -1  275.67   12.50
  -7  -1  -1  241.28   19.60
  -7  -1  -1  269.47   13.40
  -7  -1  -1  244.68   44.40
   7   1   1  265.37   21.20
   7   1   1  253.97   20.00
   7   1   1  233.08   19.70
   7   1   1  258.37   13.00
   7   1   1  262.17   18.40
   7   1   1  259.27   22.80
  -8  -1  -1  537.95   24.10
  -8  -1  -1  552.34   33.30
  -8  -1  -1  579.44   20.20
  -8  -1  -1  568.74   28.10
   8   1   1  604.94   31.50
   8   1   1  563.64   33.90
   8   1   1  603.44   36.70
   8   1   1  590.74   30.50
  -9  -1  -1  449.36   19.60
  -9  -1  -1  365.46   31.10
  -9  -1  -1  391.86   16.90
   9   1   1  397.06   28.80
   9   1   1  429.26   20.40
   9   1   1  415.96   28.60
   9   1   1  452.85   32.90
 -10  -1  -1   24.40   18.20
 -10  -1  -1   33.20    7.40
  10   1   1   10.80   14.00
  10   1   1   15.70   17.10
  10   1   1   27.80   12.80
 -11  -1  -1  270.77   31.10
 -11  -1  -1  214.48   11.80
  11   1   1  208.38   25.60
  11   1   1  225.78   26.00
  11   1   1  184.78   28.50
 -12  -1  -1   22.90   33.00
  12   1   1   42.00   16.60
  12   1   1   -1.20   15.50
  12   1   1   58.79   24.70
 -13  -1  -1   29.40   19.60
  13   1   1   21.80   19.20
  13   1   1   37.60   18.40
  13   1   1   13.60   14.70
 -14  -1  -1   82.29   21.10
  14   1   1   45.70   17.10
  14   1   1   47.60   21.00
  14   1   1   90.99   24.70
  15   1   1    6.60   15.40
  15   1   1   14.80   21.40
  16  -2  -1   58.99   40.90
  16  -2  -1    7.50   18.60
  16  -2  -1   32.60   16.20
 -16   2   1   52.59   18.40
  15  -2  -1   44.90   16.60
  15  -2  -1   66.99   21.10
  15  -2  -1   55.79   20.20
 -15   2   1   78.69   22.60
  14  -2  -1    4.80   12.50
  14  -2  -1   -8.80   14.50
  14  -2  -1   -3.90   15.90
 -14   2   1    1.00   14.80
  13  -2  -1   22.70   15.50
  13  -2  -1  -16.20   15.80
  13  -2  -1   -0.20   10.60
 -13   2   1  -14.10    9.40
 -13   2   1   32.10   17.10
  12  -2  -1  113.59   17.50
  12  -2  -1  131.79   22.50
  12  -2  -1  126.79   25.60
 -12   2   1  157.78   16.40
 -12   2   1  130.89   24.40
  11  -2  -1  186.88   25.50
  11  -2  -1  196.88   27.90
  11  -2  -1  187.38   21.00
 -11   2   1  189.78   24.40
 -11   2   1  171.28   10.10
 -11   2   1  187.38   27.60
  10  -2  -1 1146.99   46.40
  10  -2  -1 1100.19   45.60
 -10   2   1 1087.39   27.60
 -10   2   1 1017.80   45.40
 -10   2   1 1109.69   43.20
 -10   2   1 1095.09   37.90
   9  -2  -1   32.90   13.00
   9  -2  -1   30.10   13.80
   9  -2  -1   38.90   13.30
   9  -2  -1   32.40   10.40
  -9   2   1   33.30    9.50
  -9   2   1   21.50   10.90
  -9   2   1   31.80    6.70
  -9   2   1   44.70   15.00
  -9   2   1   19.00    9.00
   8  -2  -1  564.74   28.70
   8  -2  -1  564.64   27.80
   8  -2  -1  530.55   24.40
   8  -2  -1  528.55   25.60
   8  -2  -1  540.55   28.00
  -8   2   1  518.85   17.00
  -8   2   1  482.65   25.10
  -8   2   1  532.05   28.30
  -8   2   1  526.05   25.50
  -8   2   1  546.65   25.20
  -8   2   1  511.85   23.10
   7  -2  -1 1126.29   38.80
   7  -2  -1 1214.68   36.40
   7  -2  -1 1233.58   38.90
   7  -2  -1 1194.48   37.40
   7  -2  -1 1189.38   39.90
  -7   2   1 1195.88   37.30
  -7   2   1 1170.68   28.10
  -7   2   1 1152.08   40.00
  -7   2   1 1160.38   36.00
  -7   2   1 1134.99   35.00
   6  -2  -1   61.19   11.50
   6  -2  -1   43.90   12.40
   6  -2  -1   49.80   11.90
   6  -2  -1   35.30   10.30
   6  -2  -1   35.00   10.00
  -6   2   1   51.79   12.80
  -6   2   1   43.90    6.90
  -6   2   1   45.60    9.40
  -6   2   1   43.30   10.70
   5  -2  -1  357.16   18.80
   5  -2  -1  358.66   17.90
   5  -2  -1  369.36   17.70
   5  -2  -1  347.97   16.90
  -5   2   1  325.27   16.40
  -5   2   1  380.06   18.00
  -5   2   1  356.56   12.50
  -5   2   1  332.57   17.70
  -5   2   1  325.67   15.40
  -5   2   1  403.26   21.10
   4  -2  -1   80.89    9.50
   4  -2  -1   61.89    8.30
   4  -2  -1   84.89    8.50
   4  -2  -1   83.29    9.80
   4  -2  -1   64.99    7.50
  -4   2   1   88.49    9.10
  -4   2   1   81.19    9.20
  -4   2   1   69.49    7.20
  -4   2   1   77.89    9.20
   3  -2  -1  404.96   15.80
   3  -2  -1  404.26   15.00
   3  -2  -1  439.26   15.80
   3  -2  -1  414.56   13.90
  -3   2   1  412.86   15.20
  -3   2   1  431.46   15.30
  -3   2   1  418.86   15.30
  -3   2   1  431.76   15.90
  -3   2   1  416.56   12.60
  -3   2   1  419.56   13.90
   2  -2  -1 1383.56   30.80
   2  -2  -1 1342.47   28.80
   2  -2  -1 1299.97   29.00
  -2   2   1 1367.66   28.10
  -2   2   1 1371.06   29.20
  -2   2   1 1292.57   28.80
  -2   2   1 1404.46   32.20
   1  -2  -1 2437.76   46.90
   1  -2  -1 2463.25   44.00
   1  -2  -1 2566.64   49.30
   1  -2  -1 2402.56   45.80
   1  -2  -1 2520.55   43.00
  -1   2   1 2509.95   42.80
  -1   2   1 2415.76   43.80
  -1   2   1 2528.45   47.60
  -1   2   1 2437.06   46.80
   0  -2  -1  224.48   10.40
   0  -2  -1  241.58    8.30
   0  -2  -1  222.78    5.30
   0  -2  -1  221.98    8.90
   0  -2  -1  218.38    9.70
   0   2   1  213.68    9.80
   0   2   1  259.47    9.70
   0   2   1  242.28    8.30
   0   2   1  232.48   10.20
   0   2   1  241.88   10.70
  -1  -2  -1  642.84   12.90
  -1  -2  -1  628.64   19.00
  -1  -2  -1  610.44   19.40
  -1  -2  -1  626.24   18.10
  -1  -2  -1  617.54   14.80
   1   2   1  626.84   15.00
   1   2   1  634.44   19.50
   1   2   1  609.64   12.70
   1   2   1  603.94   19.40
   1   2   1  614.34   17.80
  -2  -2  -1  893.61   21.90
  -2  -2  -1  867.61   23.10
  -2  -2  -1  889.61   25.20
  -2  -2  -1  862.51   27.40
   2   2   1  869.11   22.90
   2   2   1  835.82   24.90
   2   2   1  848.82   26.80
   2   2   1  879.41   22.10
  -3  -2  -1 1318.87   38.60
  -3  -2  -1 1281.17   34.20
  -3  -2  -1 1249.18   35.90
  -3  -2  -1 1332.87   31.90
   3   2   1 1357.86   38.30
   3   2   1 1299.87   37.80
   3   2   1 1395.36   33.20
   3   2   1 1296.97   31.30
   3   2   1 1336.97   35.40
  -4  -2  -1  121.29   10.80
  -4  -2  -1  109.19    5.50
  -4  -2  -1  116.89   15.50
   4   2   1  112.79   13.10
   4   2   1  103.09    9.90
   4   2   1  119.99   12.10
   4   2   1  145.49   18.30
   4   2   1  115.19   15.80
  -5  -2  -1  166.58    7.40
  -5  -2  -1  162.08   15.30
  -5  -2  -1  167.98   12.10
  -5  -2  -1  149.09   13.20
  -5  -2  -1  162.98   18.80
   5   2   1  147.99   14.90
   5   2   1  188.58   19.40
   5   2   1  133.99   13.00
   5   2   1  153.38   19.30
   5   2   1  143.99   15.90
   5   2   1  174.28   15.60
  -6  -2  -1   99.29   18.80
  -6  -2  -1   73.29    6.20
  -6  -2  -1   88.19   12.70
  -6  -2  -1   80.79   10.00
   6   2   1   64.19   13.80
   6   2   1  100.89   13.60
   6   2   1   69.89   14.60
   6   2   1   93.19   14.70
   6   2   1   71.19    8.90
   6   2   1   72.29   12.20
  -7  -2  -1   47.10   12.60
  -7  -2  -1   59.89   16.80
  -7  -2  -1   69.59   10.50
  -7  -2  -1   57.89    6.50
  -7  -2  -1   69.09   14.00
   7   2   1   69.69   10.10
   7   2   1   43.30   19.90
   7   2   1   61.99   14.40
   7   2   1   62.09   16.30
   7   2   1   41.90   13.40
   7   2   1   72.09   12.50
  -8  -2  -1  166.38   13.20
  -8  -2  -1  189.88   27.40
  -8  -2  -1  153.48   16.40
  -8  -2  -1  164.18    9.60
   8   2   1  160.28   12.60
   8   2   1  187.68   19.70
   8   2   1  179.08   24.70
   8   2   1  148.59   19.40
  -9  -2  -1  703.53   21.00
  -9  -2  -1  749.62   26.30
  -9  -2  -1  694.43   41.00
   9   2   1  781.52   43.30
   9   2   1  854.51   39.30
   9   2   1  767.62   25.80
   9   2   1  837.72   39.30
 -10  -2  -1  135.19   12.40
 -10  -2  -1  169.78   11.10
 -10  -2  -1  226.28   34.30
  10   2   1  158.78   27.20
  10   2   1  179.28   13.20
  10   2   1  127.39   19.90
  10   2   1  154.98   24.30
 -11  -2  -1  258.27   14.80
 -11  -2  -1  276.37   14.00
 -11  -2  -1  307.67   33.50
  11   2   1  261.67   14.80
  11   2   1  327.97   28.80
  11   2   1  271.17   29.50
  11   2   1  257.57   38.80
 -12  -2  -1    2.50   17.30
 -12  -2  -1    0.80    4.00
  12   2   1   -5.80   15.80
  12   2   1   16.30   13.30
  12   2   1   10.60   18.00
 -13  -2  -1  260.07   32.40
  13   2   1  241.68   29.00
  13   2   1  269.37   29.50
  13   2   1  281.37   35.30
 -14  -2  -1   52.89   20.90
  14   2   1   -0.10   12.70
  14   2   1   46.90   24.00
  14   2   1   36.00   21.10
  16  -3  -1   72.09   25.90
  16  -3  -1   30.20   15.00
  16  -3  -1   35.50   20.40
 -16   3   1   78.39   22.70
  15  -3  -1   55.49   17.30
  15  -3  -1   77.19   23.50
  15  -3  -1   64.89   20.90
 -15   3   1  100.79   23.40
  14  -3  -1   87.09   23.40
  14  -3  -1   40.60   14.80
  14  -3  -1  101.89   27.00
 -14   3   1   79.09   25.20
  13  -3  -1  140.99   26.40
  13  -3  -1  124.49   24.30
  13  -3  -1   87.49   17.00
 -13   3   1  120.99   25.70
  12  -3  -1   59.19   17.70
  12  -3  -1   96.79   22.10
 -12   3   1   66.39   19.80
 -12   3   1   43.50   12.10
  11  -3  -1  464.75   32.40
  11  -3  -1  512.45   28.80
  11  -3  -1  473.95   33.20
 -11   3   1  473.05   30.90
 -11   3   1  454.45   25.70
 -11   3   1  493.15   32.60
 -11   3   1  487.25   16.60
  10  -3  -1  131.79   21.60
  10  -3  -1  153.08   19.40
  10  -3  -1  156.98   15.60
  10  -3  -1  156.18   21.40
  10  -3  -1  159.68   18.20
 -10   3   1  167.88   22.10
 -10   3   1  158.48    9.60
 -10   3   1  178.48   17.80
 -10   3   1  144.49   20.10
   9  -3  -1   48.60   12.70
   9  -3  -1   64.29   17.10
   9  -3  -1   48.80   14.70
   9  -3  -1   44.60    9.70
  -9   3   1   35.40   12.70
  -9   3   1   37.70   10.00
  -9   3   1   53.59   13.50
  -9   3   1   33.30   11.90
  -9   3   1   45.70    7.20
   8  -3  -1  427.06   22.90
   8  -3  -1  412.16   20.70
   8  -3  -1  405.76   23.20
   8  -3  -1  380.06   24.10
   8  -3  -1  431.76   24.10
   8  -3  -1  393.56   23.00
  -8   3   1  395.46   14.60
  -8   3   1  386.76   21.10
  -8   3   1  397.76   21.00
  -8   3   1  368.46   23.60
  -8   3   1  415.26   23.40
   7  -3  -1  665.33   29.20
   7  -3  -1  679.13   27.70
   7  -3  -1  684.73   28.50
   7  -3  -1  674.93   27.70
   7  -3  -1  675.63   25.30
   7  -3  -1  682.03   27.40
  -7   3   1  682.03   27.60
  -7   3   1  699.43   27.10
  -7   3   1  715.83   27.70
  -7   3   1  644.14   28.40
  -7   3   1  688.23   25.60
  -7   3   1  652.83   19.40
   6  -3  -1  222.38   16.10
   6  -3  -1  249.97   16.90
   6  -3  -1  239.28   17.50
   6  -3  -1  252.27   18.70
  -6   3   1  230.68   16.60
  -6   3   1  238.28   17.40
  -6   3   1  215.78   14.10
  -6   3   1  225.58   11.10
  -6   3   1  246.28   17.10
  -6   3   1  235.68   16.50
   5  -3  -1 1519.75   41.00
   5  -3  -1 1387.56   38.30
   5  -3  -1 1381.16   37.30
   5  -3  -1 1423.36   35.60
   5  -3  -1 1392.66   38.60
  -5   3   1 1419.36   37.60
  -5   3   1 1408.76   38.00
  -5   3   1 1402.36   37.50
  -5   3   1 1458.15   38.20
   4  -3  -1   31.20    7.50
   4  -3  -1   21.20    6.40
   4  -3  -1   21.80    7.70
   4  -3  -1   22.10    5.30
  -4   3   1   22.40    5.50
  -4   3   1   32.80    7.50
  -4   3   1   26.60    6.60
  -4   3   1   17.40    6.20
  -4   3   1   15.70    6.10
   3  -3  -1  138.29    9.80
   3  -3  -1  148.99    9.40
   3  -3  -1  136.79   11.00
   3  -3  -1  144.69    9.40
   3  -3  -1  144.79    9.20
  -3   3   1  131.09    9.90
  -3   3   1  129.49    8.60
  -3   3   1  150.38    9.50
  -3   3   1  155.98   10.90
  -3   3   1  146.19    9.00
  -3   3   1  145.39    9.80
   2  -3  -1 3648.14   68.99
   2  -3  -1 3522.95   67.19
   2  -3  -1 3493.65   67.39
   2  -3  -1 3505.75   66.09
  -2   3   1 3616.74   63.89
  -2   3   1 3557.14   66.49
  -2   3   1 3491.85   67.19
  -2   3   1 3685.23   69.49
  -2   3   1 3485.25   66.19
  -2   3   1 3524.95   66.89
   1  -3  -1 1069.79   25.50
   1  -3  -1 1022.20   26.20
   1  -3  -1 1030.10   19.90
   1  -3  -1  964.00   23.10
   1  -3  -1 1027.40   24.00
   1  -3  -1 1017.10   25.90
  -1   3   1 1036.30   26.80
  -1   3   1 1028.40   24.90
  -1   3   1 1046.30   26.20
  -1   3   1 1010.30   19.70
  -1   3   1 1020.50   24.10
  -1   3   1 1022.80   23.40
   0  -3  -1 1505.85   37.30
   0  -3  -1 1315.57   31.70
   0  -3  -1 1259.17   30.30
   0  -3  -1 1240.68   23.70
   0  -3  -1 1294.37   28.90
   0   3   1 1310.27   31.80
   0   3   1 1264.07   30.50
   0   3   1 1282.57   29.00
   0   3   1 1316.37   27.80
   0   3   1 1275.87   31.00
  -1  -3  -1  396.46   16.20
  -1  -3  -1  385.06   15.70
  -1  -3  -1  371.06   11.10
  -1  -3  -1  374.36   10.90
  -1  -3  -1  345.57   15.40
   1   3   1  361.36   16.20
   1   3   1  388.06   10.70
   1   3   1  379.66   15.20
   1   3   1  381.76   16.60
   1   3   1  374.76   11.20
   1   3   1  380.36   19.80
  -2  -3  -1  730.63   22.80
  -2  -3  -1  669.23   27.60
  -2  -3  -1  701.43   14.60
  -2  -3  -1  689.03   25.80
  -2  -3  -1  707.13   23.30
  -2  -3  -1  700.23   19.20
   2   3   1  685.33   25.00
   2   3   1  690.33   19.30
   2   3   1  678.93   25.40
   2   3   1  708.53   24.00
   2   3   1  669.53   14.30
  -3  -3  -1   53.89    9.00
  -3  -3  -1   56.89   11.00
  -3  -3  -1   83.79   11.40
  -3  -3  -1   77.59   14.10
  -3  -3  -1   63.69   15.40
   3   3   1   67.99    9.40
   3   3   1   69.89   12.80
   3   3   1   83.99   11.00
   3   3   1   53.69    9.60
  -4  -3  -1  491.65   26.60
  -4  -3  -1  495.65   20.50
  -4  -3  -1  491.35   21.80
   4   3   1  496.95   26.60
   4   3   1  495.75   21.20
   4   3   1  489.15   19.90
   4   3   1  484.75   25.50
   4   3   1  483.75   23.80
  -5  -3  -1 1160.38   34.80
  -5  -3  -1 1129.29   21.30
  -5  -3  -1 1157.98   42.90
  -5  -3  -1 1160.58   33.60
  -5  -3  -1 1135.19   21.20
   5   3   1 1088.29   40.60
   5   3   1 1131.69   32.60
   5   3   1 1201.38   39.00
   5   3   1 1173.58   35.80
   5   3   1 1103.09   42.10
  -6  -3  -1   79.39   17.60
  -6  -3  -1   73.59   12.40
  -6  -3  -1   83.49   10.90
  -6  -3  -1   69.49   13.60
  -6  -3  -1   70.39    4.50
  -6  -3  -1   71.59    4.40
   6   3   1   98.09   12.20
   6   3   1   67.19   15.00
   6   3   1   59.09   12.80
   6   3   1   67.79   13.10
   6   3   1   63.49   15.70
  -7  -3  -1  498.45   32.00
  -7  -3  -1  479.45   12.30
  -7  -3  -1  494.45   22.10
  -7  -3  -1  472.25   24.30
  -7  -3  -1  493.75   12.70
   7   3   1  475.85   28.00
   7   3   1  505.25   24.80
   7   3   1  492.55   21.10
   7   3   1  481.85   31.70
   7   3   1  435.06   36.30
  -8  -3  -1   71.39   12.10
  -8  -3  -1   37.90   12.30
  -8  -3  -1   94.59   22.50
  -8  -3  -1   65.19    7.50
  -8  -3  -1   61.39    5.00
   8   3   1   51.39   17.80
   8   3   1   67.69   15.10
   8   3   1   83.89   17.80
   8   3   1   82.19   12.20
  -9  -3  -1  258.27   28.70
  -9  -3  -1  265.07   17.80
   9   3   1  269.17   25.50
   9   3   1  245.88   16.20
   9   3   1  212.78   25.00
   9   3   1  276.57   29.90
 -10  -3  -1   60.89   21.70
 -10  -3  -1   61.59   11.50
  10   3   1   61.59   11.30
  10   3   1   60.99   17.90
  10   3   1   46.00   16.10
  10   3   1   62.49   21.20
 -11  -3  -1    9.90    7.50
 -11  -3  -1   14.00   19.90
  11   3   1   15.80   14.10
  11   3   1    4.80   12.40
  11   3   1    6.00    6.50
  11   3   1   -7.00   15.90
 -12  -3  -1    8.40    7.00
 -12  -3  -1   17.90   16.30
  12   3   1    1.40    6.50
  12   3   1   13.50   21.20
  12   3   1    6.70   18.60
  12   3   1   14.40   16.60
 -13  -3  -1   39.20   18.20
  13   3   1   22.40   18.30
  13   3   1   28.20   22.80
  13   3   1   -1.70   12.90
  14   3   1   27.00   20.00
  14   3   1   39.00   26.10
  14   3   1   22.70   17.50
  16  -4  -1   12.20   15.00
  16  -4  -1   -9.20   16.50
  16  -4  -1    7.30   18.90
 -16   4   1   19.80   16.10
  15  -4  -1   32.00   17.40
  15  -4  -1   17.50   13.70
 -15   4   1   42.80   17.50
  14  -4  -1   20.60   18.40
  14  -4  -1   16.00   14.40
  14  -4  -1   24.00   19.90
 -14   4   1   17.80   15.00
  13  -4  -1  146.39   28.10
  13  -4  -1  122.79   23.10
 -13   4   1  128.69   25.40
  12  -4  -1    6.00   11.40
  12  -4  -1   24.20   14.40
  12  -4  -1   10.40   15.60
 -12   4   1   39.80   17.40
 -12   4   1   17.20   12.80
  11  -4  -1  153.88   22.40
  11  -4  -1  141.49   19.40
  11  -4  -1  169.88   25.90
 -11   4   1  151.38    9.60
 -11   4   1  155.78   17.30
 -11   4   1  217.68   28.70
 -11   4   1  154.28    8.70
 -11   4   1  164.48   22.90
  10  -4  -1   -5.70   12.10
  10  -4  -1   -8.50    5.50
  10  -4  -1   -5.60   10.50
  10  -4  -1    0.20   11.10
  10  -4  -1   -3.60    8.70
 -10   4   1   -2.40    7.80
 -10   4   1    4.30    4.60
 -10   4   1    5.50   10.60
 -10   4   1    1.90    4.50
 -10   4   1    5.30   11.90
 -10   4   1   -4.60    8.20
   9  -4  -1  362.96   25.90
   9  -4  -1  399.16   25.00
   9  -4  -1  400.16   25.20
   9  -4  -1  416.86   25.00
  -9   4   1  405.36   24.10
  -9   4   1  391.86   22.10
  -9   4   1  411.96   25.30
  -9   4   1  380.36   14.90
  -9   4   1  399.56   25.80
   8  -4  -1  150.98   18.10
   8  -4  -1  157.38   15.80
   8  -4  -1  166.68   16.70
   8  -4  -1  177.08   16.90
   8  -4  -1  189.68   14.70
  -8   4   1  176.58   14.80
  -8   4   1  154.98   16.40
  -8   4   1  174.78   10.60
  -8   4   1  182.48   16.80
  -8   4   1  175.88   15.50
  -8   4   1  195.18   16.50
   7  -4  -1   39.80    8.80
   7  -4  -1   20.80    8.90
   7  -4  -1   36.80   10.50
   7  -4  -1   40.90    9.90
   7  -4  -1   32.10   11.40
  -7   4   1   33.40    6.90
  -7   4   1   23.90   10.20
  -7   4   1   28.10    9.30
  -7   4   1   43.80   10.70
  -7   4   1   29.30   10.10
  -7   4   1   38.50    8.60
   6  -4  -1  533.55   25.00
   6  -4  -1  531.65   22.20
   6  -4  -1  515.25   21.40
   6  -4  -1  531.45   22.50
   6  -4  -1  482.45   23.80
  -6   4   1  532.35   23.90
  -6   4   1  511.25   17.70
  -6   4   1  507.55   22.50
  -6   4   1  520.15   23.20
  -6   4   1  550.34   24.30
   5  -4  -1  734.03   22.90
   5  -4  -1  723.43   25.30
   5  -4  -1  692.93   24.10
   5  -4  -1  701.43   26.90
   5  -4  -1  727.43   26.30
  -5   4   1  725.73   25.90
  -5   4   1  689.83   24.40
  -5   4   1  710.83   26.70
  -5   4   1  691.13   21.20
  -5   4   1  689.03   24.20
   4  -4  -1  145.69    9.10
   4  -4  -1  123.19   12.40
   4  -4  -1  144.39   10.80
   4  -4  -1  161.78   11.20
   4  -4  -1  147.99   11.70
   4  -4  -1  136.19   10.10
  -4   4   1  143.89    9.90
  -4   4   1  154.28   10.70
  -4   4   1  145.59   10.60
  -4   4   1  147.99   11.40
  -4   4   1  157.68   12.00
   3  -4  -1  349.47   14.70
   3  -4  -1  348.27   13.70
   3  -4  -1  347.07   16.70
   3  -4  -1  378.66   14.30
   3  -4  -1  365.56   15.60
  -3   4   1  365.06   13.50
  -3   4   1  359.16   15.40
  -3   4   1  358.56   14.70
  -3   4   1  341.67   13.90
  -3   4   1  340.27   14.50
   2  -4  -1  140.49   12.50
   2  -4  -1  127.19   10.50
   2  -4  -1  132.49    8.30
   2  -4  -1  151.08    7.80
   2  -4  -1  127.79    8.80
   2  -4  -1  141.69   11.30
  -2   4   1  142.99   10.60
  -2   4   1  132.99   10.10
  -2   4   1  146.19   11.20
  -2   4   1  151.28    9.50
  -2   4   1  136.39    7.20
  -2   4   1  150.78    9.70
   1  -4  -1  711.43   21.10
   1  -4  -1  688.33   19.40
   1  -4  -1  711.03   22.60
   1  -4  -1  675.43   15.00
   1  -4  -1  666.23   19.80
  -1   4   1  688.53   22.10
  -1   4   1  669.43   20.10
  -1   4   1  687.33   19.50
  -1   4   1  576.24   24.90
  -1   4   1  652.93   19.40
   0  -4  -1  170.38    9.70
   0  -4  -1  194.68   10.30
   0  -4  -1  175.48    6.60
   0  -4  -1  180.88   12.70
   0  -4  -1  185.68   11.50
   0   4   1  180.98   12.00
   0   4   1  180.98    9.60
   0   4   1  184.78   10.30
   0   4   1  185.48   12.40
   0   4   1  189.28   12.60
  -1  -4  -1  105.09    6.70
  -1  -4  -1  107.99   10.60
  -1  -4  -1  113.99   11.10
  -1  -4  -1  102.99   10.30
  -1  -4  -1  103.89    9.00
   1   4   1  108.19   11.20
   1   4   1   90.59   11.30
   1   4   1  112.39   11.40
   1   4   1  107.29   10.80
   1   4   1  116.89    7.20
   1   4   1  106.69    9.00
   1   4   1  105.79   10.20
  -2  -4  -1    2.50    5.50
  -2  -4  -1    0.20    3.10
  -2  -4  -1   -2.00    4.30
  -2  -4  -1   -6.40    5.90
   2   4   1    9.30    6.80
   2   4   1    5.40    6.50
   2   4   1    4.10    4.90
   2   4   1    0.50    2.80
   2   4   1   -0.70    7.10
   2   4   1   -3.20    8.00
  -3  -4  -1  198.48   12.50
  -3  -4  -1  211.78    7.30
  -3  -4  -1  206.88   16.10
  -3  -4  -1  195.88   15.10
  -3  -4  -1  194.58   19.30
  -3  -4  -1  187.48   16.60
   3   4   1  205.68   13.50
   3   4   1  208.28   16.90
   3   4   1  208.38   20.80
   3   4   1  198.28   14.60
   3   4   1  195.78   18.60
  -4  -4  -1  134.99   19.60
  -4  -4  -1  116.99   13.00
  -4  -4  -1  122.29   16.00
  -4  -4  -1  104.99   13.30
   4   4   1   94.49   13.50
   4   4   1  101.79   12.10
   4   4   1  117.29   17.50
   4   4   1  112.79   12.50
  -5  -4  -1   49.20    9.80
  -5  -4  -1   45.80    9.30
  -5  -4  -1   54.89   17.20
  -5  -4  -1   30.80    9.70
   5   4   1   38.00   10.30
   5   4   1   29.70   21.30
   5   4   1   31.00    9.90
   5   4   1   61.89   15.30
   5   4   1   47.70   10.00
  -6  -4  -1   46.70   10.40
  -6  -4  -1   71.79   18.00
  -6  -4  -1   36.50    9.60
   6   4   1   51.89   12.80
   6   4   1   69.49   11.50
   6   4   1   39.60   14.50
   6   4   1   66.99   22.80
   6   4   1   83.39   12.60
  -7  -4  -1   33.50   10.60
  -7  -4  -1   45.80   17.50
  -7  -4  -1   28.30    9.90
   7   4   1   48.20   10.60
   7   4   1   40.40   13.60
   7   4   1   30.20   15.40
   7   4   1   32.30   11.70
  -8  -4  -1   83.19   14.00
  -8  -4  -1   72.49   20.70
   8   4   1   80.99   16.30
   8   4   1   75.39   21.10
   8   4   1   83.79   13.20
   8   4   1   68.99   16.40
  -9  -4  -1  420.56   23.50
  -9  -4  -1  413.56   36.20
   9   4   1  539.75   32.40
   9   4   1  468.65   22.90
   9   4   1  435.16   30.90
   9   4   1  469.85   37.80
 -10  -4  -1  290.17   20.00
 -10  -4  -1  321.47   33.10
  10   4   1  314.17   27.80
  10   4   1  295.07   19.10
  10   4   1  366.26   31.50
  10   4   1  398.46   40.80
 -11  -4  -1  160.38   16.10
 -11  -4  -1  222.58   36.60
  11   4   1  133.99   28.60
  11   4   1  132.29   25.20
  11   4   1  127.39   22.20
  11   4   1  151.38   14.10
 -12  -4  -1  604.14   46.20
 -12  -4  -1  548.85   26.00
  12   4   1  532.05   38.70
  12   4   1  546.15   38.60
  12   4   1  494.75   43.30
 -13  -4  -1   52.09   18.90
  13   4   1   25.70   21.70
  13   4   1   30.40   17.80
  13   4   1    8.60   15.00
  14   4   1   37.50   20.50
  14   4   1    1.90   17.50
  14   4   1  -12.00   19.60
  16  -5  -1   22.20   17.80
  16  -5  -1   26.00   18.00
  16  -5  -1    6.00   13.00
 -16   5   1   26.50   15.20
  15  -5  -1   39.90   19.40
  15  -5  -1   48.20   18.70
  15  -5  -1   16.80   12.90
 -15   5   1   34.50   17.00
  14  -5  -1   18.40   18.40
  14  -5  -1   26.00   17.00
 -14   5   1   21.30   14.70
  13  -5  -1    6.50   14.10
  13  -5  -1   -3.30   15.40
  13  -5  -1    5.70   10.80
 -13   5   1   -2.00   11.40
 -13   5   1   20.00   15.10
  12  -5  -1  354.16   30.20
  12  -5  -1  398.26   29.40
  12  -5  -1  303.47   29.80
 -12   5   1  350.66   10.40
 -12   5   1  339.67   28.60
 -12   5   1  371.26   29.50
 -12   5   1  353.46   13.80
  11  -5  -1   87.59   18.90
  11  -5  -1  100.69   18.10
  11  -5  -1  131.69   20.50
  11  -5  -1  154.38   24.80
 -11   5   1   87.79   18.20
 -11   5   1  133.79    8.70
 -11   5   1  125.59    8.60
 -11   5   1  138.29   21.10
  10  -5  -1   16.60    8.30
  10  -5  -1   23.60   11.40
  10  -5  -1   31.00   11.70
  10  -5  -1   25.40   14.70
  10  -5  -1   14.00   11.60
 -10   5   1   13.10    6.00
 -10   5   1   29.20   10.40
 -10   5   1   14.80   11.90
 -10   5   1   18.50    5.80
 -10   5   1   34.70   16.70
   9  -5  -1  178.78   19.50
   9  -5  -1  199.28   20.80
   9  -5  -1  190.08   17.70
   9  -5  -1  218.48   17.70
   9  -5  -1  229.48   20.30
  -9   5   1  171.58   18.50
  -9   5   1  188.98   17.70
  -9   5   1  202.68   15.20
  -9   5   1  214.78   11.90
  -9   5   1  208.98   20.30
   8  -5  -1   -3.50    6.50
   8  -5  -1   -1.00    9.20
   8  -5  -1   -1.20    6.00
   8  -5  -1   -1.00    6.60
   8  -5  -1   -1.20    7.30
   8  -5  -1   -8.80    7.70
  -8   5   1   -1.90    7.00
  -8   5   1   19.50    9.10
  -8   5   1    7.20    8.70
  -8   5   1   -6.40    7.60
   7  -5  -1  177.28   14.60
   7  -5  -1  183.58   15.30
   7  -5  -1  171.88   15.70
   7  -5  -1  186.38   17.80
   7  -5  -1  182.38   15.10
   7  -5  -1  189.58   17.30
  -7   5   1  179.98   15.80
  -7   5   1  181.98   16.20
  -7   5   1  155.68   14.80
  -7   5   1  199.88   16.70
   6  -5  -1  668.53   27.40
   6  -5  -1  656.33   28.40
   6  -5  -1  661.43   26.10
   6  -5  -1  711.63   26.60
   6  -5  -1  637.74   24.20
   6  -5  -1  673.23   23.90
  -6   5   1  635.14   25.10
  -6   5   1  703.83   28.40
  -6   5   1  667.23   25.50
  -6   5   1  680.33   26.80
  -6   5   1  668.43   25.00
   5  -5  -1  326.17   17.60
   5  -5  -1  316.17   17.40
   5  -5  -1  310.77   19.80
   5  -5  -1  330.07   15.20
   5  -5  -1  350.06   19.10
   5  -5  -1  324.37   18.80
  -5   5   1  317.27   17.00
  -5   5   1  347.27   19.30
  -5   5   1  322.37   19.50
  -5   5   1  328.07   15.70
  -5   5   1  327.07   16.80
  -5   5   1  279.47   16.80
   4  -5  -1  381.86   19.90
   4  -5  -1  385.56   16.10
   4  -5  -1  401.36   17.10
   4  -5  -1  411.26   17.60
  -4   5   1  385.96   16.40
  -4   5   1  355.16   17.50
  -4   5   1  394.26   16.90
  -4   5   1  379.56   16.10
  -4   5   1  378.06   17.90
   3  -5  -1 1826.92   43.40
   3  -5  -1 1774.02   39.00
   3  -5  -1 1884.61   46.00
   3  -5  -1 1838.02   39.50
   3  -5  -1 1794.82   41.40
  -3   5   1 1824.32   41.10
  -3   5   1 1753.92   41.40
  -3   5   1 1815.72   43.60
  -3   5   1 1824.22   43.00
  -3   5   1 1806.92   44.60
   2  -5  -1  125.29   11.70
   2  -5  -1  130.29    9.40
   2  -5  -1  113.09    7.30
   2  -5  -1  128.19   11.80
   2  -5  -1  102.29    9.10
  -2   5   1  123.29    7.10
  -2   5   1  126.69    9.10
  -2   5   1  126.99    9.80
  -2   5   1  107.59   10.90
  -2   5   1  117.29   10.30
  -2   5   1  125.09   10.50
   1  -5  -1 2354.26   50.49
   1  -5  -1 2262.87   42.30
   1  -5  -1 2303.47   52.99
   1  -5  -1 2314.87   49.90
   1  -5  -1 2298.87   51.79
  -1   5   1 2262.47   49.30
  -1   5   1 2297.97   48.40
  -1   5   1 2270.77   52.49
   0  -5  -1  390.76   11.50
   0  -5  -1  419.16   19.30
   0  -5  -1  413.26   18.40
   0  -5  -1  421.26   16.30
   0  -5  -1  405.46   15.80
   0   5   1  423.86   16.30
   0   5   1  426.16   19.10
   0   5   1  405.76   18.80
   0   5   1  430.66   19.80
   0   5   1  413.56   19.40
   0   5   1  432.66   15.80
  -1  -5  -1   75.09   12.40
  -1  -5  -1   60.79    9.90
  -1  -5  -1   71.79    8.20
  -1  -5  -1   57.89    6.70
   1   5   1   74.69    9.60
   1   5   1   82.49   12.60
   1   5   1   84.99   12.60
   1   5   1   63.59    7.20
   1   5   1   52.79   10.40
  -2  -5  -1   86.19    7.70
  -2  -5  -1   74.29   11.40
  -2  -5  -1  132.79   16.30
  -2  -5  -1  118.29   14.80
  -2  -5  -1   86.79    9.00
   2   5   1   88.69    7.30
   2   5   1   88.29    9.20
   2   5   1  126.49   15.70
   2   5   1   82.69   10.80
   2   5   1  102.99   13.70
   2   5   1  113.59   16.20
   2   5   1  100.19   14.90
  -3  -5  -1  308.67   19.60
  -3  -5  -1  325.17   19.50
  -3  -5  -1  322.17   20.90
  -3  -5  -1  333.07   23.30
  -3  -5  -1  331.37   15.30
  -3  -5  -1  335.57   11.20
   3   5   1  295.57   20.90
   3   5   1  374.56   22.40
   3   5   1  333.47   23.90
   3   5   1  348.57   16.30
   3   5   1  357.86   19.50
  -4  -5  -1   88.19   17.30
  -4  -5  -1   75.09   12.70
  -4  -5  -1   66.59    4.60
  -4  -5  -1   64.89   11.20
  -4  -5  -1   73.99   12.10
  -4  -5  -1   85.49   14.30
   4   5   1   82.09   15.70
   4   5   1   76.39   14.90
   4   5   1   93.29   14.20
   4   5   1   90.99   12.10
   4   5   1   86.49   13.30
  -5  -5  -1  135.09   19.00
  -5  -5  -1  140.09   13.00
  -5  -5  -1  155.68   15.60
   5   5   1  155.48   15.20
   5   5   1  179.88   14.30
   5   5   1  153.48   17.30
   5   5   1  174.08   21.00
  -6  -5  -1  202.48   17.60
  -6  -5  -1  178.38   16.80
  -6  -5  -1  169.68   22.10
  -6  -5  -1  195.38   16.00
   6   5   1  205.48   24.30
   6   5   1  186.48   20.70
   6   5   1  233.88   17.10
   6   5   1  203.78   18.30
  -7  -5  -1  203.98   25.20
  -7  -5  -1  220.68   19.00
  -7  -5  -1  202.08   17.70
   7   5   1  232.78   20.90
   7   5   1  205.98   16.80
   7   5   1  214.68   28.20
   7   5   1  180.98   21.40
  -8  -5  -1  927.71   36.30
  -8  -5  -1  985.40   50.19
   8   5   1  965.50   44.20
   8   5   1  995.50   40.90
   8   5   1  953.50   50.39
   8   5   1  882.21   34.10
  -9  -5  -1    3.40   12.70
  -9  -5  -1   15.00   17.90
   9   5   1    2.60   12.80
   9   5   1    3.60    9.10
   9   5   1   16.50   14.30
   9   5   1  -11.40   14.80
 -10  -5  -1   42.40   14.00
 -10  -5  -1   72.79   22.10
  10   5   1   20.20   14.30
  10   5   1   29.50   19.60
  10   5   1   47.30   18.10
  10   5   1   33.50   10.90
 -11  -5  -1    8.80    9.40
 -11  -5  -1   38.40   19.20
  11   5   1   -2.70   14.80
  11   5   1    6.40   14.30
  11   5   1    2.80    8.30
  11   5   1   14.60   19.70
 -12  -5  -1    8.40    9.00
  12   5   1  -15.10   11.00
  12   5   1   -4.90   18.60
  12   5   1   24.40   18.70
  13   5   1   13.60   18.60
  13   5   1    9.20   20.10
  13   5   1   -1.00   15.90
  16  -6  -1   12.60   18.90
  16  -6  -1   44.00   18.80
 -16   6   1   61.19   17.60
  15  -6  -1   18.70   16.80
  15  -6  -1    2.30   15.70
 -15   6   1   35.30   15.70
  14  -6  -1   22.90   18.70
  14  -6  -1   25.20   14.40
  14  -6  -1   19.90   16.00
 -14   6   1   40.30   16.60
 -14   6   1   47.40   17.60
  13  -6  -1   55.09   18.70
  13  -6  -1   42.40   20.50
  13  -6  -1   71.89   18.20
 -13   6   1   60.29   17.20
 -13   6   1   42.20   15.50
  12  -6  -1   80.39   18.00
  12  -6  -1   43.90   18.70
  12  -6  -1   83.29   19.10
 -12   6   1   62.59   16.10
 -12   6   1   64.79   17.10
 -12   6   1   90.69    7.20
  11  -6  -1   65.99   15.90
  11  -6  -1   75.59   15.20
  11  -6  -1   60.29   16.00
  11  -6  -1   64.39   19.30
 -11   6   1   78.09    8.30
 -11   6   1   73.69   11.80
 -11   6   1   87.69   18.70
 -11   6   1   54.89   15.10
  10  -6  -1  630.74   34.80
  10  -6  -1  674.93   33.10
  10  -6  -1  672.23   34.80
  10  -6  -1  694.83   37.10
 -10   6   1  643.54   21.60
 -10   6   1  665.23   31.50
 -10   6   1  613.24   32.10
 -10   6   1  652.03   32.90
   9  -6  -1  256.57   19.60
   9  -6  -1  232.38   18.60
   9  -6  -1  258.77   20.30
   9  -6  -1  251.67   22.90
   9  -6  -1  222.48   21.80
  -9   6   1  227.48   13.20
  -9   6   1  255.87   20.40
  -9   6   1  262.97   22.00
  -9   6   1  220.48   19.40
   8  -6  -1   47.70   13.10
   8  -6  -1   38.60    9.60
   8  -6  -1   41.80   16.20
   8  -6  -1   41.70   11.10
   8  -6  -1   52.89   11.20
   8  -6  -1   30.30    9.70
  -8   6   1   42.40   11.80
  -8   6   1   51.49   12.60
  -8   6   1   46.60   11.80
  -8   6   1   54.49    8.90
  -8   6   1   39.10   11.20
   7  -6  -1  272.47   20.00
   7  -6  -1  285.87   18.30
   7  -6  -1  260.37   20.80
   7  -6  -1  271.17   16.80
   7  -6  -1  278.17   21.50
   7  -6  -1  301.37   17.20
  -7   6   1  299.47   19.50
  -7   6   1  288.37   17.90
  -7   6   1  264.17   19.50
  -7   6   1  242.28   17.20
   6  -6  -1    7.20    7.20
   6  -6  -1    6.30    6.30
   6  -6  -1   13.30    9.90
   6  -6  -1    5.90    6.30
   6  -6  -1   17.30    8.60
   6  -6  -1    7.50    8.60
  -6   6   1   17.20    8.50
  -6   6   1    7.00    7.10
  -6   6   1   10.50    8.70
  -6   6   1    6.80    7.30
  -6   6   1   16.20    7.50
   5  -6  -1   31.20    9.10
   5  -6  -1   36.10    9.70
   5  -6  -1   36.00   11.50
   5  -6  -1   35.50    8.20
   5  -6  -1   19.40    8.90
  -5   6   1   23.00    8.10
  -5   6   1   38.70   10.70
  -5   6   1   29.60    9.80
  -5   6   1   26.80    8.70
  -5   6   1   30.90    8.50
   4  -6  -1   -3.40    7.40
   4  -6  -1    8.80    6.70
   4  -6  -1   19.80    8.10
   4  -6  -1    5.80    6.90
   4  -6  -1    7.50    8.90
  -4   6   1   11.50    8.10
  -4   6   1    9.90    6.50
  -4   6   1    9.80    5.90
  -4   6   1   -7.10    6.50
   3  -6  -1   23.60    6.70
   3  -6  -1    9.90    8.50
   3  -6  -1   20.20    9.10
   3  -6  -1   20.80    7.40
   3  -6  -1   29.40    8.60
   3  -6  -1   16.80    6.20
  -3   6   1   21.90    7.50
  -3   6   1   14.30    5.50
  -3   6   1   23.10    8.00
  -3   6   1   20.30    7.50
  -3   6   1   34.60    9.60
   2  -6  -1  167.48   14.30
   2  -6  -1  168.28   11.80
   2  -6  -1  167.78   14.70
   2  -6  -1  152.28   13.30
   2  -6  -1  168.88    9.20
  -2   6   1  165.88   15.00
  -2   6   1  153.68    8.30
  -2   6   1  180.98   12.30
  -2   6   1  169.88   13.60
  -2   6   1  166.08   12.00
   1  -6  -1 2174.48   43.20
   1  -6  -1 2178.28   50.59
   1  -6  -1 2270.97   50.99
   1  -6  -1 2128.89   47.60
   1  -6  -1 2127.89   53.39
  -1   6   1 2183.78   50.39
  -1   6   1 2146.09   49.50
  -1   6   1 2191.48   53.49
  -1   6   1 2226.28   48.50
   0  -6  -1  391.26   21.00
   0  -6  -1  397.36   17.90
   0  -6  -1  402.56   12.70
   0  -6  -1  400.06   20.50
   0  -6  -1  377.96   16.80
   0   6   1  401.56   17.10
   0   6   1  393.96   19.90
   0   6   1  418.66   21.90
   0   6   1  426.26   21.30
   0   6   1  400.06   17.70
  -1  -6  -1   33.50    9.80
  -1  -6  -1   64.79    7.50
  -1  -6  -1   59.29   13.00
  -1  -6  -1   47.30   10.90
  -1  -6  -1   52.29    8.50
   1   6   1   61.59   12.70
   1   6   1   54.49   12.30
   1   6   1   55.69    8.20
   1   6   1   35.10    8.50
   1   6   1   59.89   12.00
   1   6   1   64.89   13.10
  -2  -6  -1 1302.47   41.40
  -2  -6  -1 1293.17   40.70
  -2  -6  -1 1341.47   31.40
  -2  -6  -1 1291.37   31.50
  -2  -6  -1 1329.07   40.50
   2   6   1 1294.97   42.80
   2   6   1 1344.27   43.40
   2   6   1 1265.97   30.10
   2   6   1 1364.26   42.10
   2   6   1 1288.07   36.10
   2   6   1 1274.57   39.70
  -3  -6  -1  252.87   19.30
  -3  -6  -1  241.38   13.60
  -3  -6  -1  256.87   11.00
  -3  -6  -1  266.17   19.50
  -3  -6  -1  244.18   17.70
   3   6   1  256.97   17.50
   3   6   1  276.07   20.30
   3   6   1  274.57   14.60
   3   6   1  268.67   22.10
   3   6   1  238.48   19.50
  -4  -6  -1  491.65   29.80
  -4  -6  -1  485.75   20.40
  -4  -6  -1  489.05   15.20
  -4  -6  -1  498.65   25.60
  -4  -6  -1  465.65   26.90
  -4  -6  -1  483.35   28.30
   4   6   1  502.25   27.40
   4   6   1  494.95   29.80
   4   6   1  488.25   28.10
   4   6   1  469.95   20.90
   4   6   1  510.55   24.40
  -5  -6  -1  825.12   41.60
  -5  -6  -1  883.81   34.90
  -5  -6  -1  846.22   30.00
  -5  -6  -1  821.82   34.50
   5   6   1  948.81   32.00
   5   6   1  876.71   41.10
   5   6   1  882.01   37.20
   5   6   1  859.61   32.80
  -6  -6  -1  -10.00   11.70
  -6  -6  -1   -6.10    8.90
  -6  -6  -1   -7.50    7.20
   6   6   1   -9.00   12.90
   6   6   1    9.70    9.90
   6   6   1   10.30   10.00
   6   6   1    6.50   10.10
  -7  -6  -1  636.64   40.30
  -7  -6  -1  590.94   28.30
  -7  -6  -1  646.14   37.70
   7   6   1  618.94   36.00
   7   6   1  588.64   39.80
   7   6   1  593.54   28.30
   7   6   1  648.14   31.50
  -8  -6  -1  590.34   30.50
  -8  -6  -1  598.34   42.00
   8   6   1  611.74   36.80
   8   6   1  551.84   41.90
   8   6   1  592.74   28.30
   8   6   1  584.54   32.40
  -9  -6  -1   26.30   12.60
  -9  -6  -1   32.30   21.00
   9   6   1   52.29   32.10
   9   6   1   34.80   16.70
   9   6   1   52.99   16.50
   9   6   1   50.69   12.40
 -10  -6  -1  180.88   19.80
 -10  -6  -1  175.38   31.40
  10   6   1  183.88   25.20
  10   6   1  153.98   24.60
  10   6   1  158.58   30.80
 -11  -6  -1  100.49   17.10
  11   6   1  110.09   22.70
  11   6   1   81.49   27.70
 -12  -6  -1   23.70   12.00
  12   6   1   22.50   16.30
  12   6   1   34.00   17.50
  12   6   1    8.40   20.70
  13   6   1  201.48   29.50
  13   6   1  106.19   30.30
  13   6   1  135.69   26.40
  16  -7  -1   55.99   18.80
  16  -7  -1   16.40   17.40
 -16   7   1   53.39   17.60
  15  -7  -1   36.30   27.00
  15  -7  -1   -5.70   14.20
  15  -7  -1    4.60   15.80
 -15   7   1    6.40   11.20
 -15   7   1   39.30   16.70
  14  -7  -1   52.09   17.30
  14  -7  -1   57.69   21.70
  14  -7  -1   65.29   18.50
 -14   7   1   51.89   16.80
 -14   7   1   77.29   19.10
  13  -7  -1  261.77   28.00
  13  -7  -1  269.97   33.90
  13  -7  -1  244.78   27.40
 -13   7   1  260.47   27.20
 -13   7   1  255.17   25.70
  12  -7  -1   51.69   17.50
  12  -7  -1   28.50   16.60
  12  -7  -1   19.90   13.70
 -12   7   1   24.40    6.00
 -12   7   1   18.10   11.90
 -12   7   1   26.50   14.40
  11  -7  -1  442.56   29.50
  11  -7  -1  408.36   25.50
  11  -7  -1  351.96   31.10
  11  -7  -1  404.86   30.70
 -11   7   1  400.66   17.10
 -11   7   1  395.76   27.40
 -11   7   1  424.86   29.90
 -11   7   1  384.56   18.40
  10  -7  -1  106.19   16.70
  10  -7  -1  108.49   16.70
  10  -7  -1  105.29   19.60
  10  -7  -1   98.59   19.20
 -10   7   1   91.89   17.60
 -10   7   1  104.69   17.80
   9  -7  -1   64.29   16.10
   9  -7  -1   84.19   14.30
   9  -7  -1   65.59   13.40
   9  -7  -1   78.19   17.20
   9  -7  -1   90.59   14.90
  -9   7   1   74.29   15.40
  -9   7   1   68.39   14.20
   8  -7  -1  427.76   21.60
   8  -7  -1  394.56   24.60
   8  -7  -1  412.46   23.40
   8  -7  -1  413.16   23.40
   8  -7  -1  357.76   25.00
   8  -7  -1  427.56   22.10
  -8   7   1  414.06   22.50
  -8   7   1  412.66   22.80
  -8   7   1  353.06   23.20
  -8   7   1  423.26   24.40
   7  -7  -1   40.80    9.70
   7  -7  -1   42.00   11.60
   7  -7  -1   40.50    9.40
   7  -7  -1   27.80    9.10
   7  -7  -1   29.10    8.20
  -7   7   1   32.10   10.00
  -7   7   1   57.29   11.30
  -7   7   1   41.60   11.20
  -7   7   1   42.00   10.00
   6  -7  -1   58.69    9.80
   6  -7  -1   65.19   10.00
   6  -7  -1   46.00   10.40
   6  -7  -1   72.69   14.60
   6  -7  -1   57.39   11.70
   6  -7  -1   78.69   12.30
  -6   7   1   63.69   12.60
  -6   7   1   59.69   12.20
  -6   7   1   60.29   10.70
  -6   7   1   47.80    9.80
  -6   7   1   65.89   10.50
  -6   7   1   64.39   10.80
   5  -7  -1 1055.69   32.90
   5  -7  -1 1005.20   31.80
   5  -7  -1 1029.90   37.20
   5  -7  -1 1034.50   35.00
  -5   7   1 1054.19   33.80
  -5   7   1  976.40   30.30
  -5   7   1 1069.89   35.30
  -5   7   1 1053.69   30.90
  -5   7   1  992.70   32.10
   4  -7  -1  313.67   16.10
   4  -7  -1  331.67   20.70
   4  -7  -1  354.86   20.10
   4  -7  -1  335.07   16.40
   4  -7  -1  328.07   17.70
   4  -7  -1  357.06   22.50
  -4   7   1  317.37   18.10
  -4   7   1  327.97   16.70
  -4   7   1  344.67   18.90
  -4   7   1  338.67   15.50
  -4   7   1  380.16   21.10
  -4   7   1  347.57   20.20
   3  -7  -1  126.69   15.80
   3  -7  -1  131.89   10.50
   3  -7  -1  121.29   12.30
   3  -7  -1  130.49   14.90
   3  -7  -1  125.59   14.80
   3  -7  -1  117.49   11.90
  -3   7   1  110.79   13.90
  -3   7   1  122.99   12.10
  -3   7   1  103.29   13.50
  -3   7   1  116.99   11.80
  -3   7   1  116.39   14.40
   2  -7  -1 4485.05   92.59
   2  -7  -1 4525.65   87.69
   2  -7  -1 4477.25   94.29
   2  -7  -1 4476.85   81.59
  -2   7   1 4330.47   92.79
  -2   7   1 4447.75   87.89
  -2   7   1 4384.96   90.99
  -2   7   1 4494.75   88.59
  -2   7   1 4550.44   94.69
   1  -7  -1  168.68   12.80
   1  -7  -1  174.68   14.90
   1  -7  -1  152.28   16.00
   1  -7  -1  164.58    8.60
  -1   7   1  149.19   15.10
  -1   7   1  163.58   17.10
  -1   7   1  163.78   13.30
  -1   7   1  149.09   13.40
   0  -7  -1  135.89   13.10
   0  -7  -1  112.79   11.40
   0  -7  -1  147.09   15.10
   0  -7  -1  123.99    8.30
   0  -7  -1  138.99   16.40
   0  -7  -1  123.09   15.00
   0   7   1  137.89   13.10
   0   7   1  164.28   18.10
   0   7   1  131.19   12.00
   0   7   1  128.69   14.60
   0   7   1  152.58   15.70
   0   7   1  122.19   14.50
  -1  -7  -1  845.02   26.30
  -1  -7  -1  820.32   21.90
  -1  -7  -1  796.32   31.30
  -1  -7  -1  809.42   32.70
  -1  -7  -1  828.92   31.70
   1   7   1  839.72   27.70
   1   7   1  854.51   33.20
   1   7   1  805.52   31.50
   1   7   1  833.62   33.10
   1   7   1  748.73   31.70
   1   7   1  822.92   25.00
  -2  -7  -1  113.89   17.60
  -2  -7  -1  102.59   14.90
  -2  -7  -1  103.09   13.80
  -2  -7  -1   98.79    9.90
   2   7   1   86.99   15.40
   2   7   1   88.19   15.30
   2   7   1  103.59   12.30
   2   7   1   81.79   13.80
   2   7   1  112.59   16.20
   2   7   1   92.59    8.90
  -3  -7  -1   26.20    5.80
  -3  -7  -1   28.80   12.10
  -3  -7  -1   23.30    9.70
   3   7   1   34.90   11.80
   3   7   1    8.90    9.30
   3   7   1   25.70    8.40
   3   7   1   27.10   10.20
   3   7   1   27.80    5.50
  -4  -7  -1   -1.90    5.60
  -4  -7  -1    5.10    4.30
  -4  -7  -1    1.80    9.00
  -4  -7  -1    8.40    6.70
  -4  -7  -1   -1.00    9.90
   4   7   1   -1.40    9.50
   4   7   1    6.30   11.80
   4   7   1   -1.20    6.60
   4   7   1    8.80    7.30
  -5  -7  -1   -2.10    9.70
  -5  -7  -1    8.00    7.30
  -5  -7  -1   12.30    8.90
   5   7   1   -7.70   10.20
   5   7   1  -11.20    7.20
   5   7   1   -6.00    7.40
   5   7   1   15.50   14.40
  -6  -7  -1   37.20   10.10
  -6  -7  -1   75.79   17.00
   6   7   1   37.10   12.20
   6   7   1   55.69   15.80
   6   7   1   48.00   11.30
   6   7   1   57.29   19.40
  -7  -7  -1   46.70   11.50
  -7  -7  -1   48.10   14.50
   7   7   1   71.49   14.60
   7   7   1   57.69   14.10
   7   7   1   42.90   19.90
   7   7   1   44.70   15.40
  -8  -7  -1  110.79   18.90
   8   7   1   86.99   19.60
   8   7   1   75.69   24.00
   8   7   1  133.69   20.30
  -9  -7  -1    8.20   12.00
   9   7   1  -14.80   12.50
   9   7   1  -32.30   15.70
   9   7   1   15.90   14.10
 -10  -7  -1   70.49   15.80
  10   7   1   73.09   18.80
  10   7   1   29.30   21.90
 -11  -7  -1   18.00   11.70
  11   7   1   -2.60   13.10
  11   7   1  -12.00   13.00
  11   7   1  -12.80   17.80
 -12  -7  -1  150.78   19.40
  12   7   1  131.59   26.60
  12   7   1  128.39   23.80
  12   7   1  116.59   33.40
  16  -8  -1   19.40   18.20
  16  -8  -1   32.90   14.70
  16  -8  -1   17.40   18.10
 -16   8   1   52.49   15.30
  15  -8  -1   -9.80   11.40
  15  -8  -1   19.00   17.00
  15  -8  -1    5.40   21.70
 -15   8   1   47.30   14.60
  14  -8  -1   11.20   16.30
  14  -8  -1    8.50   15.60
  14  -8  -1   16.40   15.30
 -14   8   1   13.10   11.90
 -14   8   1    4.40   12.40
  13  -8  -1   -9.60   11.50
  13  -8  -1  -16.60   12.90
  13  -8  -1   12.20   11.90
 -13   8   1   11.50   13.40
 -13   8   1   10.90   12.40
 -13   8   1   12.20    5.10
 -13   8   1   11.70    6.00
  12  -8  -1    2.10   12.90
  12  -8  -1    6.40   14.80
  12  -8  -1   -0.10   11.90
 -12   8   1    6.20    6.00
 -12   8   1   18.50   13.50
 -12   8   1   17.90   11.70
  11  -8  -1   42.90   17.00
  11  -8  -1   23.80   12.60
  11  -8  -1   29.20   11.10
  11  -8  -1   35.20   16.70
 -11   8   1   33.60   14.50
 -11   8   1   48.70   14.80
  10  -8  -1   41.80   10.80
  10  -8  -1   50.49   17.30
  10  -8  -1   37.70   15.80
  10  -8  -1   43.40   12.90
 -10   8   1   23.90   12.80
 -10   8   1   42.90   10.10
 -10   8   1   52.89   13.90
   9  -8  -1   54.89   16.20
   9  -8  -1   50.89   11.80
   9  -8  -1   92.39   13.90
   9  -8  -1   55.19   15.80
  -9   8   1   45.40   14.40
  -9   8   1   64.39   13.90
  -9   8   1   54.59   11.20
   8  -8  -1  223.08   16.10
   8  -8  -1  203.28   21.00
   8  -8  -1  199.48   16.60
   8  -8  -1  202.98   19.40
   8  -8  -1  243.98   19.30
   8  -8  -1  234.98   22.50
  -8   8   1  198.48   14.90
  -8   8   1  215.58   17.10
  -8   8   1  198.08   16.90
  -8   8   1  208.88   29.70
  -8   8   1  235.88   20.80
   7  -8  -1   15.40    8.50
   7  -8  -1   14.50   11.20
   7  -8  -1   19.30    7.40
   7  -8  -1   12.80    7.00
   7  -8  -1   31.90   10.70
   7  -8  -1   20.90    8.60
  -7   8   1   22.50    9.90
  -7   8   1   25.00    8.90
  -7   8   1   30.30   10.40
  -7   8   1   10.50   10.40
  -7   8   1   19.00    8.10
  -7   8   1   24.70    8.50
   6  -8  -1  525.25   24.20
   6  -8  -1  484.65   25.50
   6  -8  -1  472.35   23.00
  -6   8   1  459.75   23.20
  -6   8   1  477.25   21.50
  -6   8   1  525.55   25.40
  -6   8   1  472.35   22.10
  -6   8   1  468.35   21.00
  -6   8   1  460.65   30.00
   5  -8  -1 1054.49   37.50
   5  -8  -1 1094.19   36.10
   5  -8  -1 1079.99   40.00
   5  -8  -1 1046.30   32.60
   5  -8  -1 1054.09   33.70
  -5   8   1 1044.60   34.20
  -5   8   1 1073.89   35.10
  -5   8   1 1100.99   37.70
  -5   8   1 1095.69   32.50
  -5   8   1 1033.30   31.00
  -5   8   1 1026.00   36.90
   4  -8  -1  200.58   18.10
   4  -8  -1  227.98   18.10
   4  -8  -1  249.78   16.10
   4  -8  -1  210.08   17.40
   4  -8  -1  222.18   14.00
  -4   8   1  201.28   16.80
  -4   8   1  236.98   18.30
  -4   8   1  224.28   14.70
  -4   8   1  207.18   12.50
  -4   8   1  211.88   15.90
  -4   8   1  195.98   15.50
   3  -8  -1  364.96   22.00
   3  -8  -1  375.26   15.80
   3  -8  -1  413.76   23.50
   3  -8  -1  400.56   19.00
   3  -8  -1  394.36   22.60
  -3   8   1  404.86   15.40
  -3   8   1  384.06   21.50
  -3   8   1  398.06   19.30
  -3   8   1  390.26   22.80
  -3   8   1  378.76   21.40
   2  -8  -1 1581.44   45.40
   2  -8  -1 1603.04   35.30
   2  -8  -1 1525.25   42.90
   2  -8  -1 1512.95   40.30
   2  -8  -1 1593.24   47.70
  -2   8   1 1590.44   41.30
  -2   8   1 1562.94   43.80
  -2   8   1 1588.14   42.60
  -2   8   1 1644.54   47.90
  -2   8   1 1498.55   45.20
   1  -8  -1   32.00    5.60
   1  -8  -1   20.10    9.10
   1  -8  -1   20.60   11.10
   1  -8  -1   29.40    9.30
   1  -8  -1   20.80    8.20
   1  -8  -1   27.90    7.80
  -1   8   1   16.60    8.90
  -1   8   1   29.30    9.90
  -1   8   1   31.40    8.40
  -1   8   1   27.40   10.70
  -1   8   1   20.30    8.10
   0  -8  -1  153.98   14.20
   0  -8  -1  157.18   15.90
   0  -8  -1  146.49   17.20
   0  -8  -1  133.39   14.60
   0  -8  -1  131.29    8.70
   0   8   1  132.09   12.80
   0   8   1  149.09   12.60
   0   8   1  145.89   16.10
   0   8   1  144.39   15.60
   0   8   1  173.68   17.90
   0   8   1  147.59   15.10
  -1  -8  -1    8.70    9.70
  -1  -8  -1    9.70    7.20
  -1  -8  -1    5.50    7.90
  -1  -8  -1    3.80    6.20
  -1  -8  -1    4.00    4.50
   1   8   1    3.50    8.40
   1   8   1    6.40    8.20
   1   8   1    6.60    5.30
   1   8   1   15.10   10.00
   1   8   1   -6.00    5.50
   1   8   1    2.10    8.90
  -2  -8  -1   25.30   19.00
  -2  -8  -1   27.40    7.50
  -2  -8  -1   36.00    7.00
  -2  -8  -1   38.70   10.00
   2   8   1   26.80    9.00
   2   8   1   61.79   14.00
   2   8   1   37.30   13.40
   2   8   1   36.00   14.70
   2   8   1   45.30    7.80
  -3  -8  -1  230.18   19.90
  -3  -8  -1  217.58   18.60
  -3  -8  -1  194.98   19.70
  -3  -8  -1  194.18   12.10
   3   8   1  210.48   22.80
   3   8   1  186.18   20.50
   3   8   1  232.38   20.40
   3   8   1  211.78   18.20
   3   8   1  202.38   16.80
  -4  -8  -1  659.43   33.20
  -4  -8  -1  583.24   23.40
  -4  -8  -1  636.34   19.20
   4   8   1  625.74   30.60
   4   8   1  696.03   34.70
   4   8   1  701.53   29.70
   4   8   1  641.84   36.70
  -5  -8  -1  374.06   26.90
  -5  -8  -1  389.76   20.80
   5   8   1  394.66   28.90
   5   8   1  368.96   32.20
   5   8   1  394.96   21.90
   5   8   1  373.46   29.80
  -6  -8  -1  230.78   23.00
   6   8   1  251.87   22.60
   6   8   1  217.18   25.20
   6   8   1  260.37   31.10
  -7  -8  -1  304.37   20.70
  -7  -8  -1  298.67   25.40
   7   8   1  259.97   22.50
   7   8   1  270.87   32.80
   7   8   1  258.47   28.70
  -8  -8  -1   32.60   13.70
   8   8   1    3.60   19.10
   8   8   1   28.80   14.10
   8   8   1   41.60   15.50
  -9  -8  -1    4.40   12.80
   9   8   1    5.50   13.60
   9   8   1   14.20   15.00
   9   8   1    7.40   18.60
 -10  -8  -1   28.80   14.00
  10   8   1   42.90   18.40
  10   8   1   20.20   16.30
  10   8   1   34.00   23.10
 -11  -8  -1   84.79   19.80
  11   8   1   57.69   27.20
  11   8   1   44.90   20.00
  11   8   1   82.69   21.40
 -12  -8  -1   39.90   16.10
  12   8   1   20.60   20.00
  12   8   1  -31.20   21.90
  12   8   1   30.80   20.10
  16  -9  -1    4.90   15.30
  16  -9  -1   12.60   16.90
  16  -9  -1    9.70   16.60
 -16   9   1   47.10   18.80
 -16   9   1   48.00   14.90
  15  -9  -1   62.69   20.70
  15  -9  -1   49.99   21.30
 -15   9   1   41.90   17.00
  14  -9  -1  310.37   29.90
  14  -9  -1  355.86   35.10
  14  -9  -1  286.17   30.40
 -14   9   1  366.76   30.90
 -14   9   1  341.77   27.10
  13  -9  -1    9.00   13.20
  13  -9  -1   30.30   18.00
  13  -9  -1   25.40   14.10
 -13   9   1   16.10    6.20
 -13   9   1   35.10   14.60
 -13   9   1   29.60   12.80
  12  -9  -1  685.43   36.20
  12  -9  -1  694.03   33.00
  12  -9  -1  633.84   40.10
  12  -9  -1  721.23   42.40
 -12   9   1  730.13   38.70
 -12   9   1  658.43   34.30
 -12   9   1  682.63   24.70
  11  -9  -1  413.06   26.90
  11  -9  -1  418.86   30.90
  11  -9  -1  399.66   27.50
  11  -9  -1  390.06   32.20
 -11   9   1  430.66   31.30
 -11   9   1  426.46   29.60
 -11   9   1  420.66   19.80
  10  -9  -1   23.60    9.40
  10  -9  -1   21.60   14.00
  10  -9  -1    5.80   10.00
  10  -9  -1    5.80   13.40
 -10   9   1   11.40    7.60
 -10   9   1   23.30   11.10
 -10   9   1    9.40   12.80
   9  -9  -1  858.61   41.40
   9  -9  -1  926.71   33.50
   9  -9  -1  937.71   35.20
   9  -9  -1  918.31   39.40
  -9   9   1  846.72   31.40
  -9   9   1  908.21   38.40
  -9   9   1  855.81   34.00
   8  -9  -1   62.79   11.20
   8  -9  -1   76.69   18.70
   8  -9  -1   65.99   11.60
   8  -9  -1   77.59   15.30
  -8   9   1   65.39   11.80
  -8   9   1   44.00   11.90
  -8   9   1   94.59   16.40
  -8   9   1   75.89   13.40
  -8   9   1   75.79   13.40
   7  -9  -1   41.80   14.10
   7  -9  -1   56.39   11.70
   7  -9  -1   46.60   11.70
   7  -9  -1   70.39   13.50
  -7   9   1   58.29   11.40
  -7   9   1   74.19   13.40
  -7   9   1   54.59   11.40
  -7   9   1   71.39   14.30
  -7   9   1   56.29   13.60
   6  -9  -1  392.16   27.00
   6  -9  -1  397.76   19.70
   6  -9  -1  402.86   21.70
   6  -9  -1  417.86   22.20
   6  -9  -1  385.76   23.70
  -6   9   1  378.56   21.30
  -6   9   1  411.36   19.80
  -6   9   1  458.15   32.80
  -6   9   1  439.06   24.50
  -6   9   1  412.66   20.20
   5  -9  -1  540.15   24.30
   5  -9  -1  592.94   23.80
   5  -9  -1  686.03   36.80
   5  -9  -1  584.04   27.50
   5  -9  -1  599.14   24.00
   5  -9  -1  552.94   27.80
  -5   9   1  586.74   23.90
  -5   9   1  569.34   21.90
  -5   9   1  551.14   25.80
  -5   9   1  569.34   28.50
  -5   9   1  612.44   26.20
   4  -9  -1    1.90    8.50
   4  -9  -1   -1.30    5.30
   4  -9  -1   -1.60    8.90
   4  -9  -1   -2.90    5.60
   4  -9  -1    5.80    6.30
  -4   9   1    8.60    8.10
  -4   9   1    8.80    7.60
  -4   9   1    4.10    7.70
  -4   9   1   -5.30    6.30
  -4   9   1    0.00    6.30
  -4   9   1    1.30    4.40
   3  -9  -1 1208.58   35.70
   3  -9  -1 1273.97   48.50
   3  -9  -1 1162.18   36.90
   3  -9  -1 1232.08   41.60
   3  -9  -1 1179.98   41.50
   3  -9  -1 1224.48   31.50
  -3   9   1 1162.08   39.00
  -3   9   1 1196.68   36.20
  -3   9   1 1113.29   39.00
  -3   9   1 1265.07   42.50
   2  -9  -1   10.90    6.20
   2  -9  -1    9.40   10.30
   2  -9  -1    7.60    8.90
   2  -9  -1   -3.20    7.40
   2  -9  -1    7.00    4.80
  -2   9   1   14.80    9.00
  -2   9   1   10.20    8.00
  -2   9   1   13.80    7.70
  -2   9   1   19.50    9.90
  -2   9   1    4.20    6.80
   1  -9  -1   30.10    5.80
   1  -9  -1   21.10    9.20
   1  -9  -1   24.80    9.60
   1  -9  -1   24.80   13.10
   1  -9  -1   26.20    7.80
  -1   9   1   17.60   11.50
  -1   9   1   33.10   10.20
  -1   9   1   19.70    7.80
  -1   9   1   34.00   10.60
  -1   9   1   22.70    8.50
   0  -9  -1  103.49   18.20
   0  -9  -1  102.49   14.50
   0  -9  -1  100.79    8.20
   0  -9  -1   74.69   13.00
   0  -9  -1  112.79   15.80
   0   9   1  132.79   19.10
   0   9   1  108.59   16.80
   0   9   1   93.69   18.60
   0   9   1  103.39   11.80
   0   9   1  103.59   16.10
   0   9   1  101.59   12.40
  -1  -9  -1    5.50    7.10
  -1  -9  -1    9.70    6.50
  -1  -9  -1    2.40   11.00
  -1  -9  -1    4.20    7.40
   1   9   1    1.70    7.30
   1   9   1  -13.10    7.90
   1   9   1   20.70    9.80
   1   9   1   10.30   11.30
   1   9   1    4.70    6.40
  -2  -9  -1    4.70    7.90
  -2  -9  -1   19.40    6.20
  -2  -9  -1    5.20    7.10
  -2  -9  -1   19.00    7.40
  -2  -9  -1   13.80   11.60
   2   9   1   10.70   10.50
   2   9   1   21.00    9.70
   2   9   1   10.30    8.60
   2   9   1   19.80    7.00
   2   9   1   19.10   10.50
   2   9   1   25.80   13.20
  -3  -9  -1   86.99   10.70
  -3  -9  -1  119.59   20.00
   3   9   1  120.49   10.60
   3   9   1  108.69   18.40
   3   9   1  117.89   20.80
  -4  -9  -1   17.70   12.70
  -4  -9  -1   16.30    5.80
  -4  -9  -1   18.20    7.30
   4   9   1   -3.80   10.80
   4   9   1   16.00   10.00
   4   9   1   11.40   15.00
  -5  -9  -1    1.10    6.50
  -5  -9  -1   -9.60   11.10
   5   9   1    0.00   11.70
   5   9   1   16.60   17.10
   5   9   1    5.10    9.70
  -6  -9  -1   45.20   15.50
  -6  -9  -1   21.20    8.40
   6   9   1   21.70   14.10
   6   9   1   40.30   13.20
   6   9   1   47.40   20.40
  -7  -9  -1   43.90   13.60
  -7  -9  -1   37.20   15.80
   7   9   1   26.30   21.30
   7   9   1   43.40   16.60
   7   9   1   36.80   12.60
  -8  -9  -1   25.60   15.00
   8   9   1   16.50   21.20
   8   9   1   16.50   15.50
   8   9   1   26.20   14.70
  -9  -9  -1  150.38   23.40
   9   9   1  156.28   23.40
   9   9   1  140.89   31.80
   9   9   1  107.99   23.90
 -10  -9  -1   12.20   14.40
  10   9   1   -9.20   16.10
  10   9   1   14.50   15.90
  10   9   1  -41.50   18.80
 -11  -9  -1   45.60   16.10
  11   9   1   17.00   18.00
  11   9   1   75.79   21.30
  11   9   1   77.69   47.00
  16 -10  -1   43.20   17.60
  16 -10  -1   69.79   31.60
  16 -10  -1   36.40   17.60
  15 -10  -1   41.20   19.20
  15 -10  -1   36.50   18.20
  15 -10  -1   28.30   17.20
 -15  10   1   67.59   14.50
 -15  10   1   32.50   14.60
  14 -10  -1   13.70   15.10
  14 -10  -1   25.10   16.00
  14 -10  -1  -18.50   13.20
 -14  10   1   21.50   14.10
 -14  10   1   27.50   11.80
  13 -10  -1   -1.10   15.20
  13 -10  -1   25.90   17.00
  13 -10  -1  -15.20   10.60
 -13  10   1    3.00    6.30
 -13  10   1   24.10   14.00
 -13  10   1   24.20   11.30
  12 -10  -1  -18.40   12.80
  12 -10  -1  -15.00   12.80
  12 -10  -1  -22.10    9.00
  12 -10  -1   -3.20    7.20
 -12  10   1    2.80    6.10
 -12  10   1   20.80   11.50
  11 -10  -1   37.80   17.60
  11 -10  -1   28.30   11.80
  11 -10  -1   46.90   18.70
 -11  10   1   46.50   15.70
 -11  10   1   37.10   12.80
 -11  10   1   36.10    9.10
  10 -10  -1   35.40   16.40
  10 -10  -1   86.09   15.20
  10 -10  -1   54.09   17.20
  10 -10  -1   62.39   11.90
 -10  10   1   71.39   15.00
 -10  10   1   64.19   11.00
 -10  10   1   45.00   16.50
   9 -10  -1   17.70   12.90
   9 -10  -1   31.40    9.30
   9 -10  -1   31.70   11.20
   9 -10  -1   39.50   16.70
  -9  10   1   40.70   10.20
  -9  10   1   12.30   11.40
  -9  10   1   27.20   11.20
   8 -10  -1   25.60   13.30
   8 -10  -1   18.80    9.50
   8 -10  -1   39.50   15.10
  -8  10   1   31.20   11.10
  -8  10   1   31.70   12.50
  -8  10   1   35.70   10.40
  -8  10   1   19.80   10.80
  -8  10   1   43.30   11.40
   7 -10  -1  624.64   32.30
   7 -10  -1  591.24   34.50
   7 -10  -1  547.35   27.30
  -7  10   1  584.34   25.20
  -7  10   1  609.84   29.40
  -7  10   1  561.64   29.80
  -7  10   1  575.84   27.60
  -7  10   1  641.54   31.10
   6 -10  -1  144.99   13.80
   6 -10  -1  118.19   16.70
   6 -10  -1  155.68   18.00
   6 -10  -1  132.59   20.40
   6 -10  -1  131.79   13.90
  -6  10   1  113.09   12.60
  -6  10   1  125.59   16.40
  -6  10   1  118.39   13.20
  -6  10   1   99.09   15.50
  -6  10   1  111.29   14.20
   5 -10  -1   64.19   16.00
   5 -10  -1   40.30    9.40
   5 -10  -1   49.10   10.10
   5 -10  -1   39.30   13.10
   5 -10  -1   37.60   10.80
  -5  10   1   40.70    8.70
  -5  10   1   53.19   12.80
  -5  10   1   34.90   11.40
  -5  10   1   51.39   11.00
  -5  10   1   51.69   11.10
   4 -10  -1  851.51   36.70
   4 -10  -1  898.31   28.10
   4 -10  -1  846.42   31.60
   4 -10  -1  892.21   31.40
   4 -10  -1  905.81   36.90
  -4  10   1  926.61   36.90
  -4  10   1  866.71   34.60
  -4  10   1  880.61   31.30
  -4  10   1  876.71   31.80
  -4  10   1  837.12   34.70
   3 -10  -1  518.05   27.40
   3 -10  -1  498.05   22.80
   3 -10  -1  502.65   28.40
   3 -10  -1  495.25   24.80
   3 -10  -1  543.65   19.80
  -3  10   1  505.85   26.50
  -3  10   1  546.85   28.90
  -3  10   1  492.65   23.40
   2 -10  -1    2.50   10.00
   2 -10  -1   -0.60    4.10
   2 -10  -1   17.60   10.20
   2 -10  -1    6.80    8.30
   2 -10  -1    4.90    5.80
  -2  10   1    5.20    7.30
  -2  10   1    7.90    9.20
  -2  10   1    6.30    7.30
  -2  10   1   -0.40    7.70
  -2  10   1   13.70    7.80
  -2  10   1   -6.50    7.00
   1 -10  -1   25.70   10.40
   1 -10  -1   34.70    6.50
   1 -10  -1   24.30   12.90
   1 -10  -1   33.20    8.60
   1 -10  -1   36.00   11.60
   1 -10  -1   22.10    9.80
  -1  10   1   35.60    9.50
  -1  10   1   37.10   12.30
  -1  10   1   24.60   10.80
  -1  10   1   39.10    9.70
  -1  10   1   29.30    9.60
   0 -10  -1  409.76   22.60
   0 -10  -1  411.26   15.00
   0 -10  -1  423.16   27.90
   0 -10  -1  374.76   24.40
   0 -10  -1  406.46   18.70
   0 -10  -1  418.96   28.60
   0  10   1  379.46   40.90
   0  10   1  438.96   27.90
   0  10   1  396.36   36.60
   0  10   1  397.56   21.50
   0  10   1  379.46   20.40
  -1 -10  -1    2.90    7.90
  -1 -10  -1   13.10    6.50
  -1 -10  -1    5.50   11.00
  -1 -10  -1   22.90   10.80
   1  10   1    9.10    9.10
   1  10   1    7.80    6.90
   1  10   1   36.20   13.70
   1  10   1   12.50   11.00
   1  10   1   24.60   10.80
  -2 -10  -1  400.26   20.50
  -2 -10  -1  424.96   29.60
   2  10   1  463.55   32.40
   2  10   1  428.96   29.80
   2  10   1  441.96   20.00
  -3 -10  -1  290.67   26.60
  -3 -10  -1  316.87   17.20
  -3 -10  -1  315.47   18.60
   3  10   1  309.07   30.20
   3  10   1  293.37   21.50
   3  10   1  294.07   27.90
   3  10   1  317.47   16.30
  -4 -10  -1   97.99   10.10
  -4 -10  -1   87.39   20.60
  -4 -10  -1  109.69   12.00
   4  10   1   90.69   18.50
   4  10   1  107.29   16.40
   4  10   1  108.39   23.50
  -5 -10  -1  168.48   11.10
  -5 -10  -1  174.38   14.90
  -5 -10  -1  175.58   23.10
   5  10   1  170.68   24.60
   5  10   1  216.18   30.90
   5  10   1  176.08   20.00
  -6 -10  -1   14.20   14.60
  -6 -10  -1   34.40    9.20
   6  10   1   16.10   11.60
   6  10   1    9.30   18.20
   6  10   1    4.70   14.20
  -7 -10  -1  169.48   27.30
   7  10   1  100.09   18.10
   7  10   1  125.59   29.90
   7  10   1  115.39   23.70
  -8 -10  -1   14.60   15.40
   8  10   1   -6.50   10.60
   8  10   1  -22.40   17.60
   8  10   1   12.50   14.70
  -9 -10  -1   11.50   14.80
   9  10   1    0.90   15.70
   9  10   1  -67.09   23.10
   9  10   1   -5.10   11.30
  10  10   1   -6.20   12.10
  10  10   1  -27.20   20.60
  10  10   1   -7.00   16.40
 -11 -10  -1   31.60   14.70
  11  10   1   74.39   24.30
  11  10   1   63.39   17.20
  11  10   1  -35.40   24.60
  16 -11  -1   49.30   19.90
  16 -11  -1   15.10   14.60
 -16  11   1   22.60   15.40
  15 -11  -1   37.10   19.10
  15 -11  -1   32.70   19.40
  15 -11  -1   34.90   17.70
 -15  11   1   36.00   15.70
 -15  11   1   51.89   13.50
  14 -11  -1   12.30   15.20
  14 -11  -1   10.80   12.60
  14 -11  -1  -10.40   14.80
 -14  11   1   31.40   14.00
 -14  11   1   11.60    6.40
 -14  11   1   39.30   12.40
  13 -11  -1  119.69   20.40
  13 -11  -1  189.28   28.60
  13 -11  -1  134.59   27.60
 -13  11   1  178.48   18.90
 -13  11   1  118.89   22.00
 -13  11   1  158.78   13.20
  12 -11  -1   25.10   13.30
  12 -11  -1   26.30    8.50
  12 -11  -1   29.40   16.80
 -12  11   1   39.30   13.00
 -12  11   1   26.00   14.10
 -12  11   1   27.60    8.30
  11 -11  -1  210.88   16.90
  11 -11  -1  184.98   25.20
  11 -11  -1  178.98   20.80
  11 -11  -1  175.38   26.70
 -11  11   1  157.18   23.20
 -11  11   1  208.08   19.50
 -11  11   1  192.48   16.50
  10 -11  -1  635.54   31.00
  10 -11  -1  609.74   39.60
  10 -11  -1  592.74   35.30
 -10  11   1  631.54   35.70
 -10  11   1  554.54   28.40
   9 -11  -1    3.00   11.40
   9 -11  -1    2.60   12.80
  -9  11   1   28.40    9.70
  -9  11   1    7.60    9.70
  -9  11   1    8.80   10.70
  -9  11   1    6.90   11.80
   8 -11  -1   42.20   11.60
   8 -11  -1   18.70   11.90
   8 -11  -1   17.80   14.20
  -8  11   1   36.60   11.30
  -8  11   1   14.50   11.90
  -8  11   1   24.50   10.20
  -8  11   1   35.60   12.50
  -8  11   1   19.40    9.70
   7 -11  -1   23.00   14.70
   7 -11  -1   45.80   10.20
   7 -11  -1   40.60   14.70
  -7  11   1   38.90   12.30
  -7  11   1   45.40   12.30
  -7  11   1   47.90   13.70
  -7  11   1   44.70   10.50
  -7  11   1   38.30   10.90
   6 -11  -1  579.84   30.90
   6 -11  -1  592.44   26.80
   6 -11  -1  591.54   34.10
   6 -11  -1  588.94   28.00
   6 -11  -1  577.54   26.70
  -6  11   1  617.24   24.90
  -6  11   1  535.25   28.00
  -6  11   1  609.94   28.80
  -6  11   1  636.24   32.60
  -6  11   1  604.34   26.10
   5 -11  -1    4.60   11.30
   5 -11  -1   16.60    8.70
   5 -11  -1   21.70    9.20
   5 -11  -1    8.30    7.20
   5 -11  -1   44.40   14.10
  -5  11   1   26.80   10.20
  -5  11   1   27.30    9.90
  -5  11   1   28.20    8.00
  -5  11   1   19.00    9.50
  -5  11   1   15.70   11.10
   4 -11  -1   11.90    7.20
   4 -11  -1    4.20    9.00
   4 -11  -1   -1.80    5.60
   4 -11  -1    6.00   11.00
   4 -11  -1    0.60   10.10
  -4  11   1   10.40    7.80
  -4  11   1   -4.10    7.20
  -4  11   1    2.90    9.40
  -4  11   1   14.90   10.60
  -4  11   1    9.20    8.00
   3 -11  -1   12.30    9.20
   3 -11  -1   22.70   13.80
   3 -11  -1   17.90    7.50
   3 -11  -1    9.00   11.10
   3 -11  -1   19.70    7.20
  -3  11   1   17.80    9.90
  -3  11   1   12.00    9.80
  -3  11   1    7.60    8.50
  -3  11   1   23.30   11.60
   2 -11  -1   91.69   15.90
   2 -11  -1   97.79   18.80
   2 -11  -1  107.69   12.60
   2 -11  -1  103.79    9.80
  -2  11   1   98.59   13.80
  -2  11   1  100.99   17.30
  -2  11   1  128.39   18.70
  -2  11   1  103.69   15.90
  -2  11   1  105.09   15.30
   1 -11  -1   27.50    9.10
   1 -11  -1   56.69    8.10
   1 -11  -1   48.30   12.90
   1 -11  -1   58.89   17.00
   1 -11  -1   64.09   13.90
  -1  11   1   47.10   19.40
  -1  11   1   50.79   12.00
  -1  11   1   55.79   14.10
  -1  11   1   54.79   15.30
  -1  11   1   57.79   12.90
   0 -11  -1   -7.70    7.50
   0 -11  -1    5.30    4.60
   0 -11  -1   14.40    7.80
   0 -11  -1   -4.90    8.00
   0 -11  -1   -3.60   11.80
   0  11   1   -7.40    8.80
   0  11   1   10.50   11.60
   0  11   1   20.70    9.40
   0  11   1  -10.60    6.00
   0  11   1    9.20    8.40
  -1 -11  -1   42.20   11.50
  -1 -11  -1   43.70   16.20
  -1 -11  -1   40.40    7.40
   1  11   1   33.50   14.50
   1  11   1   39.80   12.10
   1  11   1   36.40    9.80
   1  11   1   48.90   15.00
  -2 -11  -1   10.50    8.00
  -2 -11  -1    0.10   14.00
   2  11   1   31.20   16.00
   2  11   1    3.30   12.20
   2  11   1    4.20    6.60
   2  11   1   12.60   10.10
  -3 -11  -1  103.39   12.30
  -3 -11  -1  111.29   13.50
  -3 -11  -1  139.69   24.80
   3  11   1   94.49   20.80
   3  11   1   57.79   17.10
   3  11   1   73.59   11.00
   3  11   1   86.09   15.00
  -4 -11  -1  120.79   24.90
  -4 -11  -1  110.79   12.00
  -4 -11  -1   87.39   10.40
   4  11   1   97.99   23.20
   4  11   1  104.59   17.60
   4  11   1  122.39   22.40
  -5 -11  -1    1.30   12.30
  -5 -11  -1    5.80    7.40
  -5 -11  -1    7.40    4.40
   5  11   1   -0.10   11.00
   5  11   1   21.90   16.40
   5  11   1   14.50   19.00
  -6 -11  -1   91.89   13.20
  -6 -11  -1  115.19   23.70
   6  11   1  118.89   27.80
   6  11   1   74.59   20.60
   6  11   1   88.09   17.70
  -7 -11  -1  104.19   24.00
   7  11   1   55.79   19.80
   7  11   1   80.69   17.60
   7  11   1   81.89   26.40
   8  11   1   51.49   26.40
   8  11   1   72.49   22.60
   8  11   1   97.69   19.70
  -9 -11  -1    9.40   14.90
   9  11   1  -29.10   16.30
   9  11   1    4.30   12.30
 -10 -11  -1   11.70   14.40
  10  11   1   35.50   16.20
  10  11   1  -40.00   25.00
  10  11   1  -30.70   16.80
  16 -12  -1    2.30   26.80
  16 -12  -1   22.90   19.10
  16 -12  -1    2.00   14.50
 -16  12   1   20.50   14.30
  15 -12  -1   37.10   23.90
  15 -12  -1   37.90   18.00
  15 -12  -1   22.90   17.00
 -15  12   1   42.50   11.00
 -15  12   1   30.90   15.30
  14 -12  -1    0.20   13.70
  14 -12  -1    5.20   16.30
  14 -12  -1    4.10   12.60
 -14  12   1   39.70   10.90
 -14  12   1    2.20    7.10
 -14  12   1    9.50   12.40
  13 -12  -1   32.70   18.00
  13 -12  -1    2.70   12.50
  13 -12  -1    7.80   15.90
  13 -12  -1   29.60    9.10
 -13  12   1   19.50   14.70
 -13  12   1   22.20    9.70
 -13  12   1   25.80    9.60
  12 -12  -1   -0.30   17.40
  12 -12  -1   -7.80   13.90
  12 -12  -1    0.90   11.70
 -12  12   1    9.80    8.40
 -12  12   1   -1.20   12.30
  11 -12  -1    5.00   13.20
  11 -12  -1    3.40    9.80
 -11  12   1   18.70    8.70
 -11  12   1    9.60    9.80
 -11  12   1    7.00   12.70
  10 -12  -1   39.40   12.50
  10 -12  -1   26.80   14.30
  10 -12  -1   12.00   15.30
 -10  12   1    8.60   10.20
 -10  12   1   38.80   10.10
 -10  12   1   -0.70   12.70
   9 -12  -1   36.20   15.20
   9 -12  -1   35.20   24.10
   9 -12  -1   39.50   11.50
   9 -12  -1   33.50   10.50
  -9  12   1   29.60   14.40
  -9  12   1   34.20    9.70
  -9  12   1   24.40   12.50
  -9  12   1   28.50   10.80
   8 -12  -1  195.08   20.70
   8 -12  -1  183.98   20.50
   8 -12  -1  169.58   28.00
  -8  12   1  172.78   16.80
  -8  12   1  174.38   18.00
  -8  12   1  189.38   22.70
  -8  12   1  225.18   22.80
   7 -12  -1   41.40   17.20
   7 -12  -1   30.50   11.90
   7 -12  -1   20.80    9.60
  -7  12   1   42.30   13.80
  -7  12   1   30.00   13.40
  -7  12   1   29.70    9.70
  -7  12   1   22.70    8.90
   6 -12  -1   47.10   16.90
   6 -12  -1   46.20   11.80
   6 -12  -1   33.70   10.90
   6 -12  -1   38.60   15.20
  -6  12   1   42.50    9.50
  -6  12   1   57.29   15.30
  -6  12   1   40.30   13.50
  -6  12   1   55.39   12.30
   5 -12  -1  481.35   26.50
   5 -12  -1  510.45   23.40
   5 -12  -1  497.85   25.60
   5 -12  -1  451.05   29.80
   5 -12  -1  475.95   31.90
  -5  12   1  440.56   25.40
  -5  12   1  484.75   25.00
  -5  12   1  541.55   32.40
   4 -12  -1  105.79   13.30
   4 -12  -1  103.39   15.10
   4 -12  -1   82.79   15.50
   4 -12  -1   74.99   17.70
   4 -12  -1   73.09   18.20
  -4  12   1   90.19   14.90
  -4  12   1   93.99   14.90
  -4  12   1   87.49   17.10
   3 -12  -1   27.10   14.50
   3 -12  -1   14.00    6.90
   3 -12  -1   24.70    8.60
   3 -12  -1   12.90   10.10
   3 -12  -1   20.00   12.70
  -3  12   1   10.60    9.80
  -3  12   1   19.40   12.60
  -3  12   1   19.70    9.50
  -3  12   1   19.20   10.20
   2 -12  -1   49.90   15.00
   2 -12  -1   77.79   13.00
   2 -12  -1   61.29    8.90
   2 -12  -1   77.59   19.60
   2 -12  -1   56.29   14.70
  -2  12   1   38.00   13.90
  -2  12   1   64.29   13.50
  -2  12   1   71.59   14.70
  -2  12   1   40.10   13.40
   1 -12  -1   24.50   11.80
   1 -12  -1   17.30    7.60
   1 -12  -1    9.70    5.60
   1 -12  -1    4.30    5.20
   1 -12  -1    1.40    9.30
   1 -12  -1    8.90   13.50
  -1  12   1   -1.80    9.10
  -1  12   1   12.50    9.00
  -1  12   1    3.80   11.00
  -1  12   1   11.50   12.00
  -1  12   1    2.30    7.30
   0 -12  -1   31.80    6.60
   0 -12  -1   42.20    7.70
   0 -12  -1   32.60   11.40
   0 -12  -1   22.40   15.50
   0  12   1   21.80   13.40
   0  12   1   12.00   12.70
   0  12   1   25.60   10.40
  -1 -12  -1   94.99   22.40
  -1 -12  -1   75.99   14.50
   1  12   1   75.39   15.10
   1  12   1   54.59   17.20
   1  12   1   80.19   12.70
   1  12   1   69.69   18.90
  -2 -12  -1  108.59   15.40
  -2 -12  -1  141.29   26.00
   2  12   1  102.09   12.50
   2  12   1  103.29   22.50
   2  12   1   85.69   19.80
   2  12   1  128.59   18.60
  -3 -12  -1  -16.30   12.50
  -3 -12  -1   14.30    8.40
  -3 -12  -1   12.10    6.10
   3  12   1    1.10    6.00
   3  12   1   -7.60    9.40
   3  12   1    8.10   14.30
   3  12   1    9.10   15.90
  -4 -12  -1  542.95   37.80
  -4 -12  -1  487.95   20.90
  -4 -12  -1  518.15   22.80
   4  12   1  560.94   30.60
   4  12   1  596.44   43.30
   4  12   1  481.35   38.10
  -5 -12  -1   14.70   16.00
  -5 -12  -1    3.80    4.80
  -5 -12  -1   15.50    7.90
   5  12   1  -19.10   13.20
   5  12   1    3.80   11.10
   5  12   1    3.70   18.70
  -6 -12  -1  210.38   17.40
  -6 -12  -1  247.68   47.90
   6  12   1  241.58   23.80
   6  12   1  183.48   32.30
   6  12   1  169.18   27.40
  -7 -12  -1   54.69   19.10
   7  12   1   42.10   21.70
   7  12   1   29.80   17.20
   7  12   1   20.00   23.80
  -8 -12  -1   31.10   16.30
   8  12   1    6.80   18.90
   8  12   1   46.60   15.40
   8  12   1   29.00   23.80
  -9 -12  -1   24.20   17.30
   9  12   1   22.50   14.30
   9  12   1  -29.30   17.30
  15 -13  -1   77.89   22.30
  15 -13  -1   75.79   21.40
 -15  13   1  110.89   22.60
  14 -13  -1   96.69   25.60
  14 -13  -1  124.79   26.80
  14 -13  -1  116.69   20.50
 -14  13   1  177.68   17.70
 -14  13   1  139.79   25.30
  13 -13  -1    5.50   16.60
  13 -13  -1   -1.10   11.90
  13 -13  -1    5.80   15.50
 -13  13   1   25.50   10.40
 -13  13   1    2.60    9.20
 -13  13   1   49.60   17.20
  12 -13  -1   15.70   12.10
  12 -13  -1   46.00   20.40
  12 -13  -1   36.70   23.80
 -12  13   1   77.19   21.80
 -12  13   1   25.90   12.90
 -12  13   1   60.79   18.00
  11 -13  -1  203.88   30.90
  11 -13  -1  217.78   25.80
  11 -13  -1  226.28   22.50
 -11  13   1  191.48   18.90
  10 -13  -1   12.90   19.40
  10 -13  -1    6.20   12.40
  10 -13  -1   17.70   10.60
 -10  13   1    5.40    9.00
 -10  13   1    3.70   11.60
   9 -13  -1    1.40   11.90
   9 -13  -1    7.80   16.40
   9 -13  -1   -7.30    7.20
   9 -13  -1   -6.20    9.20
  -9  13   1   18.70   14.60
  -9  13   1   10.20    9.40
  -9  13   1    3.30   10.70
   8 -13  -1  118.59   19.40
   8 -13  -1  119.99   24.10
   8 -13  -1   69.69   13.60
  -8  13   1   57.89   15.70
  -8  13   1   86.89   17.70
  -8  13   1  118.59   16.20
   7 -13  -1    0.80    8.30
   7 -13  -1    6.80    9.80
   7 -13  -1   14.20   14.80
  -7  13   1   -4.10   10.50
  -7  13   1    3.20    6.80
  -7  13   1   14.80    9.40
  -7  13   1   12.10   11.90
   6 -13  -1  253.37   19.90
   6 -13  -1  259.27   21.60
   6 -13  -1  314.27   29.70
   6 -13  -1  228.08   24.20
  -6  13   1  247.08   19.60
  -6  13   1  264.77   25.80
  -6  13   1  257.87   22.30
   5 -13  -1  155.08   19.70
   5 -13  -1  234.58   29.10
   5 -13  -1  200.98   16.40
   5 -13  -1  176.28   22.70
  -5  13   1  206.98   20.10
  -5  13   1  157.78   21.80
  -5  13   1  177.08   17.80
   4 -13  -1   80.09   18.20
   4 -13  -1   94.19   12.20
   4 -13  -1   88.89   21.00
   4 -13  -1   90.69   16.70
   4 -13  -1   99.89   17.70
  -4  13   1  101.49   16.60
  -4  13   1   87.19   18.60
  -4  13   1   82.99   15.00
  -4  13   1  119.09   14.90
   3 -13  -1  103.99   11.40
   3 -13  -1  105.19   14.80
   3 -13  -1   80.79   20.40
   3 -13  -1  111.39   20.20
   3 -13  -1   93.99   17.80
  -3  13   1  134.99   21.10
  -3  13   1  118.29   20.60
  -3  13   1  112.79   16.20
   2 -13  -1   -1.70   11.10
   2 -13  -1   10.70    7.50
   2 -13  -1    4.50   12.80
   2 -13  -1    1.10    5.60
  -2  13   1   10.30   12.80
  -2  13   1    3.60   10.60
  -2  13   1   17.40    9.20
  -2  13   1   11.00    9.20
   1 -13  -1    9.50   11.90
   1 -13  -1   10.50    6.10
   1 -13  -1    3.20   12.70
  -1  13   1   21.70   13.20
  -1  13   1   29.20   11.70
  -1  13   1   23.90   13.50
  -1  13   1   10.40   10.30
   0 -13  -1   -2.50    4.60
   0 -13  -1    6.00   10.20
   0 -13  -1    4.10   15.20
   0  13   1   -4.80   11.70
   0  13   1   10.80   12.30
   0  13   1    3.10    7.20
   0  13   1    3.60    9.70
  -1 -13  -1  137.19   10.60
  -1 -13  -1  120.79   24.50
  -1 -13  -1  108.89   27.90
   1  13   1  156.38   19.10
   1  13   1  148.79   23.60
   1  13   1  139.89   24.40
   1  13   1  127.39   15.10
  -2 -13  -1    5.30   13.50
  -2 -13  -1    4.60    8.50
   2  13   1   -6.00   14.60
   2  13   1  -11.40   13.10
   2  13   1   14.70   11.00
   2  13   1   -3.10    7.10
  -3 -13  -1  169.78   16.00
  -3 -13  -1  181.18   12.90
  -3 -13  -1  177.38   27.40
   3  13   1  147.09   19.90
   3  13   1  206.08   30.40
   3  13   1  155.38   24.00
   3  13   1  140.99   14.00
  -4 -13  -1   14.20   19.60
  -4 -13  -1   60.29   10.10
  -4 -13  -1   58.69   10.10
   4  13   1   20.50   12.60
   4  13   1   15.00   22.40
  -5 -13  -1   35.30    6.80
  -5 -13  -1   31.50   17.80
   5  13   1    3.30   11.80
   5  13   1   -0.50   15.40
   5  13   1   43.60   21.80
  -6 -13  -1   29.90   19.20
  -6 -13  -1   15.50    9.90
   6  13   1   -6.10   16.70
   6  13   1   23.00   13.20
   6  13   1   -7.20   19.50
  -7 -13  -1    5.00   15.60
   7  13   1    4.20   18.70
   7  13   1   21.10   13.30
   7  13   1  -37.10   14.90
  -8 -13  -1  -12.70   14.80
   8  13   1    5.80   23.10
   8  13   1   19.50   13.80
   8  13   1  -36.90   17.20
  15 -14  -1   66.79   19.00
  15 -14  -1   93.29   24.80
  15 -14  -1   59.79   22.40
 -15  14   1  130.29   32.90
  14 -14  -1   19.70   14.50
  14 -14  -1   -5.80   15.80
  14 -14  -1   31.40   17.90
 -14  14   1   50.09   10.90
 -14  14   1   14.60   12.70
  13 -14  -1   54.69   14.30
  13 -14  -1   40.40   18.70
  13 -14  -1   62.29   20.70
 -13  14   1   48.40   17.50
  12 -14  -1   29.60   17.60
  12 -14  -1   70.29   15.80
  12 -14  -1   87.99   21.00
 -12  14   1   59.99   13.70
 -12  14   1   49.10   17.20
  11 -14  -1    1.50   14.10
  11 -14  -1    9.40   10.90
  11 -14  -1  -11.50   14.00
 -11  14   1    2.50   13.60
 -11  14   1  -13.10    8.90
  10 -14  -1   50.39   12.90
  10 -14  -1   35.60   15.70
  10 -14  -1   55.69   20.90
 -10  14   1   58.19   18.20
 -10  14   1   32.40   11.40
 -10  14   1   59.29   21.50
   9 -14  -1   -2.90   11.30
  -9  14   1   -5.20    7.90
  -9  14   1   17.30   12.90
  -9  14   1   -8.20   11.60
   8 -14  -1  -17.80   12.70
   8 -14  -1   -3.10    9.50
   8 -14  -1   18.70   11.90
  -8  14   1    7.00   11.30
  -8  14   1   32.50   15.10
  -8  14   1    7.20    9.00
   7 -14  -1   80.29   15.90
   7 -14  -1   60.49   14.70
   7 -14  -1   68.49   21.30
  -7  14   1   99.49   14.60
  -7  14   1   79.39   18.60
  -7  14   1  115.29   16.40
  -7  14   1  106.09   18.70
   6 -14  -1  751.92   40.40
   6 -14  -1  732.13   35.80
   6 -14  -1  772.72   43.60
   6 -14  -1  761.22   36.00
  -6  14   1  762.82   33.00
  -6  14   1  790.12   41.50
  -6  14   1  816.52   36.70
   5 -14  -1   18.20    8.90
   5 -14  -1  -11.90   10.00
   5 -14  -1    7.90   14.10
   5 -14  -1   32.20   16.40
  -5  14   1    6.90   10.70
  -5  14   1   10.80   10.30
  -5  14   1    4.20   13.30
   4 -14  -1  609.24   38.00
   4 -14  -1  651.93   25.60
   4 -14  -1  642.14   38.20
  -4  14   1  693.13   40.00
  -4  14   1  647.74   31.60
  -4  14   1  632.74   31.40
   3 -14  -1  264.87   15.90
   3 -14  -1  235.38   25.00
   3 -14  -1  277.27   28.90
  -3  14   1  280.87   28.20
  -3  14   1  333.67   22.30
  -3  14   1  259.57   21.80
   2 -14  -1    1.80   14.20
   2 -14  -1   -2.60    5.30
   2 -14  -1    4.30   12.00
  -2  14   1    2.20   12.40
  -2  14   1   -8.10    8.80
  -2  14   1    7.80   11.30
   1 -14  -1  529.15   19.30
   1 -14  -1  466.55   34.90
   1 -14  -1  509.65   31.60
  -1  14   1  531.55   36.40
  -1  14   1  491.55   32.80
  -1  14   1  502.45   28.10
   0 -14  -1   71.99   15.10
   0 -14  -1   73.69    8.80
   0 -14  -1   66.39   21.20
   0  14   1   89.39   20.90
   0  14   1  110.59   17.70
   0  14   1   95.29   20.70
  -1 -14  -1  106.49   24.40
  -1 -14  -1  126.59   10.20
  -1 -14  -1  143.89   20.70
   1  14   1  126.29   17.30
   1  14   1  117.99   23.30
   1  14   1  138.49   19.80
   1  14   1  104.39   21.90
  -2 -14  -1  253.77   13.80
   2  14   1  271.57   19.00
   2  14   1  271.57   31.10
   2  14   1  244.98   23.20
   2  14   1  224.98   32.10
  -3 -14  -1  393.56   22.20
  -3 -14  -1  330.07   17.00
  -3 -14  -1  323.17   31.80
   3  14   1  355.46   20.20
   3  14   1  348.47   42.90
   3  14   1  307.47   34.70
   3  14   1  351.46   26.90
  -4 -14  -1  154.18   27.90
  -4 -14  -1  166.28   13.90
  -4 -14  -1  139.49   13.60
   4  14   1  193.28   33.10
   4  14   1  135.99   20.60
   4  14   1  126.79   25.90
  -5 -14  -1  430.36   37.20
  -5 -14  -1  334.47   14.60
   5  14   1  380.06   29.20
   5  14   1  379.76   40.00
   5  14   1  313.07   39.00
  -6 -14  -1   45.40   21.10
   6  14   1   49.70   16.60
   6  14   1   41.50   20.10
   6  14   1   30.60   21.50
  -7 -14  -1   64.79   22.30
   7  14   1   66.99   19.70
   7  14   1   26.60   20.60
   7  14   1   48.80   26.80
  -8 -14  -1   21.50   18.10
   8  14   1  -23.60   24.60
   8  14   1  -32.00   17.40
   8  14   1    7.50   13.70
  15 -15  -1   -3.30   13.30
  15 -15  -1   24.40   21.20
  15 -15  -1   54.89   21.20
 -15  15   1   69.29   19.50
  14 -15  -1  -19.80   11.60
  14 -15  -1    6.90   16.60
  14 -15  -1   -1.40   15.70
 -14  15   1    8.10   13.40
 -14  15   1   38.90   15.60
  13 -15  -1   31.80   19.30
  13 -15  -1   56.89   14.70
  13 -15  -1   34.70   18.90
 -13  15   1   87.79   18.30
 -13  15   1   95.39   21.30
  12 -15  -1    9.30   18.40
  12 -15  -1   47.00   17.20
  12 -15  -1   35.90   14.00
 -12  15   1   41.90   11.80
 -12  15   1   50.59   19.40
  11 -15  -1  189.68   30.80
  11 -15  -1  233.28   26.30
  11 -15  -1  206.58   22.50
 -11  15   1  200.78   27.00
 -11  15   1  164.58   17.60
  10 -15  -1   65.79   21.60
  10 -15  -1  121.39   17.80
  10 -15  -1  122.29   21.60
 -10  15   1   86.29   19.00
 -10  15   1  111.79   16.40
   9 -15  -1    1.80   14.70
   9 -15  -1   38.30   15.30
  -9  15   1   17.00    9.90
  -9  15   1   23.10   15.40
  -9  15   1   26.30   13.60
   8 -15  -1   30.50   13.30
  -8  15   1   34.00   11.60
  -8  15   1   24.90   14.40
   7 -15  -1   75.79   21.80
   7 -15  -1   84.89   16.10
  -7  15   1   71.59   18.10
  -7  15   1   93.79   19.00
  -7  15   1   91.89   15.50
   6 -15  -1    0.00   13.10
   6 -15  -1   18.20   15.80
   6 -15  -1   13.10   13.00
  -6  15   1    6.30    9.10
  -6  15   1   11.80   12.90
  -6  15   1   15.10   12.10
   5 -15  -1   -3.20   14.40
   5 -15  -1   16.30    8.90
   5 -15  -1   29.40   17.00
  -5  15   1    4.00   10.60
  -5  15   1   18.60   11.80
  -5  15   1   42.30    9.50
  -5  15   1   12.40   12.80
   4 -15  -1  208.58   28.00
   4 -15  -1  199.88   25.90
   4 -15  -1  224.98   16.20
  -4  15   1  281.07   20.40
  -4  15   1  236.78   27.40
  -4  15   1  220.58   22.40
  -4  15   1  225.78   22.40
   3 -15  -1   41.50   17.10
   3 -15  -1   36.10    8.70
   3 -15  -1   48.40   19.40
  -3  15   1   47.50   14.00
  -3  15   1   36.20   15.70
   2 -15  -1   90.59   20.80
   2 -15  -1   78.59   10.20
   2 -15  -1   71.69   21.50
  -2  15   1   62.99   19.20
  -2  15   1   71.99   18.20
  -2  15   1   57.49   14.70
   1 -15  -1  181.18   34.20
   1 -15  -1  112.59   21.00
   1 -15  -1  109.99   10.10
  -1  15   1  124.39   21.70
  -1  15   1  101.59   21.80
  -1  15   1  110.39   18.00
   0 -15  -1  164.58   32.40
   0 -15  -1  163.98   11.10
   0 -15  -1  196.48   23.00
   0  15   1  127.99   19.30
   0  15   1  194.08   26.30
  -1 -15  -1   78.29   23.00
  -1 -15  -1   66.09   14.90
  -1 -15  -1   72.59    9.00
   1  15   1   84.39   21.80
   1  15   1   56.19   15.20
   1  15   1   79.19   20.20
  -2 -15  -1    6.10    5.60
  -2 -15  -1   25.70   10.90
  -2 -15  -1   34.40   19.00
   2  15   1    1.30   16.90
   2  15   1   17.10    8.70
   2  15   1   17.60   12.50
   2  15   1   -1.20   15.00
  -3 -15  -1   30.30    8.30
  -3 -15  -1   29.60   19.70
   3  15   1   47.40   15.40
   3  15   1   10.90   17.20
   3  15   1    4.90   18.30
   3  15   1   10.40   13.60
  -4 -15  -1  154.18   14.10
  -4 -15  -1  136.39   28.40
   4  15   1   95.99   26.80
   4  15   1  229.48   24.10
   4  15   1  114.09   25.70
  -5 -15  -1   26.60   20.30
  -5 -15  -1   -1.60    6.30
   5  15   1   -9.20   17.60
   5  15   1   -1.70   16.40
   5  15   1  -12.20   17.70
  -6 -15  -1   17.00   17.10
   6  15   1   26.30   14.90
   6  15   1   -7.60   21.90
   6  15   1   15.50   20.70
  -7 -15  -1    5.20   17.50
   7  15   1  -13.20   12.70
   7  15   1    2.60   19.60
   7  15   1  -26.50   20.60
  14 -16  -1   43.50   20.90
  14 -16  -1   54.89   32.60
  14 -16  -1   38.60   15.40
 -14  16   1   19.20   14.50
  13 -16  -1  134.09   29.40
  13 -16  -1   68.59   21.20
  13 -16  -1  102.79   17.50
 -13  16   1  137.29   14.70
 -13  16   1   93.69   20.50
  12 -16  -1   13.90   14.10
  12 -16  -1   10.10   11.70
  12 -16  -1   -9.80   16.00
 -12  16   1   -1.50   12.90
 -12  16   1   -9.80    7.50
  11 -16  -1   62.09   20.70
  11 -16  -1   93.39   17.80
  11 -16  -1  120.09   25.50
 -11  16   1   67.59   14.60
 -11  16   1   87.39   19.70
  10 -16  -1    9.20   12.70
  10 -16  -1  -15.40    9.50
  10 -16  -1    0.60   15.50
 -10  16   1  -16.30   12.20
 -10  16   1  -19.10    7.40
 -10  16   1  -11.20   10.10
   9 -16  -1    0.90   16.00
   9 -16  -1    4.30   11.20
  -9  16   1   -8.40   18.70
  -9  16   1   13.30   14.00
  -9  16   1   -3.30    8.50
   8 -16  -1   37.80   18.80
   8 -16  -1   36.10   14.00
  -8  16   1   42.30   12.30
  -8  16   1   25.00   14.80
  -8  16   1   34.20   15.80
   7 -16  -1   86.29   16.10
   7 -16  -1   63.99   21.00
  -7  16   1   52.99   17.10
  -7  16   1  103.19   20.60
  -7  16   1   70.09   18.30
   6 -16  -1   41.60   18.40
   6 -16  -1   37.90   19.40
   6 -16  -1   36.60   11.30
  -6  16   1   12.70   14.00
  -6  16   1   41.30   14.50
  -6  16   1   34.90   12.20
   5 -16  -1  285.47   19.10
   5 -16  -1  317.07   32.20
   5 -16  -1  314.67   31.20
  -5  16   1  301.97   30.80
  -5  16   1  266.37   24.80
  -5  16   1  299.77   23.70
  -5  16   1  341.87   21.60
   4 -16  -1    0.20    6.60
   4 -16  -1   14.60   14.60
  -4  16   1    7.10   14.20
  -4  16   1    4.10   10.00
  -4  16   1   14.20   12.30
   3 -16  -1  132.79   12.10
   3 -16  -1  156.88   30.00
   3 -16  -1  137.09   25.00
  -3  16   1  137.19   24.40
  -3  16   1  128.59   19.60
   2 -16  -1  257.57   14.40
   2 -16  -1  288.97   31.80
   2 -16  -1  305.87   28.50
  -2  16   1  297.87   24.70
  -2  16   1  264.47   30.60
   1 -16  -1    9.70   16.50
   1 -16  -1   21.50    6.60
   1 -16  -1   30.00   15.40
  -1  16   1   24.70   13.20
  -1  16   1   18.30   15.50
  -1  16   1   17.10   15.80
   0 -16  -1   64.29   16.30
   0 -16  -1   54.29    8.00
   0 -16  -1  113.69   26.70
   0  16   1   65.29   15.00
   0  16   1   64.99   19.10
   0  16   1   51.89   19.00
  -1 -16  -1  112.69    9.50
  -1 -16  -1  124.99   29.40
  -1 -16  -1   91.19   16.60
   1  16   1  117.69   19.90
   1  16   1  111.99   24.30
   1  16   1   62.49   21.10
  -2 -16  -1   29.20    6.60
  -2 -16  -1   37.90   11.90
  -2 -16  -1   26.20   20.50
   2  16   1    3.40   16.60
   2  16   1   16.70   13.70
   2  16   1   32.60   19.70
  -3 -16  -1   52.09    8.60
  -3 -16  -1   72.29   13.90
  -3 -16  -1   90.39   26.20
   3  16   1   61.49   17.10
   3  16   1   61.99   23.80
   3  16   1   25.60   18.90
  -4 -16  -1  187.48   33.30
  -4 -16  -1  150.68   16.10
   4  16   1  105.19   23.60
   4  16   1  242.38   37.10
   4  16   1  177.98   37.70
  -5 -16  -1    8.20   16.20
   5  16   1   13.60   12.60
   5  16   1    3.20   20.40
   5  16   1  -10.30   19.80
   6  16   1  113.09   30.70
   6  16   1  139.69   21.60
  13 -17  -1   -9.10   15.50
  13 -17  -1   -4.70   12.30
  13 -17  -1    4.60   22.60
 -13  17   1    2.10   14.50
  12 -17  -1  106.29   18.90
  12 -17  -1   98.49   21.10
  12 -17  -1  142.79   30.60
 -12  17   1  145.79   25.30
 -12  17   1   96.69   13.60
  11 -17  -1   10.60   11.30
  11 -17  -1   32.60   18.50
  11 -17  -1  -18.50   14.20
 -11  17   1  -21.80    9.20
 -11  17   1   43.20   17.90
  10 -17  -1   34.20   15.80
  10 -17  -1   12.00   17.60
  10 -17  -1   33.80   12.70
 -10  17   1   41.20   18.20
 -10  17   1   24.40   15.80
 -10  17   1   18.10   10.50
   9 -17  -1    4.40   17.80
   9 -17  -1   10.80   12.50
  -9  17   1   -1.10   12.10
  -9  17   1   -8.10    8.40
  -9  17   1    3.60   14.50
   8 -17  -1   -2.80   14.10
   8 -17  -1   -5.70    9.10
  -8  17   1  -26.30   13.10
  -8  17   1   13.00   13.40
   7 -17  -1   23.10   10.50
   7 -17  -1   11.00   17.80
  -7  17   1   16.10   10.20
  -7  17   1   13.10   13.90
  -7  17   1   15.40   14.40
   6 -17  -1   31.90   19.00
   6 -17  -1   33.10   10.70
   6 -17  -1   10.90   16.80
  -6  17   1    4.30   12.70
  -6  17   1    1.40   12.10
  -6  17   1   -8.20    8.40
   5 -17  -1   12.90    8.40
   5 -17  -1   13.20   17.80
   5 -17  -1    9.10   19.30
  -5  17   1   26.00   13.70
  -5  17   1   18.70   12.00
  -5  17   1  -10.70   12.80
   4 -17  -1   55.69   20.90
   4 -17  -1   56.49   10.30
   4 -17  -1   40.50   18.40
  -4  17   1   49.80   14.80
  -4  17   1   65.09   19.20
  -4  17   1   49.00   15.20
   3 -17  -1   32.90    8.20
   3 -17  -1   29.70    8.20
   3 -17  -1   18.50   17.50
   3 -17  -1   25.10   15.40
  -3  17   1   11.80   16.20
  -3  17   1   15.60   12.50
   2 -17  -1    6.00    5.90
   2 -17  -1    1.20   16.00
   2 -17  -1    2.70   13.10
  -2  17   1    4.40   14.50
  -2  17   1   -8.60   10.40
   1 -17  -1    1.30    4.70
   1 -17  -1    4.20   12.20
   1 -17  -1  -12.50   15.00
  -1  17   1   -9.20   10.60
  -1  17   1   -8.30   13.60
   0 -17  -1   27.80   20.70
   0 -17  -1  -13.10   10.60
   0 -17  -1    5.40    5.30
   0  17   1   13.40   15.90
   0  17   1    3.00   15.50
   0  17   1   11.30   13.10
  -1 -17  -1   28.30   19.10
  -1 -17  -1   23.00   12.40
  -1 -17  -1    9.20    4.90
   1  17   1   20.30   17.30
   1  17   1   11.40   17.70
   1  17   1    2.30   11.80
  -2 -17  -1  -11.40    4.50
  -2 -17  -1   17.50   18.90
  -2 -17  -1   -9.60   10.00
   2  17   1  -22.40   15.70
   2  17   1  -12.60   16.00
   2  17   1  -17.20   11.20
  -3 -17  -1  105.29   27.20
  -3 -17  -1   69.79   14.00
   3  17   1   80.09   25.10
   3  17   1   35.70   21.10
   3  17   1   87.29   24.20
  -4 -17  -1   36.70   19.60
   4  17   1   12.60   14.30
   4  17   1    2.60   19.40
   4  17   1  -29.50   16.00
  12 -18  -1   47.40   15.60
  12 -18  -1   49.40   18.70
  12 -18  -1   37.20   33.10
 -12  18   1   69.49   21.50
  11 -18  -1   15.80   11.90
  11 -18  -1   18.50   14.80
  11 -18  -1   10.50   18.50
 -11  18   1   30.90   17.40
 -11  18   1   15.10   13.50
  10 -18  -1   23.20   14.50
  10 -18  -1   36.00   21.00
 -10  18   1   37.80   16.60
 -10  18   1    8.30   17.50
 -10  18   1   -4.40   11.10
   9 -18  -1   13.50   11.80
   9 -18  -1   57.19   22.90
  -9  18   1   10.00   14.20
  -9  18   1   -7.50   14.80
   8 -18  -1    4.10   15.50
   8 -18  -1   15.80   11.10
  -8  18   1    0.00   14.20
  -8  18   1    4.50   14.00
  -8  18   1   -1.80    9.30
   7 -18  -1   60.59   13.90
   7 -18  -1   63.79   22.70
  -7  18   1   23.10   17.00
  -7  18   1   41.80   12.60
   6 -18  -1  194.38   33.10
   6 -18  -1  165.38   30.00
   6 -18  -1  192.08   17.50
  -6  18   1  214.48   26.60
  -6  18   1  212.48   21.20
  -6  18   1  195.68   28.40
   5 -18  -1   27.10   10.70
   5 -18  -1   18.20   17.80
   5 -18  -1    4.40   15.20
  -5  18   1   -3.00   11.50
  -5  18   1   18.80   11.70
  -5  18   1    0.10   14.30
   4 -18  -1   22.60   15.30
   4 -18  -1   29.10   20.20
   4 -18  -1   58.29   10.10
  -4  18   1   26.40   14.20
  -4  18   1   42.90   15.40
  -4  18   1   20.10   15.60
   3 -18  -1   80.39   15.40
   3 -18  -1  106.19   10.90
   3 -18  -1   83.79   31.50
   3 -18  -1  121.59   28.20
  -3  18   1   75.09   16.00
  -3  18   1   74.59   21.30
   2 -18  -1  -12.60   12.50
   2 -18  -1    5.60   15.90
   2 -18  -1   -9.20    4.60
  -2  18   1   -4.20   10.70
  -2  18   1   -0.50   15.10
   1 -18  -1   31.50   18.50
   1 -18  -1    6.10   13.60
   1 -18  -1    1.80    4.80
  -1  18   1   -1.20   10.70
  -1  18   1   -1.10   15.10
  -1  18   1    2.20   14.30
   0 -18  -1   16.90   14.10
   0 -18  -1   11.70   17.50
   0  18   1   34.50   19.20
   0  18   1    2.90   12.10
   0  18   1    2.00   17.00
  -1 -18  -1   20.70   19.20
  -1 -18  -1   18.80   12.60
   1  18   1  -13.10   11.60
   1  18   1  -15.40   15.00
   1  18   1   -9.50   15.80
  -2 -18  -1   21.90   20.40
  -2 -18  -1   -6.90   10.90
   2  18   1  -25.80   14.70
   2  18   1    7.70   13.60
  -3 -18  -1   -2.40   15.30
  -3 -18  -1  -33.90   25.10
   3  18   1  -41.00   14.70
   3  18   1  -14.80   13.30
  11 -19  -1   -9.10   18.40
  11 -19  -1   -6.50   13.30
  11 -19  -1  -19.30   11.20
 -11  19   1  -29.40   17.00
 -11  19   1  -26.80   13.80
  10 -19  -1   -5.00   17.30
  10 -19  -1   -2.50   11.80
 -10  19   1  -21.20   15.20
 -10  19   1    6.60   14.50
   9 -19  -1    1.40   12.20
   9 -19  -1   14.40   18.50
  -9  19   1   12.50   13.90
  -9  19   1   12.40   16.00
   8 -19  -1   18.30   12.00
   8 -19  -1   25.20   18.50
  -8  19   1    0.90   14.10
  -8  19   1  -12.00   13.80
  -8  19   1   -3.90    9.60
   7 -19  -1   37.30   12.60
   7 -19  -1   15.30   16.00
  -7  19   1   24.90   11.70
  -7  19   1    0.30   13.60
  -7  19   1   13.60   18.70
   6 -19  -1  -14.40   14.70
   6 -19  -1   15.70    9.10
  -6  19   1   19.90   12.40
  -6  19   1    0.60   13.20
  -6  19   1   -9.30   11.90
   5 -19  -1   82.69   24.40
   5 -19  -1   70.39   14.40
   5 -19  -1   30.60   17.60
  -5  19   1   51.49   16.00
  -5  19   1   83.79   21.80
   4 -19  -1   20.90    7.50
   4 -19  -1    9.20   15.50
   4 -19  -1    4.30   14.70
  -4  19   1   10.90   13.20
  -4  19   1   -7.40   10.20
  -4  19   1   -7.60   14.50
   3 -19  -1  -15.40   15.00
   3 -19  -1  -23.70   10.30
   3 -19  -1    3.80    6.20
  -3  19   1   -2.60   10.90
  -3  19   1  -14.20   13.50
   2 -19  -1   11.20   16.60
   2 -19  -1  -27.20   13.70
  -2  19   1    5.30   12.60
  -2  19   1  -15.80   15.20
   1 -19  -1    2.20   18.20
   1 -19  -1  -13.90   14.10
  -1  19   1   13.50   17.60
   0 -19  -1   -5.90   12.30
   0 -19  -1   11.90   21.90
   0  19   1   17.80   18.80
   0  19   1   12.50   15.90
   0  19   1   -1.70   11.90
  -1 -19  -1   26.10   15.10
  -1 -19  -1   12.90   17.80
   1  19   1   22.50   18.30
   1  19   1    8.30   13.70
  10 -20  -1   87.79   27.00
 -10  20   1   81.69   22.50
 -10  20   1   57.59   22.30
   9 -20  -1  -36.70   26.90
   9 -20  -1   -4.50   11.80
  -9  20   1  -34.50   14.10
  -9  20   1   -9.80   13.60
   8 -20  -1   56.09   15.70
   8 -20  -1   77.39   23.90
  -8  20   1   61.69   15.40
  -8  20   1   44.80   20.30
   7 -20  -1   86.79   14.90
   7 -20  -1  131.69   28.20
  -7  20   1   80.29   16.40
  -7  20   1   96.49   22.20
  -7  20   1   91.89   31.20
   6 -20  -1   39.30   20.10
   6 -20  -1  -10.50    8.50
  -6  20   1   -5.40   14.80
  -6  20   1   46.90   21.00
  -6  20   1    8.20   11.70
   5 -20  -1   77.39   14.50
   5 -20  -1   77.19   23.60
   5 -20  -1   76.39   24.20
  -5  20   1   98.69   20.40
  -5  20   1   66.29   17.90
  -5  20   1   38.80   19.10
   4 -20  -1   10.00   16.10
   4 -20  -1   60.59   23.60
  -4  20   1   11.40   16.20
  -4  20   1   21.80   14.60
  -4  20   1   33.40   14.80
   3 -20  -1   28.90   33.50
   3 -20  -1    3.40   15.10
  -3  20   1   -4.00   11.80
   2 -20  -1  189.38   31.20
   2 -20  -1  210.28   49.30
  -2  20   1  157.98   23.40
   1 -20  -1   -0.40   14.70
   1 -20  -1    2.70   18.50
  -1  20   1   -5.80   12.00
  -1  20   1   -5.70   17.10
   6 -21  -1    9.20   19.30
  -6  21   1  -13.00   15.70
  -6  21   1  -16.40   12.20
   5 -21  -1   23.00   19.70
  -5  21   1   -0.80   15.20
  -5  21   1   21.40   14.20
  -5  21   1  -31.90   12.30
  -1  21  -2   11.00   18.60
  -1  21  -2    6.40   12.30
   1 -21   2   61.99   21.70
   1 -21   2   36.30   23.50
  -2  21  -2    1.10   18.60
  -2  21  -2   -8.20   11.70
   2 -21   2    7.20   11.30
   2 -21   2   31.00   18.10
   2 -21   2   27.00   19.30
  -3  21  -2   13.60   11.90
   3 -21   2   11.00   16.60
   3 -21   2   -0.90   10.80
  -4  21  -2   12.40   12.20
   4 -21   2   27.60   18.50
   4 -21   2   16.70   12.30
   4 -21   2   23.00   26.90
  -5  21  -2    3.50   15.60
  -5  21  -2   -5.30   16.60
  -5  21  -2    6.10   15.70
   5 -21   2   37.50   20.90
   5 -21   2    6.40   11.50
   5 -21   2    6.60   18.40
  -6  21  -2  143.29   30.00
  -6  21  -2  149.69   31.40
   6 -21   2   98.89   24.80
   6 -21   2  204.28   23.10
   6 -21   2  139.69   30.90
  -7  21  -2   47.60   19.60
  -7  21  -2   35.00   17.90
   7 -21   2   20.90   37.30
   7 -21   2   32.60   18.20
   7 -21   2   11.70   15.90
  -8  21  -2   34.40   18.20
  -8  21  -2   27.60   16.00
   8 -21   2   34.70   17.10
   8 -21   2   33.70   21.70
   1  20  -2   30.50   22.50
   1  20  -2    6.90   12.00
  -1 -20   2    6.40   15.60
  -1 -20   2   46.60   23.70
  -1 -20   2   42.80   18.40
   0  20  -2   27.80   18.90
   0  20  -2   25.80   12.40
   0 -20   2   61.19   18.50
   0 -20   2   31.10   11.20
  -1  20  -2  100.69   23.60
  -1  20  -2   75.59   15.40
   1 -20   2  103.29   26.80
   1 -20   2  129.19   17.20
   1 -20   2  133.49   25.00
  -2  20  -2  -10.60   13.00
  -2  20  -2  -16.40    9.40
   2 -20   2   -9.70    8.80
   2 -20   2   -1.20   15.30
   2 -20   2   12.70   15.80
  -3  20  -2  233.38   23.40
  -3  20  -2  222.98   31.60
  -3  20  -2  264.27   23.10
   3 -20   2  277.47   32.00
   3 -20   2  197.68   31.40
   3 -20   2  263.37   20.60
  -4  20  -2   58.09   13.40
  -4  20  -2   19.50   14.30
  -4  20  -2   31.40   16.60
   4 -20   2   49.60   20.30
   4 -20   2   60.89   14.80
   4 -20   2   42.80   20.10
  -5  20  -2    4.50   14.80
  -5  20  -2   -7.10   12.10
  -5  20  -2    3.40   12.70
   5 -20   2   22.40   17.00
   5 -20   2   13.20   11.70
   5 -20   2   38.80   19.70
  -6  20  -2  -25.40   11.50
  -6  20  -2    4.90    7.80
  -6  20  -2   33.00   17.00
   6 -20   2    5.20   17.20
   6 -20   2   16.70   16.90
   6 -20   2   25.30   12.40
  -7  20  -2  -10.80   12.80
   7 -20   2    9.70   12.40
   7 -20   2   19.40   16.60
   7 -20   2   28.40   20.30
  -8  20  -2  -16.80   11.70
  -8  20  -2   -6.20   12.70
   8 -20   2   13.10   18.00
   8 -20   2   10.50   13.90
  -9  20  -2   10.60   17.50
  -9  20  -2   14.50   13.50
   9 -20   2   57.29   18.50
   9 -20   2   31.50   31.30
 -10  20  -2   34.30   15.30
  10 -20   2   50.69   17.90
  10 -20   2   10.90   18.40
   3  19  -2    5.10   12.20
   3  19  -2  -12.50   16.40
  -3 -19   2    4.10   20.50
  -3 -19   2  -12.40   11.40
  -3 -19   2   -4.60   12.90
   2  19  -2   -1.70   10.20
   2  19  -2  -23.00   14.60
   2  19  -2    3.10   16.80
  -2 -19   2   -4.00   20.80
  -2 -19   2   24.90   14.50
  -2 -19   2    2.90    9.70
   1  19  -2   20.00   11.30
   1  19  -2   12.60   17.20
   1  19  -2    2.00   16.90
  -1 -19   2   -5.40   16.60
  -1 -19   2    5.00    8.60
   0  19  -2   17.20   10.40
   0  19  -2   -3.50   14.70
   0 -19   2   34.10   15.50
   0 -19   2   -0.50    8.10
   0 -19   2   19.50   19.30
  -1  19  -2    2.50   10.30
  -1  19  -2    4.10   15.40
   1 -19   2   22.60   18.70
   1 -19   2   14.40    9.70
   1 -19   2   26.70   17.20
  -2  19  -2   51.39   13.50
  -2  19  -2   39.60   17.70
   2 -19   2   85.49   22.00
   2 -19   2   71.29   13.20
   2 -19   2   76.79   23.70
  -3  19  -2   16.80   12.50
  -3  19  -2   37.60   17.60
   3 -19   2   16.90   16.70
   3 -19   2   26.10   11.10
   3 -19   2   27.00   19.30
  -4  19  -2    3.10   14.90
  -4  19  -2   10.40    9.30
  -4  19  -2  -12.80   10.00
   4 -19   2    3.70   10.00
   4 -19   2    0.60   15.40
   4 -19   2   19.60   17.40
  -5  19  -2    3.50    8.50
  -5  19  -2  -18.20   10.30
  -5  19  -2    5.10   13.70
   5 -19   2  -12.50    9.20
   5 -19   2   13.60   17.40
   5 -19   2    5.80   15.50
  -6  19  -2    7.20    7.60
  -6  19  -2   -0.40   13.40
   6 -19   2   37.50   19.90
   6 -19   2   57.99   22.30
   6 -19   2   27.00   11.80
  -7  19  -2    9.10   12.90
  -7  19  -2  -24.10   11.40
   7 -19   2   12.80   12.10
   7 -19   2   23.50   16.10
   7 -19   2   25.10   17.20
  -8  19  -2   18.00   14.80
   8 -19   2   -0.70   16.60
   8 -19   2   24.30   14.10
  -9  19  -2   62.29   16.90
  -9  19  -2   70.99   26.40
   9 -19   2   53.79   21.00
   9 -19   2   89.69   21.20
 -10  19  -2    7.40   13.30
  10 -19   2   -4.60   17.90
  10 -19   2   -8.60   13.10
  10 -19   2   25.60   15.90
 -11  19  -2  176.28   26.10
  11 -19   2  154.28   33.20
  11 -19   2  232.88   28.50
  11 -19   2  186.08   29.20
   4  18  -2   26.30   19.90
   4  18  -2   69.29   25.70
   4  18  -2   77.49   16.20
  -4 -18   2   43.50   14.80
  -4 -18   2   94.19   29.50
  -4 -18   2   52.79   12.40
   3  18  -2  -25.10   15.00
   3  18  -2  -36.30   12.50
   3  18  -2   -0.70   10.80
  -3 -18   2  -14.00    7.70
  -3 -18   2   -4.90   10.80
  -3 -18   2    1.80   15.10
   2  18  -2  -13.50   12.90
   2  18  -2  -32.30   11.50
   2  18  -2   -3.60    9.00
  -2 -18   2   11.40    9.10
  -2 -18   2   10.30   16.10
  -2 -18   2   -0.60   11.80
   1  18  -2   42.40   18.90
   1  18  -2   93.79   23.20
   1  18  -2   71.59   14.30
  -1 -18   2   70.39   24.50
  -1 -18   2   96.49   14.10
  -1 -18   2  105.69   22.10
   0  18  -2   33.60   11.80
   0  18  -2    7.80   15.80
   0 -18   2   40.80   20.70
   0 -18   2   47.10   17.90
   0 -18   2   53.69   13.00
   0 -18   2   28.80    9.80
  -1  18  -2    7.60    9.20
  -1  18  -2    1.40   14.20
   1 -18   2  -17.30   10.10
   1 -18   2    3.20    8.20
   1 -18   2   16.40   16.40
   1 -18   2  -10.00   12.30
  -2  18  -2   41.70   18.10
  -2  18  -2   62.09   13.70
   2 -18   2   76.19   24.10
   2 -18   2   57.89   12.20
  -3  18  -2   -2.50   14.00
  -3  18  -2   -8.80    9.20
   3 -18   2   12.50    9.90
   3 -18   2   17.00   16.60
   3 -18   2    5.90   13.70
  -4  18  -2  158.58   28.70
  -4  18  -2  171.08   27.10
  -4  18  -2  185.88   22.10
   4 -18   2  175.18   30.80
   4 -18   2  196.78   31.20
   4 -18   2  200.08   19.60
  -5  18  -2   50.19   10.80
  -5  18  -2   33.80   16.30
  -5  18  -2   18.50   12.20
   5 -18   2   53.59   14.10
   5 -18   2   36.40   19.30
   5 -18   2   45.70   21.30
  -6  18  -2    6.60    6.70
  -6  18  -2   -7.40   11.10
  -6  18  -2    6.40   13.50
   6 -18   2   16.40   16.70
   6 -18   2   14.20   15.60
   6 -18   2    7.10   11.50
  -7  18  -2    6.90    6.30
  -7  18  -2   -0.40   13.10
  -7  18  -2   -0.70   13.30
   7 -18   2   21.30   13.00
   7 -18   2   37.10   17.40
   7 -18   2   14.00   18.30
  -8  18  -2   -3.20   12.20
  -8  18  -2   10.70   13.10
   8 -18   2   10.20   14.20
   8 -18   2   13.80   17.90
   8 -18   2    3.40   12.90
  -9  18  -2    1.60   12.20
  -9  18  -2  -10.00   12.50
   9 -18   2   25.60   18.30
   9 -18   2   -5.90   16.10
 -10  18  -2   -1.50   11.20
  10 -18   2   -5.50   13.60
  10 -18   2  -26.50   11.50
  10 -18   2   38.00   16.40
 -11  18  -2   48.10   16.70
  11 -18   2    0.70   15.60
  11 -18   2   60.79   18.60
  11 -18   2   50.19   16.40
 -12  18  -2   57.79   16.80
  12 -18   2   51.19   19.30
  12 -18   2   12.40   14.70
  12 -18   2   29.90   19.80
   6  17  -2    0.40   19.00
   6  17  -2  -12.90   19.80
   6  17  -2    1.10   13.30
   5  17  -2    1.20   11.00
   5  17  -2   -7.20   16.80
   5  17  -2   -4.80   16.60
  -5 -17   2   -2.80   11.60
  -5 -17   2   -1.70   15.90
   4  17  -2  -23.10   15.50
   4  17  -2  -11.60    9.80
   4  17  -2  -36.40   13.30
  -4 -17   2   -3.60   10.80
  -4 -17   2   13.50   16.40
   3  17  -2   17.00   11.80
   3  17  -2   -7.40   15.10
   3  17  -2   -1.10   17.80
  -3 -17   2   11.20   16.10
  -3 -17   2  -17.20   10.10
  -3 -17   2    0.10    7.30
   2  17  -2   20.90   17.30
   2  17  -2   31.00   18.40
   2  17  -2    9.10   10.60
  -2 -17   2   23.90   12.40
  -2 -17   2   25.50   14.30
  -2 -17   2   36.70   20.00
  -2 -17   2   22.30    9.20
   1  17  -2   92.59   22.50
   1  17  -2   77.09   22.10
   1  17  -2   84.89   14.90
  -1 -17   2   80.19   18.90
  -1 -17   2   61.09   21.90
  -1 -17   2   81.29   13.80
  -1 -17   2   82.89   12.80
   0  17  -2  152.78   25.10
   0  17  -2  156.88   17.50
   0  17  -2  188.28   27.90
   0 -17   2  232.88   35.20
   0 -17   2  174.38   16.30
   0 -17   2  140.49   23.70
   0 -17   2  166.28   16.70
  -1  17  -2  182.58   27.70
  -1  17  -2  158.48   18.00
   1 -17   2  143.29   28.00
   1 -17   2  159.78   16.30
   1 -17   2  177.08   17.20
   1 -17   2  152.58   24.60
  -2  17  -2   21.20   15.30
  -2  17  -2   41.40   12.00
   2 -17   2   19.90   16.80
   2 -17   2   29.70   17.00
   2 -17   2   30.60   10.80
  -3  17  -2  436.06   23.30
  -3  17  -2  333.97   32.10
  -3  17  -2  314.17   23.10
   3 -17   2  334.87   22.80
   3 -17   2  333.97   32.80
   3 -17   2  351.56   34.00
  -4  17  -2  211.58   18.10
  -4  17  -2  282.47   29.90
  -4  17  -2  273.57   17.10
  -4  17  -2  221.68   21.50
   4 -17   2  180.88   19.10
  -5  17  -2   44.90   10.60
  -5  17  -2   35.50   16.60
  -5  17  -2   30.70   12.90
   5 -17   2   43.10   25.30
   5 -17   2   28.60   17.40
   5 -17   2   45.90   14.10
  -6  17  -2   60.49   16.40
  -6  17  -2   51.29   17.40
  -6  17  -2   61.09    9.60
   6 -17   2   56.39   20.50
   6 -17   2   79.09   22.50
   6 -17   2   62.29   16.40
  -7  17  -2   -0.90    5.40
  -7  17  -2   22.70    5.90
  -7  17  -2    2.80   12.50
  -7  17  -2   14.20   13.70
   7 -17   2   11.20   14.40
   7 -17   2    4.40   11.50
   7 -17   2   33.00   18.70
  -8  17  -2   -2.00   11.70
  -8  17  -2  -10.20   11.00
   8 -17   2    3.40   16.00
   8 -17   2   -6.90   11.50
   8 -17   2   19.10   15.50
  -9  17  -2  112.29   21.70
  -9  17  -2  132.49   20.80
   9 -17   2  138.29   23.50
   9 -17   2  116.19   26.90
 -10  17  -2  109.49   19.90
  10 -17   2  145.19   27.00
  10 -17   2  129.39   29.60
  10 -17   2  180.88   27.60
 -11  17  -2    8.40   12.40
  11 -17   2   -8.00   15.70
  11 -17   2    4.50   12.90
  11 -17   2   22.00   16.30
  12 -17   2  153.38   23.40
  12 -17   2  141.79   28.50
  12 -17   2  218.48   31.50
 -13  17  -2   30.50   15.20
  13 -17   2   50.39   24.60
  13 -17   2   16.10   14.90
  13 -17   2   -8.90   16.30
   7  16  -2    3.30   11.90
   7  16  -2   47.90   24.00
   7  16  -2    1.00   18.50
  -7 -16   2   38.70   20.80
   6  16  -2   88.59   24.30
   6  16  -2   84.69   16.50
   6  16  -2   59.69   22.80
  -6 -16   2   78.29   21.90
   5  16  -2  105.69   26.90
   5  16  -2   93.79   16.30
   5  16  -2  112.19   25.50
  -5 -16   2  121.09   17.70
  -5 -16   2  164.38   31.80
   4  16  -2  -17.90   14.30
   4  16  -2   38.90   21.40
   4  16  -2   26.50   11.50
  -4 -16   2   48.70   20.90
  -4 -16   2   29.40   12.90
   3  16  -2   52.69   12.70
   3  16  -2   64.69   23.70
   3  16  -2   79.59   22.10
  -3 -16   2   47.10   13.40
  -3 -16   2   37.80   18.50
  -3 -16   2   64.49   15.50
   2  16  -2   -5.70    9.10
   2  16  -2    3.30   15.10
   2  16  -2  -22.30   12.10
  -2 -16   2    7.20    8.70
  -2 -16   2    8.60   15.60
  -2 -16   2   11.00    8.40
  -2 -16   2   -3.20   11.20
   1  16  -2   49.99   30.00
   1  16  -2   66.29   12.80
  -1 -16   2   54.79   11.60
  -1 -16   2   56.39   12.10
  -1 -16   2  104.99   22.40
  -1 -16   2   88.09   23.10
   0  16  -2  138.39   23.80
   0  16  -2  145.59   16.50
   0  16  -2  100.09   22.90
   0 -16   2  178.78   31.50
   0 -16   2  148.69   17.20
   0 -16   2  200.08   27.80
   0 -16   2  136.79   14.70
  -1  16  -2    5.80   13.30
  -1  16  -2    7.00    8.70
   1 -16   2   -9.40   12.90
   1 -16   2    7.50    7.90
  -2  16  -2   89.59   19.80
  -2  16  -2   94.09   14.80
   2 -16   2   93.49   15.50
   2 -16   2   89.89   20.80
   2 -16   2  116.19   12.80
   2 -16   2  119.09   25.50
  -3  16  -2   74.29   18.80
  -3  16  -2   71.59   14.10
   3 -16   2  105.19   25.40
   3 -16   2  117.39   16.70
   3 -16   2   79.79   12.10
   3 -16   2  111.89   24.00
  -4  16  -2   -6.30    6.40
  -4  16  -2   -0.50    9.60
  -4  16  -2   21.60    6.60
  -4  16  -2  -22.40    9.10
   4 -16   2   14.80   16.40
   4 -16   2   -9.60   13.00
   4 -16   2   -0.30    9.40
  -5  16  -2  121.79   12.90
  -5  16  -2   88.49   12.00
  -5  16  -2   76.79   15.50
   5 -16   2  100.49   17.60
   5 -16   2   76.59   20.90
   5 -16   2  112.19   24.90
  -6  16  -2   53.19    9.00
  -6  16  -2   35.30   14.20
  -6  16  -2   40.90   15.80
   6 -16   2   48.10   13.80
   6 -16   2   54.69   16.50
  -7  16  -2   81.29    9.40
  -7  16  -2   76.59   17.90
  -7  16  -2  115.89   10.10
  -7  16  -2   72.69   16.50
   7 -16   2   72.89   19.10
   7 -16   2  134.69   27.30
   7 -16   2   91.09   18.30
  -8  16  -2   14.30   12.50
  -8  16  -2   10.50   13.80
   8 -16   2   18.90   14.00
   8 -16   2    0.80   15.80
   8 -16   2   -7.80   12.00
  -9  16  -2   51.59   16.80
   9 -16   2   78.59   19.90
   9 -16   2  101.09   25.70
 -10  16  -2   -2.80   13.40
  10 -16   2   -4.00   14.20
  10 -16   2   -6.60   12.10
  10 -16   2    8.00   14.50
 -11  16  -2   29.80   14.00
  11 -16   2   10.70   12.70
  11 -16   2   27.20   16.00
  11 -16   2   33.40   18.40
 -12  16  -2   79.09   17.60
  12 -16   2   85.69   23.30
  12 -16   2  105.49   24.00
  12 -16   2   52.29   17.60
 -13  16  -2   43.40   14.40
  13 -16   2   13.90   15.00
  13 -16   2   40.90   21.90
  13 -16   2   10.50   18.30
  14 -16   2  -16.80   13.80
   8  15  -2   -7.90   11.40
   8  15  -2    0.30   20.30
   8  15  -2  -27.50   16.60
  -8 -15   2   44.00   20.80
   7  15  -2  130.29   19.70
   7  15  -2  107.59   26.00
   7  15  -2  140.39   30.90
  -7 -15   2   82.89   13.60
  -7 -15   2  178.38   32.50
   6  15  -2   61.09   21.30
   6  15  -2   94.79   16.20
   6  15  -2   64.29   22.20
  -6 -15   2   76.49   18.30
  -6 -15   2   85.39   24.00
   5  15  -2   -3.60   17.40
   5  15  -2    3.50   10.40
   5  15  -2  -33.30   13.00
  -5 -15   2    8.10   10.50
  -5 -15   2   48.20   20.10
   4  15  -2   -6.60    8.90
   4  15  -2    3.10   16.90
   4  15  -2  -24.60   12.90
  -4 -15   2    7.50   10.50
  -4 -15   2   -0.40   14.50
   3  15  -2   -4.80    8.40
   3  15  -2    7.90   16.00
   3  15  -2   -9.50   12.10
  -3 -15   2    8.30   16.20
  -3 -15   2  -12.90    8.40
  -3 -15   2    7.70    8.90
   2  15  -2   67.99   18.20
   2  15  -2   84.49   13.90
   2  15  -2   70.79   20.70
  -2 -15   2   50.29   15.60
  -2 -15   2   93.19   23.70
  -2 -15   2   99.69   13.40
   1  15  -2  171.78   25.30
   1  15  -2  173.38   26.10
   1  15  -2  193.38   18.10
  -1 -15   2  203.58   27.30
  -1 -15   2  224.38   24.00
  -1 -15   2  219.78   27.40
   0  15  -2  424.16   33.70
   0  15  -2  409.16   33.40
   0 -15   2  381.96   21.40
   0 -15   2  369.66   33.40
   0 -15   2  395.36   29.80
  -1  15  -2   25.50   15.50
  -1  15  -2   31.40    9.90
   1 -15   2   12.80   14.40
   1 -15   2   12.40   14.80
   1 -15   2   14.40    9.60
  -2  15  -2   62.29   19.60
  -2  15  -2   73.09   18.10
  -2  15  -2   70.99   14.30
   2 -15   2   75.49   22.00
   2 -15   2   58.99   18.00
   2 -15   2   82.39   12.30
  -3  15  -2  490.25   25.50
  -3  15  -2  501.55   24.10
  -3  15  -2  473.95   33.50
   3 -15   2  478.35   23.50
   3 -15   2  470.75   34.90
   3 -15   2  483.15   25.40
   3 -15   2  455.45   34.50
  -4  15  -2   29.30    9.40
  -4  15  -2   49.20    9.00
  -4  15  -2   12.10   10.00
  -4  15  -2   21.50   13.60
   4 -15   2   19.40    8.00
   4 -15   2   27.70   11.60
   4 -15   2   23.90   15.70
   4 -15   2   12.10   14.20
  -5  15  -2   56.89   14.00
  -5  15  -2   72.29   11.30
  -5  15  -2   78.99   18.10
   5 -15   2   97.79   23.30
   5 -15   2   79.19   15.60
   5 -15   2   99.49   22.40
  -6  15  -2   -4.90    9.50
  -6  15  -2   -5.50    4.70
  -6  15  -2   -6.50   10.20
   6 -15   2    2.70   10.30
   6 -15   2    4.80   12.50
   6 -15   2   -4.50   13.70
  -7  15  -2  119.19   10.80
  -7  15  -2  169.98   21.50
  -7  15  -2  177.38    9.90
  -7  15  -2  186.18   25.10
   7 -15   2  132.99   24.90
   7 -15   2  174.48   25.30
   7 -15   2  164.58   22.30
  -8  15  -2  333.07   29.90
  -8  15  -2  330.87   26.90
   8 -15   2  314.17   26.80
   8 -15   2  336.67   34.50
   8 -15   2  344.17   27.90
  -9  15  -2  254.47   25.00
   9 -15   2  253.17   31.30
   9 -15   2  224.88   26.20
 -10  15  -2   86.19   18.50
  10 -15   2   83.19   18.20
  10 -15   2   69.29   21.80
 -11  15  -2  100.49   20.20
  11 -15   2   83.69   23.10
  11 -15   2   69.29   18.80
  11 -15   2   70.49   19.50
 -12  15  -2   20.80   13.10
  12 -15   2  -10.60   13.00
  12 -15   2   20.10   14.90
 -13  15  -2   65.09   16.70
  13 -15   2   59.39   17.70
  13 -15   2   39.70   20.20
  13 -15   2   53.89   23.10
 -14  15  -2   16.10   12.70
  14 -15   2   29.70   21.60
  14 -15   2   34.10   17.30
  14 -15   2   29.80   18.60
   9  14  -2  -11.40   17.80
   9  14  -2   46.00   14.10
   9  14  -2   -1.80   34.00
  -9 -14   2   17.90   16.70
   8  14  -2   -9.70   19.70
   8  14  -2  -28.40   14.30
   8  14  -2   28.60   13.80
  -8 -14   2   31.80   17.30
   7  14  -2   29.00   18.50
   7  14  -2   48.50   13.80
   7  14  -2   46.30   23.90
  -7 -14   2   52.09   10.10
  -7 -14   2   58.59   22.00
   6  14  -2    8.90   11.20
   6  14  -2  -11.60   13.40
   6  14  -2  -31.50   13.70
  -6 -14   2   17.30   17.20
  -6 -14   2    4.30    8.90
   5  14  -2  262.57   30.00
   5  14  -2  253.97   21.50
   5  14  -2  270.67   33.90
  -5 -14   2  256.37   30.20
   4  14  -2   19.00   17.50
   4  14  -2   24.80   15.40
   4  14  -2   13.30   10.00
  -4 -14   2   25.30   11.70
  -4 -14   2   19.90   17.10
  -4 -14   2   55.39   12.00
   3  14  -2  172.18   28.80
   3  14  -2  190.48   18.00
   3  14  -2  161.78   24.40
   3  14  -2  143.09   16.20
  -3 -14   2  143.19   27.30
  -3 -14   2  183.88   17.00
  -3 -14   2  189.18   20.20
   2  14  -2  432.46   33.20
   2  14  -2  457.85   35.50
  -2 -14   2  478.15   29.00
  -2 -14   2  476.05   36.20
   1  14  -2   52.49   11.30
   1  14  -2   72.69   18.00
   1  14  -2   87.09   20.20
  -1 -14   2   85.39   13.30
  -1 -14   2   61.39   20.30
  -1 -14   2   60.69   11.10
  -1 -14   2   95.69   18.70
   0  14  -2   -9.10   10.80
   0  14  -2    1.20    7.40
   0  14  -2   21.80   14.40
   0  14  -2   38.70   10.40
   0 -14   2   16.40   12.30
   0 -14   2   19.40   16.40
   0 -14   2   -0.50    7.50
   0 -14   2   -5.30    6.50
  -1  14  -2  269.57   27.50
  -1  14  -2  282.37   27.10
  -1  14  -2  313.67   19.50
   1 -14   2  263.57   26.80
   1 -14   2  284.17   18.70
   1 -14   2  280.87   26.10
  -2  14  -2    8.80   12.50
  -2  14  -2   20.70    7.50
  -2  14  -2   -2.30    7.30
   2 -14   2    7.80   14.00
   2 -14   2    4.40    6.20
   2 -14   2    0.30    7.90
   2 -14   2   -3.90   11.20
  -3  14  -2  267.17   17.60
  -3  14  -2  242.18   25.10
  -3  14  -2  240.98   18.90
   3 -14   2  240.48   24.90
   3 -14   2  225.08   25.40
   3 -14   2  294.97   38.90
  -4  14  -2   11.80    9.90
  -4  14  -2   -8.70   10.70
  -4  14  -2    6.40    6.80
   4 -14   2    3.50    7.70
   4 -14   2    4.30    9.40
   4 -14   2   12.50   14.20
   4 -14   2    0.10   12.40
  -5  14  -2  210.08   13.80
  -5  14  -2  220.18   15.40
  -5  14  -2  265.87   25.60
  -5  14  -2  205.58   20.00
   5 -14   2  213.38   26.30
   5 -14   2  209.98   18.00
   5 -14   2  203.08   19.90
   5 -14   2  207.98   23.50
  -6  14  -2   20.40   11.70
  -6  14  -2    9.80    5.80
  -6  14  -2   26.50    8.10
  -6  14  -2   30.40   13.60
   6 -14   2   19.10   12.50
   6 -14   2    9.70   13.30
   6 -14   2    8.50   14.80
  -7  14  -2    4.70   11.20
  -7  14  -2   15.90   11.90
  -7  14  -2   18.40    4.90
   7 -14   2   13.80   13.10
   7 -14   2   -7.30   13.30
   7 -14   2    0.80   11.30
  -8  14  -2  255.97   26.40
  -8  14  -2  239.88   23.70
  -8  14  -2  235.78   12.90
   8 -14   2  223.08   24.30
   8 -14   2  274.07   29.60
  -9  14  -2   46.60   15.60
   9 -14   2   32.40   14.70
   9 -14   2   45.90   13.80
 -10  14  -2   38.50   15.70
 -10  14  -2   46.10   11.40
  10 -14   2   22.90   15.80
  10 -14   2   48.50   17.80
  10 -14   2   43.90   15.10
 -11  14  -2   14.90    8.40
 -11  14  -2   19.10   12.50
  11 -14   2   -7.70   10.80
  11 -14   2   25.50   15.60
  11 -14   2  -12.60   13.40
 -12  14  -2   29.10   13.70
  12 -14   2    5.00   15.00
  12 -14   2    7.10   12.00
  12 -14   2    5.80   14.00
 -13  14  -2   50.99   14.80
  13 -14   2   28.50   15.50
  13 -14   2   32.70   17.80
  13 -14   2   25.70   17.20
 -14  14  -2   32.50   14.10
  14 -14   2    8.40   16.80
  14 -14   2    4.00   15.70
  14 -14   2  -20.30   15.00
  10  13  -2   14.40   13.40
  10  13  -2    1.40   23.70
  10  13  -2  -45.50   15.50
 -10 -13   2   25.40   16.90
   9  13  -2   29.90   19.10
   9  13  -2   37.40   24.20
   9  13  -2   -2.20   16.80
  -9 -13   2   42.50   18.80
   8  13  -2   66.89   35.20
   8  13  -2   56.99   14.20
   8  13  -2   54.39   19.20
  -8 -13   2   65.49    8.40
  -8 -13   2  103.89   23.80
   7  13  -2   50.89   13.00
   7  13  -2   18.40   20.80
   7  13  -2    5.90   19.80
  -7 -13   2   37.30    9.00
  -7 -13   2   37.90   18.20
   6  13  -2   -0.10   15.30
   6  13  -2   25.70   11.80
   6  13  -2    5.70   20.20
  -6 -13   2   22.80    8.70
  -6 -13   2   42.00   19.40
   5  13  -2  177.08   25.40
   5  13  -2  281.67   36.50
   5  13  -2  208.28   19.60
  -5 -13   2  200.78   17.80
  -5 -13   2  235.58   27.70
   4  13  -2   13.10   15.90
   4  13  -2   22.50   10.90
   4  13  -2   12.00   13.50
  -4 -13   2   33.50   10.20
  -4 -13   2   16.80   16.90
  -4 -13   2   25.60   12.70
   3  13  -2   -8.40   12.80
   3  13  -2   28.40   15.00
   3  13  -2    3.70    8.00
   3  13  -2    9.70   10.30
  -3 -13   2   -5.00   14.40
  -3 -13   2  -13.30   13.60
  -3 -13   2   -8.10    8.50
   2  13  -2  212.28   17.30
   2  13  -2  196.58   17.20
   2  13  -2  195.98   26.40
   2  13  -2  199.68   25.70
  -2 -13   2  224.48   17.00
  -2 -13   2  253.47   33.50
  -2 -13   2  209.58   20.40
   1  13  -2  273.77   27.50
   1  13  -2  291.67   18.80
   1  13  -2  268.57   25.90
   1  13  -2  283.77   21.20
   1  13  -2  290.77   22.50
  -1 -13   2  260.27   27.40
  -1 -13   2  304.37   18.50
  -1 -13   2  267.17   23.90
   0  13  -2   50.79   12.50
   0  13  -2   50.59   16.40
   0  13  -2   68.39   16.90
   0  13  -2   29.30    9.20
   0  13  -2   51.19   15.30
   0 -13   2   59.89   16.10
   0 -13   2   53.69   18.50
   0 -13   2   39.50   10.00
  -1  13  -2  213.58   16.20
  -1  13  -2  201.68   22.10
  -1  13  -2  230.08   18.50
  -1  13  -2  240.08   24.20
   1 -13   2  221.28   15.10
   1 -13   2  193.18   23.30
   1 -13   2  180.78   21.80
   1 -13   2  217.68   16.10
  -2  13  -2   -4.80   10.70
  -2  13  -2   11.70    6.80
  -2  13  -2    6.80    7.60
   2 -13   2   11.10   13.30
   2 -13   2    8.00   12.10
   2 -13   2    7.70    6.70
   2 -13   2   14.10    8.80
  -3  13  -2  214.98   15.60
  -3  13  -2  197.18   17.10
  -3  13  -2  213.58   22.90
   3 -13   2  207.98   17.70
   3 -13   2  194.38   22.50
   3 -13   2  224.48   16.20
   3 -13   2  170.18   22.20
  -4  13  -2  287.27   20.30
  -4  13  -2  296.67   25.40
  -4  13  -2  279.87   16.20
   4 -13   2  299.47   25.50
   4 -13   2  292.87   26.80
   4 -13   2  302.07   40.80
  -5  13  -2   49.90   12.60
  -5  13  -2   57.89    8.90
  -5  13  -2   57.49   15.10
   5 -13   2   50.39   11.00
   5 -13   2   48.90   18.00
   5 -13   2   51.29   16.40
   5 -13   2   38.70   13.00
  -6  13  -2   84.79    8.50
  -6  13  -2   59.39   14.80
  -6  13  -2   67.79    8.00
  -6  13  -2   65.89   14.30
   6 -13   2   90.29   21.30
   6 -13   2   62.89   16.80
   6 -13   2   92.89   17.10
   6 -13   2   70.29   13.40
  -7  13  -2   89.09   17.70
  -7  13  -2  103.99   17.90
  -7  13  -2   86.39   15.30
  -7  13  -2   74.29   13.20
   7 -13   2   86.59   17.40
   7 -13   2   77.19   16.70
   7 -13   2   47.90   17.90
  -8  13  -2   23.10    9.00
  -8  13  -2    6.70    4.90
  -8  13  -2   -9.30    9.50
   8 -13   2   17.80   13.20
   8 -13   2   11.30   15.00
  -9  13  -2   17.20    6.50
  -9  13  -2    9.60   11.00
  -9  13  -2   19.70    8.80
   9 -13   2   20.30   13.20
   9 -13   2    8.60   13.90
   9 -13   2    4.10   14.70
 -10  13  -2   68.39   16.00
 -10  13  -2   81.99    7.70
  10 -13   2   82.19   21.30
  10 -13   2   65.79   15.90
 -11  13  -2   28.90    6.10
 -11  13  -2   25.80    7.80
  11 -13   2   11.80   12.10
  11 -13   2   16.50   17.80
  11 -13   2    7.20   14.40
 -12  13  -2  103.39   19.80
 -12  13  -2   91.89   11.40
  12 -13   2   89.49   24.40
  12 -13   2   82.69   19.50
  12 -13   2   66.49   20.60
 -13  13  -2   22.40   13.90
  13 -13   2   10.50   14.10
  13 -13   2   -6.20   15.10
  13 -13   2   12.20   16.40
 -14  13  -2   26.80   12.90
  14 -13   2   -2.00   14.20
  14 -13   2    4.80   15.70
  14 -13   2  -16.60   13.30
  15 -13   2  -11.00   15.90
  15 -13   2   15.30   17.40
  15 -13   2  -22.80   14.60
  10  12  -2   17.70   11.80
  10  12  -2  -25.80   15.60
 -10 -12   2   34.20   17.20
   9  12  -2   14.00   22.80
   9  12  -2   -2.70   15.90
   9  12  -2   60.19   15.30
  -9 -12   2   25.60   16.40
   8  12  -2  -18.90   17.00
   8  12  -2   -5.50    9.80
   8  12  -2  -30.50   19.80
  -8 -12   2    1.60    5.40
  -8 -12   2   26.80   16.10
   7  12  -2   15.10   11.00
   7  12  -2  -14.10   17.90
   7  12  -2   12.00   15.30
  -7 -12   2   -3.40    5.90
  -7 -12   2  -20.40   12.70
   6  12  -2   14.20   17.80
   6  12  -2   24.10   15.50
   6  12  -2    7.40    9.90
  -6 -12   2   18.00    8.10
  -6 -12   2   16.00   16.40
   5  12  -2  235.68   32.50
   5  12  -2  229.58   20.00
   5  12  -2  238.48   27.90
  -5 -12   2  250.87   28.30
  -5 -12   2  241.88   18.10
  -5 -12   2  202.48   17.20
   4  12  -2    8.70   13.10
   4  12  -2  -17.40   13.60
   4  12  -2   -1.50   16.10
  -4 -12   2   -1.90    8.50
  -4 -12   2    2.80   14.80
  -4 -12   2   15.80    8.70
   3  12  -2   96.29   13.80
   3  12  -2   63.99   17.50
   3  12  -2   97.19   21.30
   3  12  -2   84.39   13.70
  -3 -12   2   91.49   13.50
  -3 -12   2   97.39   22.80
  -3 -12   2   81.59   15.30
   2  12  -2   12.90    8.40
   2  12  -2   19.20   14.50
   2  12  -2   30.20   13.30
   2  12  -2   15.80   10.20
  -2 -12   2   19.10    8.60
  -2 -12   2   12.80   11.00
  -2 -12   2   16.20   14.80
   1  12  -2    0.50    6.70
   1  12  -2   10.60    7.40
   1  12  -2    4.60   12.20
   1  12  -2   -0.80   11.20
   1  12  -2   13.00    9.80
  -1 -12   2   -6.70    8.60
  -1 -12   2    4.60   14.20
  -1 -12   2   -8.40    6.80
   0  12  -2   63.59   16.50
   0  12  -2   65.09   15.10
   0  12  -2   89.69   15.20
   0  12  -2   74.19   13.90
   0  12  -2   73.89   11.10
   0 -12   2   79.59   18.60
   0 -12   2   74.79   15.30
   0 -12   2   94.69   13.10
  -1  12  -2   25.00   11.60
  -1  12  -2   20.10    9.70
  -1  12  -2   27.60    8.00
  -1  12  -2   26.20    9.40
  -1  12  -2   28.60   12.50
   1 -12   2   37.00   15.20
   1 -12   2   32.50   13.30
   1 -12   2   24.50    7.00
   1 -12   2   24.90   13.30
   1 -12   2   23.60    8.50
  -2  12  -2  111.69   13.10
  -2  12  -2  110.79   12.40
  -2  12  -2  104.69   17.20
  -2  12  -2  134.29   19.50
   2 -12   2  117.79   12.10
   2 -12   2  108.49   18.40
   2 -12   2  110.59   19.00
   2 -12   2  110.49   12.80
   2 -12   2  112.69   19.80
  -3  12  -2  220.28   21.90
  -3  12  -2  228.08   37.80
  -3  12  -2  166.58   15.20
   3 -12   2  201.88   25.60
   3 -12   2  168.78   15.60
   3 -12   2  164.68   13.90
   3 -12   2  171.28   19.10
   3 -12   2  169.68   22.90
  -4  12  -2   -0.40    8.10
  -4  12  -2   10.80    9.70
  -4  12  -2    4.60    5.60
  -4  12  -2    9.60    8.70
  -4  12  -2    3.90    8.50
   4 -12   2   -4.60    7.80
   4 -12   2   -5.50   11.00
   4 -12   2    8.40   10.00
   4 -12   2    2.80    6.20
   4 -12   2   19.60    8.90
  -5  12  -2  176.68   11.10
  -5  12  -2  175.08   11.10
  -5  12  -2  209.38   21.70
  -5  12  -2  171.48   17.30
  -5  12  -2  156.18   16.80
   5 -12   2  175.88   25.20
   5 -12   2  169.88   20.00
   5 -12   2  202.88   18.90
   5 -12   2  187.68   18.60
   5 -12   2  182.28   18.40
  -6  12  -2   17.40   11.10
  -6  12  -2   18.60    5.80
  -6  12  -2   15.00    9.50
  -6  12  -2   46.20   11.80
  -6  12  -2   10.20   10.60
   6 -12   2   15.60   10.10
   6 -12   2   36.50   16.40
   6 -12   2   14.80    9.00
   6 -12   2    6.40   10.20
   6 -12   2   19.10   10.90
  -7  12  -2   76.89   12.70
  -7  12  -2   79.99   14.60
  -7  12  -2   95.99   16.50
  -7  12  -2   67.99   15.20
   7 -12   2   59.39   19.20
   7 -12   2   83.59   19.90
   7 -12   2   71.79   16.20
  -8  12  -2    3.30    4.40
  -8  12  -2   24.60   10.60
  -8  12  -2   -5.80   10.00
   8 -12   2    6.40   10.50
   8 -12   2   -9.20   11.50
   8 -12   2   19.60   13.60
  -9  12  -2  511.35   30.80
  -9  12  -2  465.55   17.30
  -9  12  -2  509.55   24.30
   9 -12   2  471.25   29.80
   9 -12   2  470.65   35.90
   9 -12   2  565.94   34.70
 -10  12  -2   21.30    7.70
 -10  12  -2    6.80   10.60
  10 -12   2   -6.90   14.10
  10 -12   2    4.40   14.10
  10 -12   2   -1.70   11.50
 -11  12  -2  136.99   21.50
 -11  12  -2  153.48   12.50
 -11  12  -2  178.98   13.30
  11 -12   2  169.88   23.90
 -12  12  -2   34.70   15.40
 -12  12  -2   36.70    8.00
  12 -12   2   14.70   15.60
  12 -12   2    9.40   16.20
  12 -12   2   22.90   15.30
  12 -12   2   28.00    7.00
 -13  12  -2   19.60   13.80
 -13  12  -2   40.40    9.40
  13 -12   2   26.30   17.80
  13 -12   2   27.30   18.40
  13 -12   2   -8.80   19.10
 -14  12  -2   60.39   16.10
  14 -12   2    2.70   14.40
  14 -12   2   -1.00   13.90
  14 -12   2   31.50   17.30
  15 -12   2   12.00   17.00
  15 -12   2   20.40   15.60
  11  11  -2  -24.10   14.60
  11  11  -2   18.80   11.80
 -11 -11   2   30.60   15.90
  10  11  -2    7.10   12.90
  10  11  -2    4.10   15.90
  10  11  -2  -14.40   20.70
 -10 -11   2    3.90   14.70
   9  11  -2  231.08   22.60
   9  11  -2  185.08   35.00
   9  11  -2  129.49   27.60
  -9 -11   2  228.38   50.49
   8  11  -2    6.80   14.70
   8  11  -2    5.70   20.10
   8  11  -2   15.70   11.00
  -8 -11   2   23.00    6.40
  -8 -11   2   20.40   17.50
   7  11  -2   49.10   22.50
   7  11  -2   58.19   18.80
   7  11  -2   61.39   13.80
  -7 -11   2   87.09   10.90
  -7 -11   2  100.69   23.80
   6  11  -2  221.78   19.60
   6  11  -2  227.78   27.50
   6  11  -2  208.18   31.10
  -6 -11   2  183.08   23.80
  -6 -11   2  206.48   15.80
   5  11  -2    3.80   11.90
   5  11  -2   13.90   17.00
   5  11  -2    4.80    8.40
  -5 -11   2   20.30    9.60
  -5 -11   2   17.80   15.30
  -5 -11   2    4.80    7.80
   4  11  -2    9.50    9.30
   4  11  -2   -3.90   11.90
   4  11  -2   19.40   16.80
  -4 -11   2   18.70   15.20
  -4 -11   2    4.40    9.00
  -4 -11   2    9.40    9.30
   3  11  -2   82.39   16.80
   3  11  -2   56.79   17.60
   3  11  -2   83.29   12.80
   3  11  -2  103.49   13.60
  -3 -11   2  107.39   16.10
  -3 -11   2   69.89   18.80
  -3 -11   2   97.19   14.30
[truncated: 2,134,188 more chars]
